# Supplementary material for: Super-Enhancer Drives THBS3 Expression to Regulate the Proliferation and Differentiation of Bovine Muscle Stem Cells
Source: Animals (Basel). 2025 Sep 6;15(17):2615. doi: 10.3390/ani15172615 (PMC12427415; doi:10.3390/ani15172615)
Supplement: Supplementary file 1 [file animals-15-02615-s001.zip]

Archive with 10 entries (9 files):
- E15_E16-motifs/
- E15_E16-motifs/best_site.narrowPeak
- E15_E16-motifs/cisml.xml
- E15_E16-motifs/fimo.gff
- E15_E16-motifs/fimo.html
- E15_E16-motifs/fimo.tsv
- E15_E16-motifs/fimo.xml
- Supplementary Materials.pdf
- Table S1a SE-associated DEGs during GM.xlsx
- Table S2a SE-associated DEGs during DM.xlsx
