# Supplementary material for: Super-Enhancer Drives THBS3 Expression to Regulate the Proliferation and Differentiation of Bovine Muscle Stem Cells
Source: Animals (Basel). 2025 Sep 6;15(17):2615. doi: 10.3390/ani15172615 (PMC12427415; doi:10.3390/ani15172615)
Supplement: Supplementary file 1 [file animals-15-02615-s001.zip › E15_E16-motifs/best_site.narrowPeak]

chr3	15425779	15425800	WT1.H12CORE.1.P.B	450	+	23.427	9.59e-10	1.35e-06	10
chr3	15425785	15425806	ZN543.H12CORE.0.P.C	450	-	24.088	1.24e-09	1.34e-06	10
chr3	15425775	15425801	ZN281.H12CORE.1.SM.B	450	+	22.3788	1.53e-08	2.21e-05	12
chr3	15425787	15425799	ZN770.H12CORE.0.P.B	450	+	17.6889	2.1e-08	3.16e-05	5
chr3	15425862	15425887	ZN132.H12CORE.0.P.C	450	+	20.7886	5.62e-08	7.62e-05	12
chr3	15425784	15425807	VEZF1.H12CORE.1.P.B	450	+	19.0211	1.08e-07	0.000145	11
chr3	15425788	15425810	ZN770.H12CORE.1.P.B	450	+	19.2857	1.69e-07	0.000204	10
chr3	15425779	15425802	PATZ1.H12CORE.0.P.B	450	+	18.7886	1.86e-07	0.000187	11
chr3	15425778	15425799	MAZ.H12CORE.1.P.B	450	+	18.8818	1.87e-07	0.00021	10
chr3	15425500	15425517	IRF4.H12CORE.0.P.B	450	-	17.6341	2.35e-07	0.000395	8
chr3	15425787	15425810	KMT2A.H12CORE.0.P.B	450	-	18.016	2.99e-07	0.000103	11
chr3	15425791	15425816	ZN407.H12CORE.0.P.B	450	-	18.0275	3.64e-07	0.000408	12
chr3	15425863	15425886	KLF16.H12CORE.1.P.B	450	-	17.9645	3.82e-07	0.000256	11
chr3	15425374	15425397	ZN587.H12CORE.0.P.C	450	+	17.8939	4.14e-07	0.000562	11
chr3	15416482	15416499	ZN174.H12CORE.0.M.C	450	+	18.3462	4.14e-07	0.000659	8
chr3	15425794	15425817	ZN320.H12CORE.0.P.B	450	+	17.7581	4.42e-07	0.000452	11
chr3	15425787	15425810	KLF14.H12CORE.1.P.C	450	+	17.3306	4.56e-07	0.000379	11
chr3	15425776	15425794	ZN444.H12CORE.0.S.C	450	-	16.9079	5.6e-07	0.000784	8
chr3	15425777	15425800	KLF8.H12CORE.1.P.C	450	+	17.4091	5.94e-07	0.000756	11
chr3	15425860	15425880	KLF15.H12CORE.1.P.C	450	-	17.0714	7.55e-07	0.00102	9
chr3	15425786	15425809	KLF9.H12CORE.1.P.B	450	+	15.8876	9.16e-07	0.000962	11
chr3	15425796	15425821	ZN180.H12CORE.0.P.C	450	+	16.4553	9.46e-07	0.000471	12
chr3	15425756	15425769	KLF3.H12CORE.1.M.C	450	+	15.9273	9.6e-07	0.00142	6
chr3	15425882	15425898	ZF64B.H12CORE.0.P.B	450	+	16.1286	1.25e-06	0.00174	7
chr3	15416432	15416447	KLF11.H12CORE.0.P.B	450	+	16.551	1.26e-06	0.00173	7
chr3	15425786	15425807	ZN263.H12CORE.1.P.B	450	+	16.1818	1.47e-06	0.00195	10
chr3	15425777	15425802	SP5.H12CORE.1.P.B	450	+	15.9798	1.62e-06	0.00129	12
chr3	15425778	15425798	KLF13.H12CORE.1.P.C	450	+	15.8091	1.8e-06	0.00257	9
chr3	15425497	15425516	IRF8.H12CORE.0.P.B	450	-	16.2419	1.82e-06	0.00317	9
chr3	15416585	15416610	SP5.H12CORE.1.P.B	450	-	15.7677	1.86e-06	0.00129	12
chr3	15416428	15416447	SP3.H12CORE.0.P.B	450	+	15.4426	1.88e-06	0.00249	9
chr3	15425785	15425801	SALL1.H12CORE.0.P.C	450	+	15.2929	1.91e-06	0.00272	7
chr3	15425836	15425854	ZN534.H12CORE.0.P.C	450	-	15.9344	1.93e-06	0.00278	8
chr3	15416428	15416449	SP2.H12CORE.1.P.B	450	+	15.0161	1.97e-06	0.00162	10
chr3	15425796	15425819	ZN548.H12CORE.0.P.B	450	+	15.4364	2.25e-06	0.00283	11
chr3	15425785	15425808	ZN467.H12CORE.0.P.C	450	+	14.9677	2.44e-06	0.00349	11
chr3	15416556	15416571	PRDM5.H12CORE.0.P.B	450	+	14.9358	2.47e-06	0.00288	7
chr3	15425785	15425801	ZN704.H12CORE.0.SM.B	450	+	15.7636	2.56e-06	0.00369	7
chr3	15425872	15425883	TFDP1.H12CORE.0.P.B	450	-	14.3818	2.65e-06	0.00307	5
chr3	15425860	15425891	ZN267.H12CORE.0.P.C	450	-	15.08	2.68e-06	0.00268	15
chr3	15425786	15425809	ZN383.H12CORE.0.P.C	450	+	15.1789	2.74e-06	0.00323	11
chr3	15416338	15416350	RARB.H12CORE.1.P.B	450	-	13.8548	2.76e-06	0.00443	5
chr3	15425778	15425799	RXRA.H12CORE.3.P.B	450	+	15.2551	2.94e-06	0.00428	10
chr3	15425380	15425403	ZN682.H12CORE.0.P.B	450	+	14.1707	3.01e-06	0.0037	11
chr3	15425779	15425792	ZN468.H12CORE.0.P.C	450	+	15.082	3.16e-06	0.00462	6
chr3	15416420	15416442	ZN770.H12CORE.1.P.B	450	+	14.8163	3.21e-06	0.000967	10
chr3	15416404	15416422	KLF3.H12CORE.0.PS.A	450	-	15.459	3.22e-06	0.00485	8
chr3	15425778	15425803	ZN566.H12CORE.0.P.C	450	+	14.0423	3.24e-06	0.00379	12
chr3	15425871	15425884	E2F1.H12CORE.0.P.B	450	-	14.9694	3.26e-06	0.00397	6
chr3	15425775	15425799	KLF11.H12CORE.1.SM.B	450	+	11.5769	3.26e-06	0.00454	11
chr3	15425835	15425866	ZN534.H12CORE.1.P.C	450	-	1.65714	3.28e-06	0.0042	15
chr3	15425872	15425883	E2F3.H12CORE.0.P.B	450	-	14.9725	3.5e-06	0.00462	5
chr3	15425806	15425827	SP2.H12CORE.1.P.B	450	+	14.4355	3.52e-06	0.00162	10
chr3	15425777	15425800	ZN880.H12CORE.0.P.C	450	-	13.5658	3.63e-06	0.00534	11
chr3	15425777	15425796	RARA.H12CORE.1.P.B	450	+	14.7419	3.63e-06	0.00555	9
chr3	15425628	15425643	PRDM5.H12CORE.0.P.B	450	-	14.5321	3.86e-06	0.00288	7
chr3	15416431	15416446	KLF10.H12CORE.0.P.C	450	+	14.8807	4.15e-06	0.00574	7
chr3	15425783	15425798	ZN684.H12CORE.1.M.C	450	-	14.6545	4.31e-06	0.00486	7
chr3	15425608	15425624	ZN684.H12CORE.0.P.C	450	-	14.0152	4.35e-06	0.00677	7
chr3	15425638	15425658	RFX3.H12CORE.2.S.B	450	+	14.4848	4.38e-06	0.00668	9
chr3	15425872	15425885	MAZ.H12CORE.0.P.B	450	-	14.2121	4.46e-06	0.00335	6
chr3	15425806	15425821	ZN778.H12CORE.0.P.C	450	+	14.6129	4.51e-06	0.00631	7
chr3	15425553	15425570	ZN530.H12CORE.0.P.B	450	-	14.5204	4.52e-06	0.00638	8
chr3	15425827	15425850	ZFP1.H12CORE.0.PSM.A	450	-	14.1608	5.51e-06	0.00882	11
chr3	15425505	15425523	ZN350.H12CORE.0.P.B	450	+	14.0317	5.56e-06	0.00971	8
chr3	15416409	15416420	SALL4.H12CORE.0.P.B	450	-	14.1651	5.58e-06	0.00873	5
chr3	15416577	15416601	ZN480.H12CORE.0.P.C	450	+	14.3364	5.64e-06	0.00874	11
chr3	15416427	15416439	ZN124.H12CORE.0.P.C	450	-	14.6122	5.9e-06	0.00909	5
chr3	15425540	15425555	REL.H12CORE.0.P.B	450	+	14.0857	6.19e-06	0.00997	7
chr3	15416409	15416420	VEZF1.H12CORE.0.P.C	450	-	14.5	6.68e-06	0.01	5
chr3	15425871	15425884	E2F4.H12CORE.1.P.B	450	-	14.4679	6.69e-06	0.00786	6
chr3	15425786	15425804	ZNF28.H12CORE.0.P.C	450	+	14.0606	6.76e-06	0.00567	8
chr3	15425684	15425695	ZN282.H12CORE.0.P.B	450	-	14.0917	6.93e-06	0.01	5
chr3	15416414	15416445	ZN267.H12CORE.0.P.C	450	+	13.592	6.96e-06	0.00348	15
chr3	15425860	15425878	KLF6.H12CORE.0.P.B	450	-	14.0826	7.16e-06	0.00679	8
chr3	15425577	15425592	PRD14.H12CORE.0.P.B	450	+	13.6337	7.16e-06	0.0122	7
chr3	15425763	15425774	ZN682.H12CORE.1.P.B	450	-	14.3143	7.26e-06	0.0112	5
chr3	15425781	15425799	ZBT17.H12CORE.0.P.B	450	+	13.776	7.3e-06	0.0107	8
chr3	15425703	15425718	TAF1.H12CORE.0.P.B	450	+	13.8367	7.36e-06	0.00932	7
chr3	15425872	15425883	E2F6.H12CORE.0.P.B	450	-	14.5393	7.43e-06	0.0102	5
chr3	15416463	15416475	NR6A1.H12CORE.1.P.C	450	-	14.0887	7.46e-06	0.013	5
chr3	15416408	15416421	KLF5.H12CORE.0.PM.A	450	-	14.1573	7.49e-06	0.0118	6
chr3	15425860	15425881	SP4.H12CORE.2.P.B	450	-	13.5872	8.05e-06	0.00621	10
chr3	15425549	15425569	HINFP.H12CORE.0.P.B	450	+	13.25	8.32e-06	0.00686	9
chr3	15416433	15416447	SP1.H12CORE.0.P.B	450	+	13.5574	8.43e-06	0.00804	6
chr3	15425311	15425334	ZN454.H12CORE.0.P.B	450	+	13.2289	8.56e-06	0.0142	11
chr3	15416584	15416609	ZN132.H12CORE.0.P.C	450	+	12.187	8.57e-06	0.00232	12
chr3	15425367	15425387	ZN789.H12CORE.0.P.C	450	+	10.6667	8.92e-06	0.0136	9
chr3	15425816	15425837	ZN502.H12CORE.0.P.C	450	+	13.1053	9.37e-06	0.0154	10
chr3	15425496	15425514	STAT1.H12CORE.1.P.B	450	+	13.4507	9.47e-06	0.0165	8
chr3	15425830	15425852	ZN662.H12CORE.0.P.C	450	-	13.4648	9.53e-06	0.0123	10
chr3	15416433	15416445	SP2.H12CORE.0.P.D	450	+	13.803	9.66e-06	0.0119	5
chr3	15425551	15425568	ZN860.H12CORE.0.P.C	450	-	13.7857	9.69e-06	0.0139	8
chr3	15425496	15425514	STAT2.H12CORE.0.P.B	450	-	13.6757	9.7e-06	0.017	8
chr3	15416432	15416446	KLF9.H12CORE.0.P.B	450	+	13.5484	9.79e-06	0.0136	6
chr3	15416420	15416443	ZN467.H12CORE.0.P.C	450	+	12.4194	9.99e-06	0.00476	11
chr3	15416409	15416428	ZN577.H12CORE.0.P.B	450	+	13.2	1.03e-05	0.016	9
chr3	15425501	15425517	SPIB.H12CORE.0.P.B	450	-	13.1967	1.03e-05	0.0171	7
chr3	15416513	15416533	ZBT24.H12CORE.0.P.B	450	-	13.3496	1.04e-05	0.0164	9
chr3	15425804	15425820	ZN165.H12CORE.0.P.C	450	-	13.4128	1.07e-05	0.0138	7
chr3	15416463	15416474	ERR1.H12CORE.0.PSM.A	450	-	14.1346	1.07e-05	0.0176	5
chr3	15416463	15416474	ERR3.H12CORE.0.PSM.A	450	-	13.6742	1.09e-05	0.0165	5
chr3	15425704	15425724	ZN519.H12CORE.0.P.C	450	-	10.4839	1.09e-05	0.0106	9
chr3	15425554	15425565	KLF17.H12CORE.1.P.C	450	+	13.4032	1.09e-05	0.0169	5
chr3	15425778	15425801	ZN671.H12CORE.0.P.C	450	+	13.0275	1.12e-05	0.0168	11
chr3	15416404	15416422	KLF6.H12CORE.0.P.B	450	-	13.4954	1.12e-05	0.00679	8
chr3	15425784	15425807	ZNF76.H12CORE.0.P.B	450	+	13.0325	1.17e-05	0.0152	11
chr3	15416464	15416476	STF1.H12CORE.0.PSM.A	450	-	13.9286	1.18e-05	0.0182	5
chr3	15416585	15416610	ZN749.H12CORE.0.P.C	450	+	12.6951	1.19e-05	0.0145	12
chr3	15425785	15425803	ZN479.H12CORE.0.P.C	450	+	12.8852	1.19e-05	0.0162	8
chr3	15425803	15425828	ZN805.H12CORE.0.P.C	450	+	3.38158	1.24e-05	0.0166	12
chr3	15416407	15416420	KLF1.H12CORE.0.P.B	450	-	13.5484	1.27e-05	0.0179	6
chr3	15425348	15425371	ZN331.H12CORE.0.P.B	450	-	9.35714	1.29e-05	0.0205	11
chr3	15425556	15425581	ZFP82.H12CORE.0.P.C	450	-	12.4956	1.3e-05	0.0217	12
chr3	15425773	15425792	ZN148.H12CORE.0.P.B	450	+	9.80328	1.3e-05	0.00941	9
chr3	15416464	15416475	NR5A2.H12CORE.0.PSM.A	450	-	13.8361	1.35e-05	0.0218	5
chr3	15425705	15425720	ZN563.H12CORE.1.P.C	450	+	12.864	1.36e-05	0.0204	7
chr3	15416598	15416621	ZN560.H12CORE.0.P.C	450	+	7.33803	1.36e-05	0.0172	11
chr3	15416431	15416445	KLF15.H12CORE.0.S.B	450	+	13.4231	1.38e-05	0.0225	6
chr3	15416464	15416478	NR6A1.H12CORE.0.P.C	450	-	13.1057	1.41e-05	0.0246	6
chr3	15425775	15425799	KLF10.H12CORE.1.PSM.A	450	+	5.38462	1.46e-05	0.01	11
chr3	15425871	15425883	E2F7.H12CORE.1.P.B	450	-	13.1694	1.46e-05	0.0201	5
chr3	15416407	15416421	SP5.H12CORE.0.P.B	450	-	13.191	1.56e-05	0.0237	6
chr3	15425704	15425718	ZN100.H12CORE.1.P.B	450	+	12.8	1.57e-05	0.0239	6
chr3	15425608	15425620	TBX3.H12CORE.0.PSM.A	450	+	13.5962	1.59e-05	0.0241	5
chr3	15425541	15425552	RELB.H12CORE.0.P.B	450	+	13.2091	1.59e-05	0.0276	5
chr3	15416614	15416637	ZN669.H12CORE.0.P.B	450	-	10.9174	1.6e-05	0.0176	11
chr3	15416591	15416607	ELF5.H12CORE.0.PSM.A	450	-	13.4483	1.62e-05	0.0277	7
chr3	15425406	15425424	NR1H4.H12CORE.1.P.B	450	+	12.9032	1.65e-05	0.0267	8
chr3	15416408	15416421	KLF8.H12CORE.0.P.C	450	-	12.8427	1.66e-05	0.0202	6
chr3	15425866	15425888	Z780A.H12CORE.0.P.C	450	-	11.9694	1.66e-05	0.0185	10
chr3	15425866	15425886	ZN740.H12CORE.1.S.C	450	-	11.0152	1.7e-05	0.024	9
chr3	15425780	15425803	ZNF16.H12CORE.0.P.C	450	-	8.89796	1.71e-05	0.0253	11
chr3	15425317	15425340	ZFP3.H12CORE.0.P.C	450	-	7.53061	1.72e-05	0.0283	11
chr3	15416462	15416474	ERR2.H12CORE.0.PSM.A	450	-	13.7692	1.72e-05	0.0285	5
chr3	15416408	15416419	KLF4.H12CORE.0.PSM.A	450	-	13.2143	1.74e-05	0.0193	5
chr3	15425787	15425810	ZN273.H12CORE.0.P.C	450	-	11.4406	1.75e-05	0.00948	11
chr3	15425861	15425879	KLF12.H12CORE.0.P.C	450	-	11.6633	1.79e-05	0.0135	8
chr3	15416490	15416507	ZSC31.H12CORE.0.P.C	450	-	12.5248	1.81e-05	0.0135	8
chr3	15425567	15425590	ZNF10.H12CORE.0.P.C	450	-	1.81967	1.82e-05	0.0229	11
chr3	15425752	15425762	PRDM5.H12CORE.1.P.B	450	-	12.4592	1.84e-05	0.0203	4
chr3	15416497	15416510	TBX5.H12CORE.1.P.B	450	+	12.7248	1.84e-05	0.0305	6
chr3	15425608	15425621	TBX15.H12CORE.0.SM.B	450	+	13.1154	1.86e-05	0.0299	6
chr3	15416587	15416610	VEZF1.H12CORE.1.P.B	450	-	12.3944	1.93e-05	0.00278	11
chr3	15425777	15425802	ZN749.H12CORE.0.P.C	450	-	11.7073	2.02e-05	0.0145	12
chr3	15425798	15425815	ZSC22.H12CORE.0.P.C	450	+	12.1222	2.03e-05	0.0235	8
chr3	15416621	15416637	VDR.H12CORE.0.PS.A	450	-	12.5968	2.04e-05	0.0313	7
chr3	15425608	15425620	TBX18.H12CORE.0.M.C	450	+	13.0577	2.05e-05	0.0303	5
chr3	15425785	15425795	WT1.H12CORE.0.P.B	450	+	13.0921	2.05e-05	0.0335	4
chr3	15416497	15416510	NKX25.H12CORE.1.P.B	450	+	12.6111	2.06e-05	0.0339	6
chr3	15416619	15416640	ZN563.H12CORE.0.P.C	450	+	12.404	2.07e-05	0.0282	10
chr3	15425607	15425625	PRD15.H12CORE.0.P.B	450	+	12.6404	2.09e-05	0.0307	8
chr3	15416428	15416440	ZN257.H12CORE.0.P.B	450	-	12.7541	2.1e-05	0.035	5
chr3	15425540	15425563	ZN485.H12CORE.0.P.C	450	-	10.1803	2.1e-05	0.0321	11
chr3	15425760	15425777	ZN674.H12CORE.0.P.C	450	+	12.5606	2.11e-05	0.029	8
chr3	15425540	15425553	TF65.H12CORE.0.P.B	450	+	12.8387	2.18e-05	0.0358	6
chr3	15425406	15425426	NR1H4.H12CORE.0.P.B	450	+	12.2523	2.2e-05	0.0298	9
chr3	15425875	15425899	ZN316.H12CORE.0.P.C	450	+	9.46789	2.21e-05	0.0307	11
chr3	15425862	15425885	ZN610.H12CORE.1.P.C	450	+	11.2752	2.26e-05	0.0288	11
chr3	15425471	15425482	ZN716.H12CORE.1.P.C	450	+	12.3333	2.27e-05	0.0395	5
chr3	15416410	15416420	PATZ1.H12CORE.1.P.C	450	-	12.5918	2.35e-05	0.0221	4
chr3	15416502	15416525	ZN880.H12CORE.0.P.C	450	-	9.69737	2.36e-05	0.0103	11
chr3	15425632	15425643	VEZF1.H12CORE.0.P.C	450	+	11.7742	2.37e-05	0.0115	5
chr3	15416588	15416611	KLF16.H12CORE.1.P.B	450	-	11.3759	2.43e-05	0.00128	11
chr3	15416575	15416597	ZN662.H12CORE.0.P.C	450	+	11.9718	2.44e-05	0.0123	10
chr3	15416396	15416411	MYBB.H12CORE.0.S.B	450	-	12.1667	2.45e-05	0.0401	7
chr3	15416397	15416410	OVOL2.H12CORE.0.PSM.A	450	+	13.4038	2.49e-05	0.0408	6
chr3	15425406	15425429	ZN669.H12CORE.0.P.B	450	-	9.93578	2.55e-05	0.0176	11
chr3	15416575	15416606	ZKSC8.H12CORE.0.P.B	450	+	11.3333	2.58e-05	0.0427	15
chr3	15425752	15425775	ZN611.H12CORE.0.P.C	450	-	11.2429	2.61e-05	0.0304	11
chr3	15416421	15416446	ZN180.H12CORE.0.P.C	450	+	10.4553	2.7e-05	0.00256	12
chr3	15416380	15416399	ZN701.H12CORE.0.P.B	450	+	10.9857	2.72e-05	0.0405	9
chr3	15425310	15425325	AP2C.H12CORE.0.PSM.A	450	-	12.75	2.73e-05	0.0376	7
chr3	15425763	15425775	NFKB1.H12CORE.0.PS.A	450	-	11.5968	2.74e-05	0.0454	5
chr3	15416551	15416574	ZN283.H12CORE.0.P.C	450	-	11.065	2.75e-05	0.0305	11
chr3	15425341	15425353	HXC9.H12CORE.0.P.B	450	+	12.2035	2.77e-05	0.0491	5
chr3	15416629	15416643	RXRB.H12CORE.0.P.C	450	-	12.0364	2.78e-05	0.026	6
chr3	15425851	15425868	ZSC31.H12CORE.0.P.C	450	-	11.8227	2.78e-05	0.0135	8
chr3	15425619	15425642	ZN436.H12CORE.0.P.C	450	+	0.885246	2.79e-05	0.0337	11
chr3	15425755	15425770	KLF11.H12CORE.0.P.B	450	+	10.6939	2.79e-05	0.0107	7
chr3	15416410	15416420	KLF7.H12CORE.0.P.B	450	-	12.5976	2.81e-05	0.0225	4
chr3	15416402	15416424	ZN549.H12CORE.0.P.B	450	-	10.4862	2.83e-05	0.03	10
chr3	15416589	15416610	ZN263.H12CORE.1.P.B	450	-	10.9798	2.83e-05	0.00627	10
chr3	15425777	15425788	SALL4.H12CORE.0.P.B	450	+	12.367	2.83e-05	0.0148	5
chr3	15425804	15425820	ZN223.H12CORE.0.P.C	450	+	11.7857	2.83e-05	0.0255	7
chr3	15425550	15425560	PATZ1.H12CORE.1.P.C	450	+	12.4796	2.84e-05	0.0221	4
chr3	15416506	15416529	KLF14.H12CORE.1.P.C	450	+	11.879	2.85e-05	0.00272	11
chr3	15416511	15416524	ZN711.H12CORE.0.P.C	450	+	12.2903	2.88e-05	0.0455	6
chr3	15416601	15416614	GLIS3.H12CORE.0.P.C	450	-	12.1837	2.9e-05	0.0414	6
chr3	15425407	15425419	ZN669.H12CORE.1.P.C	450	-	10.1429	2.92e-05	0.046	5
chr3	15425759	15425768	ZN749.H12CORE.1.P.C	450	-	12.4756	2.94e-05	0.021	4
chr3	15425681	15425691	ZN263.H12CORE.0.PM.A	450	-	12.4553	2.94e-05	0.0315	4
chr3	15425866	15425887	ZN341.H12CORE.1.P.B	450	-	11.8776	2.96e-05	0.036	10
chr3	15416408	15416421	MAZ.H12CORE.0.P.B	450	-	12.0404	2.97e-05	0.00604	6
chr3	15425609	15425619	TBX2.H12CORE.0.SM.B	450	+	11.6742	3.03e-05	0.05	4
chr3	15416390	15416410	KLF15.H12CORE.1.P.C	450	+	10.3367	3.03e-05	0.00463	9
chr3	15425398	15425409	PRD16.H12CORE.0.P.B	450	-	12.2202	3.05e-05	0.0509	5
chr3	15416587	15416611	KLF10.H12CORE.1.PSM.A	450	-	2.82692	3.1e-05	0.0111	11
chr3	15416600	15416613	ZN460.H12CORE.0.S.C	450	-	12.2727	3.14e-05	0.0454	6
chr3	15425547	15425568	ZN554.H12CORE.0.P.C	450	+	11.8943	3.15e-05	0.0442	10
chr3	15416496	15416511	ZN563.H12CORE.1.P.C	450	-	11.856	3.15e-05	0.0236	7
chr3	15416433	15416448	SP4.H12CORE.0.P.C	450	+	11.832	3.17e-05	0.0127	7
chr3	15416600	15416619	GLIS1.H12CORE.2.SM.B	450	-	7.61538	3.18e-05	0.0486	9
chr3	15425489	15425512	ZN250.H12CORE.0.P.C	450	+	5.21138	3.23e-05	0.0557	11
chr3	15416596	15416612	ZN704.H12CORE.0.SM.B	450	-	11.9273	3.25e-05	0.0156	7
chr3	15416341	15416350	THB.H12CORE.1.PSM.A	450	-	10.9697	3.26e-05	0.0515	4
chr3	15425775	15425791	ZN281.H12CORE.0.P.B	450	+	5.5082	3.27e-05	0.0178	7
chr3	15425842	15425854	FEZF1.H12CORE.0.P.B	450	-	12.0244	3.28e-05	0.0579	5
chr3	15425540	15425554	NFAC1.H12CORE.3.SM.B	450	-	12.4038	3.34e-05	0.0589	6
chr3	15416588	15416609	MAZ.H12CORE.1.P.B	450	-	11.2182	3.35e-05	0.00321	10
chr3	15425755	15425770	SP4.H12CORE.0.P.C	450	+	11.752	3.37e-05	0.0127	7
chr3	15416400	15416420	SPDEF.H12CORE.1.SM.B	450	+	11.8197	3.38e-05	0.0496	9
chr3	15416591	15416604	E4F1.H12CORE.0.P.B	450	-	12.0323	3.38e-05	0.0539	6
chr3	15416589	15416610	SP4.H12CORE.2.P.B	450	-	11	3.43e-05	0.00621	10
chr3	15416605	15416614	ZN749.H12CORE.1.P.C	450	+	12.4024	3.49e-05	0.021	4
chr3	15416431	15416442	ZN282.H12CORE.0.P.B	450	+	11.8716	3.51e-05	0.0169	5
chr3	15425532	15425555	ZN736.H12CORE.0.P.C	450	-	-3.80645	3.53e-05	0.0607	11
chr3	15425458	15425476	ZN264.H12CORE.0.P.B	450	+	11.4755	3.54e-05	0.0579	8
chr3	15425447	15425463	RBAK.H12CORE.0.P.C	450	-	11.9394	3.54e-05	0.0516	7
chr3	15425398	15425421	ZN768.H12CORE.0.P.B	450	+	5.38202	3.6e-05	0.0563	11
chr3	15425608	15425620	TBX6.H12CORE.0.PSM.A	450	+	12.7308	3.61e-05	0.0572	5
chr3	15425783	15425794	ZN740.H12CORE.0.P.C	450	+	11.082	3.62e-05	0.0541	5
chr3	15416478	15416491	GRHL2.H12CORE.0.P.B	450	+	12.2245	3.65e-05	0.0572	6
chr3	15416389	15416410	SP1.H12CORE.2.P.B	450	+	10.0656	3.67e-05	0.0177	10
chr3	15425372	15425386	ZN423.H12CORE.0.P.C	450	-	11.6911	3.68e-05	0.0424	6
chr3	15425805	15425820	ZBTB6.H12CORE.0.P.B	450	+	11.8033	3.72e-05	0.0301	7
chr3	15425528	15425559	ZN304.H12CORE.0.P.C	450	-	5.19355	3.75e-05	0.0473	15
chr3	15425492	15425502	HXA9.H12CORE.2.P.B	450	-	11.9604	3.76e-05	0.067	4
chr3	15416565	15416581	ZN816.H12CORE.1.P.C	450	+	11.5281	3.79e-05	0.0478	7
chr3	15416384	15416399	ZN410.H12CORE.0.SM.B	450	+	4.05769	3.82e-05	0.0673	7
chr3	15416619	15416630	ZN510.H12CORE.1.P.C	450	+	11.789	3.84e-05	0.0645	5
chr3	15416583	15416604	ZN681.H12CORE.0.P.C	450	+	10.4	4.01e-05	0.0174	10
chr3	15425609	15425618	TBX4.H12CORE.0.PS.A	450	+	11.2551	4.01e-05	0.0647	4
chr3	15416420	15416439	ZN621.H12CORE.0.P.C	450	+	11.3413	4.03e-05	0.0622	9
chr3	15416408	15416424	SALL1.H12CORE.0.P.C	450	-	11.6465	4.1e-05	0.00857	7
chr3	15416601	15416613	GLIS3.H12CORE.1.S.C	450	-	11.918	4.11e-05	0.0445	5
chr3	15425603	15425621	TBR1.H12CORE.0.PS.A	450	+	9.56061	4.12e-05	0.0703	8
chr3	15425657	15425679	ZN549.H12CORE.0.P.B	450	-	9.69725	4.14e-05	0.03	10
chr3	15416601	15416612	ZN701.H12CORE.1.P.B	450	-	11.8143	4.18e-05	0.0701	5
chr3	15416428	15416441	ZN468.H12CORE.0.P.C	450	+	9.34426	4.18e-05	0.0283	6
chr3	15425874	15425884	KLF7.H12CORE.0.P.B	450	-	11.7805	4.2e-05	0.0225	4
chr3	15425744	15425767	ZN560.H12CORE.0.P.C	450	-	4.45775	4.23e-05	0.0243	11
chr3	15416380	15416403	ZNF10.H12CORE.0.P.C	450	-	-1.08197	4.23e-05	0.0229	11
chr3	15425757	15425777	PRDM9.H12CORE.0.P.B	450	-	11.1311	4.23e-05	0.0733	9
chr3	15425804	15425822	ZF69B.H12CORE.0.P.C	450	+	10.4426	4.24e-05	0.0708	8
chr3	15416475	15416498	ZNF90.H12CORE.0.P.C	450	+	-21.9474	4.24e-05	0.0547	11
chr3	15425607	15425618	MESP1.H12CORE.0.S.C	450	+	11.2069	4.25e-05	0.0601	5
chr3	15425644	15425665	ZN254.H12CORE.0.P.C	450	+	-10.3788	4.25e-05	0.0724	10
chr3	15416510	15416526	ZN165.H12CORE.0.P.C	450	-	11.055	4.3e-05	0.0279	7
chr3	15425672	15425687	HNF4G.H12CORE.0.P.B	450	+	10.2295	4.3e-05	0.0744	7
chr3	15416431	15416448	ZN141.H12CORE.0.P.C	450	-	9.45161	4.34e-05	0.0314	8
chr3	15416478	15416486	HIC2.H12CORE.0.P.B	450	+	10.9242	4.39e-05	0.0738	3
chr3	15425783	15425804	ZN681.H12CORE.0.P.C	450	-	10.2	4.42e-05	0.0174	10
chr3	15416498	15416508	MAFB.H12CORE.1.P.B	450	+	12.371	4.43e-05	0.0779	4
chr3	15416587	15416610	ZN436.H12CORE.0.P.C	450	-	-0.672131	4.44e-05	0.0337	11
chr3	15425476	15425496	ZNF85.H12CORE.1.P.B	450	-	11.1463	4.45e-05	0.0771	9
chr3	15416542	15416565	ZN273.H12CORE.0.P.C	450	-	9.60839	4.46e-05	0.0143	11
chr3	15425871	15425882	E2F8.H12CORE.0.P.C	450	-	11.5403	4.46e-05	0.0629	5
chr3	15416430	15416448	ZBT17.H12CORE.0.P.B	450	+	11.424	4.48e-05	0.0164	8
chr3	15425498	15425512	IRF8.H12CORE.2.SM.B	450	-	11.6147	4.48e-05	0.0791	6
chr3	15425818	15425835	MTF1.H12CORE.0.SM.B	450	+	3.2	4.51e-05	0.0711	8
chr3	15425803	15425826	GLI4.H12CORE.0.P.C	450	-	11.3253	4.51e-05	0.0492	11
chr3	15416408	15416424	ZN281.H12CORE.0.P.B	450	-	4.32787	4.52e-05	0.0178	7
chr3	15416494	15416512	MAF.H12CORE.0.PM.A	450	+	11.5545	4.53e-05	0.0791	8
chr3	15416590	15416610	KLF13.H12CORE.1.P.C	450	-	11.1636	4.55e-05	0.00701	9
chr3	15425583	15425607	ZBT26.H12CORE.1.SM.B	450	-	8.63636	4.56e-05	0.0787	11
chr3	15416585	15416596	ZN296.H12CORE.0.S.C	450	+	12.2885	4.57e-05	0.073	5
chr3	15425867	15425881	SP5.H12CORE.0.P.B	450	-	11.3371	4.58e-05	0.0251	6
chr3	15425807	15425822	AP2A.H12CORE.0.PSM.A	450	+	11.2692	4.62e-05	0.0434	7
chr3	15416456	15416472	NR2F6.H12CORE.3.SM.B	450	-	11.1897	4.63e-05	0.0737	7
chr3	15416397	15416411	OVOL1.H12CORE.0.SM.B	450	+	10.5577	4.64e-05	0.0818	6
chr3	15425405	15425422	ZN141.H12CORE.0.P.C	450	-	9.29032	4.65e-05	0.0314	8
chr3	15425785	15425800	KLF10.H12CORE.0.P.C	450	+	10.8716	4.67e-05	0.0155	7
chr3	15416387	15416400	SRBP2.H12CORE.1.P.B	450	+	11.2545	4.76e-05	0.0393	6
chr3	15416429	15416444	ZN449.H12CORE.1.S.C	450	+	11.5	4.79e-05	0.0422	7
chr3	15425869	15425878	ZN425.H12CORE.0.P.C	450	-	11.6061	4.82e-05	0.0385	4
chr3	15416433	15416447	SP1.H12CORE.1.SM.B	450	+	10.9423	4.86e-05	0.0762	6
chr3	15416496	15416509	MAF.H12CORE.1.PSM.A	450	+	12.4483	4.89e-05	0.0808	6
chr3	15416496	15416509	NRL.H12CORE.0.SM.B	450	+	11.8571	4.91e-05	0.0863	6
chr3	15425847	15425865	CREM.H12CORE.1.P.C	450	-	11.1549	4.91e-05	0.0834	8
chr3	15425681	15425696	ZN431.H12CORE.0.P.C	450	-	10.7632	4.97e-05	0.0848	7
chr3	15416623	15416646	ZN823.H12CORE.0.P.C	450	-	8.52041	5.03e-05	0.0785	11
chr3	15416591	15416603	SPI1.H12CORE.1.S.B	450	-	11.6207	5.08e-05	0.0487	5
chr3	15425755	15425773	KLF3.H12CORE.0.PS.A	450	+	11.4098	5.15e-05	0.0175	8
chr3	15425412	15425421	VDR.H12CORE.1.PS.A	450	-	12	5.17e-05	0.0871	4
chr3	15425404	15425417	KLF8.H12CORE.0.P.C	450	+	10.6404	5.2e-05	0.0202	6
chr3	15416497	15416511	TBX20.H12CORE.0.P.C	450	+	11.3252	5.23e-05	0.0889	6
chr3	15425797	15425813	VDR.H12CORE.0.PS.A	450	+	11.2258	5.24e-05	0.0357	7
chr3	15416422	15416447	ZN561.H12CORE.0.P.C	450	+	10.3945	5.24e-05	0.0318	12
chr3	15425316	15425328	STF1.H12CORE.0.PSM.A	450	-	11.3571	5.24e-05	0.0406	5
chr3	15416505	15416523	ZN534.H12CORE.0.P.C	450	-	9.59016	5.29e-05	0.0207	8
chr3	15425754	15425767	SRBP2.H12CORE.1.P.B	450	+	11.1364	5.3e-05	0.0393	6
chr3	15425458	15425465	ZN335.H12CORE.1.P.D	450	-	11.8816	5.35e-05	0.0958	3
chr3	15425413	15425421	THA.H12CORE.1.PS.A	450	-	11.8197	5.35e-05	0.0865	3
chr3	15425792	15425804	GLIS3.H12CORE.1.S.C	450	+	11.4426	5.36e-05	0.0445	5
chr3	15425853	15425877	ZN189.H12CORE.1.P.B	450	+	10.3548	5.38e-05	0.0713	11
chr3	15416589	15416608	ZN148.H12CORE.0.P.B	450	-	5.47541	5.38e-05	0.0159	9
chr3	15416431	15416445	KLF14.H12CORE.0.PSM.A	450	+	11.1154	5.4e-05	0.0742	6
chr3	15425806	15425825	SP3.H12CORE.0.P.B	450	+	7.98361	5.41e-05	0.018	9
chr3	15425385	15425406	RARA.H12CORE.3.P.B	450	+	10.7545	5.42e-05	0.0812	10
chr3	15425781	15425806	ZN616.H12CORE.0.P.C	450	+	10.5	5.44e-05	0.0452	12
chr3	15425608	15425623	TBX1.H12CORE.0.S.B	450	+	11.0909	5.52e-05	0.0891	7
chr3	15425681	15425694	GLIS3.H12CORE.0.P.C	450	-	11.102	5.53e-05	0.0414	6
chr3	15416431	15416454	KLF9.H12CORE.1.P.B	450	+	7	5.59e-05	0.00309	11
chr3	15425749	15425757	NFIA.H12CORE.0.P.B	450	-	11.6721	5.6e-05	0.0948	3
chr3	15416621	15416646	ZN197.H12CORE.0.P.C	450	+	9.63636	5.67e-05	0.0802	12
chr3	15425789	15425803	GLIS1.H12CORE.0.P.B	450	+	11.2584	5.69e-05	0.0494	6
chr3	15425609	15425620	EOMES.H12CORE.0.PSM.A	450	+	11.4231	5.7e-05	0.0916	5
chr3	15425613	15425636	ZN782.H12CORE.0.P.C	450	+	9.5974	5.74e-05	0.0836	11
chr3	15425792	15425805	ZN460.H12CORE.0.S.C	450	+	11.1455	5.8e-05	0.0454	6
chr3	15425569	15425581	HSF5.H12CORE.0.M.C	450	-	11.9231	5.82e-05	0.103	5
chr3	15416548	15416573	ZN616.H12CORE.0.P.C	450	-	10.371	5.83e-05	0.0452	12
chr3	15425609	15425618	TBX5.H12CORE.0.PS.A	450	+	10.7706	5.84e-05	0.0911	4
chr3	15425605	15425631	TBX5.H12CORE.2.S.B	450	+	7.67143	5.84e-05	0.0926	12
chr3	15416593	15416611	ZN444.H12CORE.0.S.C	450	+	5.38158	5.87e-05	0.0147	8
chr3	15416426	15416439	ZKSC5.H12CORE.0.P.C	450	-	10.459	5.87e-05	0.0946	6
chr3	15425545	15425568	ZN765.H12CORE.0.P.C	450	-	7.72477	5.88e-05	0.0727	11
chr3	15425609	15425620	TBX20.H12CORE.1.M.C	450	+	11.1538	5.9e-05	0.088	5
chr3	15425755	15425769	KLF9.H12CORE.0.P.B	450	+	9.96774	5.92e-05	0.0224	6
chr3	15425463	15425476	NR1H3.H12CORE.1.P.B	450	-	11.3119	5.93e-05	0.1	6
chr3	15425499	15425513	IRF4.H12CORE.1.S.B	450	-	11.2195	5.94e-05	0.0991	6
chr3	15416603	15416614	GLIS1.H12CORE.1.P.B	450	-	11.2018	5.96e-05	0.0811	5
chr3	15425431	15425443	SPI1.H12CORE.1.S.B	450	+	11.4483	5.99e-05	0.0487	5
chr3	15425609	15425622	TBX21.H12CORE.0.PSM.A	450	+	11.2308	5.99e-05	0.104	6
chr3	15425527	15425538	HNF1B.H12CORE.1.P.D	450	+	11.197	6.05e-05	0.107	5
chr3	15425407	15425425	NR1H2.H12CORE.0.P.C	450	-	11.551	6.07e-05	0.1	8
chr3	15425860	15425881	SP1.H12CORE.2.P.B	450	-	8.90164	6.1e-05	0.0177	10
chr3	15425316	15425330	ZF64B.H12CORE.1.P.B	450	+	11.021	6.15e-05	0.0372	6
chr3	15425414	15425436	ZN134.H12CORE.1.P.C	450	+	10.0645	6.15e-05	0.091	10
chr3	15416433	15416444	SP3.H12CORE.1.S.B	450	+	11.5385	6.18e-05	0.0626	5
chr3	15416495	15416513	MAFA.H12CORE.0.PSM.A	450	+	10.8257	6.2e-05	0.108	8
chr3	15416355	15416385	ZN33B.H12CORE.0.P.C	450	+	7.77632	6.21e-05	0.104	14
chr3	15425681	15425696	ZN891.H12CORE.0.P.C	450	-	9.97561	6.27e-05	0.0713	7
chr3	15416627	15416639	ZN770.H12CORE.0.P.B	450	-	11.2	6.32e-05	0.0238	5
chr3	15425861	15425881	ZSC31.H12CORE.1.SM.B	450	-	6.08621	6.34e-05	0.0824	9
chr3	15425593	15425616	ZNF90.H12CORE.0.P.C	450	-	-24	6.34e-05	0.0547	11
chr3	15425657	15425668	ZSC21.H12CORE.0.P.C	450	-	11.0968	6.36e-05	0.108	5
chr3	15425373	15425388	ZN417.H12CORE.0.P.C	450	+	10.2419	6.37e-05	0.0916	7
chr3	15416593	15416616	ZNF77.H12CORE.0.P.C	450	+	10.5447	6.38e-05	0.0559	11
chr3	15416572	15416595	ZN490.H12CORE.0.P.C	450	-	-1.5	6.41e-05	0.111	11
chr3	15425472	15425491	ANDR.H12CORE.2.P.B	450	-	10.8784	6.47e-05	0.113	9
chr3	15416478	15416488	SMAD2.H12CORE.1.P.B	450	+	11.3548	6.48e-05	0.0922	4
chr3	15416435	15416453	KLF12.H12CORE.0.P.C	450	+	8.94898	6.48e-05	0.0135	8
chr3	15425786	15425799	ZN711.H12CORE.0.P.C	450	+	11.2419	6.57e-05	0.0519	6
chr3	15416632	15416649	ZSC22.H12CORE.0.P.C	450	-	9.85556	6.62e-05	0.0235	8
chr3	15416613	15416637	Z585B.H12CORE.0.P.C	450	-	-8.33871	6.64e-05	0.109	11
chr3	15416358	15416370	ZN524.H12CORE.0.S.B	450	+	10.6545	6.66e-05	0.115	5
chr3	15425650	15425660	ZN480.H12CORE.1.P.C	450	-	11.1857	6.83e-05	0.116	4
chr3	15425437	15425462	ZN557.H12CORE.0.P.C	450	+	10.7182	6.9e-05	0.0581	12
chr3	15416431	15416446	KLF13.H12CORE.0.PSM.A	450	+	7.41429	6.96e-05	0.0744	7
chr3	15416588	15416599	MESP1.H12CORE.0.S.C	450	-	10.8276	6.99e-05	0.0601	5
chr3	15425861	15425885	ZN816.H12CORE.0.P.B	450	-	8.88525	7.02e-05	0.0426	11
chr3	15416507	15416519	SP4.H12CORE.1.S.B	450	+	11.0656	7.02e-05	0.0964	5
chr3	15416508	15416518	EGR4.H12CORE.0.S.B	450	+	11.2545	7.03e-05	0.121	4
chr3	15425367	15425384	ZIC5.H12CORE.2.S.C	450	-	5.18182	7.04e-05	0.0753	8
chr3	15416630	15416644	COT2.H12CORE.0.P.B	450	-	10.9182	7.06e-05	0.0961	6
chr3	15416432	15416446	KLF17.H12CORE.0.M.C	450	+	10.1346	7.14e-05	0.0884	6
chr3	15416431	15416445	KLF6.H12CORE.1.SM.B	450	+	10.75	7.27e-05	0.111	6
chr3	15425787	15425799	SP2.H12CORE.0.P.D	450	+	10.1667	7.29e-05	0.0184	5
chr3	15425874	15425885	SP3.H12CORE.1.S.B	450	-	11.3269	7.3e-05	0.0626	5
chr3	15416461	15416473	COT2.H12CORE.1.P.B	450	-	11.2576	7.32e-05	0.0883	5
chr3	15416434	15416445	KLF2.H12CORE.0.S.C	450	+	11.1538	7.43e-05	0.107	5
chr3	15425684	15425707	ZNF77.H12CORE.0.P.C	450	+	10.2846	7.44e-05	0.0559	11
chr3	15425570	15425582	SOX2.H12CORE.3.S.B	450	-	11.2419	7.46e-05	0.132	5
chr3	15425861	15425879	ZFP14.H12CORE.0.P.C	450	+	9.01515	7.55e-05	0.0719	8
chr3	15425498	15425515	IRF8.H12CORE.1.SM.B	450	-	8.22368	7.69e-05	0.135	8
chr3	15416467	15416479	ZN329.H12CORE.1.P.C	450	+	9.86239	7.71e-05	0.125	5
chr3	15425405	15425418	KLF1.H12CORE.0.P.B	450	+	10.7097	7.71e-05	0.0296	6
chr3	15425881	15425903	ZN793.H12CORE.0.P.B	450	+	8.98361	7.74e-05	0.126	10
chr3	15425866	15425881	E2F4.H12CORE.0.P.B	450	-	10.8273	7.78e-05	0.083	7
chr3	15425316	15425327	NR5A2.H12CORE.0.PSM.A	450	-	10.9836	7.83e-05	0.0632	5
chr3	15416359	15416373	SIX2.H12CORE.0.P.B	450	-	10.9355	7.84e-05	0.138	6
chr3	15416502	15416513	SOX30.H12CORE.0.P.C	450	-	10.792	7.91e-05	0.124	5
chr3	15425710	15425718	KMT2B.H12CORE.0.P.B	450	+	9.39344	7.98e-05	0.112	3
chr3	15425865	15425888	HES1.H12CORE.0.S.C	450	-	5.14754	8.03e-05	0.0916	11
chr3	15425638	15425657	ZSC16.H12CORE.0.PSM.A	450	-	4.98276	8.03e-05	0.0508	9
chr3	15425793	15425818	ZN561.H12CORE.0.P.C	450	+	9.56881	8.13e-05	0.0318	12
chr3	15425766	15425782	CTCFL.H12CORE.0.P.B	450	-	9.30645	8.14e-05	0.043	7
chr3	15416396	15416410	MYBA.H12CORE.2.S.B	450	-	9.40909	8.16e-05	0.144	6
chr3	15425398	15425411	ZN574.H12CORE.0.P.B	450	-	10.813	8.2e-05	0.118	6
chr3	15425541	15425554	NFAT5.H12CORE.0.SM.B	450	-	11.1731	8.2e-05	0.144	6
chr3	15416590	15416605	EHF.H12CORE.0.P.B	450	-	10.5246	8.21e-05	0.13	7
chr3	15416609	15416632	ZN776.H12CORE.0.P.C	450	-	8.52113	8.22e-05	0.101	11
chr3	15425376	15425384	NFIC.H12CORE.1.PSM.A	450	-	10.404	8.27e-05	0.0798	3
chr3	15425673	15425688	HNF4A.H12CORE.0.PSM.A	450	+	10.1651	8.31e-05	0.0921	7
chr3	15416497	15416512	MAFG.H12CORE.1.PSM.A	450	+	11.0674	8.34e-05	0.145	7
chr3	15425629	15425652	ZN317.H12CORE.1.P.B	450	+	8.95172	8.34e-05	0.104	11
chr3	15425760	15425770	ZNF2.H12CORE.0.P.B	450	-	10.5806	8.39e-05	0.12	4
chr3	15425375	15425399	ZNF23.H12CORE.0.P.C	450	+	7.00909	8.46e-05	0.146	11
chr3	15425696	15425711	NF2L2.H12CORE.0.P.B	450	+	10.3788	8.49e-05	0.136	7
chr3	15416591	15416603	ETV6.H12CORE.1.P.B	450	-	10.9775	8.51e-05	0.138	5
chr3	15416591	15416603	ELF2.H12CORE.0.PS.A	450	-	10.5246	8.52e-05	0.135	5
chr3	15425717	15425728	NKX21.H12CORE.0.P.B	450	-	10.3889	8.56e-05	0.145	5
chr3	15425397	15425411	COE1.H12CORE.0.P.B	450	-	9.36585	8.56e-05	0.11	6
chr3	15425490	15425503	CDX2.H12CORE.0.PS.A	450	-	10.7937	8.64e-05	0.153	6
chr3	15416601	15416617	GLIS2.H12CORE.0.SM.B	450	-	8.09615	8.65e-05	0.0609	7
chr3	15425413	15425422	THB.H12CORE.1.PSM.A	450	-	10.3535	8.67e-05	0.0515	4
chr3	15416464	15416478	NR2F6.H12CORE.0.P.C	450	-	10.6885	8.68e-05	0.106	6
chr3	15416374	15416392	NR1H4.H12CORE.1.P.B	450	+	10.2581	8.74e-05	0.0707	8
chr3	15425490	15425504	CDX4.H12CORE.0.S.C	450	-	10.1695	8.75e-05	0.154	6
chr3	15425837	15425857	NFAC2.H12CORE.0.P.B	450	+	10.5246	8.77e-05	0.142	9
chr3	15425865	15425883	FLI1.H12CORE.1.P.B	450	-	10.3933	8.84e-05	0.0917	8
chr3	15425784	15425803	ZN701.H12CORE.0.P.B	450	+	8.47143	8.84e-05	0.0623	9
chr3	15416402	15416419	ZN660.H12CORE.0.SM.B	450	+	10.2364	8.85e-05	0.0815	8
chr3	15425804	15425815	ZN320.H12CORE.1.P.B	450	+	10.7742	8.98e-05	0.101	5
chr3	15416593	15416613	ZN713.H12CORE.0.SM.B	450	+	8.44715	8.99e-05	0.137	9
chr3	15416565	15416578	COE3.H12CORE.0.P.B	450	-	10.2623	9e-05	0.0835	6
chr3	15416622	15416640	ZFP14.H12CORE.0.P.C	450	+	8.57576	9.06e-05	0.0719	8
chr3	15416432	15416441	ZN425.H12CORE.0.P.C	450	+	11.1212	9.18e-05	0.0385	4
chr3	15425498	15425514	IRF9.H12CORE.0.PSM.A	450	-	8.21951	9.2e-05	0.162	7
chr3	15416373	15416383	ZN580.H12CORE.0.SM.B	450	-	11.4038	9.23e-05	0.154	4
chr3	15425374	15425386	SMAD2.H12CORE.0.P.B	450	+	10.5455	9.24e-05	0.148	5
chr3	15416609	15416625	GLI2.H12CORE.0.PSM.A	450	+	3.78846	9.25e-05	0.0959	7
chr3	15425794	15425817	ZN283.H12CORE.0.P.C	450	+	8.69919	9.28e-05	0.0357	11
chr3	15416359	15416373	SIX4.H12CORE.0.P.B	450	-	9.24242	9.29e-05	0.164	6
chr3	15416565	15416579	COE2.H12CORE.0.P.B	450	-	10.1148	9.31e-05	0.148	6
chr3	15425476	15425487	GATA3.H12CORE.1.SM.B	450	+	10.0909	9.34e-05	0.166	5
chr3	15425477	15425486	GATA3.H12CORE.0.PS.A	450	+	10.7308	9.43e-05	0.168	4
chr3	15425492	15425508	DMRTB.H12CORE.0.P.C	450	+	9.62903	9.49e-05	0.167	7
chr3	15416436	15416446	LRRF1.H12CORE.0.P.B	450	-	10.7465	9.5e-05	0.127	4
chr3	15425559	15425578	HSFY1.H12CORE.2.M.B	450	-	10.2358	9.5e-05	0.166	9
chr3	15416619	15416644	ZN875.H12CORE.0.P.C	450	-	3.97368	9.68e-05	0.151	12
chr3	15416433	15416444	KLF16.H12CORE.0.SM.B	450	+	10.7885	9.71e-05	0.12	5
chr3	15425492	15425502	HXB9.H12CORE.0.S.C	450	-	10.8679	9.73e-05	0.173	4
chr3	15425427	15425443	SPIB.H12CORE.2.SM.B	450	+	3.38462	9.74e-05	0.167	7
chr3	15425603	15425614	ZN510.H12CORE.1.P.C	450	-	10.6422	9.74e-05	0.0819	5
chr3	15425838	15425859	ZN626.H12CORE.0.P.C	450	-	8.51429	9.75e-05	0.169	10
chr3	15416388	15416403	ZN684.H12CORE.1.M.C	450	-	10.4364	9.78e-05	0.0352	7
chr3	15416584	15416607	ZN383.H12CORE.0.P.C	450	-	9.82927	9.8e-05	0.0121	11
chr3	15425839	15425862	ZN484.H12CORE.0.P.C	450	+	8.36	9.86e-05	0.158	11
chr3	15425403	15425422	NR1H2.H12CORE.1.P.C	450	-	10.1455	9.9e-05	0.161	9
chr3	15416614	15416637	ZN586.H12CORE.0.P.C	450	-	-10.8689	9.91e-05	0.0908	11
chr3	15416423	15416446	ZN768.H12CORE.0.P.B	450	+	2.38202	9.96e-05	0.078	11
chr3	15416413	15416429	AP2E.H12CORE.0.SM.B	450	+	9.2	9.96e-05	0.091	7
chr3	15416463	15416482	NR6A1.H12CORE.2.SM.B	450	-	5.88462	9.97e-05	0.172	9
chr3	15425490	15425503	CDX1.H12CORE.1.S.B	450	-	11.2075	9.99e-05	0.177	6
chr3	15425710	15425735	ZN611.H12CORE.1.P.C	450	-	-20.0758	0.0001	0.101	12
chr3	15425718	15425728	NKX22.H12CORE.0.P.B	450	-	9.9596	0.000101	0.173	4
chr3	15416371	15416390	ZSC16.H12CORE.0.PSM.A	450	-	4.27586	0.000101	0.0508	9
chr3	15425693	15425703	NKX32.H12CORE.0.PSM.A	450	-	11.1346	0.000101	0.18	4
chr3	15416549	15416567	ZN714.H12CORE.0.P.C	450	+	9.22727	0.000101	0.151	8
chr3	15425537	15425551	TZAP.H12CORE.0.P.B	450	-	10.8197	0.000102	0.138	6
chr3	15425435	15425443	MYT1L.H12CORE.0.P.C	450	+	10.8852	0.000102	0.182	3
chr3	15416501	15416515	TF2LY.H12CORE.0.SM.B	450	+	10.5385	0.000102	0.176	6
chr3	15416532	15416542	RUNX1.H12CORE.0.P.B	450	+	10.918	0.000102	0.156	4
chr3	15425867	15425883	ZN784.H12CORE.0.SM.B	450	-	7.46552	0.000102	0.164	7
chr3	15425398	15425411	COE3.H12CORE.0.P.B	450	-	9.98361	0.000103	0.0835	6
chr3	15416531	15416542	RUNX3.H12CORE.0.P.B	450	+	10.9672	0.000104	0.167	5
chr3	15416527	15416536	HXB4.H12CORE.0.P.B	450	+	10.4211	0.000106	0.188	4
chr3	15416630	15416645	HNF4G.H12CORE.0.P.B	450	-	8.06557	0.000106	0.0905	7
chr3	15416622	15416647	ZN805.H12CORE.0.P.C	450	-	-3.67105	0.000107	0.0712	12
chr3	15416463	15416470	ESR2.H12CORE.1.P.B	450	-	11.7449	0.000107	0.12	3
chr3	15425517	15425530	ZFP90.H12CORE.0.P.C	450	-	9.33636	0.000107	0.19	6
chr3	15425495	15425516	ZNF79.H12CORE.0.P.C	450	-	9.33071	0.000108	0.187	10
chr3	15425747	15425757	SMAD2.H12CORE.1.P.B	450	-	10.629	0.000108	0.0922	4
chr3	15425697	15425717	CTCF.H12CORE.0.P.B	450	+	6.04494	0.000109	0.139	9
chr3	15425689	15425703	NKX31.H12CORE.0.PSM.A	450	-	10.3269	0.000109	0.193	6
chr3	15416570	15416578	THA.H12CORE.1.PS.A	450	+	10.9836	0.00011	0.0865	3
chr3	15416620	15416643	ZN429.H12CORE.0.P.C	450	+	8.6338	0.000111	0.0804	11
chr3	15416593	15416610	ZN213.H12CORE.0.P.C	450	-	9.808	0.000111	0.118	8
chr3	15425499	15425516	IRF6.H12CORE.1.S.C	450	-	5.03279	0.000111	0.195	8
chr3	15425584	15425607	ZN707.H12CORE.0.P.B	450	-	7.11429	0.000111	0.117	11
chr3	15416364	15416379	LEF1.H12CORE.1.P.B	450	-	10.2277	0.000112	0.197	7
chr3	15425314	15425324	ZFX.H12CORE.0.P.B	450	-	10.7869	0.000112	0.094	4
chr3	15425726	15425745	ZN394.H12CORE.0.P.C	450	+	8.95714	0.000112	0.106	9
chr3	15425839	15425849	NFAC3.H12CORE.1.P.C	450	+	10.6364	0.000112	0.103	4
chr3	15416551	15416574	ZN331.H12CORE.0.P.B	450	-	3.89796	0.000113	0.0897	11
chr3	15425867	15425888	ZNF44.H12CORE.0.P.C	450	-	9.4898	0.000113	0.0821	10
chr3	15425368	15425387	ZN621.H12CORE.0.P.C	450	-	9.65873	0.000113	0.0837	9
chr3	15425784	15425799	ZN449.H12CORE.1.S.C	450	+	10.2885	0.000114	0.0422	7
chr3	15416488	15416501	CUX2.H12CORE.2.S.C	450	-	10.6154	0.000114	0.202	6
chr3	15425647	15425661	HXB7.H12CORE.0.P.C	450	+	10.1972	0.000114	0.155	6
chr3	15425780	15425796	EGR1.H12CORE.0.PS.A	450	+	5.48077	0.000115	0.153	7
chr3	15416409	15416440	ZN304.H12CORE.0.P.C	450	-	2.19355	0.000115	0.0473	15
chr3	15416356	15416379	ZN671.H12CORE.0.P.C	450	+	8.49541	0.000115	0.0512	11
chr3	15416614	15416634	NR1H4.H12CORE.0.P.B	450	+	9.53153	0.000115	0.0411	9
chr3	15416356	15416379	RXRG.H12CORE.2.P.B	450	+	7.23684	0.000116	0.129	11
chr3	15425878	15425893	ZIC5.H12CORE.0.P.B	450	-	7.69663	0.000116	0.105	7
chr3	15416492	15416508	SCRT2.H12CORE.0.PSM.A	450	-	3.48485	0.000116	0.195	7
chr3	15416428	15416449	WT1.H12CORE.1.P.B	450	+	8.78652	0.000116	0.0166	10
chr3	15425724	15425743	OLIG2.H12CORE.0.P.B	450	-	10	0.000117	0.18	9
chr3	15416510	15416526	ZN223.H12CORE.0.P.C	450	+	9.15306	0.000117	0.0286	7
chr3	15425880	15425903	THAP1.H12CORE.0.P.B	450	-	9.66434	0.000117	0.0398	11
chr3	15416501	15416515	TF2LY.H12CORE.1.SM.B	450	+	7	0.000118	0.169	6
chr3	15416497	15416509	MAFK.H12CORE.2.S.B	450	+	11.1552	0.000118	0.206	5
chr3	15416431	15416446	TAF1.H12CORE.0.P.B	450	+	9.89796	0.000118	0.0498	7
chr3	15425445	15425456	ZN701.H12CORE.1.P.B	450	+	10.1714	0.000118	0.0992	5
chr3	15425497	15425516	IRF1.H12CORE.0.P.B	450	-	7.87879	0.000118	0.206	9
chr3	15425472	15425479	ETV7.H12CORE.1.P.C	450	+	10.7959	0.000119	0.143	3
chr3	15416493	15416510	NR2E1.H12CORE.1.S.B	450	-	-0.0857143	0.000119	0.209	8
chr3	15416407	15416417	ZN449.H12CORE.0.P.B	450	-	9.21311	0.00012	0.0771	4
chr3	15425826	15425842	FOXA2.H12CORE.1.SM.B	450	+	8.79032	0.00012	0.211	7
chr3	15416462	15416472	COT1.H12CORE.0.PSM.A	450	-	10.9615	0.00012	0.117	4
chr3	15425492	15425505	HXD11.H12CORE.0.PS.A	450	-	10.4565	0.00012	0.213	6
chr3	15425610	15425623	NKX25.H12CORE.1.P.B	450	+	10.1444	0.000121	0.0994	6
chr3	15425838	15425854	NFKB2.H12CORE.0.PSM.A	450	+	8.57692	0.000121	0.132	7
chr3	15416423	15416434	PRD16.H12CORE.0.P.B	450	-	10.1927	0.000121	0.0674	5
chr3	15416612	15416623	KLF17.H12CORE.1.P.C	450	+	10.1129	0.000121	0.0277	5
chr3	15416462	15416471	ESR1.H12CORE.1.P.B	450	+	10.5413	0.000121	0.214	4
chr3	15425873	15425887	KLF15.H12CORE.0.S.B	450	-	9.34615	0.000121	0.0731	6
chr3	15416494	15416511	NR1D2.H12CORE.1.SM.B	450	-	4.50562	0.000122	0.1	8
chr3	15416500	15416515	ZKSC8.H12CORE.1.P.B	450	-	9.9021	0.000122	0.119	7
chr3	15416542	15416560	PRD15.H12CORE.0.P.B	450	+	10	0.000122	0.0897	8
chr3	15425371	15425382	ZBT18.H12CORE.0.PSM.A	450	-	10.3571	0.000122	0.188	5
chr3	15425413	15425422	RXRA.H12CORE.0.PS.A	450	-	10.9508	0.000122	0.125	4
chr3	15425607	15425620	KLF5.H12CORE.0.PM.A	450	+	10.1348	0.000123	0.0484	6
chr3	15425474	15425486	GATA6.H12CORE.0.PSM.A	450	+	10.6721	0.000123	0.218	5
chr3	15425709	15425732	ZN302.H12CORE.0.P.B	450	+	-7.85366	0.000124	0.196	11
chr3	15425476	15425489	ZNF85.H12CORE.0.P.B	450	-	9.95455	0.000124	0.219	6
chr3	15416390	15416413	KLF8.H12CORE.1.P.C	450	+	8.06364	0.000124	0.00755	11
chr3	15416492	15416512	RORG.H12CORE.0.M.C	450	-	5.27273	0.000124	0.139	9
chr3	15425689	15425706	NR1D2.H12CORE.1.SM.B	450	-	4.42697	0.000125	0.1	8
chr3	15416495	15416514	MAFA.H12CORE.1.M.C	450	+	4.40984	0.000126	0.213	9
chr3	15425540	15425554	NFAT5.H12CORE.1.PS.A	450	-	6.51923	0.000126	0.222	6
chr3	15416494	15416505	PRD13.H12CORE.0.P.B	450	+	9.97368	0.000126	0.102	5
chr3	15425404	15425422	RARG.H12CORE.0.P.B	450	-	9.77419	0.000127	0.178	8
chr3	15416582	15416608	ZN281.H12CORE.1.SM.B	450	-	6.98485	0.000127	0.00798	12
chr3	15425454	15425465	SUH.H12CORE.0.P.B	450	-	10.2576	0.000127	0.193	5
chr3	15425507	15425517	ZNF35.H12CORE.1.P.C	450	-	10.5543	0.000128	0.228	4
chr3	15425789	15425812	ZN429.H12CORE.0.P.C	450	-	8.32394	0.000129	0.0804	11
chr3	15425504	15425527	ZFP28.H12CORE.0.P.B	450	+	6.74803	0.000129	0.131	11
chr3	15416407	15416430	ZNF76.H12CORE.0.P.B	450	-	8.63415	0.000129	0.0324	11
chr3	15425549	15425568	NR1I3.H12CORE.0.P.B	450	+	9.95918	0.000129	0.0813	9
chr3	15425462	15425475	ZN771.H12CORE.0.SM.B	450	-	3.65385	0.00013	0.184	6
chr3	15416562	15416584	REST.H12CORE.0.P.B	450	+	7.04587	0.00013	0.0933	10
chr3	15425554	15425566	ZN124.H12CORE.0.P.C	450	-	9.30612	0.00013	0.076	5
chr3	15425672	15425695	ZNF30.H12CORE.0.P.C	450	-	9.43357	0.00013	0.138	11
chr3	15425659	15425670	PRD13.H12CORE.0.P.B	450	-	9.92105	0.000131	0.102	5
chr3	15416461	15416474	RORA.H12CORE.0.P.C	450	-	10.2636	0.000131	0.177	6
chr3	15425530	15425544	MEF2C.H12CORE.0.P.B	450	+	9.95238	0.000131	0.232	6
chr3	15425803	15425820	THB.H12CORE.0.P.B	450	+	9.43878	0.000132	0.196	8
chr3	15425595	15425614	ZSA5A.H12CORE.0.SM.B	450	-	4.15714	0.000132	0.178	9
chr3	15425885	15425896	ZN692.H12CORE.0.P.C	450	+	9.25688	0.000133	0.069	5
chr3	15425685	15425703	NR1D2.H12CORE.0.P.B	450	-	9.94949	0.000134	0.124	8
chr3	15416354	15416377	ZFP90.H12CORE.1.P.C	450	-	1.44444	0.000134	0.226	11
chr3	15425867	15425877	PBX3.H12CORE.1.P.B	450	-	10.0918	0.000135	0.0912	4
chr3	15416583	15416606	KMT2A.H12CORE.0.P.B	450	+	6.28	0.000135	0.00231	11
chr3	15416470	15416501	ZN799.H12CORE.0.P.C	450	+	5.96528	0.000135	0.227	15
chr3	15416413	15416427	ZN423.H12CORE.0.P.C	450	-	9.49593	0.000136	0.0424	6
chr3	15425837	15425852	PPARD.H12CORE.0.PSM.A	450	+	9.51515	0.000136	0.146	7
chr3	15416587	15416611	KLF11.H12CORE.1.SM.B	450	-	0.461538	0.000136	0.0227	11
chr3	15416604	15416618	GLIS1.H12CORE.0.P.B	450	-	9.66292	0.000136	0.0494	6
chr3	15416564	15416578	COE1.H12CORE.0.P.B	450	-	8.26829	0.000136	0.11	6
chr3	15416472	15416495	ZNF16.H12CORE.0.P.C	450	+	3.47959	0.000136	0.0671	11
chr3	15416461	15416472	RARG.H12CORE.1.PSM.A	450	-	10.7692	0.000137	0.218	5
chr3	15416586	15416604	FLI1.H12CORE.1.P.B	450	-	9.50562	0.000137	0.0917	8
chr3	15425762	15425777	ZN730.H12CORE.0.P.C	450	-	9.74545	0.000137	0.191	7
chr3	15416372	15416403	ZN184.H12CORE.0.P.B	450	-	-11.4848	0.000138	0.213	15
chr3	15416603	15416626	ZN100.H12CORE.0.P.B	450	+	-7.98485	0.000138	0.216	11
chr3	15416400	15416409	MYBB.H12CORE.1.S.B	450	-	10.6154	0.000138	0.247	4
chr3	15416537	15416547	PRDM5.H12CORE.1.P.B	450	-	10.3776	0.000139	0.0723	4
chr3	15416359	15416373	SIX1.H12CORE.0.P.B	450	-	9.80328	0.000139	0.246	6
chr3	15425790	15425821	ZN623.H12CORE.0.P.C	450	-	-15.0164	0.00014	0.193	15
chr3	15425348	15425360	PBX3.H12CORE.0.P.B	450	-	10.1639	0.00014	0.24	5
chr3	15425613	15425627	SP1.H12CORE.0.P.B	450	+	7.27869	0.00014	0.0475	6
chr3	15425569	15425581	HSF5.H12CORE.1.S.C	450	-	10.4231	0.00014	0.248	5
chr3	15416500	15416517	TGIF1.H12CORE.1.S.B	450	+	8.37879	0.000141	0.246	8
chr3	15416434	15416447	KLF3.H12CORE.1.M.C	450	+	9.8	0.000141	0.0685	6
chr3	15425389	15425401	NR1I2.H12CORE.1.S.C	450	+	10.6515	0.000141	0.228	5
chr3	15425743	15425759	TF2LX.H12CORE.1.SM.B	450	+	7.17241	0.000142	0.159	7
chr3	15416392	15416415	ZN416.H12CORE.0.P.C	450	+	7.71084	0.000142	0.207	11
chr3	15425547	15425569	REST.H12CORE.0.P.B	450	+	6.83486	0.000142	0.0933	10
chr3	15416561	15416585	ZN816.H12CORE.0.P.B	450	+	7.22951	0.000142	0.0426	11
chr3	15425786	15425809	ZN135.H12CORE.0.P.C	450	-	1.95968	0.000142	0.165	11
chr3	15425807	15425820	ETV5.H12CORE.1.PM.A	450	+	9.97959	0.000143	0.186	6
chr3	15416520	15416531	ASCL1.H12CORE.0.PSM.A	450	-	10.2115	0.000143	0.235	5
chr3	15425315	15425331	AP2E.H12CORE.0.SM.B	450	+	8.21429	0.000143	0.091	7
chr3	15425891	15425906	ZN140.H12CORE.1.SM.B	450	+	4.90164	0.000144	0.244	7
chr3	15416401	15416420	ETS2.H12CORE.0.S.C	450	+	9.17308	0.000145	0.234	9
chr3	15425476	15425486	GATA2.H12CORE.0.PSM.A	450	+	10.4918	0.000145	0.259	4
chr3	15416591	15416603	ETS2.H12CORE.1.P.B	450	-	10.1461	0.000145	0.192	5
chr3	15416501	15416521	ZN322.H12CORE.0.P.C	450	-	8.82927	0.000146	0.157	9
chr3	15425492	15425503	CDX1.H12CORE.0.M.B	450	-	10.4423	0.000146	0.26	5
chr3	15425683	15425694	GLIS1.H12CORE.1.P.B	450	-	9.65138	0.000147	0.0811	5
chr3	15425380	15425390	ZBT7C.H12CORE.0.S.B	450	-	10.2308	0.000147	0.11	4
chr3	15425689	15425699	ZN449.H12CORE.0.P.B	450	-	8.72131	0.000148	0.0771	4
chr3	15416612	15416624	GLI1.H12CORE.0.P.C	450	+	8.16393	0.000148	0.176	5
chr3	15425647	15425660	ETV1.H12CORE.1.PM.A	450	+	9.53846	0.000148	0.114	6
chr3	15416464	15416473	RXRA.H12CORE.0.PS.A	450	-	10.541	0.000148	0.125	4
chr3	15416538	15416563	ZN611.H12CORE.1.P.C	450	-	-21.8939	0.000149	0.101	12
chr3	15416547	15416573	TFCP2.H12CORE.0.SM.B	450	-	5.60345	0.000149	0.223	12
chr3	15425743	15425774	ZN154.H12CORE.0.P.C	450	-	1.40244	0.000149	0.252	15
chr3	15416372	15416397	ZNF41.H12CORE.0.P.C	450	+	7.3871	0.000149	0.137	12
chr3	15425366	15425375	ZBT7A.H12CORE.0.P.B	450	-	10.8197	0.000149	0.107	4
chr3	15416583	15416594	ZN333.H12CORE.0.P.C	450	-	9.69663	0.000151	0.126	5
chr3	15425412	15425419	ESR2.H12CORE.1.P.B	450	-	11.1633	0.000151	0.12	3
chr3	15425490	15425506	DMRT1.H12CORE.0.PS.A	450	+	9.0102	0.000151	0.143	7
chr3	15425411	15425421	COT1.H12CORE.0.PSM.A	450	-	10.7308	0.000152	0.117	4
chr3	15416573	15416586	MEIS2.H12CORE.0.P.C	450	-	9.95455	0.000153	0.27	6
chr3	15425504	15425518	SPI1.H12CORE.0.P.B	450	-	7.4918	0.000153	0.256	6
chr3	15425610	15425622	ZSC29.H12CORE.0.P.B	450	-	9.13415	0.000153	0.2	5
chr3	15425788	15425804	GLIS2.H12CORE.0.SM.B	450	+	6.23077	0.000154	0.0609	7
chr3	15416586	15416609	ZN485.H12CORE.0.P.C	450	+	5.37705	0.000154	0.047	11
chr3	15416406	15416417	ZN692.H12CORE.0.P.C	450	+	9	0.000154	0.069	5
chr3	15416502	15416510	MEIS3.H12CORE.0.SM.B	450	+	10.3462	0.000154	0.267	3
chr3	15425364	15425375	RXRB.H12CORE.2.PS.A	450	-	9.86538	0.000155	0.179	5
chr3	15416447	15416459	BARH1.H12CORE.0.SM.B	450	-	10.0189	0.000156	0.276	5
chr3	15416382	15416397	ZIC4.H12CORE.0.SM.B	450	+	9.37143	0.000156	0.127	7
chr3	15416507	15416520	KLF12.H12CORE.1.PSM.A	450	+	7.78571	0.000156	0.1	6
chr3	15425696	15425711	PAX3.H12CORE.1.SM.B	450	+	8.56881	0.000156	0.25	7
chr3	15425568	15425586	SOX21.H12CORE.0.S.B	450	-	9.98611	0.000157	0.273	8
chr3	15416462	15416472	RARB.H12CORE.0.SM.B	450	-	10.5577	0.000157	0.226	4
chr3	15416443	15416454	PO5F1.H12CORE.1.P.B	450	-	9.95161	0.000159	0.283	5
chr3	15416500	15416514	PKNX1.H12CORE.3.SM.B	450	+	8.19697	0.00016	0.258	6
chr3	15425739	15425751	ZN524.H12CORE.0.S.B	450	+	8.87273	0.000161	0.14	5
chr3	15416429	15416439	ZN480.H12CORE.1.P.C	450	-	10.2	0.000162	0.128	4
chr3	15425624	15425638	TYY2.H12CORE.1.SM.B	450	+	7.03371	0.000162	0.266	6
chr3	15425566	15425596	ZN33B.H12CORE.0.P.C	450	+	5.46053	0.000162	0.104	14
chr3	15416510	15416529	P63.H12CORE.0.PS.A	450	+	8.31148	0.000163	0.267	9
chr3	15425603	15425626	ZN37A.H12CORE.0.P.B	450	+	-7.28571	0.000163	0.212	11
chr3	15416534	15416565	ZN534.H12CORE.1.P.C	450	-	-14.6714	0.000164	0.0852	15
chr3	15425376	15425392	GLI3.H12CORE.0.PS.A	450	-	-1.46154	0.000164	0.121	7
chr3	15425606	15425620	KLF17.H12CORE.0.M.C	450	+	7.86538	0.000164	0.0884	6
chr3	15425846	15425865	ZNF76.H12CORE.1.SM.B	450	-	5.19388	0.000164	0.226	9
chr3	15425477	15425487	GATA5.H12CORE.0.SM.B	450	+	10.6923	0.000165	0.294	4
chr3	15416591	15416604	ELF1.H12CORE.0.PSM.A	450	-	9.11475	0.000165	0.259	6
chr3	15416502	15416513	PKNX2.H12CORE.1.SM.B	450	+	9.90385	0.000166	0.261	5
chr3	15416494	15416513	NRL.H12CORE.1.SM.B	450	+	-0.121212	0.000166	0.289	9
chr3	15425685	15425700	NR1D1.H12CORE.0.P.B	450	-	9.56452	0.000167	0.206	7
chr3	15425873	15425885	SP4.H12CORE.1.S.B	450	-	9.4918	0.000167	0.0964	5
chr3	15425498	15425515	IRF5.H12CORE.0.SM.B	450	-	8.28947	0.000167	0.293	8
chr3	15425695	15425714	NFE2.H12CORE.1.SM.B	450	+	4.63462	0.000168	0.282	9
chr3	15425687	15425707	RORG.H12CORE.0.M.C	450	-	4.30909	0.000168	0.139	9
chr3	15425835	15425866	ZN441.H12CORE.1.P.C	450	-	-19.4796	0.000168	0.14	15
chr3	15416587	15416607	ZN519.H12CORE.0.P.C	450	+	3.54839	0.000168	0.0145	9
chr3	15416593	15416604	E2F3.H12CORE.0.P.B	450	-	9.62385	0.000169	0.074	5
chr3	15416502	15416510	PKNX1.H12CORE.2.SM.B	450	+	10.0385	0.000169	0.268	3
chr3	15425568	15425585	SOX1.H12CORE.0.S.B	450	-	6.24242	0.00017	0.297	8
chr3	15416431	15416444	EGR3.H12CORE.0.PSM.A	450	+	8.56098	0.00017	0.117	6
chr3	15425876	15425893	ZN213.H12CORE.0.P.C	450	-	9.072	0.00017	0.118	8
chr3	15416501	15416511	TGIF2.H12CORE.1.PSM.A	450	+	10.7308	0.00017	0.302	4
chr3	15416479	15416488	SMAD3.H12CORE.1.P.B	450	-	9.91935	0.00017	0.265	4
chr3	15425838	15425863	ZNF41.H12CORE.0.P.C	450	+	7.08065	0.000171	0.137	12
chr3	15416460	15416472	NR2C1.H12CORE.0.S.C	450	-	10.5577	0.000171	0.175	5
chr3	15416495	15416508	SCRT1.H12CORE.0.PSM.A	450	-	7.02439	0.000172	0.215	6
chr3	15425404	15425419	ESR2.H12CORE.0.P.B	450	-	9.16129	0.000172	0.194	7
chr3	15416620	15416637	RARG.H12CORE.3.S.B	450	-	8.58537	0.000173	0.277	8
chr3	15425542	15425562	NFAC1.H12CORE.2.SM.B	450	-	6.82692	0.000174	0.303	9
chr3	15425610	15425624	TBX20.H12CORE.0.P.C	450	+	9.43902	0.000174	0.145	6
chr3	15416381	15416398	ZIC5.H12CORE.1.M.C	450	+	-3.11538	0.000174	0.156	8
chr3	15425419	15425436	ZN134.H12CORE.0.P.C	450	+	8.20408	0.000175	0.27	8
chr3	15416500	15416511	MEIS1.H12CORE.1.PS.A	450	+	9.67742	0.000175	0.273	5
chr3	15425865	15425889	ZN480.H12CORE.0.P.C	450	+	8.59091	0.000175	0.0744	11
chr3	15416551	15416569	ZNF28.H12CORE.0.P.C	450	-	8.38384	0.000175	0.0223	8
chr3	15416461	15416472	RARA.H12CORE.0.PSM.A	450	-	10.25	0.000176	0.213	5
chr3	15416572	15416586	HXB7.H12CORE.0.P.C	450	-	9.47887	0.000176	0.155	6
chr3	15425709	15425720	ZBT42.H12CORE.0.P.C	450	+	9.57377	0.000176	0.277	5
chr3	15425860	15425874	GMEB2.H12CORE.0.P.C	450	+	9.53659	0.000177	0.202	6
chr3	15425338	15425351	PO2F3.H12CORE.0.PS.A	450	-	9.13462	0.000177	0.313	6
chr3	15425650	15425681	ZN529.H12CORE.0.P.B	450	-	-4.59091	0.000177	0.118	15
chr3	15416609	15416625	GLI3.H12CORE.0.PS.A	450	+	-1.82692	0.000178	0.121	7
chr3	15416414	15416429	AP2A.H12CORE.0.PSM.A	450	+	7.96154	0.000178	0.0489	7
chr3	15425528	15425542	MEF2B.H12CORE.0.PS.A	450	+	9.36283	0.00018	0.317	6
chr3	15416601	15416612	ZN740.H12CORE.0.P.C	450	-	6.62295	0.00018	0.0705	5
chr3	15425632	15425646	COT2.H12CORE.0.P.B	450	+	9.35455	0.00018	0.0961	6
chr3	15425698	15425710	PAX7.H12CORE.0.P.B	450	+	9.47748	0.000182	0.311	5
chr3	15416495	15416509	MAFF.H12CORE.1.PSM.A	450	-	9.39655	0.000182	0.298	6
chr3	15416460	15416478	NR2F6.H12CORE.2.SM.B	450	-	7.80328	0.000182	0.15	8
chr3	15416591	15416604	ELF3.H12CORE.0.S.B	450	-	8.94231	0.000183	0.314	6
chr3	15416350	15416361	RFX1.H12CORE.2.S.C	450	-	10.5152	0.000183	0.297	5
chr3	15416509	15416521	NFKB1.H12CORE.0.PS.A	450	+	7.04839	0.000183	0.0605	5
chr3	15416589	15416600	SNAI3.H12CORE.0.S.C	450	-	6.49091	0.000183	0.228	5
chr3	15416591	15416605	ELF5.H12CORE.1.S.B	450	-	-1.90909	0.000183	0.305	6
chr3	15425316	15425332	ZBT7A.H12CORE.1.SM.B	450	+	7.93443	0.000184	0.135	7
chr3	15416500	15416516	TF2LX.H12CORE.1.SM.B	450	+	6.15517	0.000186	0.159	7
chr3	15416503	15416511	TGIF1.H12CORE.0.PSM.A	450	+	10.4382	0.000187	0.296	3
chr3	15416509	15416522	TF65.H12CORE.0.P.B	450	-	8.74194	0.000187	0.1	6
chr3	15416500	15416516	TGIF2.H12CORE.0.S.B	450	+	6.89655	0.000187	0.32	7
chr3	15416456	15416472	NR2C1.H12CORE.1.PM.A	450	-	8.67241	0.000188	0.194	7
chr3	15425786	15425805	GLIS1.H12CORE.2.SM.B	450	+	1.59615	0.000188	0.0864	9
chr3	15425637	15425655	NR2F6.H12CORE.2.SM.B	450	+	7.72131	0.000189	0.15	8
chr3	15416464	15416488	Z324A.H12CORE.0.P.B	450	+	7.83688	0.000189	0.163	11
chr3	15425504	15425523	ZN677.H12CORE.0.P.C	450	+	7.15714	0.000192	0.334	9
chr3	15416467	15416488	ZN680.H12CORE.0.P.B	450	-	2.98361	0.000192	0.203	10
chr3	15425731	15425741	ZN341.H12CORE.0.P.B	450	+	9.37755	0.000192	0.267	4
chr3	15416433	15416445	SP9.H12CORE.1.S.C	450	+	3.45455	0.000192	0.232	5
chr3	15425845	15425861	ZN284.H12CORE.0.P.C	450	-	-2.42623	0.000192	0.273	7
chr3	15425629	15425640	ZN333.H12CORE.0.P.C	450	+	9.25843	0.000193	0.126	5
chr3	15416538	15416561	ZNF30.H12CORE.0.P.C	450	-	8.76224	0.000193	0.138	11
chr3	15425705	15425719	HEN1.H12CORE.0.S.B	450	-	8.85455	0.000194	0.323	6
chr3	15425693	15425703	NKX25.H12CORE.0.PSM.A	450	-	10.2115	0.000195	0.345	4
chr3	15416428	15416438	NFAC3.H12CORE.1.P.C	450	+	9.9	0.000195	0.108	4
chr3	15416469	15416492	ZN564.H12CORE.0.P.C	450	+	-11.5408	0.000195	0.151	11
chr3	15425874	15425885	KLF16.H12CORE.0.SM.B	450	-	9.40385	0.000196	0.12	5
chr3	15425803	15425820	THA.H12CORE.0.P.B	450	+	8.47541	0.000196	0.128	8
chr3	15425866	15425877	PBX2.H12CORE.0.P.B	450	-	9.47581	0.000196	0.21	5
chr3	15416550	15416561	ZN682.H12CORE.1.P.B	450	+	9.18571	0.000196	0.0607	5
chr3	15416445	15416459	BARH2.H12CORE.2.S.C	450	+	9.28846	0.000196	0.346	6
chr3	15416591	15416616	ZN566.H12CORE.0.P.C	450	-	5.15493	0.000197	0.0336	12
chr3	15425744	15425758	TF2LY.H12CORE.1.SM.B	450	+	4.86885	0.000197	0.169	6
chr3	15416461	15416482	RXRA.H12CORE.3.P.B	450	-	8.67347	0.000198	0.0315	10
chr3	15416538	15416561	ZN611.H12CORE.0.P.C	450	+	7	0.000198	0.0768	11
chr3	15425632	15425646	NR2F6.H12CORE.0.P.C	450	+	9.19672	0.000198	0.106	6
chr3	15416579	15416590	ZN716.H12CORE.1.P.C	450	-	9.47475	0.000198	0.173	5
chr3	15425543	15425562	NFAC2.H12CORE.4.M.B	450	-	6.53448	0.000199	0.347	9
chr3	15416591	15416604	ETV1.H12CORE.1.PM.A	450	-	8.69231	0.000199	0.114	6
chr3	15425805	15425822	RXRB.H12CORE.1.SM.B	450	+	6.65714	0.000199	0.131	8
chr3	15416556	15416577	ZN341.H12CORE.1.P.B	450	-	8.54082	0.0002	0.036	10
chr3	15425492	15425502	HXA10.H12CORE.0.S.B	450	-	10.1321	0.000201	0.358	4
chr3	15416592	15416603	ELK3.H12CORE.0.PSM.A	450	-	7.38462	0.000201	0.284	5
chr3	15425620	15425644	Z585B.H12CORE.0.P.C	450	+	-12.8065	0.000202	0.129	11
chr3	15416461	15416473	NR2F6.H12CORE.1.PSM.A	450	-	9.83486	0.000202	0.265	5
chr3	15425473	15425483	NFAC4.H12CORE.0.P.C	450	+	10.4388	0.000202	0.36	4
chr3	15416484	15416503	NR1I3.H12CORE.0.P.B	450	-	9.2551	0.000203	0.0813	9
chr3	15416464	15416481	NR1H3.H12CORE.0.P.B	450	-	8.73387	0.000204	0.221	8
chr3	15425468	15425486	GATA1.H12CORE.0.P.B	450	+	9.32787	0.000204	0.351	8
chr3	15425515	15425538	ZN432.H12CORE.0.P.C	450	+	7.95862	0.000204	0.353	11
chr3	15425641	15425660	FOXA3.H12CORE.1.M.C	450	-	8.85455	0.000204	0.355	9
chr3	15425860	15425874	GMEB1.H12CORE.1.P.C	450	+	9.3252	0.000205	0.248	6
chr3	15416518	15416532	TAL1.H12CORE.1.P.B	450	+	9.36667	0.000205	0.344	6
chr3	15425683	15425703	NKX32.H12CORE.1.S.B	450	-	6.40984	0.000206	0.358	9
chr3	15425866	15425877	PKNX1.H12CORE.1.P.B	450	-	9.23853	0.000206	0.181	5
chr3	15416433	15416445	SP8.H12CORE.0.SM.B	450	+	4.40385	0.000206	0.252	5
chr3	15416588	15416600	SNAI1.H12CORE.0.PSM.A	450	-	5.40385	0.000206	0.266	5
chr3	15416495	15416513	MAFK.H12CORE.0.PS.A	450	+	5.91803	0.000206	0.36	8
chr3	15416463	15416478	RXRA.H12CORE.2.SM.B	450	-	8.39024	0.000206	0.288	7
chr3	15425607	15425620	KLF12.H12CORE.1.PSM.A	450	+	7.12857	0.000206	0.1	6
chr3	15416615	15416625	ZBT7C.H12CORE.0.S.B	450	+	9.61538	0.000206	0.11	4
chr3	15425331	15425339	ZBT26.H12CORE.0.PSM.A	450	+	10.1461	0.000207	0.237	3
chr3	15425405	15425421	NR2F6.H12CORE.3.SM.B	450	-	7.56897	0.000207	0.165	7
chr3	15425742	15425754	PBX1.H12CORE.0.P.B	450	+	9.48485	0.000207	0.249	5
chr3	15416630	15416645	PPARD.H12CORE.0.PSM.A	450	-	8.76768	0.000207	0.146	7
chr3	15416547	15416567	ZSC31.H12CORE.1.SM.B	450	-	2.51724	0.000207	0.109	9
chr3	15425770	15425783	SOX11.H12CORE.1.S.B	450	+	9.25806	0.000209	0.188	6
chr3	15425375	15425384	NFIB.H12CORE.1.PS.A	450	-	10.1531	0.000209	0.21	4
chr3	15425492	15425513	ZN274.H12CORE.1.P.B	450	-	5.22857	0.000209	0.361	10
chr3	15425547	15425560	RORA.H12CORE.0.P.C	450	+	9.56364	0.000209	0.177	6
chr3	15425805	15425823	ZN527.H12CORE.0.P.C	450	-	8.07792	0.000209	0.149	8
chr3	15425610	15425624	EGR2.H12CORE.0.PSM.A	450	+	7.44737	0.00021	0.136	6
chr3	15425423	15425446	ZN564.H12CORE.0.P.C	450	-	-11.8367	0.00021	0.151	11
chr3	15425477	15425486	GATA4.H12CORE.0.PSM.A	450	+	10	0.000211	0.37	4
chr3	15416500	15416515	PKNX2.H12CORE.0.SM.B	450	+	5.37705	0.000211	0.222	7
chr3	15416518	15416533	Z280A.H12CORE.0.P.B	450	+	9.20202	0.000212	0.334	7
chr3	15416435	15416446	TFDP1.H12CORE.0.P.B	450	+	9.45455	0.000212	0.0527	5
chr3	15425357	15425369	FOXF1.H12CORE.0.P.C	450	-	9	0.000213	0.378	5
chr3	15425662	15425686	Z324A.H12CORE.0.P.B	450	-	7.58865	0.000214	0.163	11
chr3	15416544	15416556	SPDEF.H12CORE.0.PSM.A	450	-	8.86538	0.000215	0.213	5
chr3	15416493	15416508	ZIC3.H12CORE.0.P.B	450	-	8.2623	0.000215	0.17	7
chr3	15416591	15416603	GABPA.H12CORE.0.PSM.A	450	-	7.42308	0.000215	0.32	5
chr3	15416595	15416615	RFX3.H12CORE.2.S.B	450	-	6.28788	0.000216	0.0274	9
chr3	15416571	15416595	ZN578.H12CORE.0.P.C	450	+	-16.8286	0.000216	0.185	11
chr3	15416456	15416465	PPARA.H12CORE.1.P.B	450	+	9.27273	0.000217	0.202	4
chr3	15425716	15425739	ZBT49.H12CORE.0.P.C	450	+	5.36585	0.000217	0.197	11
chr3	15416418	15416441	ZN135.H12CORE.0.P.C	450	-	0.733871	0.000218	0.165	11
chr3	15425419	15425433	SOX10.H12CORE.2.S.C	450	+	8.65169	0.00022	0.248	6
chr3	15416446	15416458	BARH2.H12CORE.0.SM.B	450	+	10.1154	0.00022	0.39	5
chr3	15425695	15425706	FOSL1.H12CORE.0.P.B	450	-	7.03279	0.00022	0.392	5
chr3	15416350	15416361	FOXK2.H12CORE.0.P.B	450	-	9.72727	0.000222	0.394	5
chr3	15425409	15425421	NR2C1.H12CORE.0.S.C	450	-	10.1346	0.000223	0.175	5
chr3	15416591	15416604	ETV5.H12CORE.1.PM.A	450	-	9.19388	0.000223	0.186	6
chr3	15416501	15416515	MEIS2.H12CORE.2.SM.B	450	+	2.92424	0.000223	0.368	6
chr3	15416592	15416602	ETV6.H12CORE.0.PS.A	450	-	9.04839	0.000224	0.386	4
chr3	15416470	15416491	ZNF44.H12CORE.0.P.C	450	-	8.12245	0.000224	0.107	10
chr3	15416531	15416544	RUNX2.H12CORE.0.P.B	450	+	8.95082	0.000225	0.235	6
chr3	15416597	15416615	NR1D2.H12CORE.0.P.B	450	-	9.09091	0.000225	0.124	8
chr3	15425396	15425410	COE2.H12CORE.0.P.B	450	+	7.95082	0.000225	0.178	6
chr3	15416420	15416443	THAP1.H12CORE.0.P.B	450	-	8.55944	0.000226	0.0398	11
chr3	15425870	15425886	E2F7.H12CORE.0.S.C	450	-	-4	0.000226	0.181	7
chr3	15416520	15416531	NGN2.H12CORE.0.P.B	450	+	8.78689	0.000228	0.396	5
chr3	15425873	15425887	KLF14.H12CORE.0.PSM.A	450	-	7.65385	0.000228	0.118	6
chr3	15416345	15416365	RFX5.H12CORE.0.P.B	450	-	8.33871	0.000228	0.332	9
chr3	15416534	15416553	ZN394.H12CORE.0.P.C	450	+	7.32857	0.000228	0.106	9
chr3	15416611	15416625	ZN100.H12CORE.1.P.B	450	+	7.21429	0.000229	0.136	6
chr3	15425839	15425851	PRDM6.H12CORE.0.P.B	450	+	9.70787	0.000229	0.39	5
chr3	15425653	15425665	SRBP2.H12CORE.2.M.C	450	+	9.1236	0.000229	0.293	5
chr3	15425870	15425883	E2F8.H12CORE.1.SM.B	450	-	6.86538	0.000229	0.225	6
chr3	15425561	15425579	TEAD3.H12CORE.1.S.B	450	-	7.35366	0.00023	0.402	8
chr3	15425776	15425796	ZN322.H12CORE.0.P.C	450	-	7.95935	0.00023	0.157	9
chr3	15416478	15416492	HAND2.H12CORE.1.P.B	450	+	9.45902	0.00023	0.202	6
chr3	15416599	15416610	ZN320.H12CORE.1.P.B	450	-	9.22581	0.00023	0.101	5
chr3	15416592	15416603	ELF4.H12CORE.0.PS.A	450	-	8.09836	0.00023	0.363	5
chr3	15416381	15416397	ZIC3.H12CORE.2.M.B	450	+	1.40385	0.000231	0.136	7
chr3	15425553	15425576	ZN140.H12CORE.0.P.B	450	-	5.85455	0.000231	0.29	11
chr3	15425838	15425849	NFAC2.H12CORE.1.PS.A	450	+	9.60656	0.000232	0.4	5
chr3	15425338	15425348	PROP1.H12CORE.1.P.C	450	+	9.66667	0.000233	0.414	4
chr3	15425833	15425841	NFIX.H12CORE.1.S.B	450	-	10.4231	0.000233	0.357	3
chr3	15425704	15425714	OSR2.H12CORE.0.PSM.A	450	-	9.92308	0.000234	0.381	4
chr3	15416597	15416606	HTF4.H12CORE.0.PSM.A	450	-	9.23853	0.000234	0.14	4
chr3	15425401	15425417	GLI2.H12CORE.0.PSM.A	450	+	0.230769	0.000236	0.0959	7
chr3	15416619	15416631	FEZF1.H12CORE.0.P.B	450	+	9.18699	0.000237	0.111	5
chr3	15416440	15416463	ZN682.H12CORE.0.P.B	450	-	5.02439	0.000237	0.0559	11
chr3	15425498	15425515	IRF2.H12CORE.0.PSM.A	450	-	3.83607	0.000238	0.417	8
chr3	15425826	15425845	FOXB1.H12CORE.0.SM.B	450	+	6.69811	0.000239	0.416	9
chr3	15425874	15425884	EGR4.H12CORE.0.S.B	450	-	9.38182	0.000239	0.137	4
chr3	15416500	15416519	ZKSC1.H12CORE.0.P.B	450	-	4.96629	0.000239	0.373	9
chr3	15416381	15416404	ZN260.H12CORE.0.P.C	450	-	-5.69355	0.000239	0.414	11
chr3	15416623	15416634	PPARG.H12CORE.1.P.B	450	-	9.14414	0.000239	0.124	5
chr3	15425315	15425333	AP2B.H12CORE.0.SM.B	450	+	8.99083	0.00024	0.109	8
chr3	15425374	15425386	ZBT12.H12CORE.0.P.B	450	+	9.21348	0.00024	0.391	5
chr3	15425835	15425854	IRF3.H12CORE.0.PS.A	450	+	7.94545	0.000242	0.422	9
chr3	15425833	15425843	PBX1.H12CORE.2.P.B	450	+	9.44954	0.000242	0.21	4
chr3	15416437	15416459	ZN134.H12CORE.1.P.C	450	+	7.31452	0.000243	0.125	10
chr3	15416501	15416511	PBX1.H12CORE.2.P.B	450	+	9.44037	0.000244	0.21	4
chr3	15425418	15425427	SOX7.H12CORE.0.PS.A	450	+	8.85586	0.000245	0.436	4
chr3	15425373	15425386	SMAD4.H12CORE.1.P.B	450	+	8.95413	0.000245	0.335	6
chr3	15425867	15425881	ZN610.H12CORE.0.P.B	450	+	6.65574	0.000245	0.129	6
chr3	15425759	15425769	ZN708.H12CORE.1.P.B	450	-	8.20408	0.000246	0.402	4
chr3	15425345	15425364	ZN664.H12CORE.0.P.C	450	-	7.63964	0.000247	0.265	9
chr3	15425693	15425703	NKX23.H12CORE.0.SM.B	450	-	9.98077	0.000247	0.438	4
chr3	15425472	15425487	FOXD2.H12CORE.1.SM.B	450	-	9.48611	0.000249	0.438	7
chr3	15416346	15416360	RFX2.H12CORE.0.PS.A	450	-	7.84286	0.000249	0.44	6
chr3	15425739	15425756	ZN821.H12CORE.0.SM.B	450	-	2.03448	0.000249	0.392	8
chr3	15416559	15416572	ZN771.H12CORE.0.SM.B	450	-	1.26923	0.000251	0.184	6
chr3	15416419	15416444	ZN675.H12CORE.0.P.C	450	+	-18.4194	0.000251	0.171	12
chr3	15425335	15425349	PIT1.H12CORE.0.SM.B	450	-	3.18182	0.000252	0.445	6
chr3	15416591	15416610	RARA.H12CORE.1.P.B	450	-	8.60484	0.000253	0.0774	9
chr3	15416544	15416555	ETV5.H12CORE.0.PS.A	450	-	9.15385	0.000253	0.192	5
chr3	15416390	15416413	PATZ1.H12CORE.0.P.B	450	+	7.46341	0.000255	0.0095	11
chr3	15416346	15416360	RFX3.H12CORE.1.PS.A	450	-	7.28571	0.000255	0.447	6
chr3	15425501	15425515	ZN274.H12CORE.0.SM.B	450	-	4.75	0.000255	0.206	6
chr3	15416527	15416550	ZFP1.H12CORE.0.PSM.A	450	-	8.33566	0.000255	0.0968	11
chr3	15416572	15416595	ZN121.H12CORE.0.P.B	450	-	-5.99083	0.000256	0.247	11
chr3	15425440	15425459	ZNF81.H12CORE.0.P.C	450	-	-13	0.000257	0.447	9
chr3	15416461	15416473	NR2C2.H12CORE.0.SM.B	450	-	10	0.000257	0.261	5
chr3	15416501	15416513	MEIS2.H12CORE.1.PSM.A	450	+	9.61538	0.000258	0.219	5
chr3	15425501	15425526	ZN613.H12CORE.0.P.C	450	+	8.31496	0.000258	0.37	12
chr3	15416364	15416376	TF7L1.H12CORE.1.P.C	450	-	8.8871	0.000259	0.459	5
chr3	15416406	15416416	HIC1.H12CORE.0.PSM.A	450	+	9.94231	0.000259	0.308	4
chr3	15425411	15425418	NR1H4.H12CORE.2.P.B	450	+	9.46667	0.00026	0.386	3
chr3	15425337	15425358	ZN266.H12CORE.0.P.B	450	+	7	0.00026	0.421	10
chr3	15425410	15425421	RARA.H12CORE.0.PSM.A	450	-	9.23077	0.000261	0.213	5
chr3	15425539	15425552	RHXF1.H12CORE.0.SM.B	450	+	9.84615	0.000262	0.438	6
chr3	15416513	15416529	E2F7.H12CORE.0.S.C	450	-	-4.75	0.000263	0.181	7
chr3	15425340	15425353	MEIS1.H12CORE.0.P.B	450	+	9.12222	0.000263	0.416	6
chr3	15425468	15425486	GATA2.H12CORE.1.P.B	450	+	9.18033	0.000264	0.444	8
chr3	15416545	15416564	GRHL1.H12CORE.0.PSM.A	450	+	6.44231	0.000264	0.439	9
chr3	15416497	15416509	ZN222.H12CORE.0.P.C	450	-	9.20408	0.000266	0.306	5
chr3	15416463	15416478	NR2C2.H12CORE.1.PS.A	450	-	8.91489	0.000266	0.343	7
chr3	15425603	15425615	ETV6.H12CORE.1.P.B	450	+	8.65169	0.000266	0.212	5
chr3	15425862	15425877	ZN189.H12CORE.0.P.B	450	+	8	0.000267	0.186	7
chr3	15416390	15416405	TBX1.H12CORE.0.S.B	450	+	7.58182	0.000267	0.145	7
chr3	15425491	15425503	HXC9.H12CORE.1.S.C	450	-	9.69231	0.000268	0.475	5
chr3	15416462	15416478	COT1.H12CORE.1.PSM.A	450	-	3.47541	0.000268	0.317	7
chr3	15416472	15416495	ZBT49.H12CORE.0.P.C	450	-	4.84146	0.000268	0.197	11
chr3	15416338	15416348	RXRG.H12CORE.0.P.B	450	-	9.06579	0.000269	0.173	4
chr3	15425776	15425788	COT2.H12CORE.1.P.B	450	+	9.0303	0.000269	0.0883	5
chr3	15425755	15425775	ZN667.H12CORE.0.P.C	450	-	8.61806	0.00027	0.26	9
chr3	15416596	15416606	MGAP.H12CORE.0.P.C	450	-	8.98387	0.00027	0.286	4
chr3	15425743	15425758	PKNX2.H12CORE.0.SM.B	450	+	4.47541	0.000271	0.222	7
chr3	15416560	15416578	ZBT22.H12CORE.0.SM.B	450	+	3.92727	0.000271	0.345	8
chr3	15425411	15425421	RARB.H12CORE.0.SM.B	450	-	9.53846	0.000272	0.226	4
chr3	15425744	15425764	MEIS3.H12CORE.1.S.B	450	+	6.72414	0.000272	0.234	9
chr3	15425606	15425617	SNAI3.H12CORE.0.S.C	450	+	5.30909	0.000272	0.228	5
chr3	15416396	15416412	JUN.H12CORE.1.S.C	450	-	4.42105	0.000272	0.306	7
chr3	15425670	15425693	ZN768.H12CORE.1.P.B	450	+	-0.0918367	0.000273	0.288	11
chr3	15416462	15416479	RXRB.H12CORE.1.SM.B	450	-	5.84286	0.000274	0.131	8
chr3	15416592	15416603	ELK1.H12CORE.0.PSM.A	450	-	6.57692	0.000274	0.29	5
chr3	15416598	15416605	ZN335.H12CORE.1.P.D	450	+	9.82895	0.000275	0.246	3
chr3	15425744	15425756	MEIS2.H12CORE.1.PSM.A	450	+	9.51923	0.000275	0.219	5
chr3	15416498	15416508	ZIC1.H12CORE.0.P.B	450	-	8.42857	0.000275	0.247	4
chr3	15425656	15425676	ZBT24.H12CORE.0.P.B	450	-	7.17886	0.000276	0.151	9
chr3	15425490	15425513	ZBT40.H12CORE.0.P.B	450	-	1.47706	0.000276	0.477	11
chr3	15425502	15425525	Z585A.H12CORE.0.P.C	450	-	7.86486	0.000277	0.348	11
chr3	15425696	15425706	JUNB.H12CORE.0.PM.A	450	-	8.25806	0.000278	0.494	4
chr3	15416592	15416602	ETV4.H12CORE.0.P.B	450	-	9.14754	0.000278	0.197	4
chr3	15425379	15425391	ZBT7B.H12CORE.0.SM.B	450	-	5.84615	0.000279	0.123	5
chr3	15416423	15416444	RARA.H12CORE.3.P.B	450	+	7.64545	0.00028	0.121	10
chr3	15425607	15425617	ITF2.H12CORE.1.PSM.A	450	+	5.45902	0.000281	0.354	4
chr3	15425543	15425554	ETV2.H12CORE.0.S.B	450	-	9.31148	0.000281	0.35	5
chr3	15425406	15425417	KLF4.H12CORE.0.PSM.A	450	+	8.2551	0.000282	0.0822	5
chr3	15425494	15425511	IRF4.H12CORE.2.SM.B	450	-	5.96364	0.000282	0.495	8
chr3	15416461	15416474	NR1H3.H12CORE.1.P.B	450	-	9.20183	0.000283	0.16	6
chr3	15416357	15416373	ZN684.H12CORE.0.P.C	450	-	4.83333	0.000283	0.0806	7
chr3	15425388	15425405	NR1I3.H12CORE.1.PSM.A	450	+	5.42857	0.000285	0.499	8
chr3	15416501	15416510	PBX2.H12CORE.2.P.C	450	+	9.11224	0.000285	0.191	4
chr3	15425496	15425512	DMRTA.H12CORE.0.SM.B	450	+	8.15385	0.000286	0.501	7
chr3	15416544	15416557	TFCP2.H12CORE.2.S.C	450	+	7.32759	0.000286	0.499	6
chr3	15425724	15425748	ZN573.H12CORE.0.P.C	450	+	6.43548	0.000286	0.419	11
chr3	15416521	15416533	MUSC.H12CORE.0.SM.B	450	+	8.17308	0.000287	0.5	5
chr3	15425476	15425486	GATA1.H12CORE.1.PSM.A	450	+	9.36066	0.000287	0.511	4
chr3	15416589	15416612	ZN317.H12CORE.1.P.B	450	-	6.42069	0.000288	0.118	11
chr3	15416455	15416472	RARA.H12CORE.2.P.B	450	-	8.65657	0.000289	0.28	8
chr3	15416521	15416530	ASCL2.H12CORE.0.PSM.A	450	-	7.7377	0.000289	0.234	4
chr3	15416461	15416478	RORB.H12CORE.0.SM.B	450	-	7.32692	0.00029	0.223	8
chr3	15416407	15416430	ZN707.H12CORE.0.P.B	450	+	4.67143	0.00029	0.117	11
chr3	15425889	15425902	TEAD3.H12CORE.0.PS.A	450	-	8.40323	0.00029	0.366	6
chr3	15425658	15425669	GCM1.H12CORE.0.S.B	450	-	7.28846	0.00029	0.366	5
chr3	15425543	15425554	NFAC1.H12CORE.1.PS.A	450	-	9.19231	0.00029	0.516	5
chr3	15425709	15425718	ASCL2.H12CORE.0.PSM.A	450	-	7.72131	0.000291	0.234	4
chr3	15425625	15425637	TYY1.H12CORE.0.PSM.A	450	+	6.90164	0.000292	0.296	5
chr3	15425477	15425485	TRPS1.H12CORE.0.P.B	450	+	9.44286	0.000292	0.391	3
chr3	15425790	15425815	ZN875.H12CORE.0.P.C	450	+	0.592105	0.000293	0.158	12
chr3	15425405	15425422	RARG.H12CORE.2.SM.B	450	-	7.5	0.000293	0.294	8
chr3	15416592	15416605	SPIB.H12CORE.1.S.C	450	-	0.519231	0.000293	0.385	6
chr3	15425775	15425793	CENPB.H12CORE.0.S.B	450	-	5.14474	0.000293	0.373	8
chr3	15425565	15425578	TEAD1.H12CORE.1.P.C	450	-	8.75806	0.000294	0.519	6
chr3	15416370	15416384	TZAP.H12CORE.0.P.B	450	-	8.83607	0.000294	0.138	6
chr3	15416426	15416443	ZN530.H12CORE.0.P.B	450	-	5.96939	0.000294	0.0536	8
chr3	15425612	15425623	ZN296.H12CORE.0.S.C	450	-	9.09615	0.000295	0.219	5
chr3	15416585	15416616	ZN529.H12CORE.0.P.B	450	+	-6.45455	0.000296	0.118	15
chr3	15416616	15416630	ZN274.H12CORE.0.SM.B	450	-	4.27632	0.000296	0.206	6
chr3	15425608	15425631	TBX4.H12CORE.1.S.B	450	+	4.78846	0.000297	0.368	11
chr3	15416556	15416570	ZN610.H12CORE.0.P.B	450	+	6.16393	0.000297	0.129	6
chr3	15425656	15425666	ZN790.H12CORE.1.P.C	450	-	9.14474	0.000297	0.332	4
chr3	15425748	15425773	ZN101.H12CORE.0.P.C	450	+	5.35955	0.000297	0.287	12
chr3	15425606	15425617	ZEB1.H12CORE.0.P.B	450	+	7.7377	0.000298	0.307	5
chr3	15425492	15425503	HXD13.H12CORE.0.PS.A	450	-	9.33663	0.000299	0.531	5
chr3	15416581	15416604	ZN440.H12CORE.0.P.C	450	-	6.34444	0.000299	0.514	11
chr3	15425542	15425556	NFAC3.H12CORE.0.SM.B	450	-	6.88462	0.000302	0.532	6
chr3	15425383	15425401	RUNX2.H12CORE.2.M.C	450	-	3.81818	0.000302	0.497	8
chr3	15425677	15425698	ZN680.H12CORE.0.P.B	450	-	1.4918	0.000302	0.203	10
chr3	15425823	15425834	DDIT3.H12CORE.0.P.B	450	+	9.2623	0.000303	0.538	5
chr3	15416615	15416627	ZN669.H12CORE.1.P.C	450	-	3.18571	0.000303	0.145	5
chr3	15425596	15425619	ZN214.H12CORE.0.P.B	450	+	4.68571	0.000303	0.37	11
chr3	15425833	15425842	PBX2.H12CORE.2.P.C	450	+	9.04082	0.000304	0.191	4
chr3	15425428	15425441	YBOX1.H12CORE.0.SM.B	450	-	7.86538	0.000306	0.201	6
chr3	15416501	15416521	MEIS3.H12CORE.1.S.B	450	+	6.39655	0.000307	0.234	9
chr3	15416521	15416531	PTF1A.H12CORE.1.PS.A	450	+	8.70492	0.000308	0.48	4
chr3	15425709	15425733	ZNF12.H12CORE.0.P.C	450	+	7.23944	0.000309	0.324	11
chr3	15416575	15416585	PDX1.H12CORE.0.P.B	450	-	8.7	0.000309	0.531	4
chr3	15416494	15416512	NR1D1.H12CORE.1.SM.B	450	-	-0.829268	0.00031	0.292	8
chr3	15416533	15416556	ZN443.H12CORE.0.P.C	450	-	-29.7561	0.000311	0.2	11
chr3	15425410	15425422	NR2C2.H12CORE.0.SM.B	450	-	9.69231	0.000312	0.261	5
chr3	15425488	15425502	HXA11.H12CORE.0.PS.A	450	-	8.79646	0.000313	0.551	6
chr3	15425858	15425875	TF7L1.H12CORE.2.S.C	450	+	3.8	0.000314	0.461	8
chr3	15425466	15425477	RUNX3.H12CORE.0.P.B	450	-	8.90164	0.000314	0.248	5
chr3	15425803	15425820	PPARG.H12CORE.0.P.B	450	+	8.05405	0.000315	0.158	8
chr3	15425388	15425398	ZN667.H12CORE.1.P.C	450	+	8.89431	0.000315	0.558	4
chr3	15416590	15416602	ERG.H12CORE.0.P.B	450	-	7.59016	0.000316	0.339	5
chr3	15425540	15425557	NR1H3.H12CORE.0.P.B	450	+	7.91935	0.000316	0.221	8
chr3	15416381	15416397	ZIC1.H12CORE.1.M.B	450	+	4.76923	0.000316	0.177	7
chr3	15416468	15416492	ZNF23.H12CORE.0.P.C	450	-	3.79091	0.000317	0.273	11
chr3	15425874	15425887	EGR3.H12CORE.0.PSM.A	450	-	7.19512	0.000317	0.117	6
chr3	15416493	15416508	ZIC2.H12CORE.0.P.B	450	-	7.65574	0.000317	0.205	7
chr3	15425386	15425394	MAD4.H12CORE.0.P.C	450	-	9.05455	0.000317	0.486	3
chr3	15425603	15425629	ZN276.H12CORE.0.SM.B	450	+	2.53933	0.000317	0.27	12
chr3	15425499	15425510	IRF6.H12CORE.0.SM.B	450	-	7.11538	0.000318	0.564	5
chr3	15425460	15425480	ZN713.H12CORE.0.SM.B	450	+	5.5935	0.000318	0.169	9
chr3	15416621	15416638	THA.H12CORE.0.P.B	450	-	7.45902	0.000319	0.128	8
chr3	15425697	15425706	FOSB.H12CORE.0.P.B	450	-	8.40323	0.00032	0.57	4
chr3	15425606	15425618	SNAI1.H12CORE.0.PSM.A	450	+	3.63462	0.00032	0.266	5
chr3	15416598	15416608	WT1.H12CORE.0.P.B	450	-	7.84211	0.000321	0.0696	4
chr3	15425634	15425657	RXRG.H12CORE.2.P.B	450	+	4.63158	0.000321	0.129	11
chr3	15416511	15416530	P73.H12CORE.0.PS.A	450	+	6.82653	0.000321	0.292	9
chr3	15425410	15425421	RARG.H12CORE.1.PSM.A	450	-	9.34615	0.000323	0.257	5
chr3	15425889	15425899	ZN441.H12CORE.0.P.C	450	+	8.71429	0.000323	0.306	4
chr3	15416558	15416568	ZN263.H12CORE.0.PM.A	450	-	8.54472	0.000323	0.0971	4
chr3	15425408	15425423	ATF3.H12CORE.3.SM.B	450	+	3.5	0.000324	0.57	7
chr3	15425873	15425884	KLF2.H12CORE.0.S.C	450	-	8.23077	0.000324	0.109	5
chr3	15425543	15425555	NFAC4.H12CORE.1.SM.B	450	-	7.88462	0.000325	0.575	5
chr3	15416603	15416626	ZN250.H12CORE.0.P.C	450	-	-1.42276	0.000325	0.277	11
chr3	15425485	15425496	MXI1.H12CORE.0.P.B	450	+	8.46465	0.000325	0.468	5
chr3	15425567	15425580	TEAD2.H12CORE.0.PSM.A	450	-	6.51923	0.000325	0.575	6
chr3	15425871	15425885	SP1.H12CORE.1.SM.B	450	-	5.86538	0.000325	0.128	6
chr3	15425537	15425549	MZF1.H12CORE.0.P.B	450	+	9.03279	0.000327	0.181	5
chr3	15425709	15425718	HTF4.H12CORE.0.PSM.A	450	+	8.77982	0.000327	0.14	4
chr3	15425705	15425716	MEIS1.H12CORE.1.PS.A	450	+	8.95161	0.000327	0.273	5
chr3	15425357	15425368	FOXO4.H12CORE.0.SM.B	450	-	9.44231	0.000327	0.581	5
chr3	15416521	15416532	NDF2.H12CORE.0.P.B	450	+	7.96721	0.000327	0.382	5
chr3	15416411	15416426	AP2C.H12CORE.0.PSM.A	450	+	7.63462	0.000327	0.0751	7
chr3	15425348	15425360	PKNX1.H12CORE.0.P.B	450	-	8.54098	0.000329	0.543	5
chr3	15425839	15425853	RXRB.H12CORE.0.P.C	450	+	8.64545	0.00033	0.121	6
chr3	15416520	15416530	MYOD1.H12CORE.1.PSM.A	450	-	7.79032	0.00033	0.356	4
chr3	15425605	15425619	KLF6.H12CORE.1.SM.B	450	+	6.40385	0.000331	0.113	6
chr3	15425696	15425708	NFE2.H12CORE.0.P.B	450	-	2.03279	0.000332	0.588	5
chr3	15425462	15425485	ZN285.H12CORE.0.P.C	450	-	3.14458	0.000332	0.573	11
chr3	15416592	15416603	FEV.H12CORE.0.S.B	450	-	6.21154	0.000332	0.281	5
chr3	15416461	15416472	RXRB.H12CORE.2.PS.A	450	-	9.11538	0.000332	0.179	5
chr3	15416592	15416605	E2F1.H12CORE.0.P.B	450	-	8.28571	0.000333	0.0982	6
chr3	15416596	15416616	ZN740.H12CORE.1.S.C	450	-	3.42424	0.000333	0.0363	9
chr3	15425643	15425659	NR2C1.H12CORE.1.PM.A	450	+	7.2931	0.000335	0.194	7
chr3	15425734	15425743	OLIG2.H12CORE.1.P.B	450	-	8.58065	0.000335	0.562	4
chr3	15425802	15425820	ZN418.H12CORE.0.P.B	450	-	4.48571	0.000335	0.586	8
chr3	15416348	15416360	RFX5.H12CORE.1.PSM.A	450	-	8.31707	0.000335	0.489	5
chr3	15416437	15416452	E2F4.H12CORE.0.P.B	450	+	8.63636	0.000337	0.133	7
chr3	15425834	15425842	HIC2.H12CORE.0.P.B	450	-	9.13636	0.000337	0.235	3
chr3	15416417	15416428	NANOG.H12CORE.1.P.B	450	+	8.90909	0.000337	0.599	5
chr3	15425474	15425488	FOXD3.H12CORE.0.P.C	450	-	8.696	0.000338	0.363	6
chr3	15416502	15416510	TF2LX.H12CORE.0.SM.B	450	+	9.81818	0.000338	0.516	3
chr3	15425350	15425366	ZN787.H12CORE.0.M.C	450	+	-2.40984	0.000338	0.541	7
chr3	15425839	15425862	ZN443.H12CORE.0.P.C	450	-	-30.2561	0.000338	0.2	11
chr3	15425352	15425365	MAF.H12CORE.1.PSM.A	450	-	7.01724	0.000338	0.279	6
chr3	15425497	15425516	ZIM3.H12CORE.0.P.B	450	+	5.17073	0.000339	0.407	9
chr3	15416590	15416602	FLI1.H12CORE.0.PSM.A	450	-	7.57576	0.000339	0.291	5
chr3	15416592	15416603	ETV1.H12CORE.0.PSM.A	450	-	7.78846	0.000339	0.257	5
chr3	15416630	15416647	PPARG.H12CORE.0.P.B	450	-	7.90991	0.00034	0.158	8
chr3	15425614	15425630	ZN816.H12CORE.1.P.C	450	+	7.1573	0.000341	0.111	7
chr3	15425411	15425420	ESR1.H12CORE.1.P.B	450	+	9.46789	0.000341	0.302	4
chr3	15416611	15416631	ZNF85.H12CORE.1.P.B	450	+	7.31707	0.000341	0.296	9
chr3	15425695	15425706	FOS.H12CORE.0.P.B	450	-	8.90323	0.000341	0.606	5
chr3	15425508	15425523	LEF1.H12CORE.1.P.B	450	+	8.27723	0.000342	0.301	7
chr3	15416504	15416518	EGR2.H12CORE.0.PSM.A	450	+	6.27632	0.000342	0.136	6
chr3	15416459	15416473	RXRA.H12CORE.1.S.C	450	-	7.25862	0.000343	0.389	6
chr3	15425387	15425396	MNT.H12CORE.0.PS.A	450	-	8.24719	0.000343	0.515	4
chr3	15416381	15416406	OZF.H12CORE.0.P.B	450	-	-28.3443	0.000343	0.256	12
chr3	15425571	15425596	OZF.H12CORE.0.P.B	450	-	-28.3443	0.000343	0.256	12
chr3	15416520	15416534	ATOH1.H12CORE.1.SM.B	450	-	-0.218182	0.000344	0.579	6
chr3	15416585	15416609	ZN316.H12CORE.0.P.C	450	+	2.85321	0.000345	0.0762	11
chr3	15416454	15416480	TBX5.H12CORE.2.S.B	450	+	1.74286	0.000345	0.243	12
chr3	15416384	15416400	ZIC1.H12CORE.2.S.B	450	+	5.19737	0.000345	0.15	7
chr3	15416444	15416461	NANOG.H12CORE.0.P.B	450	-	8.24138	0.000346	0.606	8
chr3	15425839	15425851	ZN257.H12CORE.0.P.B	450	-	6.96721	0.000347	0.205	5
chr3	15425543	15425563	NFAC2.H12CORE.2.S.C	450	-	5.40385	0.000349	0.606	9
chr3	15416401	15416413	ERG.H12CORE.1.SM.B	450	+	5.17308	0.000349	0.267	5
chr3	15425491	15425503	HXC10.H12CORE.1.S.B	450	-	8.96364	0.000349	0.618	5
chr3	15425605	15425620	KLF13.H12CORE.0.PSM.A	450	+	2.18571	0.00035	0.134	7
chr3	15425632	15425655	ZN823.H12CORE.0.P.C	450	+	3.57143	0.00035	0.151	11
chr3	15425496	15425519	ZN595.H12CORE.0.P.C	450	-	5.17742	0.00035	0.606	11
chr3	15416393	15416408	ZN75A.H12CORE.0.SM.B	450	+	7.11236	0.00035	0.286	7
chr3	15416610	15416628	ZN264.H12CORE.0.P.B	450	-	7.4965	0.000351	0.244	8
chr3	15425835	15425850	ZNF41.H12CORE.1.P.C	450	+	8.54128	0.000351	0.335	7
chr3	15425620	15425643	ZN586.H12CORE.0.P.C	450	+	-16.4426	0.000351	0.144	11
chr3	15416463	15416473	NR4A2.H12CORE.0.SM.B	450	-	8.59615	0.000351	0.608	4
chr3	15416456	15416473	RARG.H12CORE.2.SM.B	450	-	6.90385	0.000352	0.294	8
chr3	15425471	15425481	ETV4.H12CORE.0.P.B	450	+	8.62295	0.000353	0.197	4
chr3	15425404	15425421	RARA.H12CORE.2.P.B	450	-	8.29293	0.000354	0.28	8
chr3	15416490	15416503	ONEC2.H12CORE.2.S.B	450	+	0.0384615	0.000354	0.626	6
chr3	15425873	15425887	KAISO.H12CORE.1.P.B	450	-	7.73171	0.000356	0.364	6
chr3	15425571	15425581	SOX2.H12CORE.2.S.B	450	-	9.38462	0.000356	0.634	4
chr3	15416354	15416371	SOX8.H12CORE.0.PSM.A	450	-	8.30909	0.000357	0.574	8
chr3	15425491	15425502	HXA9.H12CORE.1.SM.B	450	-	9.40385	0.000357	0.634	5
chr3	15416591	15416604	ETS1.H12CORE.1.P.B	450	-	7.27869	0.000357	0.239	6
chr3	15425420	15425443	ZN337.H12CORE.0.P.C	450	-	7.31548	0.000359	0.176	11
chr3	15416591	15416604	ELF2.H12CORE.1.M.B	450	-	5.80769	0.000359	0.327	6
chr3	15416505	15416517	ZBT7B.H12CORE.0.SM.B	450	+	5.07692	0.000359	0.123	5
chr3	15416597	15416612	NR1D1.H12CORE.0.P.B	450	-	8.22581	0.00036	0.206	7
chr3	15425377	15425391	SMAD3.H12CORE.2.P.C	450	-	8.44545	0.00036	0.297	6
chr3	15425778	15425788	RXRG.H12CORE.0.P.B	450	+	8.56579	0.000361	0.173	4
chr3	15425690	15425702	RORG.H12CORE.1.PS.A	450	-	7.8	0.000361	0.264	5
chr3	15425696	15425708	FOSL2.H12CORE.0.P.B	450	-	5.01639	0.000361	0.639	5
chr3	15425319	15425339	SPDEF.H12CORE.1.SM.B	450	-	5.59016	0.000362	0.177	9
chr3	15425491	15425511	HXD11.H12CORE.1.SM.B	450	-	7.68421	0.000363	0.632	9
chr3	15425412	15425423	ATF7.H12CORE.0.PSM.A	450	-	1.78689	0.000363	0.414	5
chr3	15416497	15416510	MAFK.H12CORE.1.P.B	450	+	7.70642	0.000364	0.637	6
chr3	15416611	15416631	PRDM9.H12CORE.0.P.B	450	+	6.65574	0.000364	0.198	9
chr3	15416458	15416476	HAND2.H12CORE.0.P.B	450	+	8.06452	0.000364	0.285	8
chr3	15425457	15425477	NFIA.H12CORE.1.PS.A	450	+	-22.7571	0.000364	0.561	9
chr3	15425609	15425627	TBX20.H12CORE.2.SM.B	450	+	7.21154	0.000365	0.341	8
chr3	15425544	15425554	ELK4.H12CORE.0.PSM.A	450	-	8.5	0.000366	0.217	4
chr3	15425553	15425565	ETS2.H12CORE.1.P.B	450	+	8.26966	0.000366	0.192	5
chr3	15425732	15425744	MYF5.H12CORE.0.P.B	450	-	4.22951	0.000366	0.264	5
chr3	15416624	15416642	NR1H2.H12CORE.0.P.C	450	-	8.42857	0.000367	0.195	8
chr3	15416509	15416532	ZN765.H12CORE.0.P.C	450	+	3.2844	0.000368	0.073	11
chr3	15416464	15416481	THB.H12CORE.0.P.B	450	-	7.46939	0.000368	0.196	8
chr3	15416402	15416412	ELK4.H12CORE.0.PSM.A	450	+	8.46154	0.000368	0.217	4
chr3	15425352	15425366	MAFF.H12CORE.1.PSM.A	450	+	6.58621	0.000368	0.301	6
chr3	15416525	15416541	MYOG.H12CORE.0.PSM.A	450	-	-9.69231	0.000368	0.402	7
chr3	15416417	15416440	ZN506.H12CORE.0.P.C	450	+	3.06557	0.000374	0.268	11
chr3	15425402	15425421	ATF1.H12CORE.1.P.B	450	+	7.02632	0.000374	0.576	9
chr3	15416537	15416560	ZN335.H12CORE.0.P.B	450	-	4.48684	0.000374	0.383	11
chr3	15425728	15425743	MYOD1.H12CORE.0.P.B	450	-	6.11475	0.000376	0.257	7
chr3	15425625	15425637	TYY2.H12CORE.0.PS.A	450	+	5.86885	0.000376	0.319	5
chr3	15425543	15425556	ELF1.H12CORE.0.PSM.A	450	-	6.88525	0.000377	0.267	6
chr3	15416434	15416447	E2F4.H12CORE.1.P.B	450	+	7.76147	0.000377	0.111	6
chr3	15425884	15425900	TEAD4.H12CORE.1.P.B	450	-	7.79032	0.000377	0.479	7
chr3	15425408	15425422	JDP2.H12CORE.0.SM.B	450	+	4.25	0.000378	0.667	6
chr3	15416591	15416606	ELF4.H12CORE.1.M.B	450	-	5.11538	0.000378	0.347	7
chr3	15416388	15416400	SRBP2.H12CORE.2.M.C	450	+	8.11236	0.000378	0.293	5
chr3	15416623	15416636	ZN574.H12CORE.0.P.B	450	+	8.38211	0.000379	0.176	6
chr3	15416516	15416533	ZN134.H12CORE.0.P.C	450	+	6.5102	0.000379	0.293	8
chr3	15425802	15425820	ZN483.H12CORE.0.P.C	450	+	2.78788	0.000379	0.315	8
chr3	15425793	15425807	ZBED5.H12CORE.0.P.C	450	-	8.52727	0.00038	0.268	6
chr3	15416455	15416473	RARG.H12CORE.0.P.B	450	-	7.72581	0.000382	0.189	8
chr3	15425705	15425715	ZBT43.H12CORE.0.S.C	450	-	9.15385	0.000383	0.339	4
chr3	15425732	15425744	TCF21.H12CORE.0.PS.A	450	+	7.44262	0.000383	0.623	5
chr3	15425491	15425502	ARI1A.H12CORE.0.P.C	450	-	8.42574	0.000384	0.682	5
chr3	15416384	15416400	ZIC3.H12CORE.1.S.B	450	+	6.76316	0.000384	0.133	7
chr3	15416609	15416626	ZIC5.H12CORE.2.S.C	450	+	-0.490909	0.000385	0.0914	8
chr3	15425491	15425504	HXD9.H12CORE.0.SM.B	450	-	5.94828	0.000385	0.681	6
chr3	15416465	15416477	LEF1.H12CORE.0.PSM.A	450	+	6.25862	0.000386	0.684	5
chr3	15416520	15416534	MYF6.H12CORE.0.SM.B	450	+	5.67308	0.000387	0.458	6
chr3	15425610	15425623	TBX5.H12CORE.1.P.B	450	+	8.27523	0.000387	0.213	6
chr3	15416603	15416626	ZN548.H12CORE.0.P.B	450	-	5.97273	0.000388	0.0322	11
chr3	15416343	15416361	RFX5.H12CORE.2.S.B	450	-	-2.59615	0.000388	0.65	8
chr3	15425631	15425642	HINFP.H12CORE.2.S.B	450	+	7.56897	0.000388	0.246	5
chr3	15425398	15425421	ZN490.H12CORE.0.P.C	450	-	-8.78788	0.000388	0.301	11
chr3	15425338	15425354	PO3F2.H12CORE.2.SM.B	450	+	3.89091	0.000388	0.682	7
chr3	15425424	15425439	Z280A.H12CORE.0.P.B	450	+	8.16162	0.000388	0.334	7
chr3	15416378	15416397	GCR.H12CORE.0.PS.A	450	-	3.55172	0.000389	0.678	9
chr3	15416388	15416400	SRBP2.H12CORE.0.S.B	450	+	7.42308	0.000389	0.314	5
chr3	15425320	15425343	ZN382.H12CORE.0.P.B	450	+	4.91129	0.00039	0.495	11
chr3	15416591	15416604	ETV4.H12CORE.1.SM.B	450	-	3.07692	0.00039	0.304	6
chr3	15425757	15425777	ZN528.H12CORE.0.P.B	450	-	6.49091	0.00039	0.383	9
chr3	15416601	15416617	EGR1.H12CORE.0.PS.A	450	-	1.15385	0.000392	0.153	7
chr3	15416598	15416621	ZN587.H12CORE.0.P.C	450	+	4.77273	0.000393	0.178	11
chr3	15425602	15425615	ELF2.H12CORE.1.M.B	450	+	5.40385	0.000393	0.327	6
chr3	15425889	15425902	TEAD1.H12CORE.0.PSM.A	450	-	7.31148	0.000393	0.617	6
chr3	15425889	15425901	TEAD4.H12CORE.0.PS.A	450	-	8.18182	0.000394	0.439	5
chr3	15425609	15425622	TBX19.H12CORE.1.SM.B	450	+	7.42308	0.000395	0.66	6
chr3	15416417	15416435	ZN479.H12CORE.0.P.C	450	+	5.37705	0.000397	0.0602	8
chr3	15416411	15416432	ZN554.H12CORE.0.P.C	450	-	7.73984	0.000398	0.279	10
chr3	15416623	15416640	PPARA.H12CORE.0.P.B	450	-	7.77419	0.000399	0.179	8
chr3	15416519	15416531	MYF5.H12CORE.0.P.B	450	-	3.91803	0.000399	0.264	5
chr3	15425411	15425423	ATF3.H12CORE.2.P.B	450	+	6.34848	0.000399	0.708	5
chr3	15425690	15425707	ZSA5C.H12CORE.0.P.C	450	-	8.2069	0.000402	0.701	8
chr3	15416387	15416406	TAL1.H12CORE.0.P.B	450	+	7.7541	0.000403	0.608	9
chr3	15416521	15416531	TWST2.H12CORE.1.P.B	450	+	7.22951	0.000404	0.461	4
chr3	15425787	15425799	RARB.H12CORE.1.P.B	450	+	8.52419	0.000404	0.13	5
chr3	15416490	15416502	ONEC2.H12CORE.0.S.B	450	+	6.84615	0.000405	0.718	5
chr3	15425340	15425352	HXA9.H12CORE.0.P.B	450	+	8.30159	0.000406	0.392	5
chr3	15425743	15425757	PKNX1.H12CORE.3.SM.B	450	+	5.0303	0.000409	0.33	6
chr3	15416595	15416606	SNAI2.H12CORE.0.PSM.A	450	-	3.62295	0.000409	0.391	5
chr3	15416462	15416478	RXRG.H12CORE.1.SM.B	450	-	6.34831	0.000409	0.182	7
chr3	15425795	15425818	ZN205.H12CORE.0.P.C	450	+	7.72727	0.000411	0.305	11
chr3	15425747	15425767	ZN492.H12CORE.0.P.C	450	+	2.5	0.000412	0.379	9
chr3	15425350	15425360	PBX1.H12CORE.1.P.B	450	-	8.52222	0.000412	0.539	4
chr3	15416520	15416531	NDF1.H12CORE.0.P.B	450	+	5.91803	0.000413	0.482	5
chr3	15416587	15416610	ZN37A.H12CORE.0.P.B	450	-	-11.1857	0.000413	0.212	11
chr3	15416347	15416356	GATA4.H12CORE.0.PSM.A	450	+	8.80328	0.000415	0.37	4
chr3	15416382	15416397	ZIC5.H12CORE.0.P.B	450	+	4.2809	0.000417	0.105	7
chr3	15425745	15425756	PKNX2.H12CORE.1.SM.B	450	+	8.11538	0.000418	0.328	5
chr3	15425399	15425409	ZIC1.H12CORE.0.P.B	450	+	7.72449	0.000419	0.247	4
chr3	15416463	15416472	VDR.H12CORE.1.PS.A	450	-	8.39344	0.000419	0.236	4
chr3	15425546	15425574	ZN239.H12CORE.0.P.C	450	-	4.98374	0.000421	0.274	13
chr3	15416380	15416388	ANDR.H12CORE.1.S.C	450	-	9.07692	0.000422	0.755	3
chr3	15425631	15425646	ZIC4.H12CORE.0.SM.B	450	+	7.42857	0.000423	0.127	7
chr3	15416561	15416572	ZSC21.H12CORE.0.P.C	450	+	8.42742	0.000424	0.217	5
chr3	15416553	15416574	ZN274.H12CORE.2.P.B	450	-	7.60274	0.000424	0.545	10
chr3	15425535	15425549	ZNF26.H12CORE.1.P.B	450	-	7.41129	0.000425	0.75	6
chr3	15425469	15425482	ELF3.H12CORE.1.PM.A	450	+	4.23077	0.000427	0.395	6
chr3	15416611	15416629	CREM.H12CORE.1.P.C	450	+	8.17606	0.000428	0.363	8
chr3	15425341	15425361	NKX61.H12CORE.0.PS.A	450	-	7.92063	0.00043	0.748	9
chr3	15425357	15425369	FOXO6.H12CORE.0.S.B	450	-	7.86538	0.00043	0.762	5
chr3	15425385	15425397	CLOCK.H12CORE.1.PS.A	450	+	-0.530303	0.000431	0.697	5
chr3	15416401	15416413	ETS1.H12CORE.0.S.B	450	+	7.28846	0.000432	0.268	5
chr3	15425625	15425636	TYY1.H12CORE.1.S.B	450	+	8.15385	0.000433	0.733	5
chr3	15416459	15416476	HAND1.H12CORE.0.P.B	450	+	7.9633	0.000433	0.23	8
chr3	15425731	15425744	LYL1.H12CORE.0.P.C	450	-	8.6129	0.000433	0.201	6
chr3	15416373	15416390	ZN580.H12CORE.1.SM.B	450	-	7.42308	0.000434	0.542	8
chr3	15425599	15425615	ELF5.H12CORE.0.PSM.A	450	+	7.25862	0.000434	0.37	7
chr3	15425697	15425711	PAX3.H12CORE.0.PS.A	450	+	8.33673	0.000435	0.719	6
chr3	15425373	15425390	HAND1.H12CORE.0.P.B	450	+	7.95413	0.000435	0.23	8
chr3	15425338	15425355	PO3F1.H12CORE.3.M.C	450	-	3.29091	0.000436	0.763	8
chr3	15416423	15416446	ZN610.H12CORE.1.P.C	450	-	5	0.000438	0.0695	11
chr3	15416625	15416637	SOX13.H12CORE.0.P.B	450	+	8.33708	0.000438	0.669	5
chr3	15416517	15416526	ZFP57.H12CORE.0.P.B	450	+	5.19672	0.000438	0.241	4
chr3	15425531	15425544	MEF2D.H12CORE.0.PS.A	450	+	7.32258	0.00044	0.777	6
chr3	15425715	15425738	ZN224.H12CORE.0.P.B	450	-	7.71538	0.00044	0.698	11
chr3	15425752	15425760	ZEB2.H12CORE.0.P.B	450	+	8.65306	0.000441	0.299	3
chr3	15416464	15416476	RORG.H12CORE.1.PS.A	450	-	7.38182	0.000442	0.264	5
chr3	15425601	15425621	TBXT.H12CORE.0.PS.A	450	+	7.80488	0.000443	0.371	9
chr3	15416469	15416492	ZN337.H12CORE.0.P.C	450	+	6.91071	0.000443	0.176	11
chr3	15416520	15416535	SIX2.H12CORE.1.M.C	450	+	7.18571	0.000443	0.45	7
chr3	15425354	15425369	FOXG1.H12CORE.0.PSM.A	450	-	8.85484	0.000446	0.785	7
chr3	15425734	15425745	NDF2.H12CORE.0.P.B	450	+	7.16393	0.000447	0.382	5
chr3	15425835	15425852	PPARA.H12CORE.0.P.B	450	+	7.56452	0.000447	0.179	8
chr3	15425701	15425712	SOX30.H12CORE.0.P.C	450	-	8.176	0.00045	0.353	5
chr3	15425410	15425427	RORB.H12CORE.0.SM.B	450	-	5.86538	0.00045	0.223	8
chr3	15416515	15416530	MYOD1.H12CORE.0.P.B	450	-	5.62295	0.000451	0.257	7
chr3	15425542	15425554	FLI1.H12CORE.0.PSM.A	450	-	6.83333	0.000452	0.291	5
chr3	15416496	15416519	ZN540.H12CORE.0.P.C	450	-	7.424	0.000452	0.513	11
chr3	15425531	15425544	MEF2A.H12CORE.0.P.B	450	+	7.42857	0.000454	0.665	6
chr3	15416521	15416532	ZBT18.H12CORE.0.PSM.A	450	+	7.90816	0.000454	0.266	5
chr3	15416546	15416566	TF2L1.H12CORE.0.PSM.A	450	-	5.25	0.000454	0.57	9
chr3	15416596	15416612	NRF1.H12CORE.0.PS.A	450	-	4.32787	0.000457	0.382	7
chr3	15425693	15425704	ISL2.H12CORE.0.SM.B	450	-	9.07547	0.000457	0.812	5
chr3	15416530	15416539	TBX4.H12CORE.0.PS.A	450	+	9.03061	0.00046	0.146	4
chr3	15416462	15416484	THB.H12CORE.3.S.C	450	-	-1.48485	0.000461	0.693	10
chr3	15416410	15416426	CTCFL.H12CORE.0.P.B	450	-	5.5	0.000462	0.0491	7
chr3	15416446	15416457	HMX2.H12CORE.0.SM.B	450	-	8.59615	0.000462	0.469	5
chr3	15425601	15425614	SPIB.H12CORE.1.S.C	450	+	-1.80769	0.000463	0.385	6
chr3	15425757	15425781	ZN708.H12CORE.0.P.B	450	-	4.7449	0.000463	0.502	11
chr3	15425693	15425703	NKX28.H12CORE.0.SM.B	450	-	9.03846	0.000464	0.397	4
chr3	15425411	15425427	THA.H12CORE.2.S.B	450	-	0.770492	0.000464	0.361	7
chr3	15416590	15416598	ZEB2.H12CORE.0.P.B	450	-	8.60204	0.000466	0.299	3
chr3	15425696	15425707	BATF.H12CORE.1.P.B	450	+	7.70968	0.000466	0.828	5
chr3	15416485	15416492	NR1H4.H12CORE.2.P.B	450	-	8.96667	0.000466	0.386	3
chr3	15416464	15416472	NR4A1.H12CORE.0.PSM.A	450	-	6.41935	0.000466	0.604	3
chr3	15416448	15416467	ZIM3.H12CORE.0.P.B	450	-	4.2561	0.000467	0.407	9
chr3	15425411	15425427	ZIC3.H12CORE.1.S.B	450	-	6.32895	0.000468	0.133	7
chr3	15416521	15416531	TFE2.H12CORE.0.PS.A	450	-	6.11475	0.000468	0.24	4
chr3	15416591	15416607	SPIB.H12CORE.2.SM.B	450	-	-4.01923	0.00047	0.269	7
chr3	15425719	15425740	ZN563.H12CORE.0.P.C	450	+	7.55556	0.000471	0.238	10
chr3	15416573	15416586	MEIS1.H12CORE.0.P.B	450	-	8.1	0.000471	0.416	6
chr3	15416348	15416360	RFX7.H12CORE.0.SM.B	450	-	8.41818	0.000472	0.836	5
chr3	15425804	15425818	ZN454.H12CORE.1.SM.B	450	-	5.41379	0.000473	0.255	6
chr3	15416463	15416477	THB.H12CORE.2.SM.B	450	-	4.07143	0.000473	0.304	6
chr3	15416393	15416405	MZF1.H12CORE.0.P.B	450	+	8.01639	0.000473	0.181	5
chr3	15416589	15416600	ZEB1.H12CORE.0.P.B	450	-	6.08197	0.000474	0.307	5
chr3	15425492	15425502	HXC11.H12CORE.1.S.B	450	-	8.56604	0.000474	0.845	4
chr3	15425881	15425896	ZN793.H12CORE.1.P.C	450	+	5.31148	0.000475	0.355	7
chr3	15425693	15425716	ZN100.H12CORE.0.P.B	450	+	-13.3333	0.000477	0.304	11
chr3	15425841	15425852	PPARG.H12CORE.1.P.B	450	+	8.12613	0.000477	0.124	5
chr3	15425607	15425617	TFE2.H12CORE.0.PS.A	450	-	6.01639	0.000478	0.24	4
chr3	15416375	15416398	ZN605.H12CORE.0.P.C	450	-	5.41935	0.000478	0.488	11
chr3	15425632	15425648	RXRG.H12CORE.1.SM.B	450	+	5.97753	0.000479	0.182	7
chr3	15425517	15425534	SOX9.H12CORE.2.S.B	450	+	4.59756	0.000479	0.685	8
chr3	15425599	15425610	ZN664.H12CORE.1.P.C	450	+	7.25352	0.000479	0.852	5
chr3	15425603	15425614	ERF.H12CORE.0.PS.A	450	+	8.43548	0.00048	0.435	5
chr3	15425341	15425352	HXC10.H12CORE.0.P.B	450	+	8	0.00048	0.852	5
chr3	15416518	15416531	LYL1.H12CORE.0.P.C	450	-	8.5	0.00048	0.201	6
chr3	15425366	15425389	ZN416.H12CORE.0.P.C	450	-	5.06024	0.000481	0.268	11
chr3	15425495	15425511	DMTA2.H12CORE.0.SM.B	450	+	8.03846	0.000483	0.848	7
chr3	15416351	15416374	SOX10.H12CORE.0.PSM.A	450	-	4.32857	0.000484	0.401	11
chr3	15416622	15416637	HNF4A.H12CORE.0.PSM.A	450	-	6.56881	0.000484	0.267	7
chr3	15425544	15425555	ELF4.H12CORE.0.PS.A	450	-	5.86885	0.000484	0.38	5
chr3	15425377	15425388	AHRR.H12CORE.0.P.C	450	-	8.14516	0.000484	0.832	5
chr3	15416511	15416530	PTF1A.H12CORE.0.P.B	450	-	7.31148	0.000485	0.555	9
chr3	15425335	15425350	ARGFX.H12CORE.0.SM.B	450	-	5.31746	0.000486	0.856	7
chr3	15416416	15416444	ZN239.H12CORE.0.P.C	450	-	4.63415	0.000487	0.274	13
chr3	15425457	15425473	HSF1.H12CORE.2.P.B	450	+	5.92683	0.000488	0.173	7
chr3	15425695	15425712	BACH2.H12CORE.1.SM.B	450	+	-3.21154	0.000488	0.83	8
chr3	15416592	15416610	ZF69B.H12CORE.0.P.C	450	-	4.36066	0.000489	0.163	8
chr3	15425732	15425743	ATOH8.H12CORE.0.P.C	450	+	7.66972	0.00049	0.437	5
chr3	15416532	15416543	RUNX3.H12CORE.2.S.B	450	+	6.13462	0.000491	0.37	5
chr3	15425782	15425797	ZN75A.H12CORE.0.SM.B	450	+	6.34831	0.000491	0.286	7
chr3	15425464	15425477	RUNX2.H12CORE.0.P.B	450	-	6.98361	0.000491	0.235	6
chr3	15425544	15425555	ELK1.H12CORE.0.PSM.A	450	-	4.67308	0.000491	0.29	5
chr3	15425514	15425523	PITX3.H12CORE.0.SM.B	450	-	8.19231	0.000491	0.876	4
chr3	15416381	15416401	CTCF.H12CORE.0.P.B	450	+	1.65169	0.000492	0.139	9
chr3	15425526	15425544	MEF2B.H12CORE.1.SM.B	450	+	5.71154	0.000493	0.861	8
chr3	15416429	15416440	NKX21.H12CORE.0.P.B	450	+	8.47778	0.000494	0.324	5
chr3	15425696	15425708	JUN.H12CORE.0.P.B	450	-	3.31818	0.000494	0.875	5
chr3	15425553	15425567	PRDM1.H12CORE.1.PS.A	450	+	5.79032	0.000494	0.603	6
chr3	15416586	15416609	ZN484.H12CORE.0.P.C	450	-	4.76	0.000494	0.27	11
chr3	15416521	15416532	ZBT42.H12CORE.0.P.C	450	+	6.85246	0.000496	0.279	5
chr3	15416612	15416628	ZN284.H12CORE.0.P.C	450	+	-6.08197	0.000496	0.273	7
chr3	15425808	15425820	ELF2.H12CORE.0.PS.A	450	+	6.16393	0.000497	0.289	5
chr3	15425544	15425555	NFAC2.H12CORE.3.M.C	450	-	7.62069	0.000497	0.684	5
chr3	15416591	15416604	ELF3.H12CORE.1.PM.A	450	-	3.53846	0.000502	0.395	6
chr3	15425379	15425394	ZKSC8.H12CORE.1.P.B	450	-	7.52448	0.000503	0.277	7
chr3	15416401	15416413	ETV3.H12CORE.0.SM.B	450	+	7.38462	0.000504	0.369	5
chr3	15416537	15416558	ZN543.H12CORE.0.P.C	450	-	6.016	0.000505	0.0176	10
chr3	15425372	15425390	HAND2.H12CORE.0.P.B	450	+	7.3871	0.000506	0.285	8
chr3	15425643	15425658	ZN343.H12CORE.0.PSM.A	450	-	5.63462	0.000507	0.45	7
chr3	15416424	15416455	ZN441.H12CORE.1.P.C	450	-	-24.4184	0.000507	0.14	15
chr3	15425683	15425694	ZN582.H12CORE.0.P.C	450	-	7.14286	0.000507	0.269	5
chr3	15416483	15416497	NFYB.H12CORE.0.P.B	450	+	5.83607	0.000509	0.789	6
chr3	15425624	15425648	ZN177.H12CORE.0.SM.B	450	-	6.88991	0.000509	0.581	11
chr3	15416510	15416531	P53.H12CORE.0.P.B	450	-	2.67213	0.00051	0.726	10
chr3	15416532	15416542	GFI1.H12CORE.0.PSM.A	450	+	8.08943	0.000512	0.612	4
chr3	15416347	15416355	TRPS1.H12CORE.0.P.B	450	+	8.91429	0.000513	0.391	3
chr3	15416450	15416469	ZNF81.H12CORE.0.P.C	450	-	-16.7541	0.000516	0.449	9
chr3	15425654	15425675	ZNF12.H12CORE.1.M.C	450	-	-0.371429	0.000516	0.714	10
chr3	15425732	15425744	BHA15.H12CORE.0.P.B	450	+	5.54098	0.000517	0.555	5
chr3	15425702	15425713	OSR1.H12CORE.0.SM.B	450	-	4.40385	0.000517	0.705	5
chr3	15416616	15416639	TBX4.H12CORE.1.S.B	450	+	3.03846	0.000518	0.368	11
chr3	15416482	15416497	NFYC.H12CORE.0.P.B	450	+	5.7377	0.000518	0.912	7
chr3	15425647	15425660	ETS1.H12CORE.1.P.B	450	+	6.34426	0.000518	0.239	6
chr3	15425631	15425647	ZIC1.H12CORE.2.S.B	450	+	4.10526	0.000518	0.15	7
chr3	15425490	15425503	CDX4.H12CORE.1.M.C	450	-	4.05769	0.000519	0.663	6
chr3	15425364	15425376	NR2F6.H12CORE.1.PSM.A	450	-	8.40367	0.000519	0.265	5
chr3	15425385	15425396	CR3L2.H12CORE.0.PS.A	450	-	8.39655	0.000521	0.425	5
chr3	15425483	15425501	NR1D1.H12CORE.1.SM.B	450	-	-2.76829	0.000523	0.292	8
chr3	15425417	15425427	ZBT16.H12CORE.0.P.B	450	+	8.28571	0.000524	0.522	4
chr3	15416372	15416391	IRF8.H12CORE.0.P.B	450	+	5.29032	0.000525	0.458	9
chr3	15416507	15416524	ZN75D.H12CORE.0.P.B	450	+	-0.885714	0.000525	0.387	8
chr3	15416459	15416483	ZN189.H12CORE.1.P.B	450	+	5.3871	0.000525	0.0821	11
chr3	15416357	15416373	HSF1.H12CORE.2.P.B	450	+	5.7561	0.000526	0.173	7
chr3	15416469	15416486	ZN860.H12CORE.0.P.C	450	+	5.57143	0.000526	0.0981	8
chr3	15425692	15425703	HMX2.H12CORE.0.SM.B	450	-	8.38462	0.000528	0.469	5
chr3	15425551	15425564	ZKSC5.H12CORE.0.P.C	450	-	4.40984	0.000529	0.155	6
chr3	15416597	15416607	SMAD5.H12CORE.0.M.C	450	+	8.72727	0.000529	0.469	4
chr3	15425549	15425558	ZFP57.H12CORE.0.P.B	450	+	4.57377	0.000535	0.241	4
chr3	15425404	15425419	ESR1.H12CORE.0.P.B	450	-	4.82258	0.000536	0.546	7
chr3	15416572	15416587	ZN891.H12CORE.0.P.C	450	-	4.78049	0.000537	0.146	7
chr3	15416520	15416531	TFEB.H12CORE.1.P.C	450	+	7.83607	0.000537	0.44	5
chr3	15416337	15416347	SOX6.H12CORE.0.P.B	450	+	8.18182	0.000542	0.501	4
chr3	15425472	15425495	ZIK1.H12CORE.0.P.C	450	+	5.76364	0.000542	0.572	11
chr3	15425751	15425761	MGAP.H12CORE.0.P.C	450	+	7.66129	0.000542	0.286	4
chr3	15416545	15416566	UBIP1.H12CORE.0.SM.B	450	+	5.15385	0.000543	0.582	10
chr3	15416480	15416488	SMAD4.H12CORE.0.P.B	450	+	8.61616	0.000543	0.279	3
chr3	15425681	15425693	GLI1.H12CORE.0.P.C	450	-	4.65574	0.000544	0.176	5
chr3	15425594	15425613	NR1I2.H12CORE.0.M.C	450	+	6.03448	0.000545	0.427	9
chr3	15425607	15425627	ZSC29.H12CORE.1.M.C	450	-	0.575758	0.000545	0.948	9
chr3	15425540	15425550	OTX2.H12CORE.0.PSM.A	450	+	7.85484	0.000545	0.582	4
chr3	15425876	15425889	ZBT14.H12CORE.0.P.C	450	+	5.8	0.000546	0.147	6
chr3	15425632	15425647	NR2C2.H12CORE.1.PS.A	450	+	7.77305	0.000546	0.343	7
chr3	15416388	15416406	GATA2.H12CORE.1.P.B	450	+	7.91803	0.00055	0.462	8
chr3	15425625	15425638	ZFP42.H12CORE.0.PM.A	450	-	5.77049	0.00055	0.716	6
chr3	15425353	15425376	ZN121.H12CORE.0.P.B	450	+	-8.82569	0.000551	0.247	11
chr3	15425854	15425865	ZBT37.H12CORE.0.M.C	450	+	7.82692	0.000551	0.29	5
chr3	15425458	15425477	RUNX3.H12CORE.1.S.B	450	-	-2.13115	0.000554	0.431	9
chr3	15425744	15425758	TF2LY.H12CORE.0.SM.B	450	+	5.57692	0.000554	0.477	6
chr3	15425384	15425398	CR3L1.H12CORE.0.PSM.A	450	-	4.09615	0.000554	0.805	6
chr3	15425403	15425415	SRBP2.H12CORE.0.S.B	450	+	6.5	0.000555	0.314	5
chr3	15416545	15416555	ZN441.H12CORE.0.P.C	450	-	7.57143	0.000556	0.307	4
chr3	15416501	15416516	MYBA.H12CORE.0.P.B	450	+	7.75758	0.000556	0.379	7
chr3	15416397	15416407	GATA5.H12CORE.0.SM.B	450	+	9.23077	0.000558	0.497	4
chr3	15416532	15416543	RUNX2.H12CORE.1.S.B	450	+	6.86538	0.000559	0.491	5
chr3	15416589	15416599	ITF2.H12CORE.1.PSM.A	450	-	1.37705	0.000559	0.354	4
chr3	15425543	15425556	ELF3.H12CORE.0.S.B	450	-	5.90385	0.00056	0.481	6
chr3	15416459	15416484	ZN716.H12CORE.0.P.C	450	-	7.27027	0.00056	0.574	12
chr3	15416593	15416604	E2F6.H12CORE.0.P.B	450	-	6.61798	0.000561	0.116	5
chr3	15416407	15416420	YBOX1.H12CORE.0.SM.B	450	+	6.01923	0.000561	0.201	6
chr3	15425891	15425903	ZN329.H12CORE.1.P.C	450	+	5.66055	0.000563	0.457	5
chr3	15416620	15416640	HINFP.H12CORE.0.P.B	450	-	3.72368	0.000563	0.0547	9
chr3	15416590	15416613	ZN320.H12CORE.0.P.B	450	-	2.79032	0.000563	0.0522	11
chr3	15425501	15425532	ZN550.H12CORE.0.P.C	450	-	-54.9756	0.000565	0.303	15
chr3	15425466	15425481	ZIC2.H12CORE.0.P.B	450	+	6.36066	0.000565	0.205	7
chr3	15416355	15416363	SOX15.H12CORE.0.P.B	450	-	8.20536	0.000566	0.679	3
chr3	15425595	15425613	MAF.H12CORE.0.PM.A	450	+	7.39091	0.000567	0.494	8
chr3	15416591	15416602	ETV2.H12CORE.0.S.B	450	-	8.11475	0.000567	0.35	5
chr3	15416513	15416526	STAT3.H12CORE.0.P.B	450	+	7.34921	0.000568	0.706	6
chr3	15416509	15416524	REL.H12CORE.0.P.B	450	+	7.37143	0.000568	0.114	7
chr3	15425708	15425716	TGIF1.H12CORE.0.PSM.A	450	+	8.39326	0.000568	0.382	3
chr3	15425757	15425776	ZN577.H12CORE.0.P.B	450	-	3.8	0.000569	0.167	9
chr3	15425708	15425719	ASCL1.H12CORE.0.PSM.A	450	-	7.19231	0.000569	0.333	5
chr3	15425499	15425510	IRF5.H12CORE.1.S.B	450	-	7.81429	0.00057	0.55	5
chr3	15425698	15425715	ZSCA4.H12CORE.0.SM.B	450	-	-6.69231	0.000572	0.783	8
chr3	15416526	15416535	SIX6.H12CORE.0.SM.B	450	+	8.62857	0.000573	0.87	4
chr3	15425426	15425438	NDF1.H12CORE.1.S.C	450	+	7.58182	0.000575	0.518	5
chr3	15416530	15416549	ZSA5A.H12CORE.0.SM.B	450	-	-0.771429	0.000576	0.178	9
chr3	15425490	15425503	HXC9.H12CORE.2.M.C	450	-	6	0.000578	1	6
chr3	15425681	15425689	HINFP.H12CORE.1.P.B	450	-	8.28947	0.000579	0.384	3
chr3	15425544	15425555	ELK3.H12CORE.0.PSM.A	450	-	3.51923	0.000579	0.284	5
chr3	15425794	15425817	ZN143.H12CORE.0.P.B	450	+	-3.40984	0.00058	0.333	11
chr3	15425747	15425755	SMAD4.H12CORE.0.P.B	450	-	8.45455	0.000582	0.279	3
chr3	15425352	15425364	MAFK.H12CORE.2.S.B	450	-	7.37931	0.000582	0.503	5
chr3	15425712	15425729	NFIX.H12CORE.0.SM.B	450	+	3.17308	0.000582	0.259	8
chr3	15425747	15425756	SMAD3.H12CORE.1.P.B	450	+	7.75806	0.000586	0.308	4
chr3	15425450	15425466	NF2L1.H12CORE.0.P.B	450	+	-0.0819672	0.000586	1	7
chr3	15425411	15425421	ATF1.H12CORE.0.P.B	450	+	7.86525	0.000587	0.774	4
chr3	15425469	15425482	ETV2.H12CORE.1.PM.A	450	+	4.55769	0.000589	0.28	6
chr3	15416444	15416461	PO5F1.H12CORE.0.P.B	450	-	6.41111	0.000591	1	8
chr3	15425376	15425398	MAX.H12CORE.2.S.C	450	-	-7.90909	0.000591	0.442	10
chr3	15425722	15425740	MYNN.H12CORE.0.P.B	450	-	6.61789	0.000591	0.479	8
chr3	15425386	15425397	MYCN.H12CORE.0.PS.A	450	+	6.90323	0.000592	0.337	5
chr3	15416496	15416514	MAFG.H12CORE.0.PSM.A	450	+	0.153846	0.000592	1	8
chr3	15416401	15416424	ZN790.H12CORE.0.P.C	450	+	6.8961	0.000593	0.332	11
chr3	15416591	15416602	HINFP.H12CORE.2.S.B	450	-	6.44828	0.000593	0.246	5
chr3	15425843	15425857	SOX12.H12CORE.0.SM.B	450	-	7.30769	0.000595	0.558	6
chr3	15425374	15425383	HSF1.H12CORE.1.P.B	450	+	7.2	0.000596	0.525	4
chr3	15425517	15425526	TF2L1.H12CORE.1.P.B	450	+	8.32787	0.000597	0.505	4
chr3	15416590	15416605	LYL1.H12CORE.1.P.C	450	+	7.25	0.000598	0.358	7
chr3	15425745	15425753	PKNX1.H12CORE.2.SM.B	450	+	8.30769	0.000604	0.319	3
chr3	15425870	15425883	E4F1.H12CORE.0.P.B	450	-	7.75806	0.000606	0.331	6
chr3	15425704	15425718	TAL1.H12CORE.2.P.B	450	+	7.60284	0.000606	0.263	6
chr3	15425557	15425580	ZN510.H12CORE.0.P.C	450	-	-1.26389	0.000606	1	11
chr3	15416593	15416608	ZN431.H12CORE.0.P.C	450	-	5.18421	0.000606	0.166	7
chr3	15425401	15425419	ZBT22.H12CORE.0.SM.B	450	-	0.690909	0.000608	0.345	8
chr3	15425824	15425844	NFIB.H12CORE.0.PSM.A	450	+	-7.58621	0.000612	0.276	9
chr3	15425571	15425586	PO3F4.H12CORE.0.SM.B	450	-	0.173077	0.000612	0.663	7
chr3	15425857	15425869	MYCN.H12CORE.1.M.C	450	+	7.4	0.000613	0.637	5
chr3	15425455	15425468	STAT6.H12CORE.0.P.B	450	+	6.09677	0.000613	0.998	6
chr3	15416499	15416517	ZFP41.H12CORE.0.SM.B	450	-	-13.0143	0.000614	0.458	8
chr3	15425784	15425796	ZN787.H12CORE.1.S.C	450	-	6.46154	0.000615	0.347	5
chr3	15416603	15416619	ZF64B.H12CORE.0.P.B	450	+	6.67143	0.000615	0.233	7
chr3	15425328	15425343	BCL6B.H12CORE.0.PSM.A	450	-	7.05405	0.000616	0.691	7
chr3	15416549	15416564	ZN778.H12CORE.0.P.C	450	-	6.76613	0.000616	0.108	7
chr3	15416558	15416581	ZNF7.H12CORE.0.P.B	450	+	6.32258	0.000617	0.541	11
chr3	15425712	15425729	NFIC.H12CORE.0.PSM.A	450	+	1.87931	0.000618	0.362	8
chr3	15425839	15425851	PRDM1.H12CORE.0.S.B	450	+	5.81034	0.000618	0.675	5
chr3	15416486	15416496	PBX1.H12CORE.1.P.B	450	-	7.82222	0.000619	0.539	4
chr3	15425352	15425365	NRL.H12CORE.0.SM.B	450	-	5.28571	0.000619	0.544	6
chr3	15425888	15425900	SPDEF.H12CORE.0.PSM.A	450	+	5.82692	0.00062	0.276	5
chr3	15425331	15425351	ALX3.H12CORE.1.S.B	450	-	5.22222	0.000622	1	9
chr3	15416577	15416608	ZN778.H12CORE.1.P.B	450	+	-16.5413	0.000622	0.341	15
chr3	15425560	15425578	HSFY1.H12CORE.1.S.B	450	-	3.18293	0.000624	1	8
chr3	15425540	15425552	DPRX.H12CORE.0.SM.B	450	+	-3.65385	0.000627	0.814	5
chr3	15425410	15425422	SRBP1.H12CORE.0.P.B	450	-	6.58065	0.000628	0.371	5
chr3	15425487	15425503	ZN614.H12CORE.0.P.C	450	-	7.25874	0.000629	1	7
chr3	15425733	15425744	NDF1.H12CORE.0.P.B	450	+	4.39344	0.000629	0.482	5
chr3	15425352	15425368	FOXE1.H12CORE.0.SM.B	450	-	5.48571	0.00063	0.485	7
chr3	15416346	15416356	GATA2.H12CORE.0.PSM.A	450	+	7.86885	0.000631	0.561	4
chr3	15425529	15425546	SRF.H12CORE.0.PSM.A	450	+	5.45161	0.000632	0.8	8
chr3	15416442	15416457	ZN730.H12CORE.0.P.C	450	+	7.12727	0.000632	0.308	7
chr3	15416438	15416461	ZN584.H12CORE.0.P.B	450	-	-0.669725	0.000633	0.349	11
chr3	15425398	15425414	ZIC3.H12CORE.2.M.B	450	+	-2.26923	0.000634	0.136	7
chr3	15425380	15425389	ZNF18.H12CORE.0.P.B	450	-	5.40984	0.000634	0.632	4
chr3	15416521	15416531	ATOH1.H12CORE.0.P.B	450	+	5.13115	0.000635	0.574	4
chr3	15416619	15416635	THA.H12CORE.2.S.B	450	-	-0.590164	0.000636	0.361	7
chr3	15416468	15416483	ZN189.H12CORE.0.P.B	450	+	6.01124	0.000637	0.186	7
chr3	15425708	15425724	HEN2.H12CORE.0.SM.B	450	-	-2.46154	0.000638	0.375	7
chr3	15425375	15425387	RFX1.H12CORE.0.PM.A	450	-	5.54098	0.000639	0.519	5
chr3	15416597	15416610	SMAD4.H12CORE.1.P.B	450	+	7.16514	0.00064	0.335	6
chr3	15425493	15425503	HXA13.H12CORE.0.P.B	450	-	5.62903	0.000642	0.658	4
chr3	15425543	15425555	ETS1.H12CORE.0.S.B	450	-	6.25	0.000643	0.268	5
chr3	15425668	15425691	ZN433.H12CORE.0.P.C	450	+	4.50505	0.000643	0.642	11
chr3	15416503	15416513	ZBT16.H12CORE.0.P.B	450	-	7.87143	0.000647	0.522	4
chr3	15416521	15416530	OLIG2.H12CORE.1.P.B	450	-	6.95161	0.000647	0.562	4
chr3	15416597	15416611	SMAD3.H12CORE.2.P.C	450	-	7.45455	0.000648	0.302	6
chr3	15416486	15416495	PBX2.H12CORE.1.P.C	450	-	7.40984	0.000648	0.616	4
chr3	15425337	15425349	UNC4.H12CORE.1.S.B	450	-	8.07547	0.000648	1	5
chr3	15425808	15425827	ETS2.H12CORE.0.S.C	450	+	5.28846	0.000651	0.275	9
chr3	15416484	15416496	PKNX1.H12CORE.0.P.B	450	-	7.14754	0.000651	0.543	5
chr3	15416461	15416473	NR1I2.H12CORE.1.S.C	450	-	7.07576	0.000652	0.398	5
chr3	15416519	15416530	ATOH8.H12CORE.0.P.C	450	+	7.09174	0.000654	0.437	5
chr3	15416590	15416604	TAL1.H12CORE.2.P.B	450	-	7.47518	0.000654	0.263	6
chr3	15425544	15425555	FEV.H12CORE.0.S.B	450	-	3.51923	0.000654	0.281	5
chr3	15416477	15416487	ZFX.H12CORE.0.P.B	450	-	5.47541	0.000655	0.161	4
chr3	15416348	15416360	RFX1.H12CORE.0.PM.A	450	-	5.47541	0.000656	0.519	5
chr3	15425439	15425453	RFX3.H12CORE.0.PSM.A	450	+	5.35484	0.000657	0.402	6
chr3	15416587	15416609	Z780A.H12CORE.0.P.C	450	-	4.0102	0.000657	0.0683	10
chr3	15416388	15416400	SRBP1.H12CORE.1.S.C	450	+	7.04918	0.000657	0.401	5
chr3	15425663	15425688	ZN562.H12CORE.0.P.C	450	+	-27.7143	0.000658	0.713	12
chr3	15425733	15425743	MYOD1.H12CORE.1.PSM.A	450	-	6.66129	0.000658	0.356	4
chr3	15425349	15425364	MAFG.H12CORE.1.PSM.A	450	-	6.30337	0.000658	0.573	7
chr3	15425647	15425660	MEIS2.H12CORE.0.P.C	450	+	7.73636	0.00066	0.533	6
chr3	15425357	15425368	FOXK2.H12CORE.0.P.B	450	-	7.52727	0.00066	0.586	5
chr3	15425466	15425476	RUNX1.H12CORE.0.P.B	450	-	6.21311	0.000662	0.499	4
chr3	15425733	15425744	NGN2.H12CORE.0.P.B	450	+	5.85246	0.000662	0.576	5
chr3	15416501	15416517	ZBT7A.H12CORE.1.SM.B	450	+	3.78689	0.000663	0.163	7
chr3	15416521	15416533	TFAP4.H12CORE.0.PSM.A	450	+	-4.48077	0.000663	0.453	5
chr3	15425356	15425368	BARH1.H12CORE.0.SM.B	450	+	8.41509	0.000664	0.588	5
chr3	15416573	15416589	RBAK.H12CORE.0.P.C	450	-	7.10606	0.000666	0.202	7
chr3	15416424	15416439	TCF7.H12CORE.0.PSM.A	450	+	7.28713	0.000667	0.603	7
chr3	15425846	15425853	PRGR.H12CORE.1.P.B	450	+	8.86735	0.000667	0.389	3
chr3	15425809	15425819	ETV6.H12CORE.0.PS.A	450	+	6.66129	0.000667	0.393	4
chr3	15416464	15416483	NR1H2.H12CORE.1.P.C	450	-	6.75455	0.000668	0.392	9
chr3	15425439	15425457	ZSCA1.H12CORE.0.SM.B	450	+	-3.11842	0.000668	0.543	8
chr3	15425424	15425449	ZN716.H12CORE.0.P.C	450	+	6.9527	0.000668	0.574	12
chr3	15416588	15416604	ZN784.H12CORE.0.SM.B	450	-	-1.48276	0.000669	0.227	7
chr3	15425696	15425707	JUND.H12CORE.0.PM.A	450	-	1.16393	0.00067	1	5
chr3	15425646	15425669	SOX10.H12CORE.0.PSM.A	450	-	3.3	0.00067	0.401	11
chr3	15425890	15425901	RFX6.H12CORE.0.P.C	450	-	6.62295	0.000673	0.508	5
chr3	15416594	15416602	HINFP.H12CORE.1.P.B	450	-	8.14474	0.000673	0.384	3
chr3	15425503	15425525	ZN329.H12CORE.0.P.C	450	-	5.80838	0.000674	0.444	10
chr3	15416431	15416443	TYY1.H12CORE.0.PSM.A	450	+	4.57377	0.000675	0.296	5
chr3	15425560	15425585	ZN675.H12CORE.0.P.C	450	+	-23.2742	0.000675	0.171	12
chr3	15425659	15425678	P73.H12CORE.0.PS.A	450	-	5.05102	0.000676	0.292	9
chr3	15425734	15425744	PTF1A.H12CORE.1.PS.A	450	+	6.72131	0.000677	0.527	4
chr3	15425568	15425585	SRY.H12CORE.1.S.B	450	-	3.54545	0.000677	1	8
chr3	15425535	15425558	ZN584.H12CORE.0.P.B	450	+	-0.880734	0.000677	0.349	11
chr3	15416433	15416447	ZF64B.H12CORE.1.P.B	450	-	7.21678	0.00068	0.132	6
chr3	15416432	15416445	ZBT14.H12CORE.0.P.C	450	+	5.28182	0.000682	0.147	6
chr3	15416366	15416383	TF7L1.H12CORE.2.S.C	450	-	1.23636	0.000683	0.461	8
chr3	15425444	15425467	ZN766.H12CORE.0.P.B	450	-	5.61616	0.000684	0.709	11
chr3	15425890	15425902	ERG.H12CORE.0.P.B	450	+	5.39344	0.000684	0.339	5
chr3	15425841	15425865	ZN578.H12CORE.0.P.C	450	+	-22.4143	0.000685	0.319	11
chr3	15416598	15416606	MAD4.H12CORE.0.P.C	450	+	8.08182	0.000688	0.513	3
chr3	15425632	15425647	RXRA.H12CORE.2.SM.B	450	+	5.85366	0.000688	0.288	7
chr3	15425353	15425363	MAFB.H12CORE.1.P.B	450	-	6.98387	0.00069	0.538	4
chr3	15416616	15416627	RELB.H12CORE.0.P.B	450	+	6.29091	0.000691	0.189	5
chr3	15416583	15416592	SOX7.H12CORE.0.PS.A	450	+	6.85586	0.000692	0.489	4
chr3	15425496	15425512	DMRT3.H12CORE.0.S.C	450	+	2.44231	0.000695	1	7
chr3	15416487	15416497	CUX2.H12CORE.0.P.C	450	+	7.09184	0.000695	1	4
chr3	15425632	15425648	COT1.H12CORE.1.PSM.A	450	+	0	0.000696	0.317	7
chr3	15425372	15425386	HAND2.H12CORE.1.P.B	450	+	7.39344	0.000696	0.202	6
chr3	15425410	15425420	FOS.H12CORE.1.S.C	450	-	8.09615	0.0007	0.626	4
chr3	15416366	15416378	TF7L2.H12CORE.0.P.B	450	-	6.83871	0.000702	0.604	5
chr3	15416526	15416535	SIX3.H12CORE.0.SM.B	450	+	8.44231	0.000704	0.921	4
chr3	15425322	15425342	ZNF34.H12CORE.0.P.C	450	-	6.07317	0.000705	0.746	9
chr3	15425397	15425414	ZIC5.H12CORE.1.M.C	450	+	-9.59615	0.000705	0.156	8
chr3	15416512	15416531	TWST2.H12CORE.0.P.B	450	+	5.06557	0.000708	0.415	9
chr3	15425813	15425832	ZN251.H12CORE.0.P.C	450	-	4.65854	0.000708	0.472	9
chr3	15416447	15416459	TLX3.H12CORE.0.SM.B	450	-	8.10169	0.000709	1	5
chr3	15425705	15425715	HIC1.H12CORE.0.PSM.A	450	-	8.78846	0.000709	0.308	4
chr3	15425606	15425618	HAND2.H12CORE.2.S.C	450	-	-0.454545	0.000709	0.475	5
chr3	15416439	15416454	PO3F1.H12CORE.0.P.B	450	-	7.42342	0.00071	0.956	7
chr3	15425567	15425579	HSFY1.H12CORE.0.S.B	450	-	4.44231	0.000714	1	5
chr3	15425424	15425438	TAL1.H12CORE.1.P.B	450	+	7.88889	0.000717	0.385	6
chr3	15416598	15416610	SMAD2.H12CORE.0.P.B	450	+	7.26364	0.000722	0.55	5
chr3	15425722	15425745	ZN790.H12CORE.0.P.C	450	-	6.49351	0.000725	0.332	11
chr3	15425493	15425507	SIX1.H12CORE.0.P.B	450	-	6.2623	0.000726	0.64	6
chr3	15425612	15425620	FOXP2.H12CORE.0.P.B	450	+	7.75229	0.000727	0.518	3
chr3	15425858	15425872	CREB3.H12CORE.0.SM.B	450	-	-0.848485	0.00073	0.688	6
chr3	15425845	15425855	FOXK1.H12CORE.0.PS.A	450	-	7.48387	0.000731	0.745	4
chr3	15425692	15425705	HMX3.H12CORE.0.S.B	450	-	2.84848	0.000732	1	6
chr3	15425621	15425635	BHA15.H12CORE.1.SM.B	450	+	-0.728571	0.000733	0.745	6
chr3	15425812	15425843	ZN184.H12CORE.0.P.B	450	-	-18.8182	0.000733	0.294	15
chr3	15425708	15425724	ITF2.H12CORE.0.S.B	450	-	-0.828571	0.000734	0.45	7
chr3	15425491	15425503	HXD10.H12CORE.0.SM.B	450	-	7.01923	0.000737	1	5
chr3	15425862	15425878	JUN.H12CORE.1.S.C	450	+	0.842105	0.000738	0.306	7
chr3	15425524	15425535	MYB.H12CORE.0.P.B	450	+	7.94382	0.00074	0.664	5
chr3	15425700	15425712	ZBTB2.H12CORE.0.SM.B	450	+	7.05769	0.000741	0.633	5
chr3	15416501	15416518	NFIC.H12CORE.0.PSM.A	450	+	1.2931	0.000742	0.362	8
chr3	15416525	15416543	ZN483.H12CORE.0.P.C	450	+	0.666667	0.000743	0.315	8
chr3	15425544	15425555	ETV1.H12CORE.0.PSM.A	450	-	5.44231	0.000744	0.299	5
chr3	15425482	15425496	HES5.H12CORE.0.SM.B	450	+	0.788462	0.000745	0.634	6
chr3	15425787	15425798	ZN250.H12CORE.1.M.C	450	-	7.21154	0.000749	0.43	5
chr3	15425751	15425770	TWST2.H12CORE.0.P.B	450	-	4.90164	0.000749	0.415	9
chr3	15425603	15425615	GABPA.H12CORE.0.PSM.A	450	+	2.73077	0.000752	0.32	5
chr3	15416592	15416603	E2F8.H12CORE.0.P.C	450	-	6.23387	0.000753	0.228	5
chr3	15425530	15425541	HMGA1.H12CORE.0.P.B	450	-	6.63492	0.000754	0.865	5
chr3	15425417	15425429	SOX13.H12CORE.0.P.B	450	+	7.17978	0.000755	0.669	5
chr3	15416430	15416444	TYY2.H12CORE.1.SM.B	450	+	2.74157	0.000756	0.621	6
chr3	15416495	15416517	MAFF.H12CORE.0.PSM.A	450	-	4.10909	0.000757	1	10
chr3	15425871	15425888	PAX9.H12CORE.0.SM.B	450	-	3.10526	0.000758	0.481	8
chr3	15425493	15425512	IRF7.H12CORE.1.SM.B	450	-	5	0.000759	1	9
chr3	15425757	15425775	ZN714.H12CORE.0.P.C	450	+	4.10606	0.000759	0.277	8
chr3	15416366	15416381	ZFP91.H12CORE.0.P.C	450	-	1.36364	0.000759	1	7
chr3	15416546	15416555	TF2L1.H12CORE.1.P.B	450	+	7.91803	0.000764	0.505	4
chr3	15416443	15416454	PO2F2.H12CORE.0.PSM.A	450	-	6.37097	0.000764	1	5
chr3	15425569	15425581	SRY.H12CORE.0.S.B	450	-	8.08065	0.000765	1	5
chr3	15416433	15416453	MAFB.H12CORE.0.PS.A	450	-	3.80899	0.000765	1	9
chr3	15416482	15416497	NFYA.H12CORE.0.P.B	450	+	5.45161	0.000766	0.848	7
chr3	15425337	15425352	PO3F2.H12CORE.1.S.B	450	-	6.76119	0.000767	1	7
chr3	15416626	15416649	Z585A.H12CORE.0.P.C	450	-	5.73874	0.000767	0.348	11
chr3	15425600	15425615	ELF4.H12CORE.1.M.B	450	+	2.13462	0.000769	0.347	7
chr3	15416595	15416607	HAND2.H12CORE.2.S.C	450	+	-0.666667	0.00077	0.475	5
chr3	15416393	15416409	NFKB2.H12CORE.0.PSM.A	450	+	3	0.000771	0.15	7
chr3	15416344	15416356	GATA6.H12CORE.0.PSM.A	450	+	6.54098	0.000772	0.683	5
chr3	15425356	15425376	FOXJ2.H12CORE.2.S.B	450	-	3.71698	0.000772	1	9
chr3	15416600	15416611	PBX2.H12CORE.0.P.B	450	-	7.29032	0.000773	0.317	5
chr3	15416413	15416431	AP2B.H12CORE.0.SM.B	450	+	6.7156	0.000774	0.115	8
chr3	15416572	15416579	PRGR.H12CORE.1.P.B	450	+	8.65306	0.000774	0.389	3
chr3	15425705	15425721	TGIF2.H12CORE.0.S.B	450	+	2.22414	0.000776	0.32	7
chr3	15425412	15425423	ATF2.H12CORE.1.P.B	450	-	3.41837	0.000778	1	5
chr3	15416382	15416413	ZN565.H12CORE.0.P.C	450	+	-8.93878	0.000781	0.334	15
chr3	15425357	15425371	FOXJ2.H12CORE.0.PSM.A	450	-	6.25862	0.000783	1	6
chr3	15416501	15416513	SOX17.H12CORE.0.PS.A	450	-	7.14141	0.000786	0.839	5
chr3	15425488	15425502	RFX3.H12CORE.1.PS.A	450	+	4.32857	0.000786	0.447	6
chr3	15416491	15416511	ZN317.H12CORE.0.P.B	450	-	4.69355	0.000787	0.674	9
chr3	15425605	15425620	SIX4.H12CORE.1.M.C	450	-	7.71212	0.000787	0.55	7
chr3	15425397	15425413	ZIC1.H12CORE.1.M.B	450	+	2.11538	0.000788	0.177	7
chr3	15416593	15416610	ZN821.H12CORE.0.SM.B	450	+	-2.05172	0.000789	0.456	8
chr3	15416591	15416611	ZN789.H12CORE.0.P.C	450	+	-2.80303	0.000789	0.216	9
chr3	15416431	15416447	E2F2.H12CORE.0.S.B	450	+	-2.63462	0.00079	0.378	7
chr3	15416482	15416490	NFIC.H12CORE.1.PSM.A	450	-	8.0404	0.000792	0.334	3
chr3	15425525	15425550	ZN133.H12CORE.0.P.B	450	-	4.36905	0.000792	1	12
chr3	15425633	15425647	THB.H12CORE.2.SM.B	450	+	2.52857	0.000793	0.304	6
chr3	15416431	15416447	E2F4.H12CORE.2.S.B	450	+	-0.403846	0.000793	0.436	7
chr3	15425492	15425502	CDX2.H12CORE.1.M.C	450	-	7.94828	0.000793	1	4
chr3	15425446	15425463	ZN75D.H12CORE.0.P.B	450	-	-2.65714	0.000795	0.387	8
chr3	15416419	15416429	ZN667.H12CORE.1.P.C	450	+	7.25203	0.000795	0.67	4
chr3	15425422	15425447	ZN75D.H12CORE.1.P.B	450	+	-20.3485	0.000796	0.688	12
chr3	15416407	15416430	GLI4.H12CORE.0.P.C	450	+	6.59036	0.000797	0.0743	11
chr3	15425356	15425370	BARH2.H12CORE.2.S.C	450	-	5.09615	0.000799	0.705	6
chr3	15425711	15425725	ZBED1.H12CORE.0.S.B	450	+	0.927273	0.000799	0.916	6
chr3	15425875	15425891	NRF1.H12CORE.0.PS.A	450	-	2.57377	0.0008	0.382	7
chr3	15425756	15425779	ZN776.H12CORE.0.P.C	450	-	3.42958	0.000801	0.176	11
chr3	15425781	15425802	ZNF8.H12CORE.0.P.C	450	+	5.60976	0.000804	0.266	10
chr3	15425337	15425349	MIXL1.H12CORE.1.S.B	450	-	6.58491	0.000805	1	5
chr3	15416626	15416649	ZN382.H12CORE.0.P.B	450	+	3.10484	0.000809	0.495	11
chr3	15425359	15425368	FOXO3.H12CORE.0.PS.A	450	-	6.74194	0.00081	0.726	4
chr3	15416397	15416406	GATA3.H12CORE.0.PS.A	450	+	8.23077	0.00081	0.722	4
chr3	15416616	15416627	ATF7.H12CORE.0.PSM.A	450	+	-1.52459	0.000812	0.481	5
chr3	15416446	15416465	ZN251.H12CORE.0.P.C	450	+	4.3252	0.000812	0.472	9
chr3	15416352	15416361	FOXO3.H12CORE.0.PS.A	450	-	6.70968	0.000814	0.726	4
chr3	15425385	15425406	NPAS2.H12CORE.2.S.B	450	-	-9.09615	0.000816	0.663	10
chr3	15416555	15416566	HAND1.H12CORE.1.P.B	450	+	7.34426	0.000816	0.293	5
chr3	15425383	15425394	RUNX3.H12CORE.2.S.B	450	-	3.44231	0.000817	0.37	5
chr3	15425471	15425486	LYL1.H12CORE.1.P.C	450	-	6.65714	0.000819	0.358	7
chr3	15416600	15416610	ZN790.H12CORE.1.P.C	450	+	7.32895	0.00082	0.332	4
chr3	15416491	15416510	ZN570.H12CORE.0.P.C	450	+	-1.23684	0.000822	0.593	9
chr3	15425442	15425454	ERR2.H12CORE.0.PSM.A	450	+	3.53846	0.000824	0.454	5
chr3	15425350	15425359	PBX2.H12CORE.1.P.C	450	-	6.78689	0.000824	0.616	4
chr3	15425388	15425408	NR1I3.H12CORE.2.M.C	450	+	-0.621212	0.000826	1	9
chr3	15425322	15425333	ZN766.H12CORE.1.P.B	450	-	4.57576	0.000827	1	5
chr3	15416430	15416445	ESR2.H12CORE.0.P.B	450	-	6.16129	0.000828	0.212	7
chr3	15425411	15425422	ATF2.H12CORE.0.PSM.A	450	+	2.69663	0.000829	0.867	5
chr3	15425752	15425765	GRHL2.H12CORE.0.P.B	450	-	5.90816	0.00083	0.293	6
chr3	15425471	15425489	CPEB1.H12CORE.1.S.B	450	-	4.28814	0.00083	1	8
chr3	15425860	15425870	CREM.H12CORE.0.PSM.A	450	-	5.5	0.00083	0.785	4
chr3	15425409	15425420	FOSB.H12CORE.1.M.C	450	-	7.51923	0.000832	0.627	5
chr3	15416501	15416518	NFIX.H12CORE.0.SM.B	450	+	2.09615	0.000834	0.259	8
chr3	15425337	15425349	VSX2.H12CORE.0.PSM.A	450	-	0.846154	0.000835	1	5
chr3	15425493	15425507	SIX2.H12CORE.0.P.B	450	-	6.58065	0.000835	0.736	6
chr3	15416355	15416378	ZN140.H12CORE.0.P.B	450	-	2.59091	0.000836	0.29	11
chr3	15416344	15416369	ZN101.H12CORE.0.P.C	450	+	2.57303	0.000836	0.287	12
chr3	15425384	15425395	MAX.H12CORE.0.PS.A	450	+	5.53846	0.000837	1	5
chr3	15425469	15425488	ETV7.H12CORE.0.SM.B	450	+	3.59615	0.000839	0.466	9
chr3	15416533	15416548	ZBTB6.H12CORE.0.P.B	450	+	5.21311	0.000841	0.239	7
chr3	15416391	15416402	SUH.H12CORE.0.P.B	450	+	6.01515	0.000842	0.268	5
chr3	15425338	15425355	PO5F1.H12CORE.2.SM.B	450	-	-11.7115	0.000844	1	8
chr3	15425491	15425502	HXB9.H12CORE.1.M.C	450	-	7.21154	0.000845	1	5
chr3	15416482	15416490	NFIA.H12CORE.0.P.B	450	+	7.59016	0.000847	0.359	3
chr3	15425321	15425336	GLI3.H12CORE.1.M.C	450	+	-0.557143	0.000847	0.473	7
chr3	15425609	15425621	TBXT.H12CORE.1.PSM.A	450	+	7.42308	0.000848	1	5
chr3	15416518	15416532	TFEC.H12CORE.0.M.B	450	+	-3.92308	0.000848	0.805	6
chr3	15425517	15425527	GFI1.H12CORE.0.PSM.A	450	-	7.18699	0.00085	0.612	4
chr3	15425639	15425658	NR6A1.H12CORE.2.SM.B	450	+	-0.903846	0.000851	0.454	9
chr3	15416537	15416547	ZNF2.H12CORE.0.P.B	450	-	6.58871	0.000851	0.13	4
chr3	15425759	15425782	ZN506.H12CORE.0.P.C	450	+	0.508197	0.000851	0.268	11
chr3	15425442	15425453	ERR3.H12CORE.0.PSM.A	450	+	5.20225	0.000853	0.318	5
chr3	15416400	15416418	PAX6.H12CORE.0.PSM.A	450	+	6.65041	0.000853	0.825	8
chr3	15416491	15416514	ZN214.H12CORE.0.P.B	450	-	1.78571	0.000855	0.37	11
chr3	15416503	15416528	ZN407.H12CORE.0.P.B	450	-	4.66055	0.000856	0.0505	12
chr3	15425373	15425392	HSF4.H12CORE.0.SM.B	450	-	2	0.000856	0.624	9
chr3	15425439	15425458	ZN570.H12CORE.0.P.C	450	-	-1.40789	0.000858	0.593	9
chr3	15425442	15425453	ERR1.H12CORE.0.PSM.A	450	+	5.63462	0.000863	0.372	5
chr3	15425412	15425423	CREB5.H12CORE.0.P.B	450	-	6.67857	0.000863	1	5
chr3	15425408	15425422	RXRA.H12CORE.1.S.C	450	-	4.87931	0.000863	0.389	6
chr3	15425527	15425542	HNF1B.H12CORE.0.PS.A	450	-	5.07937	0.000865	1	7
chr3	15425512	15425524	CRX.H12CORE.0.PSM.A	450	-	6.95161	0.000866	0.747	5
chr3	15425524	15425533	MYBA.H12CORE.1.PS.A	450	+	7.30263	0.000867	0.835	4
chr3	15425845	15425853	ANDR.H12CORE.1.S.C	450	-	8.44231	0.000868	0.776	3
chr3	15425602	15425615	ETV4.H12CORE.1.SM.B	450	+	-0.884615	0.000869	0.304	6
chr3	15425418	15425428	SOX6.H12CORE.0.P.B	450	+	7.17172	0.000873	0.501	4
chr3	15416371	15416387	SPIB.H12CORE.0.P.B	450	+	1.03279	0.000873	0.378	7
chr3	15425759	15425769	ZN554.H12CORE.1.P.C	450	+	7.27972	0.000873	0.498	4
chr3	15425563	15425586	ZN260.H12CORE.0.P.C	450	-	-11.0323	0.000875	0.756	11
chr3	15416517	15416528	ZN582.H12CORE.0.P.C	450	-	5.93878	0.000882	0.269	5
chr3	15425827	15425843	MEF2D.H12CORE.1.M.C	450	+	7.14545	0.000882	1	7
chr3	15425695	15425707	BACH1.H12CORE.0.P.B	450	+	2.77419	0.000882	1	5
chr3	15425524	15425543	FOXC1.H12CORE.0.S.B	450	+	2.69811	0.000887	1	9
chr3	15416504	15416526	ZN793.H12CORE.0.P.B	450	-	2.54098	0.000888	0.338	10
chr3	15425845	15425855	FOXL2.H12CORE.0.PSM.A	450	-	6.5	0.000888	0.871	4
chr3	15416594	15416601	ETV7.H12CORE.1.P.C	450	-	7.94898	0.00089	0.297	3
chr3	15416558	15416581	ZN433.H12CORE.0.P.C	450	-	3.65657	0.00089	0.642	11
chr3	15425595	15425618	ZN605.H12CORE.0.P.C	450	-	3.95968	0.000893	0.488	11
chr3	15425648	15425658	PDX1.H12CORE.0.P.B	450	+	6.69091	0.000895	0.531	4
chr3	15416537	15416551	NFAT5.H12CORE.1.PS.A	450	+	-0.865385	0.000895	0.526	6
chr3	15425477	15425491	OVOL1.H12CORE.0.SM.B	450	+	-2.92308	0.000896	0.791	6
chr3	15425492	15425503	HXC12.H12CORE.0.SM.B	450	-	5.19355	0.000899	1	5
chr3	15425803	15425828	ZN197.H12CORE.0.P.C	450	-	3.18182	0.000899	0.387	12
chr3	15416630	15416642	ZN787.H12CORE.1.S.C	450	+	5.34615	0.0009	0.347	5
chr3	15425358	15425367	FOXO1.H12CORE.0.PS.A	450	-	7.30303	0.000901	0.552	4
chr3	15425523	15425543	FOXL1.H12CORE.0.S.B	450	+	1.54717	0.000902	1	9
chr3	15416438	15416461	ZN736.H12CORE.0.P.C	450	-	-17.371	0.000902	0.608	11
chr3	15425543	15425555	ERG.H12CORE.1.SM.B	450	-	0.0192308	0.000903	0.267	5
chr3	15425356	15425368	FOXJ3.H12CORE.0.SM.B	450	-	3.11538	0.000904	1	5
chr3	15425532	15425554	ZNF8.H12CORE.1.P.B	450	-	-7.0303	0.000907	0.82	10
chr3	15425383	15425394	RUNX2.H12CORE.1.S.B	450	-	5.07692	0.000908	0.491	5
chr3	15425544	15425555	ETV5.H12CORE.0.PS.A	450	-	5.84615	0.000911	0.345	5
chr3	15425635	15425650	MYBA.H12CORE.0.P.B	450	+	6.69697	0.000912	0.379	7
chr3	15425467	15425482	TCF7.H12CORE.0.PSM.A	450	+	6.68317	0.000913	0.603	7
chr3	15425526	15425538	LMX1B.H12CORE.1.SM.B	450	-	-2.90566	0.000913	1	5
chr3	15425744	15425758	MEIS2.H12CORE.2.SM.B	450	+	-3.18182	0.000914	0.368	6
chr3	15425385	15425397	SRBP1.H12CORE.1.S.C	450	-	6.13115	0.000914	0.401	5
chr3	15425648	15425657	HXB4.H12CORE.0.P.B	450	+	7.38596	0.000916	0.409	4
chr3	15416596	15416607	MYCN.H12CORE.0.PS.A	450	+	5.83871	0.000917	0.357	5
chr3	15425316	15425330	NR6A1.H12CORE.0.P.C	450	-	6.36585	0.000921	0.773	6
chr3	15425455	15425486	ZN778.H12CORE.1.P.B	450	-	-18.2385	0.000921	0.341	15
chr3	15416629	15416644	PRD14.H12CORE.0.P.B	450	-	6.84158	0.000922	0.26	7
chr3	15416497	15416508	MITF.H12CORE.0.P.B	450	+	6.14754	0.000924	0.374	5
chr3	15425655	15425666	RFX1.H12CORE.2.S.C	450	+	5.36364	0.00093	0.525	5
chr3	15425496	15425516	PRDM4.H12CORE.0.PSM.A	450	+	5.11429	0.000931	0.673	9
chr3	15425644	15425658	FOXC1.H12CORE.1.S.C	450	-	6.85714	0.000932	0.944	6
chr3	15425531	15425551	PITX3.H12CORE.1.S.B	450	+	3.93939	0.000933	1	9
chr3	15416500	15416520	NFIA.H12CORE.1.PS.A	450	+	-28.9571	0.000933	0.561	9
chr3	15425409	15425423	FOS.H12CORE.2.S.C	450	-	-4.93939	0.000935	1	6
chr3	15425419	15425442	IRF3.H12CORE.1.SM.B	450	+	-2.08621	0.000935	0.895	11
chr3	15416438	15416461	ZN627.H12CORE.0.P.C	450	+	-16.4262	0.000938	0.631	11
chr3	15416637	15416649	E2F7.H12CORE.1.P.B	450	-	5.97581	0.000938	0.143	5
chr3	15425384	15425402	USF2.H12CORE.0.PSM.A	450	-	0.540984	0.00094	0.606	8
chr3	15416431	15416443	TYY2.H12CORE.0.PS.A	450	+	3.06557	0.000945	0.4	5
chr3	15416386	15416408	ZNF8.H12CORE.1.P.B	450	-	-7.19697	0.000947	0.82	10
chr3	15416601	15416610	ZBT7A.H12CORE.0.P.B	450	-	5.68852	0.000949	0.177	4
chr3	15425832	15425844	FOXA2.H12CORE.0.PSM.A	450	+	4.72581	0.000951	1	5
chr3	15425347	15425366	MAFA.H12CORE.1.M.C	450	-	-5.11475	0.000952	0.672	9
chr3	15425523	15425541	DLX4.H12CORE.1.S.C	450	-	1.59722	0.000953	1	8
chr3	15425609	15425627	MGAP.H12CORE.1.S.B	450	+	1.32787	0.000953	0.881	8
chr3	15425328	15425344	BCL6.H12CORE.0.PSM.A	450	-	-3.25	0.000953	0.516	7
chr3	15416525	15416543	RUNX2.H12CORE.2.M.C	450	+	-0.345455	0.000956	0.497	8
chr3	15425705	15425721	FER3L.H12CORE.0.SM.B	450	+	-10.6346	0.000959	0.339	7
chr3	15425747	15425770	ZNF7.H12CORE.0.P.B	450	-	5.37097	0.00096	0.541	11
chr3	15425587	15425601	DPF1.H12CORE.0.SM.B	450	-	3.17308	0.00096	1	6
chr3	15425841	15425857	NFAC1.H12CORE.0.P.B	450	+	5.44262	0.000961	0.579	7
chr3	15416615	15416630	GLI3.H12CORE.1.M.C	450	+	-0.785714	0.000961	0.473	7
chr3	15425694	15425717	ZN430.H12CORE.0.P.C	450	+	-31.0492	0.000961	0.456	11
chr3	15416491	15416501	HNF6.H12CORE.0.PM.A	450	+	5.34426	0.000962	1	4
chr3	15425337	15425350	PO6F2.H12CORE.0.S.B	450	-	4.58333	0.000963	1	6
chr3	15425450	15425472	ZN547.H12CORE.0.P.B	450	-	3.69697	0.000963	0.628	10
chr3	15416397	15416415	ZNF12.H12CORE.2.S.C	450	+	5.82895	0.000964	0.998	8
chr3	15416351	15416360	FOXO1.H12CORE.0.PS.A	450	-	7.09091	0.000965	0.552	4
chr3	15416346	15416356	GATA1.H12CORE.1.PSM.A	450	+	6.68852	0.000966	0.784	4
chr3	15416338	15416356	GATA1.H12CORE.0.P.B	450	+	5.81967	0.000966	0.456	8
chr3	15425399	15425414	ZIC3.H12CORE.0.P.B	450	+	4.7541	0.000967	0.17	7
chr3	15416619	15416633	MEF2B.H12CORE.0.PS.A	450	+	7.23009	0.000967	0.345	6
chr3	15416628	15416639	ZN250.H12CORE.1.M.C	450	+	6.5	0.000973	0.43	5
chr3	15425400	15425410	TWST2.H12CORE.1.P.B	450	+	4.60656	0.000976	0.461	4
chr3	15425700	15425711	NPAS4.H12CORE.0.P.B	450	-	7.4918	0.000976	0.652	5
chr3	15425333	15425350	VSX2.H12CORE.1.S.B	450	-	-2.03448	0.000977	1	8
chr3	15416440	15416452	ISL1.H12CORE.0.PSM.A	450	-	7.79245	0.000978	0.968	5
chr3	15425751	15425761	ATOH1.H12CORE.0.P.B	450	+	3.59016	0.000979	0.574	4
chr3	15425692	15425703	HMX1.H12CORE.0.SM.B	450	-	5.55172	0.000981	1	5
chr3	15416559	15416568	ZNF18.H12CORE.0.P.B	450	-	4.22951	0.000981	0.632	4
chr3	15425517	15425528	HAND1.H12CORE.1.P.B	450	-	6.96721	0.000981	0.293	5
chr3	15425436	15425459	ZN627.H12CORE.0.P.C	450	+	-16.6393	0.000982	0.631	11
chr3	15425417	15425429	SOX11.H12CORE.0.P.B	450	+	3.41935	0.000986	0.99	5
chr3	15416344	15416358	RFX3.H12CORE.0.PSM.A	450	-	4.32258	0.000989	0.402	6
chr3	15416588	15416602	NFAC1.H12CORE.3.SM.B	450	-	3.76923	0.000994	0.815	6
chr3	15416481	15416490	NFIB.H12CORE.1.PS.A	450	-	6.89796	0.000997	0.43	4
chr3	15425700	15425718	RFX5.H12CORE.2.S.B	450	-	-6.57692	0.000998	0.65	8
chr3	15425741	15425753	ONEC2.H12CORE.0.S.B	450	-	4.07692	0.000999	0.885	5
chr3	15416370	15416395	ZN557.H12CORE.0.P.C	450	+	6.35455	0.000999	0.109	12
chr3	15416484	15416496	PBX3.H12CORE.0.P.B	450	-	6.31148	0.00101	0.541	5
chr3	15425740	15425753	ONEC2.H12CORE.2.S.B	450	-	-6.23077	0.00101	0.697	6
chr3	15425569	15425586	SOX7.H12CORE.1.SM.B	450	-	3.38462	0.00101	1	8
chr3	15416586	15416609	HES1.H12CORE.0.S.C	450	-	-5.7377	0.00101	0.311	11
chr3	15416524	15416540	FER3L.H12CORE.0.SM.B	450	+	-10.9615	0.00101	0.339	7
chr3	15416483	15416503	HNF6.H12CORE.2.S.B	450	-	-2.81429	0.00102	1	9
chr3	15425778	15425792	XBP1.H12CORE.1.M.B	450	+	6.05172	0.00102	0.481	6
chr3	15416378	15416401	ZN285.H12CORE.0.P.C	450	-	-0.0722892	0.00102	0.883	11
chr3	15416354	15416362	IRX5.H12CORE.1.SM.B	450	-	8.21154	0.00102	1	3
chr3	15425417	15425429	SOX17.H12CORE.0.PS.A	450	+	6.60606	0.00102	0.839	5
chr3	15416352	15416362	FOXP3.H12CORE.0.P.B	450	-	7.104	0.00103	0.868	4
chr3	15416376	15416390	SOX10.H12CORE.2.S.C	450	-	5.23596	0.00103	0.347	6
chr3	15425695	15425705	ATF3.H12CORE.0.P.B	450	+	5.27419	0.00103	1	4
chr3	15425863	15425881	HIF3A.H12CORE.0.P.C	450	-	6	0.00103	0.394	8
chr3	15425485	15425493	BMAL1.H12CORE.0.PSM.A	450	-	5.18182	0.00103	0.698	3
chr3	15425658	15425668	GCM2.H12CORE.0.SM.B	450	-	-5.61818	0.00103	0.409	4
chr3	15425337	15425349	PO3F3.H12CORE.2.S.B	450	+	6.81132	0.00103	1	5
chr3	15425338	15425349	HESX1.H12CORE.0.SM.B	450	-	7.73585	0.00103	1	5
chr3	15425601	15425616	EHF.H12CORE.0.P.B	450	+	2.21311	0.00104	0.347	7
chr3	15416485	15416502	ZN674.H12CORE.0.P.C	450	-	4.19697	0.00104	0.178	8
chr3	15416380	15416389	MCR.H12CORE.1.SM.B	450	-	7.73077	0.00104	0.728	4
chr3	15425648	15425667	CUX1.H12CORE.2.P.C	450	+	6.06207	0.00104	0.578	9
chr3	15425641	15425654	CR3L4.H12CORE.0.M.C	450	+	2.82759	0.00104	0.939	6
chr3	15425571	15425596	ZN160.H12CORE.0.P.C	450	+	-4.07207	0.00104	1	12
chr3	15425700	15425731	ZN433.H12CORE.1.P.C	450	-	-5.22727	0.00104	0.941	15
chr3	15425315	15425327	NR6A1.H12CORE.1.P.C	450	-	6.19355	0.00104	0.822	5
chr3	15425314	15425327	PROX1.H12CORE.0.SM.B	450	+	6.65517	0.00105	0.922	6
chr3	15416600	15416611	PKNX1.H12CORE.1.P.B	450	-	5.89908	0.00105	0.365	5
chr3	15416481	15416502	ZN266.H12CORE.0.P.B	450	-	3.66129	0.00105	0.494	10
chr3	15416520	15416536	HEN2.H12CORE.0.SM.B	450	-	-4.88462	0.00105	0.375	7
chr3	15425838	15425855	ZN384.H12CORE.0.PSM.A	450	+	-5.15278	0.00106	1	8
chr3	15425861	15425876	GMEB2.H12CORE.2.SM.B	450	-	5.38462	0.00106	0.584	7
chr3	15416628	15416636	NFIX.H12CORE.1.S.B	450	-	5.07692	0.00106	0.357	3
chr3	15416413	15416432	ZNF76.H12CORE.1.SM.B	450	-	-0.428571	0.00107	0.24	9
chr3	15425488	15425502	RFX2.H12CORE.0.PS.A	450	+	4.2	0.00107	0.695	6
chr3	15416440	15416450	OTX2.H12CORE.0.PSM.A	450	+	6.29032	0.00107	0.582	4
chr3	15425447	15425457	ZN580.H12CORE.0.SM.B	450	-	2.09615	0.00108	0.452	4
chr3	15425379	15425410	ZKSC8.H12CORE.0.P.B	450	-	3.82738	0.00108	0.791	15
chr3	15416591	15416604	ETV2.H12CORE.1.PM.A	450	-	2.03846	0.00108	0.28	6
chr3	15425887	15425897	LRRF1.H12CORE.0.P.B	450	+	6.5493	0.00108	0.251	4
chr3	15416443	15416461	PO3F3.H12CORE.1.P.C	450	+	6.31452	0.00108	1	8
chr3	15425361	15425378	SOX8.H12CORE.0.PSM.A	450	-	6.21818	0.00108	0.574	8
chr3	15416420	15416433	RHXF1.H12CORE.0.SM.B	450	+	7.38462	0.00108	0.438	6
chr3	15416477	15416490	ARNT2.H12CORE.0.P.B	450	+	7.13483	0.00108	0.63	6
chr3	15425527	15425543	FOXA1.H12CORE.1.S.C	450	+	-0.454545	0.00108	1	7
chr3	15416380	15416389	GCR.H12CORE.1.S.B	450	-	7.53846	0.00108	0.813	4
chr3	15416519	15416531	BHA15.H12CORE.0.P.B	450	+	3.11475	0.00109	0.555	5
chr3	15425635	15425658	ZN540.H12CORE.0.P.C	450	-	5.688	0.00109	0.513	11
chr3	15416590	15416605	ZN417.H12CORE.0.P.C	450	+	3.46774	0.00109	0.406	7
chr3	15416521	15416533	TCF21.H12CORE.0.PS.A	450	-	4.70492	0.00109	0.623	5
chr3	15416352	15416363	FOXE1.H12CORE.1.S.C	450	-	4.92727	0.00109	1	5
chr3	15425407	15425424	ZN660.H12CORE.0.SM.B	450	+	5.31818	0.00109	0.458	8
chr3	15416444	15416462	ZN527.H12CORE.0.P.C	450	-	4.38961	0.00109	0.328	8
chr3	15425858	15425872	HES2.H12CORE.0.S.C	450	-	-2.03846	0.00109	0.535	6
chr3	15425693	15425705	ISL1.H12CORE.0.PSM.A	450	-	7.58491	0.00109	0.968	5
chr3	15425569	15425578	SOX1.H12CORE.1.S.B	450	-	7.77966	0.00109	0.991	4
chr3	15425865	15425883	ZSC23.H12CORE.0.M.C	450	-	-0.354839	0.0011	1	8
chr3	15425833	15425850	SOX2.H12CORE.1.P.B	450	-	5.74257	0.0011	0.862	8
chr3	15416595	15416608	HES1.H12CORE.1.S.C	450	-	-6.01923	0.0011	0.547	6
chr3	15425385	15425397	USF1.H12CORE.0.PSM.A	450	-	0.52459	0.0011	0.575	5
chr3	15416601	15416611	PBX3.H12CORE.1.P.B	450	-	6.56122	0.0011	0.334	4
chr3	15416398	15416409	JUND.H12CORE.1.SM.B	450	-	6.70909	0.0011	0.708	5
chr3	15425551	15425574	ZN440.H12CORE.0.P.C	450	+	3.15556	0.0011	0.811	11
chr3	15416342	15416358	FOXE1.H12CORE.0.SM.B	450	-	3.88571	0.0011	0.485	7
chr3	15416513	15416526	E2F8.H12CORE.1.SM.B	450	-	0.576923	0.0011	0.279	6
chr3	15425491	15425503	HXC10.H12CORE.2.SM.B	450	-	3.28846	0.00111	1	5
chr3	15425572	15425597	ZN558.H12CORE.0.P.B	450	+	-1.74242	0.00112	1	12
chr3	15425631	15425643	XBP1.H12CORE.0.PS.A	450	+	6.64286	0.00112	0.907	5
chr3	15425478	15425498	ZN317.H12CORE.0.P.B	450	+	3.8629	0.00112	0.674	9
chr3	15425859	15425870	IRX5.H12CORE.0.M.C	450	+	6.21311	0.00112	1	5
chr3	15416480	15416503	ZN768.H12CORE.1.P.B	450	+	-4.86735	0.00112	0.288	11
chr3	15425607	15425618	SNAI2.H12CORE.0.PSM.A	450	+	-1.03279	0.00113	0.391	5
chr3	15425385	15425396	KAISO.H12CORE.0.P.B	450	+	5.21101	0.00113	0.5	5
chr3	15425607	15425619	SP9.H12CORE.1.S.C	450	+	-7.01818	0.00113	0.232	5
chr3	15416592	15416603	ERF.H12CORE.0.PS.A	450	-	6.67742	0.00114	0.435	5
chr3	15416433	15416452	CUX1.H12CORE.2.P.C	450	+	5.88276	0.00114	0.578	9
chr3	15416499	15416507	FOXP2.H12CORE.0.P.B	450	+	7	0.00114	0.518	3
chr3	15416570	15416583	P53.H12CORE.1.S.C	450	+	-0.69697	0.00114	1	6
chr3	15416521	15416533	TFEB.H12CORE.0.SM.B	450	-	-0.826923	0.00114	0.782	5
chr3	15425348	15425366	MAFA.H12CORE.0.PSM.A	450	-	4.11927	0.00115	0.666	8
chr3	15416616	15416630	FOS.H12CORE.2.S.C	450	+	-5.9697	0.00115	1	6
chr3	15425409	15425423	BATF3.H12CORE.2.SM.B	450	+	1.59615	0.00115	0.922	6
chr3	15416510	15416522	P63.H12CORE.1.PS.A	450	-	6.34426	0.00115	0.687	5
chr3	15416388	15416405	MTF1.H12CORE.0.SM.B	450	+	-11.1273	0.00115	0.592	8
chr3	15425353	15425370	FOXC2.H12CORE.0.SM.B	450	-	2.76923	0.00116	1	8
chr3	15425436	15425454	RFX1.H12CORE.1.PSM.A	450	+	0.819672	0.00116	0.489	8
chr3	15416398	15416409	MYB.H12CORE.0.P.B	450	-	6.91011	0.00116	0.664	5
chr3	15425462	15425486	ZN112.H12CORE.0.P.C	450	-	-15.5789	0.00116	0.974	11
chr3	15416604	15416621	PAX9.H12CORE.0.SM.B	450	+	1.80263	0.00116	0.481	8
chr3	15425384	15425395	SOLH2.H12CORE.0.S.C	450	-	5.42308	0.00116	0.608	5
chr3	15425858	15425871	HES1.H12CORE.1.S.C	450	-	-6.44231	0.00116	0.547	6
chr3	15425358	15425367	FOXP1.H12CORE.0.PS.A	450	-	5.75758	0.00116	1	4
chr3	15425873	15425893	PAX8.H12CORE.0.PSM.A	450	+	-2.40385	0.00117	0.406	9
chr3	15425470	15425488	ZFP41.H12CORE.0.SM.B	450	-	-16.3571	0.00117	0.458	8
chr3	15416431	15416452	ZNF8.H12CORE.0.P.C	450	+	4.63415	0.00117	0.266	10
chr3	15425337	15425349	VSX1.H12CORE.0.SM.B	450	-	2.21154	0.00117	1	5
chr3	15425751	15425762	FIGLA.H12CORE.0.SM.B	450	-	-3.41379	0.00117	0.422	5
chr3	15416366	15416378	TF7L1.H12CORE.0.PM.A	450	-	6.24752	0.00117	0.779	5
chr3	15416379	15416388	FOXP1.H12CORE.0.PS.A	450	-	5.72727	0.00117	1	4
chr3	15416362	15416386	ZN177.H12CORE.0.SM.B	450	-	5.09174	0.00117	0.581	11
chr3	15425491	15425503	HXB13.H12CORE.0.PS.A	450	-	5.77778	0.00117	1	5
chr3	15425513	15425523	PITX2.H12CORE.0.SM.B	450	-	6.80769	0.00118	0.902	4
chr3	15425351	15425364	MAFK.H12CORE.1.P.B	450	-	5.22018	0.00118	0.687	6
chr3	15425845	15425854	MCR.H12CORE.1.SM.B	450	-	7.59615	0.00118	0.728	4
chr3	15416359	15416374	ZNF32.H12CORE.0.SM.B	450	-	4.85455	0.00118	0.804	7
chr3	15425863	15425878	JUNB.H12CORE.1.S.C	450	+	-1.10606	0.00118	0.454	7
chr3	15425493	15425507	SIX4.H12CORE.0.P.B	450	-	2.71212	0.00118	0.883	6
chr3	15425566	15425589	ZNF26.H12CORE.0.P.B	450	-	-0.928571	0.00118	1	11
chr3	15416348	15416364	DMTA2.H12CORE.0.SM.B	450	-	5.67308	0.00118	1	7
chr3	15416400	15416419	ETV7.H12CORE.0.SM.B	450	+	2.36538	0.00118	0.466	9
chr3	15416458	15416478	PITX1.H12CORE.1.S.B	450	-	2	0.00118	1	9
chr3	15416440	15416456	NF2L1.H12CORE.0.P.B	450	-	-2.77049	0.00119	1	7
chr3	15416349	15416360	RFX6.H12CORE.0.P.C	450	-	5.21311	0.00119	0.508	5
chr3	15416440	15416451	ISL2.H12CORE.0.SM.B	450	-	7.41509	0.00119	1	5
chr3	15425735	15425766	ZN565.H12CORE.0.P.C	450	-	-10.5204	0.00119	0.334	15
chr3	15425338	15425347	PAX4.H12CORE.0.SM.B	450	-	7.86792	0.00119	1	4
chr3	15416560	15416571	ZBT37.H12CORE.0.M.C	450	+	5.73077	0.00119	0.362	5
chr3	15425321	15425340	ZFP69.H12CORE.0.P.C	450	-	2.25275	0.00119	0.472	9
chr3	15425334	15425350	MIXL1.H12CORE.0.SM.B	450	-	-3.43396	0.00119	1	7
chr3	15416339	15416359	ZN667.H12CORE.0.P.C	450	-	5.99306	0.00119	0.26	9
chr3	15425513	15425523	PITX1.H12CORE.0.PSM.A	450	-	5.90385	0.0012	1	4
chr3	15425337	15425350	SHOX.H12CORE.1.S.B	450	+	3.26415	0.0012	1	6
chr3	15416541	15416551	ZN341.H12CORE.0.P.B	450	+	5.67347	0.0012	0.324	4
chr3	15416391	15416400	TBX5.H12CORE.0.PS.A	450	+	7.24771	0.00121	0.269	4
chr3	15425693	15425709	BATF3.H12CORE.1.P.B	450	+	5.83871	0.00121	1	7
chr3	15425374	15425391	HSF2.H12CORE.0.PSM.A	450	-	0.826923	0.00121	0.848	8
chr3	15416491	15416504	CUX1.H12CORE.0.PM.A	450	+	5.86735	0.00121	1	6
chr3	15425597	15425615	MAFG.H12CORE.0.PSM.A	450	+	-2.57692	0.00121	1	8
chr3	15416363	15416381	ZN350.H12CORE.0.P.B	450	-	6.07937	0.00121	1	8
chr3	15425860	15425869	GMEB2.H12CORE.1.P.C	450	+	6.62921	0.00122	0.53	4
chr3	15416469	15416481	DPRX.H12CORE.0.SM.B	450	-	-5.53846	0.00122	0.814	5
chr3	15416443	15416454	PO2F1.H12CORE.0.PS.A	450	-	3.93443	0.00122	1	5
chr3	15416359	15416378	IRF7.H12CORE.1.SM.B	450	-	3.67308	0.00122	1	9
chr3	15416471	15416484	TEAD3.H12CORE.0.PS.A	450	+	5.16129	0.00123	0.387	6
chr3	15425599	15425622	ZN211.H12CORE.1.P.C	450	+	0.142857	0.00123	1	11
chr3	15425540	15425551	RHXF2.H12CORE.0.SM.B	450	+	3.76923	0.00123	1	5
chr3	15425489	15425500	PO2F1.H12CORE.0.PS.A	450	-	3.88525	0.00123	1	5
chr3	15416344	15416361	IRF4.H12CORE.2.SM.B	450	+	0.381818	0.00124	0.883	8
chr3	15425338	15425349	MSX1.H12CORE.0.SM.B	450	-	1.62264	0.00124	1	5
chr3	15425696	15425707	BACH2.H12CORE.0.P.B	450	-	4.91919	0.00124	0.716	5
chr3	15416574	15416586	HXA9.H12CORE.0.P.B	450	-	6.31746	0.00124	0.733	5
chr3	15416452	15416470	TBR1.H12CORE.0.PS.A	450	+	-3.06061	0.00124	0.613	8
chr3	15416486	15416499	ONEC3.H12CORE.2.M.C	450	+	-3.89394	0.00124	1	6
chr3	15425467	15425486	TAL1.H12CORE.0.P.B	450	+	5.06557	0.00125	0.608	9
chr3	15425359	15425370	FOXE1.H12CORE.1.S.C	450	-	4.09091	0.00125	1	5
chr3	15416440	15416455	PO3F4.H12CORE.0.SM.B	450	+	-2.46154	0.00125	0.732	7
chr3	15416364	15416387	ZN430.H12CORE.0.P.C	450	+	-32.6557	0.00125	0.456	11
chr3	15425863	15425885	BHE40.H12CORE.1.S.C	450	-	-8.12069	0.00125	0.579	10
chr3	15416353	15416362	IRX1.H12CORE.0.S.C	450	-	7.67308	0.00126	0.816	4
chr3	15416349	15416359	FOXK1.H12CORE.0.PS.A	450	-	6.12903	0.00126	0.745	4
chr3	15416446	15416459	HMX3.H12CORE.0.S.B	450	-	-0.515152	0.00126	1	6
chr3	15425392	15425404	ZN222.H12CORE.0.P.C	450	+	6.53061	0.00126	0.306	5
chr3	15416555	15416578	ZFP3.H12CORE.0.P.C	450	+	-5.32653	0.00126	0.388	11
chr3	15425431	15425443	ETV3.H12CORE.0.SM.B	450	+	3.92308	0.00126	0.369	5
chr3	15425741	15425752	HNF6.H12CORE.1.S.B	450	-	-4.96154	0.00126	1	5
chr3	15425834	15425842	MEIS3.H12CORE.0.SM.B	450	+	-6.71154	0.00126	0.442	3
chr3	15425432	15425452	RFX5.H12CORE.0.P.B	450	+	4.71774	0.00127	0.503	9
chr3	15416479	15416502	ZN454.H12CORE.0.P.B	450	+	2.3494	0.00127	0.588	11
chr3	15416399	15416415	TWST1.H12CORE.1.P.B	450	-	5.58065	0.00127	0.634	7
chr3	15416450	15416470	TBXT.H12CORE.0.PS.A	450	-	5.82114	0.00127	0.505	9
chr3	15425375	15425387	RFX5.H12CORE.1.PSM.A	450	-	5.68293	0.00127	0.489	5
chr3	15416353	15416363	IRX2.H12CORE.0.S.B	450	+	2.36538	0.00127	0.895	4
chr3	15416377	15416390	SOX11.H12CORE.1.S.B	450	-	5.5	0.00128	0.362	6
chr3	15425357	15425369	BARH2.H12CORE.0.SM.B	450	-	7.01923	0.00128	1	5
chr3	15425485	15425496	HIF1A.H12CORE.0.P.B	450	-	5.75714	0.00128	0.859	5
chr3	15425417	15425434	NANOG.H12CORE.0.P.B	450	+	5.83448	0.00128	0.652	8
chr3	15425505	15425525	STAT1.H12CORE.0.P.B	450	+	5.4	0.00128	0.733	9
chr3	15416398	15416410	PAX3.H12CORE.2.P.C	450	-	6.5873	0.00128	1	5
chr3	15416421	15416433	CRX.H12CORE.0.PSM.A	450	+	5.58065	0.00129	0.747	5
chr3	15425493	15425508	ZNF32.H12CORE.0.SM.B	450	-	4.64545	0.00129	0.804	7
chr3	15425335	15425349	PHX2B.H12CORE.0.PSM.A	450	-	-3.16981	0.00129	1	6
chr3	15425477	15425499	TBX19.H12CORE.0.PS.A	450	-	3.02632	0.00129	1	10
chr3	15425339	15425347	LMX1B.H12CORE.0.P.C	450	-	6.62992	0.00129	1	3
chr3	15425853	15425872	GCR.H12CORE.0.PS.A	450	+	-0.896552	0.00129	1	9
chr3	15425485	15425496	EPAS1.H12CORE.0.P.B	450	-	6.34426	0.0013	0.734	5
chr3	15425337	15425349	LMX1A.H12CORE.0.SM.B	450	+	5.03774	0.0013	1	5
chr3	15425538	15425548	CUX2.H12CORE.0.P.C	450	+	5.83673	0.00131	1	4
chr3	15416398	15416408	LHX1.H12CORE.1.M.C	450	+	6.69091	0.00131	1	4
chr3	15416350	15416361	FOXO4.H12CORE.0.SM.B	450	-	6.76923	0.00132	0.847	5
chr3	15425513	15425527	OTX1.H12CORE.1.S.B	450	-	-0.913793	0.00132	1	6
chr3	15425417	15425429	SOX2.H12CORE.0.P.B	450	+	5.33871	0.00132	0.97	5
chr3	15416353	15416371	SOX21.H12CORE.0.S.B	450	-	6.63889	0.00132	0.832	8
chr3	15416402	15416422	NPAS2.H12CORE.0.M.B	450	-	2.31429	0.00132	1	9
chr3	15425412	15425429	MCR.H12CORE.0.S.B	450	+	-2.38462	0.00132	1	8
chr3	15425518	15425535	ZBT44.H12CORE.0.P.C	450	-	6.31461	0.00133	0.797	8
chr3	15425407	15425419	RFX7.H12CORE.0.SM.B	450	-	7.05455	0.00133	1	5
chr3	15425337	15425349	TLX2.H12CORE.0.SM.B	450	-	6.18868	0.00133	1	5
chr3	15425338	15425351	PRRX1.H12CORE.0.S.B	450	+	5.41509	0.00133	1	6
chr3	15416364	15416380	BCL6.H12CORE.0.PSM.A	450	+	-4.61538	0.00133	0.516	7
chr3	15425359	15425369	FOXP3.H12CORE.0.P.B	450	-	6.656	0.00133	0.868	4
chr3	15425591	15425603	SP8.H12CORE.0.SM.B	450	+	-7.21154	0.00133	0.252	5
chr3	15425639	15425662	ZNF3.H12CORE.0.P.B	450	+	5.26761	0.00133	0.786	11
chr3	15425386	15425396	MYC.H12CORE.0.P.B	450	-	5.59677	0.00134	0.657	4
chr3	15416432	15416446	E2F1.H12CORE.1.S.B	450	+	5.30769	0.00134	0.513	6
chr3	15416522	15416547	ZFP82.H12CORE.0.P.C	450	-	2.80531	0.00134	0.504	12
chr3	15416499	15416519	NFIB.H12CORE.0.PSM.A	450	-	-11.8621	0.00135	0.276	9
chr3	15416428	15416448	ZNF34.H12CORE.0.P.C	450	-	4.62195	0.00135	0.746	9
chr3	15425700	15425716	RFX4.H12CORE.0.SM.B	450	-	3.78049	0.00135	0.761	7
chr3	15416589	15416602	NFAT5.H12CORE.0.SM.B	450	-	3.65385	0.00135	0.618	6
chr3	15416495	15416514	HIF1A.H12CORE.1.P.B	450	+	5.44262	0.00135	0.426	9
chr3	15416397	15416413	ZN787.H12CORE.0.M.C	450	-	-8.7377	0.00136	0.669	7
chr3	15416339	15416362	ZNF3.H12CORE.0.P.B	450	+	5.22535	0.00136	0.786	11
chr3	15416350	15416362	FOXO6.H12CORE.0.S.B	450	-	4.98077	0.00136	0.917	5
chr3	15425833	15425856	ZN335.H12CORE.0.P.B	450	-	0.684211	0.00136	0.383	11
chr3	15425465	15425476	ZN652.H12CORE.0.PS.A	450	-	3.47541	0.00136	0.93	5
chr3	15425702	15425712	AHR.H12CORE.0.P.B	450	-	5.09836	0.00137	0.989	4
chr3	15416523	15416536	SIX1.H12CORE.1.SM.B	450	+	5.2931	0.00137	1	6
chr3	15425447	15425464	ZN580.H12CORE.1.SM.B	450	-	3.23077	0.00137	0.542	8
chr3	15416515	15416533	USF2.H12CORE.0.PSM.A	450	+	-0.967213	0.00137	0.606	8
chr3	15416616	15416631	ATF3.H12CORE.3.SM.B	450	-	-2.24138	0.00137	1	7
chr3	15425493	15425508	ZFP91.H12CORE.0.P.C	450	-	-0.939394	0.00137	1	7
chr3	15425338	15425349	PHX2B.H12CORE.1.SM.B	450	+	6.28302	0.00137	1	5
chr3	15416590	15416609	OLIG2.H12CORE.0.P.B	450	+	4.93548	0.00138	0.35	9
chr3	15425631	15425653	THB.H12CORE.3.S.C	450	+	-6.74242	0.00138	0.693	10
chr3	15416616	15416627	ATF2.H12CORE.1.P.B	450	+	1.7449	0.00138	1	5
chr3	15425323	15425336	ZN211.H12CORE.0.P.B	450	+	0.447368	0.00138	0.901	6
chr3	15425379	15425398	ZKSC1.H12CORE.0.P.B	450	-	-0.202247	0.00138	0.57	9
chr3	15416407	15416428	ZN254.H12CORE.0.P.C	450	+	-27.0758	0.00139	0.472	10
chr3	15425740	15425753	CUX2.H12CORE.1.SM.B	450	-	-6.42308	0.00139	1	6
chr3	15416353	15416364	SOX8.H12CORE.1.PS.A	450	-	4.30769	0.00139	1	5
chr3	15416503	15416524	ZN502.H12CORE.0.P.C	450	-	2.44737	0.00139	0.367	10
chr3	15416465	15416495	ZN157.H12CORE.0.P.B	450	-	4.0625	0.00139	0.436	14
chr3	15416369	15416379	NKX22.H12CORE.0.P.B	450	+	7.23232	0.00139	0.313	4
chr3	15425337	15425356	PO2F3.H12CORE.1.S.C	450	-	-0.636364	0.00139	1	9
chr3	15425499	15425513	IRF7.H12CORE.0.S.B	450	-	3.32692	0.0014	1	6
chr3	15416395	15416416	ZNF12.H12CORE.1.M.C	450	+	-4	0.0014	0.714	10
chr3	15425525	15425547	ZNF74.H12CORE.0.P.C	450	-	-16.8171	0.0014	0.777	10
chr3	15425694	15425708	ELF5.H12CORE.1.S.B	450	-	-13.8727	0.00141	0.656	6
chr3	15416349	15416362	DMRT1.H12CORE.1.M.C	450	+	6.15152	0.00141	1	6
chr3	15425535	15425543	CPEB1.H12CORE.0.S.B	450	+	7.0566	0.00142	1	3
chr3	15425337	15425349	ARX.H12CORE.1.SM.B	450	-	6.20755	0.00142	1	5
chr3	15425819	15425833	ZNF24.H12CORE.0.P.B	450	+	-3.0303	0.00142	1	6
chr3	15425385	15425398	HEY2.H12CORE.0.S.B	450	+	-7.48276	0.00142	0.616	6
chr3	15416620	15416637	SRF.H12CORE.0.PSM.A	450	+	3.32258	0.00142	0.8	8
chr3	15425492	15425503	HXD13.H12CORE.1.SM.B	450	-	4.55769	0.00142	1	5
chr3	15425411	15425421	ATF3.H12CORE.1.P.B	450	+	6.57143	0.00143	0.992	4
chr3	15425337	15425351	RAX2.H12CORE.0.S.B	450	-	3.41509	0.00143	1	6
chr3	15425340	15425349	PO3F1.H12CORE.2.S.C	450	+	7.01887	0.00143	1	4
chr3	15425338	15425350	PO6F1.H12CORE.0.SM.B	450	-	2.42308	0.00143	1	5
chr3	15425385	15425396	CR3L4.H12CORE.1.S.C	450	-	2.17308	0.00143	0.895	5
chr3	15425337	15425350	EMX2.H12CORE.0.S.B	450	-	-0.471698	0.00143	1	6
chr3	15425513	15425525	OTX1.H12CORE.0.SM.B	450	-	4.71154	0.00143	1	5
chr3	15416360	15416375	ZN793.H12CORE.1.P.C	450	+	1.96721	0.00144	0.384	7
chr3	15425529	15425552	ZNF35.H12CORE.0.P.C	450	-	4.48299	0.00144	1	11
chr3	15416380	15416397	MCR.H12CORE.0.S.B	450	-	-2.73077	0.00145	1	8
chr3	15416399	15416413	NGN1.H12CORE.0.SM.B	450	+	-1.84615	0.00145	0.997	6
chr3	15425524	15425533	MYBB.H12CORE.1.S.B	450	+	6.75	0.00145	1	4
chr3	15425741	15425752	ONEC3.H12CORE.1.S.C	450	-	-5.98077	0.00145	0.951	5
chr3	15416366	15416377	DDIT3.H12CORE.0.P.B	450	-	6.62295	0.00145	0.872	5
chr3	15425859	15425879	NPAS2.H12CORE.0.M.B	450	-	1.98571	0.00145	1	9
chr3	15416591	15416601	OSR2.H12CORE.0.PSM.A	450	+	5.84615	0.00145	0.383	4
chr3	15425486	15425517	ZN879.H12CORE.0.P.C	450	+	0.93662	0.00146	1	15
chr3	15416592	15416603	NFAC2.H12CORE.3.M.C	450	-	0.87931	0.00146	0.684	5
chr3	15416498	15416513	SOX17.H12CORE.1.P.B	450	-	5.56452	0.00146	1	7
chr3	15425740	15425749	SIX6.H12CORE.0.SM.B	450	-	7.3	0.00146	0.87	4
chr3	15416520	15416532	USF1.H12CORE.0.PSM.A	450	+	-0.688525	0.00146	0.575	5
chr3	15416399	15416411	ZBTB2.H12CORE.0.SM.B	450	-	4.80769	0.00147	0.633	5
chr3	15425673	15425684	CEBPE.H12CORE.0.P.B	450	-	5.01639	0.00147	0.968	5
chr3	15416398	15416410	NANOG.H12CORE.2.M.C	450	+	6.17308	0.00147	1	5
chr3	15425863	15425882	ARNT.H12CORE.1.P.B	450	-	5.04918	0.00147	0.459	9
chr3	15416611	15416634	ZN302.H12CORE.0.P.B	450	-	-19.0122	0.00147	0.504	11
chr3	15416473	15416489	TEAD4.H12CORE.1.P.B	450	+	4.51613	0.00147	0.743	7
chr3	15416349	15416359	FOXL2.H12CORE.0.PSM.A	450	-	5.19355	0.00147	0.871	4
chr3	15416588	15416610	ZN547.H12CORE.0.P.B	450	+	2.57576	0.00147	0.628	10
chr3	15425339	15425356	FOXJ2.H12CORE.1.SM.B	450	+	-4.10345	0.00147	1	8
chr3	15425477	15425494	ATF4.H12CORE.2.SM.B	450	-	-6.05172	0.00147	1	8
chr3	15425373	15425391	TWST1.H12CORE.0.P.B	450	+	1.57576	0.00148	0.918	8
chr3	15425830	15425842	FOXA3.H12CORE.0.PS.A	450	+	4.14516	0.00148	1	5
chr3	15416624	15416637	SOX4.H12CORE.0.PSM.A	450	+	-4.38462	0.00148	0.921	6
chr3	15425820	15425843	ZFP90.H12CORE.1.P.C	450	-	-6.28283	0.00149	0.551	11
chr3	15425338	15425353	PO3F1.H12CORE.0.P.B	450	-	6.06306	0.00149	0.956	7
chr3	15425430	15425444	SP7.H12CORE.0.P.B	450	+	5.3913	0.00149	1	6
chr3	15416616	15416630	BATF3.H12CORE.2.SM.B	450	-	0.615385	0.00149	0.922	6
chr3	15425483	15425499	SOX3.H12CORE.1.S.C	450	+	5.41379	0.0015	1	7
chr3	15425769	15425782	OVOL2.H12CORE.0.PSM.A	450	-	-2.30769	0.0015	1	6
chr3	15416511	15416526	PAX3.H12CORE.1.SM.B	450	+	3.10092	0.0015	0.798	7
chr3	15425845	15425866	SOX9.H12CORE.0.PS.A	450	-	2.13793	0.0015	0.786	10
chr3	15425840	15425855	HNF1A.H12CORE.0.PS.A	450	+	3.79365	0.0015	1	7
chr3	15425871	15425887	E2F2.H12CORE.0.S.B	450	-	-5.86538	0.0015	0.378	7
chr3	15416595	15416611	ZBT14.H12CORE.1.S.B	450	+	-8.09836	0.0015	0.679	7
chr3	15425436	15425449	PO2F2.H12CORE.2.S.B	450	-	3.16364	0.00151	1	6
chr3	15416555	15416574	RUNX3.H12CORE.1.S.B	450	-	-7.21311	0.00151	0.431	9
chr3	15416357	15416377	ZN528.H12CORE.0.P.B	450	-	3.33636	0.00151	0.383	9
chr3	15416490	15416503	ONEC2.H12CORE.1.PM.A	450	+	-4.82759	0.00151	1	6
chr3	15416573	15416585	PBX1.H12CORE.0.P.B	450	-	5.65657	0.00152	0.445	5
chr3	15425523	15425536	HXC8.H12CORE.0.SM.B	450	-	5.98113	0.00152	1	6
chr3	15425724	15425735	SMAD3.H12CORE.0.S.B	450	-	-2.5	0.00152	0.54	5
chr3	15425379	15425409	ZN567.H12CORE.0.P.C	450	+	-0.636364	0.00152	1	14
chr3	15416473	15416497	ZN708.H12CORE.0.P.B	450	-	1.47959	0.00152	0.502	11
chr3	15416521	15416535	HEN1.H12CORE.0.S.B	450	+	4.01818	0.00152	0.408	6
chr3	15425335	15425350	UNC4.H12CORE.0.S.B	450	+	4.4717	0.00153	1	7
chr3	15425339	15425350	DLX1.H12CORE.1.PSM.A	450	-	3.98113	0.00153	1	5
chr3	15425413	15425428	PRGR.H12CORE.0.P.B	450	-	3.75806	0.00153	1	7
chr3	15425416	15425429	SOX4.H12CORE.0.PSM.A	450	+	-4.61538	0.00153	0.921	6
chr3	15425862	15425874	ARNT2.H12CORE.2.S.C	450	-	-20.2885	0.00153	0.789	5
chr3	15416490	15416501	ONEC3.H12CORE.1.S.C	450	-	-6.13462	0.00153	0.951	5
chr3	15416526	15416535	SIX2.H12CORE.2.SM.B	450	+	6.92308	0.00153	0.934	4
chr3	15416531	15416555	ZNF12.H12CORE.0.P.C	450	+	3.79577	0.00153	0.403	11
chr3	15425845	15425854	GCR.H12CORE.1.S.B	450	-	7.11538	0.00154	0.813	4
chr3	15416548	15416562	ZBED5.H12CORE.0.P.C	450	+	5.9	0.00154	0.268	6
chr3	15416587	15416610	ZN143.H12CORE.0.P.B	450	-	-7.16393	0.00154	0.354	11
chr3	15416479	15416491	ZSC29.H12CORE.0.P.B	450	-	3.93902	0.00155	0.481	5
chr3	15416489	15416502	CUX2.H12CORE.1.SM.B	450	-	-6.86538	0.00155	1	6
chr3	15416470	15416490	PAX8.H12CORE.0.PSM.A	450	+	-3.51923	0.00155	0.406	9
chr3	15425373	15425389	E2F4.H12CORE.2.S.B	450	+	-4.15385	0.00156	0.436	7
chr3	15416618	15416631	ZNF85.H12CORE.0.P.B	450	+	4.75455	0.00156	0.934	6
chr3	15425649	15425658	SOX5.H12CORE.0.P.B	450	-	5.23171	0.00157	1	4
chr3	15416378	15416402	ZN112.H12CORE.0.P.C	450	-	-17.0395	0.00157	0.974	11
chr3	15416389	15416401	SRBP1.H12CORE.0.P.B	450	+	4.29032	0.00157	0.422	5
chr3	15416543	15416565	ZNF74.H12CORE.0.P.C	450	-	-17.439	0.00157	0.777	10
chr3	15416601	15416619	PAX5.H12CORE.0.PS.A	450	+	0.923077	0.00158	0.641	8
chr3	15425493	15425511	PO3F3.H12CORE.1.P.C	450	-	5.54032	0.00158	1	8
chr3	15416617	15416627	TBX2.H12CORE.0.SM.B	450	+	6.74157	0.00159	0.328	4
chr3	15425854	15425873	HIF1A.H12CORE.1.P.B	450	-	5.03279	0.00159	0.426	9
chr3	15425492	15425505	OLIG3.H12CORE.0.SM.B	450	+	-19.9038	0.0016	1	6
chr3	15416613	15416628	SIX4.H12CORE.1.M.C	450	-	6.31818	0.0016	0.55	7
chr3	15416365	15416380	BCL6B.H12CORE.0.PSM.A	450	+	5.06306	0.00161	0.691	7
chr3	15425498	15425512	DMRTD.H12CORE.0.SM.B	450	-	3.11538	0.00161	1	6
chr3	15416500	15416511	FOXA1.H12CORE.0.P.B	450	+	6.0177	0.00161	1	5
chr3	15416405	15416422	BACH2.H12CORE.1.SM.B	450	+	-9.55769	0.00161	0.935	8
chr3	15425460	15425471	ARNT2.H12CORE.1.P.B	450	-	5.55738	0.00162	0.654	5
chr3	15425639	15425652	TFEC.H12CORE.1.SM.B	450	+	-21.8077	0.00162	0.909	6
chr3	15416559	15416578	ANDR.H12CORE.2.P.B	450	-	5.4527	0.00162	1	9
chr3	15416616	15416631	JUNB.H12CORE.1.S.C	450	+	-2.39394	0.00162	0.454	7
chr3	15416347	15416363	DMRTA.H12CORE.0.SM.B	450	-	2.76923	0.00162	1	7
chr3	15416591	15416602	NFAC1.H12CORE.1.PS.A	450	-	2.67308	0.00163	0.806	5
chr3	15416370	15416384	SPI1.H12CORE.0.P.B	450	+	-0.770492	0.00164	0.476	6
chr3	15416521	15416532	TFE3.H12CORE.0.PSM.A	450	-	-0.885246	0.00164	0.703	5
chr3	15425340	15425350	LHX3.H12CORE.0.P.B	450	-	5.70297	0.00164	1	4
chr3	15416591	15416603	NFAC4.H12CORE.1.SM.B	450	-	-1.59615	0.00164	0.816	5
chr3	15425491	15425503	HXA11.H12CORE.1.SM.B	450	-	2.63462	0.00164	1	5
chr3	15425410	15425422	CREB5.H12CORE.1.SM.B	450	+	1.48077	0.00164	1	5
chr3	15425483	15425494	NPAS3.H12CORE.0.P.C	450	-	6.06557	0.00165	0.881	5
chr3	15416546	15416567	TFCP2.H12CORE.1.SM.B	450	-	-4.09091	0.00165	0.735	10
chr3	15425383	15425397	MLXPL.H12CORE.0.S.B	450	+	1.2931	0.00165	0.916	6
chr3	15425385	15425395	HES7.H12CORE.0.S.B	450	+	5.25862	0.00165	0.85	4
chr3	15425349	15425360	NANOG.H12CORE.1.P.B	450	-	6.09091	0.00165	0.699	5
chr3	15425418	15425426	SOX15.H12CORE.0.P.B	450	+	6.74107	0.00166	0.793	3
chr3	15425832	15425843	FOXA1.H12CORE.0.P.B	450	+	5.9469	0.00166	1	5
chr3	15416374	15416387	CDX2.H12CORE.0.PS.A	450	-	4.07937	0.00167	0.985	6
chr3	15425491	15425502	HXA10.H12CORE.1.M.B	450	-	3.63793	0.00168	1	5
chr3	15425469	15425480	STA5A.H12CORE.0.P.B	450	+	2.91803	0.00168	0.901	5
chr3	15416451	15416474	ZN432.H12CORE.0.P.C	450	+	3.53793	0.00168	1	11
chr3	15416462	15416472	NR2E1.H12CORE.0.SM.B	450	-	5.92308	0.00168	1	4
chr3	15416435	15416446	GCM1.H12CORE.0.S.B	450	-	1	0.00168	0.366	5
chr3	15416399	15416412	ZFP42.H12CORE.0.PM.A	450	-	2.60656	0.00169	0.716	6
chr3	15425476	15425495	NRL.H12CORE.1.SM.B	450	-	-11.4545	0.00169	0.861	9
chr3	15416596	15416606	MYC.H12CORE.0.P.B	450	-	5.04839	0.00169	0.657	4
chr3	15416406	15416416	ZBT43.H12CORE.0.S.C	450	+	6.75	0.0017	0.379	4
chr3	15425523	15425537	LBX2.H12CORE.2.M.C	450	+	4.52542	0.0017	1	6
chr3	15416636	15416648	PRDM1.H12CORE.0.S.B	450	-	2.77586	0.00171	0.675	5
chr3	15416493	15416504	FIGLA.H12CORE.0.SM.B	450	+	-4.2069	0.00171	0.422	5
[truncated: 886 more rows]
