# Supplementary material for: Super-Enhancer Drives THBS3 Expression to Regulate the Proliferation and Differentiation of Bovine Muscle Stem Cells
Source: Animals (Basel). 2025 Sep 6;15(17):2615. doi: 10.3390/ani15172615 (PMC12427415; doi:10.3390/ani15172615)
Supplement: Supplementary file 1 [file animals-15-02615-s001.zip › E15_E16-motifs/cisml.xml]

<?xml version='1.0' encoding='UTF-8' standalone='yes'?>
<!-- Document definition -->
<!-- http://zlab.bu.edu/~phaverty/SupplementalData/CisML/cisml.dtd -->
<!DOCTYPE cis-element-search[
<!ELEMENT cis-element-search (program-name, parameters, (pattern | multi-pattern-scan)*)>
<!ELEMENT program-name (#PCDATA)>
<!ELEMENT parameters (
  pattern-file, 
  sequence-file, 
  background-seq-file?,
  pattern-pvalue-cutoff?,
  sequence-pvalue-cutoff?,
  site-pvalue-cutoff?,
  sequence-filtering,
  ANY*
 )>
<!ELEMENT command-line (#PCDATA)>
<!ELEMENT pattern-file (#PCDATA)>
<!ELEMENT sequence-file (#PCDATA)>
<!ELEMENT background-seq-file (#PCDATA)>
<!ELEMENT pattern-pvalue-cutoff (#PCDATA)>
<!ELEMENT sequence-pvalue-cutoff (#PCDATA)>
<!ELEMENT site-pvalue-cutoff (#PCDATA)>
<!ELEMENT sequence-filtering EMPTY>
<!ELEMENT multi-pattern-scan (pattern+, ANY*)>
<!ELEMENT pattern (scanned-sequence+, ANY*)>
<!ELEMENT scanned-sequence (matched-element*, ANY*)>
<!ELEMENT matched-element (sequence)>
<!ELEMENT sequence (#PCDATA)>
<!ATTLIST cis-element-search
xmlns:xsi CDATA #IMPLIED
xmlns:mem CDATA #IMPLIED
xsi:schemaLocation CDATA #IMPLIED
>
<!ATTLIST sequence-filtering
on-off CDATA #REQUIRED
type CDATA #IMPLIED
>
<!ATTLIST multi-pattern-scan
score CDATA #IMPLIED
pvalue CDATA #IMPLIED
>
<!ATTLIST pattern
accession CDATA #REQUIRED
name CDATA #REQUIRED
pvalue CDATA #IMPLIED
score CDATA #IMPLIED
db CDATA #IMPLIED
lsid CDATA #IMPLIED
>
<!ATTLIST scanned-sequence
accession CDATA #REQUIRED
name CDATA #REQUIRED
score CDATA #IMPLIED
pvalue CDATA #IMPLIED
length CDATA #IMPLIED
db CDATA #IMPLIED
lsid CDATA #IMPLIED
>
<!ATTLIST matched-element
start CDATA #REQUIRED
stop CDATA #REQUIRED
score CDATA #IMPLIED
pvalue CDATA #IMPLIED
clusterid CDATA #IMPLIED
>

]>
<cis-element-search
  xmlns:xsi="http://www.w3.org/2001/XMLSchema-instance"
  xsi:schemaLocation="http://zlab.bu.edu/schema/cisml cisml.xsd"
  xmlns="http://zlab.bu.edu/schema/cisml"
  xmlns:mem="http://noble.gs.washington.edu/meme"
>
<program-name>fimo</program-name>
<parameters>
<command-line>fimo -oc E15_E16_fimo_out --qv-thresh --thresh 0.05 /data/home/fyq/meme_db/motif_databases/HOCOMOCO/H12CORE_meme_format.meme E15_E16.fa</command-line>
<pattern-file>/data/home/fyq/meme_db/motif_databases/HOCOMOCO/H12CORE_meme_format.meme</pattern-file>
<sequence-file>E15_E16.fa</sequence-file>
<sequence-filtering on-off="off"/>
</parameters>
<pattern accession="AHR.H12CORE.0.P.B" name="">
<scanned-sequence accession="chr3" name="chr3">
</scanned-sequence>
<scanned-sequence accession="chr3" name="chr3">
</scanned-sequence>
<mem:has-qvalues>yes</mem:has-qvalues>
</pattern>
<pattern accession="AHRR.H12CORE.0.P.C" name="">
<scanned-sequence accession="chr3" name="chr3">
</scanned-sequence>
<scanned-sequence accession="chr3" name="chr3">
</scanned-sequence>
<mem:has-qvalues>yes</mem:has-qvalues>
</pattern>
<pattern accession="ALX1.H12CORE.0.SM.B" name="">
<scanned-sequence accession="chr3" name="chr3">
</scanned-sequence>
<scanned-sequence accession="chr3" name="chr3">
</scanned-sequence>
<mem:has-qvalues>yes</mem:has-qvalues>
</pattern>
<pattern accession="ALX3.H12CORE.0.SM.B" name="">
<scanned-sequence accession="chr3" name="chr3">
</scanned-sequence>
<scanned-sequence accession="chr3" name="chr3">
</scanned-sequence>
<mem:has-qvalues>yes</mem:has-qvalues>
</pattern>
<pattern accession="ALX3.H12CORE.1.S.B" name="">
<scanned-sequence accession="chr3" name="chr3">
</scanned-sequence>
<scanned-sequence accession="chr3" name="chr3">
</scanned-sequence>
<mem:has-qvalues>yes</mem:has-qvalues>
</pattern>
<pattern accession="ALX4.H12CORE.0.S.B" name="">
<scanned-sequence accession="chr3" name="chr3">
</scanned-sequence>
<scanned-sequence accession="chr3" name="chr3">
</scanned-sequence>
<mem:has-qvalues>yes</mem:has-qvalues>
</pattern>
<pattern accession="ALX4.H12CORE.1.SM.B" name="">
<scanned-sequence accession="chr3" name="chr3">
</scanned-sequence>
<scanned-sequence accession="chr3" name="chr3">
</scanned-sequence>
<mem:has-qvalues>yes</mem:has-qvalues>
</pattern>
<pattern accession="ANDR.H12CORE.0.P.B" name="">
<scanned-sequence accession="chr3" name="chr3">
</scanned-sequence>
<scanned-sequence accession="chr3" name="chr3">
</scanned-sequence>
<mem:has-qvalues>yes</mem:has-qvalues>
</pattern>
<pattern accession="ANDR.H12CORE.1.S.C" name="">
<scanned-sequence accession="chr3" name="chr3">
</scanned-sequence>
<scanned-sequence accession="chr3" name="chr3">
</scanned-sequence>
<mem:has-qvalues>yes</mem:has-qvalues>
</pattern>
<pattern accession="ANDR.H12CORE.2.P.B" name="">
<scanned-sequence accession="chr3" name="chr3">
</scanned-sequence>
<scanned-sequence accession="chr3" name="chr3">
</scanned-sequence>
<mem:has-qvalues>yes</mem:has-qvalues>
</pattern>
<pattern accession="AP2A.H12CORE.0.PSM.A" name="">
<scanned-sequence accession="chr3" name="chr3">
<matched-element start="15416414" stop="15416428" score="7.96154" pvalue="0.000178">
<sequence>ACCCCTGAAGGCTCA</sequence>
<mem:qvalue>0.0489</mem:qvalue>
</matched-element>
</scanned-sequence>
<scanned-sequence accession="chr3" name="chr3">
<matched-element start="15425807" stop="15425821" score="11.2692" pvalue="4.62e-05">
<sequence>GGGCCGGAGGCCGGG</sequence>
<mem:qvalue>0.0434</mem:qvalue>
</matched-element>
<matched-element start="15425892" stop="15425878" score="10.2115" pvalue="7.41e-05">
<sequence>GGGCCCCGGGCGGGC</sequence>
<mem:qvalue>0.0434</mem:qvalue>
</matched-element>
<matched-element start="15425880" stop="15425894" score="9.73077" pvalue="9.06e-05">
<sequence>ccgcccgGGGCCCGG</sequence>
<mem:qvalue>0.0434</mem:qvalue>
</matched-element>
<matched-element start="15425819" stop="15425805" score="7.53846" pvalue="0.000206">
<sequence>CGGCCTCCGGCCCCC</sequence>
<mem:qvalue>0.0489</mem:qvalue>
</matched-element>
<matched-element start="15425316" stop="15425330" score="7.46154" pvalue="0.000212">
<sequence>GGGCCTTGGGGTCTA</sequence>
<mem:qvalue>0.0489</mem:qvalue>
</matched-element>
<matched-element start="15425790" stop="15425804" score="7.11538" pvalue="0.000238">
<sequence>AGGCCGGGGGGCCGA</sequence>
<mem:qvalue>0.0489</mem:qvalue>
</matched-element>
</scanned-sequence>
<mem:has-qvalues>yes</mem:has-qvalues>
</pattern>
<pattern accession="AP2B.H12CORE.0.SM.B" name="">
<scanned-sequence accession="chr3" name="chr3">
</scanned-sequence>
<scanned-sequence accession="chr3" name="chr3">
</scanned-sequence>
<mem:has-qvalues>yes</mem:has-qvalues>
</pattern>
<pattern accession="AP2C.H12CORE.0.PSM.A" name="">
<scanned-sequence accession="chr3" name="chr3">
</scanned-sequence>
<scanned-sequence accession="chr3" name="chr3">
<matched-element start="15425324" stop="15425310" score="12.75" pvalue="2.73e-05">
<sequence>CCAAGGCCCGAGGGT</sequence>
<mem:qvalue>0.0376</mem:qvalue>
</matched-element>
</scanned-sequence>
<mem:has-qvalues>yes</mem:has-qvalues>
</pattern>
<pattern accession="AP2E.H12CORE.0.SM.B" name="">
<scanned-sequence accession="chr3" name="chr3">
</scanned-sequence>
<scanned-sequence accession="chr3" name="chr3">
</scanned-sequence>
<mem:has-qvalues>yes</mem:has-qvalues>
</pattern>
<pattern accession="ARGFX.H12CORE.0.SM.B" name="">
<scanned-sequence accession="chr3" name="chr3">
</scanned-sequence>
<scanned-sequence accession="chr3" name="chr3">
</scanned-sequence>
<mem:has-qvalues>yes</mem:has-qvalues>
</pattern>
<pattern accession="ARI1A.H12CORE.0.P.C" name="">
<scanned-sequence accession="chr3" name="chr3">
</scanned-sequence>
<scanned-sequence accession="chr3" name="chr3">
</scanned-sequence>
<mem:has-qvalues>yes</mem:has-qvalues>
</pattern>
<pattern accession="ARNT.H12CORE.0.P.B" name="">
<scanned-sequence accession="chr3" name="chr3">
</scanned-sequence>
<scanned-sequence accession="chr3" name="chr3">
</scanned-sequence>
<mem:has-qvalues>yes</mem:has-qvalues>
</pattern>
<pattern accession="ARNT.H12CORE.1.P.B" name="">
<scanned-sequence accession="chr3" name="chr3">
</scanned-sequence>
<scanned-sequence accession="chr3" name="chr3">
</scanned-sequence>
<mem:has-qvalues>yes</mem:has-qvalues>
</pattern>
<pattern accession="ARNT2.H12CORE.0.P.B" name="">
<scanned-sequence accession="chr3" name="chr3">
</scanned-sequence>
<scanned-sequence accession="chr3" name="chr3">
</scanned-sequence>
<mem:has-qvalues>yes</mem:has-qvalues>
</pattern>
<pattern accession="ARNT2.H12CORE.1.P.B" name="">
<scanned-sequence accession="chr3" name="chr3">
</scanned-sequence>
<scanned-sequence accession="chr3" name="chr3">
</scanned-sequence>
<mem:has-qvalues>yes</mem:has-qvalues>
</pattern>
<pattern accession="ARNT2.H12CORE.2.S.C" name="">
<scanned-sequence accession="chr3" name="chr3">
</scanned-sequence>
<scanned-sequence accession="chr3" name="chr3">
</scanned-sequence>
<mem:has-qvalues>yes</mem:has-qvalues>
</pattern>
<pattern accession="ARX.H12CORE.0.S.B" name="">
<scanned-sequence accession="chr3" name="chr3">
</scanned-sequence>
<scanned-sequence accession="chr3" name="chr3">
</scanned-sequence>
<mem:has-qvalues>yes</mem:has-qvalues>
</pattern>
<pattern accession="ARX.H12CORE.1.SM.B" name="">
<scanned-sequence accession="chr3" name="chr3">
</scanned-sequence>
<scanned-sequence accession="chr3" name="chr3">
</scanned-sequence>
<mem:has-qvalues>yes</mem:has-qvalues>
</pattern>
<pattern accession="ASCL1.H12CORE.0.PSM.A" name="">
<scanned-sequence accession="chr3" name="chr3">
</scanned-sequence>
<scanned-sequence accession="chr3" name="chr3">
</scanned-sequence>
<mem:has-qvalues>yes</mem:has-qvalues>
</pattern>
<pattern accession="ASCL2.H12CORE.0.PSM.A" name="">
<scanned-sequence accession="chr3" name="chr3">
</scanned-sequence>
<scanned-sequence accession="chr3" name="chr3">
</scanned-sequence>
<mem:has-qvalues>yes</mem:has-qvalues>
</pattern>
<pattern accession="ATF1.H12CORE.0.P.B" name="">
<scanned-sequence accession="chr3" name="chr3">
</scanned-sequence>
<scanned-sequence accession="chr3" name="chr3">
</scanned-sequence>
<mem:has-qvalues>yes</mem:has-qvalues>
</pattern>
<pattern accession="ATF1.H12CORE.1.P.B" name="">
<scanned-sequence accession="chr3" name="chr3">
</scanned-sequence>
<scanned-sequence accession="chr3" name="chr3">
</scanned-sequence>
<mem:has-qvalues>yes</mem:has-qvalues>
</pattern>
<pattern accession="ATF2.H12CORE.0.PSM.A" name="">
<scanned-sequence accession="chr3" name="chr3">
</scanned-sequence>
<scanned-sequence accession="chr3" name="chr3">
</scanned-sequence>
<mem:has-qvalues>yes</mem:has-qvalues>
</pattern>
<pattern accession="ATF2.H12CORE.1.P.B" name="">
<scanned-sequence accession="chr3" name="chr3">
</scanned-sequence>
<scanned-sequence accession="chr3" name="chr3">
</scanned-sequence>
<mem:has-qvalues>yes</mem:has-qvalues>
</pattern>
<pattern accession="ATF3.H12CORE.0.P.B" name="">
<scanned-sequence accession="chr3" name="chr3">
</scanned-sequence>
<scanned-sequence accession="chr3" name="chr3">
</scanned-sequence>
<mem:has-qvalues>yes</mem:has-qvalues>
</pattern>
<pattern accession="ATF3.H12CORE.1.P.B" name="">
<scanned-sequence accession="chr3" name="chr3">
</scanned-sequence>
<scanned-sequence accession="chr3" name="chr3">
</scanned-sequence>
<mem:has-qvalues>yes</mem:has-qvalues>
</pattern>
<pattern accession="ATF3.H12CORE.2.P.B" name="">
<scanned-sequence accession="chr3" name="chr3">
</scanned-sequence>
<scanned-sequence accession="chr3" name="chr3">
</scanned-sequence>
<mem:has-qvalues>yes</mem:has-qvalues>
</pattern>
<pattern accession="ATF3.H12CORE.3.SM.B" name="">
<scanned-sequence accession="chr3" name="chr3">
</scanned-sequence>
<scanned-sequence accession="chr3" name="chr3">
</scanned-sequence>
<mem:has-qvalues>yes</mem:has-qvalues>
</pattern>
<pattern accession="ATF4.H12CORE.0.P.B" name="">
<scanned-sequence accession="chr3" name="chr3">
</scanned-sequence>
<scanned-sequence accession="chr3" name="chr3">
</scanned-sequence>
<mem:has-qvalues>yes</mem:has-qvalues>
</pattern>
<pattern accession="ATF4.H12CORE.1.S.B" name="">
<scanned-sequence accession="chr3" name="chr3">
</scanned-sequence>
<scanned-sequence accession="chr3" name="chr3">
</scanned-sequence>
<mem:has-qvalues>yes</mem:has-qvalues>
</pattern>
<pattern accession="ATF4.H12CORE.2.SM.B" name="">
<scanned-sequence accession="chr3" name="chr3">
</scanned-sequence>
<scanned-sequence accession="chr3" name="chr3">
</scanned-sequence>
<mem:has-qvalues>yes</mem:has-qvalues>
</pattern>
<pattern accession="ATF6A.H12CORE.0.SM.B" name="">
<scanned-sequence accession="chr3" name="chr3">
</scanned-sequence>
<scanned-sequence accession="chr3" name="chr3">
</scanned-sequence>
<mem:has-qvalues>yes</mem:has-qvalues>
</pattern>
<pattern accession="ATF6B.H12CORE.0.SM.B" name="">
<scanned-sequence accession="chr3" name="chr3">
</scanned-sequence>
<scanned-sequence accession="chr3" name="chr3">
</scanned-sequence>
<mem:has-qvalues>yes</mem:has-qvalues>
</pattern>
<pattern accession="ATF7.H12CORE.0.PSM.A" name="">
<scanned-sequence accession="chr3" name="chr3">
</scanned-sequence>
<scanned-sequence accession="chr3" name="chr3">
</scanned-sequence>
<mem:has-qvalues>yes</mem:has-qvalues>
</pattern>
<pattern accession="ATOH1.H12CORE.0.P.B" name="">
<scanned-sequence accession="chr3" name="chr3">
</scanned-sequence>
<scanned-sequence accession="chr3" name="chr3">
</scanned-sequence>
<mem:has-qvalues>yes</mem:has-qvalues>
</pattern>
<pattern accession="ATOH1.H12CORE.1.SM.B" name="">
<scanned-sequence accession="chr3" name="chr3">
</scanned-sequence>
<scanned-sequence accession="chr3" name="chr3">
</scanned-sequence>
<mem:has-qvalues>yes</mem:has-qvalues>
</pattern>
<pattern accession="ATOH8.H12CORE.0.P.C" name="">
<scanned-sequence accession="chr3" name="chr3">
</scanned-sequence>
<scanned-sequence accession="chr3" name="chr3">
</scanned-sequence>
<mem:has-qvalues>yes</mem:has-qvalues>
</pattern>
<pattern accession="BACH1.H12CORE.0.P.B" name="">
<scanned-sequence accession="chr3" name="chr3">
</scanned-sequence>
<scanned-sequence accession="chr3" name="chr3">
</scanned-sequence>
<mem:has-qvalues>yes</mem:has-qvalues>
</pattern>
<pattern accession="BACH2.H12CORE.0.P.B" name="">
<scanned-sequence accession="chr3" name="chr3">
</scanned-sequence>
<scanned-sequence accession="chr3" name="chr3">
</scanned-sequence>
<mem:has-qvalues>yes</mem:has-qvalues>
</pattern>
<pattern accession="BACH2.H12CORE.1.SM.B" name="">
<scanned-sequence accession="chr3" name="chr3">
</scanned-sequence>
<scanned-sequence accession="chr3" name="chr3">
</scanned-sequence>
<mem:has-qvalues>yes</mem:has-qvalues>
</pattern>
<pattern accession="BARH1.H12CORE.0.SM.B" name="">
<scanned-sequence accession="chr3" name="chr3">
</scanned-sequence>
<scanned-sequence accession="chr3" name="chr3">
</scanned-sequence>
<mem:has-qvalues>yes</mem:has-qvalues>
</pattern>
<pattern accession="BARH1.H12CORE.1.S.B" name="">
<scanned-sequence accession="chr3" name="chr3">
</scanned-sequence>
<scanned-sequence accession="chr3" name="chr3">
</scanned-sequence>
<mem:has-qvalues>yes</mem:has-qvalues>
</pattern>
<pattern accession="BARH2.H12CORE.0.SM.B" name="">
<scanned-sequence accession="chr3" name="chr3">
</scanned-sequence>
<scanned-sequence accession="chr3" name="chr3">
</scanned-sequence>
<mem:has-qvalues>yes</mem:has-qvalues>
</pattern>
<pattern accession="BARH2.H12CORE.1.S.B" name="">
<scanned-sequence accession="chr3" name="chr3">
</scanned-sequence>
<scanned-sequence accession="chr3" name="chr3">
</scanned-sequence>
<mem:has-qvalues>yes</mem:has-qvalues>
</pattern>
<pattern accession="BARH2.H12CORE.2.S.C" name="">
<scanned-sequence accession="chr3" name="chr3">
</scanned-sequence>
<scanned-sequence accession="chr3" name="chr3">
</scanned-sequence>
<mem:has-qvalues>yes</mem:has-qvalues>
</pattern>
<pattern accession="BARX1.H12CORE.0.P.C" name="">
<scanned-sequence accession="chr3" name="chr3">
</scanned-sequence>
<scanned-sequence accession="chr3" name="chr3">
</scanned-sequence>
<mem:has-qvalues>yes</mem:has-qvalues>
</pattern>
<pattern accession="BARX1.H12CORE.1.S.B" name="">
<scanned-sequence accession="chr3" name="chr3">
</scanned-sequence>
<scanned-sequence accession="chr3" name="chr3">
</scanned-sequence>
<mem:has-qvalues>yes</mem:has-qvalues>
</pattern>
<pattern accession="BARX2.H12CORE.0.SM.B" name="">
<scanned-sequence accession="chr3" name="chr3">
</scanned-sequence>
<scanned-sequence accession="chr3" name="chr3">
</scanned-sequence>
<mem:has-qvalues>yes</mem:has-qvalues>
</pattern>
<pattern accession="BATF.H12CORE.0.P.B" name="">
<scanned-sequence accession="chr3" name="chr3">
</scanned-sequence>
<scanned-sequence accession="chr3" name="chr3">
</scanned-sequence>
<mem:has-qvalues>yes</mem:has-qvalues>
</pattern>
<pattern accession="BATF.H12CORE.1.P.B" name="">
<scanned-sequence accession="chr3" name="chr3">
</scanned-sequence>
<scanned-sequence accession="chr3" name="chr3">
</scanned-sequence>
<mem:has-qvalues>yes</mem:has-qvalues>
</pattern>
<pattern accession="BATF3.H12CORE.0.P.B" name="">
<scanned-sequence accession="chr3" name="chr3">
</scanned-sequence>
<scanned-sequence accession="chr3" name="chr3">
</scanned-sequence>
<mem:has-qvalues>yes</mem:has-qvalues>
</pattern>
<pattern accession="BATF3.H12CORE.1.P.B" name="">
<scanned-sequence accession="chr3" name="chr3">
</scanned-sequence>
<scanned-sequence accession="chr3" name="chr3">
</scanned-sequence>
<mem:has-qvalues>yes</mem:has-qvalues>
</pattern>
<pattern accession="BATF3.H12CORE.2.SM.B" name="">
<scanned-sequence accession="chr3" name="chr3">
</scanned-sequence>
<scanned-sequence accession="chr3" name="chr3">
</scanned-sequence>
<mem:has-qvalues>yes</mem:has-qvalues>
</pattern>
<pattern accession="BCL6.H12CORE.0.PSM.A" name="">
<scanned-sequence accession="chr3" name="chr3">
</scanned-sequence>
<scanned-sequence accession="chr3" name="chr3">
</scanned-sequence>
<mem:has-qvalues>yes</mem:has-qvalues>
</pattern>
<pattern accession="BCL6B.H12CORE.0.PSM.A" name="">
<scanned-sequence accession="chr3" name="chr3">
</scanned-sequence>
<scanned-sequence accession="chr3" name="chr3">
</scanned-sequence>
<mem:has-qvalues>yes</mem:has-qvalues>
</pattern>
<pattern accession="BHA15.H12CORE.0.P.B" name="">
<scanned-sequence accession="chr3" name="chr3">
</scanned-sequence>
<scanned-sequence accession="chr3" name="chr3">
</scanned-sequence>
<mem:has-qvalues>yes</mem:has-qvalues>
</pattern>
<pattern accession="BHA15.H12CORE.1.SM.B" name="">
<scanned-sequence accession="chr3" name="chr3">
</scanned-sequence>
<scanned-sequence accession="chr3" name="chr3">
</scanned-sequence>
<mem:has-qvalues>yes</mem:has-qvalues>
</pattern>
<pattern accession="BHE22.H12CORE.0.SM.B" name="">
<scanned-sequence accession="chr3" name="chr3">
</scanned-sequence>
<scanned-sequence accession="chr3" name="chr3">
</scanned-sequence>
<mem:has-qvalues>yes</mem:has-qvalues>
</pattern>
<pattern accession="BHE23.H12CORE.0.SM.B" name="">
<scanned-sequence accession="chr3" name="chr3">
</scanned-sequence>
<scanned-sequence accession="chr3" name="chr3">
</scanned-sequence>
<mem:has-qvalues>yes</mem:has-qvalues>
</pattern>
<pattern accession="BHE40.H12CORE.0.PSM.A" name="">
<scanned-sequence accession="chr3" name="chr3">
</scanned-sequence>
<scanned-sequence accession="chr3" name="chr3">
</scanned-sequence>
<mem:has-qvalues>yes</mem:has-qvalues>
</pattern>
<pattern accession="BHE40.H12CORE.1.S.C" name="">
<scanned-sequence accession="chr3" name="chr3">
</scanned-sequence>
<scanned-sequence accession="chr3" name="chr3">
</scanned-sequence>
<mem:has-qvalues>yes</mem:has-qvalues>
</pattern>
<pattern accession="BHE41.H12CORE.0.PSM.A" name="">
<scanned-sequence accession="chr3" name="chr3">
</scanned-sequence>
<scanned-sequence accession="chr3" name="chr3">
</scanned-sequence>
<mem:has-qvalues>yes</mem:has-qvalues>
</pattern>
<pattern accession="BMAL1.H12CORE.0.PSM.A" name="">
<scanned-sequence accession="chr3" name="chr3">
</scanned-sequence>
<scanned-sequence accession="chr3" name="chr3">
</scanned-sequence>
<mem:has-qvalues>yes</mem:has-qvalues>
</pattern>
<pattern accession="BSH.H12CORE.0.SM.B" name="">
<scanned-sequence accession="chr3" name="chr3">
</scanned-sequence>
<scanned-sequence accession="chr3" name="chr3">
</scanned-sequence>
<mem:has-qvalues>yes</mem:has-qvalues>
</pattern>
<pattern accession="CDX1.H12CORE.0.M.B" name="">
<scanned-sequence accession="chr3" name="chr3">
</scanned-sequence>
<scanned-sequence accession="chr3" name="chr3">
</scanned-sequence>
<mem:has-qvalues>yes</mem:has-qvalues>
</pattern>
<pattern accession="CDX1.H12CORE.1.S.B" name="">
<scanned-sequence accession="chr3" name="chr3">
</scanned-sequence>
<scanned-sequence accession="chr3" name="chr3">
</scanned-sequence>
<mem:has-qvalues>yes</mem:has-qvalues>
</pattern>
<pattern accession="CDX2.H12CORE.0.PS.A" name="">
<scanned-sequence accession="chr3" name="chr3">
</scanned-sequence>
<scanned-sequence accession="chr3" name="chr3">
</scanned-sequence>
<mem:has-qvalues>yes</mem:has-qvalues>
</pattern>
<pattern accession="CDX2.H12CORE.1.M.C" name="">
<scanned-sequence accession="chr3" name="chr3">
</scanned-sequence>
<scanned-sequence accession="chr3" name="chr3">
</scanned-sequence>
<mem:has-qvalues>yes</mem:has-qvalues>
</pattern>
<pattern accession="CDX4.H12CORE.0.S.C" name="">
<scanned-sequence accession="chr3" name="chr3">
</scanned-sequence>
<scanned-sequence accession="chr3" name="chr3">
</scanned-sequence>
<mem:has-qvalues>yes</mem:has-qvalues>
</pattern>
<pattern accession="CDX4.H12CORE.1.M.C" name="">
<scanned-sequence accession="chr3" name="chr3">
</scanned-sequence>
<scanned-sequence accession="chr3" name="chr3">
</scanned-sequence>
<mem:has-qvalues>yes</mem:has-qvalues>
</pattern>
<pattern accession="CEBPA.H12CORE.0.P.B" name="">
<scanned-sequence accession="chr3" name="chr3">
</scanned-sequence>
<scanned-sequence accession="chr3" name="chr3">
</scanned-sequence>
<mem:has-qvalues>yes</mem:has-qvalues>
</pattern>
<pattern accession="CEBPB.H12CORE.0.P.B" name="">
<scanned-sequence accession="chr3" name="chr3">
</scanned-sequence>
<scanned-sequence accession="chr3" name="chr3">
</scanned-sequence>
<mem:has-qvalues>yes</mem:has-qvalues>
</pattern>
<pattern accession="CEBPB.H12CORE.1.SM.B" name="">
<scanned-sequence accession="chr3" name="chr3">
</scanned-sequence>
<scanned-sequence accession="chr3" name="chr3">
</scanned-sequence>
<mem:has-qvalues>yes</mem:has-qvalues>
</pattern>
<pattern accession="CEBPD.H12CORE.0.P.B" name="">
<scanned-sequence accession="chr3" name="chr3">
</scanned-sequence>
<scanned-sequence accession="chr3" name="chr3">
</scanned-sequence>
<mem:has-qvalues>yes</mem:has-qvalues>
</pattern>
<pattern accession="CEBPD.H12CORE.1.SM.B" name="">
<scanned-sequence accession="chr3" name="chr3">
</scanned-sequence>
<scanned-sequence accession="chr3" name="chr3">
</scanned-sequence>
<mem:has-qvalues>yes</mem:has-qvalues>
</pattern>
<pattern accession="CEBPE.H12CORE.0.P.B" name="">
<scanned-sequence accession="chr3" name="chr3">
</scanned-sequence>
<scanned-sequence accession="chr3" name="chr3">
</scanned-sequence>
<mem:has-qvalues>yes</mem:has-qvalues>
</pattern>
<pattern accession="CEBPE.H12CORE.1.SM.B" name="">
<scanned-sequence accession="chr3" name="chr3">
</scanned-sequence>
<scanned-sequence accession="chr3" name="chr3">
</scanned-sequence>
<mem:has-qvalues>yes</mem:has-qvalues>
</pattern>
<pattern accession="CEBPG.H12CORE.0.P.B" name="">
<scanned-sequence accession="chr3" name="chr3">
</scanned-sequence>
<scanned-sequence accession="chr3" name="chr3">
</scanned-sequence>
<mem:has-qvalues>yes</mem:has-qvalues>
</pattern>
<pattern accession="CEBPG.H12CORE.1.SM.B" name="">
<scanned-sequence accession="chr3" name="chr3">
</scanned-sequence>
<scanned-sequence accession="chr3" name="chr3">
</scanned-sequence>
<mem:has-qvalues>yes</mem:has-qvalues>
</pattern>
<pattern accession="CEBPG.H12CORE.2.P.B" name="">
<scanned-sequence accession="chr3" name="chr3">
</scanned-sequence>
<scanned-sequence accession="chr3" name="chr3">
</scanned-sequence>
<mem:has-qvalues>yes</mem:has-qvalues>
</pattern>
<pattern accession="CENPB.H12CORE.0.S.B" name="">
<scanned-sequence accession="chr3" name="chr3">
</scanned-sequence>
<scanned-sequence accession="chr3" name="chr3">
</scanned-sequence>
<mem:has-qvalues>yes</mem:has-qvalues>
</pattern>
<pattern accession="CLOCK.H12CORE.0.M.C" name="">
<scanned-sequence accession="chr3" name="chr3">
</scanned-sequence>
<scanned-sequence accession="chr3" name="chr3">
</scanned-sequence>
<mem:has-qvalues>yes</mem:has-qvalues>
</pattern>
<pattern accession="CLOCK.H12CORE.1.PS.A" name="">
<scanned-sequence accession="chr3" name="chr3">
</scanned-sequence>
<scanned-sequence accession="chr3" name="chr3">
</scanned-sequence>
<mem:has-qvalues>yes</mem:has-qvalues>
</pattern>
<pattern accession="COE1.H12CORE.0.P.B" name="">
<scanned-sequence accession="chr3" name="chr3">
</scanned-sequence>
<scanned-sequence accession="chr3" name="chr3">
</scanned-sequence>
<mem:has-qvalues>yes</mem:has-qvalues>
</pattern>
<pattern accession="COE2.H12CORE.0.P.B" name="">
<scanned-sequence accession="chr3" name="chr3">
</scanned-sequence>
<scanned-sequence accession="chr3" name="chr3">
</scanned-sequence>
<mem:has-qvalues>yes</mem:has-qvalues>
</pattern>
<pattern accession="COE3.H12CORE.0.P.B" name="">
<scanned-sequence accession="chr3" name="chr3">
</scanned-sequence>
<scanned-sequence accession="chr3" name="chr3">
</scanned-sequence>
<mem:has-qvalues>yes</mem:has-qvalues>
</pattern>
<pattern accession="COT1.H12CORE.0.PSM.A" name="">
<scanned-sequence accession="chr3" name="chr3">
</scanned-sequence>
<scanned-sequence accession="chr3" name="chr3">
</scanned-sequence>
<mem:has-qvalues>yes</mem:has-qvalues>
</pattern>
<pattern accession="COT1.H12CORE.1.PSM.A" name="">
<scanned-sequence accession="chr3" name="chr3">
</scanned-sequence>
<scanned-sequence accession="chr3" name="chr3">
</scanned-sequence>
<mem:has-qvalues>yes</mem:has-qvalues>
</pattern>
<pattern accession="COT2.H12CORE.0.P.B" name="">
<scanned-sequence accession="chr3" name="chr3">
</scanned-sequence>
<scanned-sequence accession="chr3" name="chr3">
</scanned-sequence>
<mem:has-qvalues>yes</mem:has-qvalues>
</pattern>
<pattern accession="COT2.H12CORE.1.P.B" name="">
<scanned-sequence accession="chr3" name="chr3">
</scanned-sequence>
<scanned-sequence accession="chr3" name="chr3">
</scanned-sequence>
<mem:has-qvalues>yes</mem:has-qvalues>
</pattern>
<pattern accession="CPEB1.H12CORE.0.S.B" name="">
<scanned-sequence accession="chr3" name="chr3">
</scanned-sequence>
<scanned-sequence accession="chr3" name="chr3">
</scanned-sequence>
<mem:has-qvalues>yes</mem:has-qvalues>
</pattern>
<pattern accession="CPEB1.H12CORE.1.S.B" name="">
<scanned-sequence accession="chr3" name="chr3">
</scanned-sequence>
<scanned-sequence accession="chr3" name="chr3">
</scanned-sequence>
<mem:has-qvalues>yes</mem:has-qvalues>
</pattern>
<pattern accession="CR3L1.H12CORE.0.PSM.A" name="">
<scanned-sequence accession="chr3" name="chr3">
</scanned-sequence>
<scanned-sequence accession="chr3" name="chr3">
</scanned-sequence>
<mem:has-qvalues>yes</mem:has-qvalues>
</pattern>
<pattern accession="CR3L2.H12CORE.0.PS.A" name="">
<scanned-sequence accession="chr3" name="chr3">
</scanned-sequence>
<scanned-sequence accession="chr3" name="chr3">
</scanned-sequence>
<mem:has-qvalues>yes</mem:has-qvalues>
</pattern>
<pattern accession="CR3L4.H12CORE.0.M.C" name="">
<scanned-sequence accession="chr3" name="chr3">
</scanned-sequence>
<scanned-sequence accession="chr3" name="chr3">
</scanned-sequence>
<mem:has-qvalues>yes</mem:has-qvalues>
</pattern>
<pattern accession="CR3L4.H12CORE.1.S.C" name="">
<scanned-sequence accession="chr3" name="chr3">
</scanned-sequence>
<scanned-sequence accession="chr3" name="chr3">
</scanned-sequence>
<mem:has-qvalues>yes</mem:has-qvalues>
</pattern>
<pattern accession="CREB1.H12CORE.0.PSM.A" name="">
<scanned-sequence accession="chr3" name="chr3">
</scanned-sequence>
<scanned-sequence accession="chr3" name="chr3">
</scanned-sequence>
<mem:has-qvalues>yes</mem:has-qvalues>
</pattern>
<pattern accession="CREB3.H12CORE.0.SM.B" name="">
<scanned-sequence accession="chr3" name="chr3">
</scanned-sequence>
<scanned-sequence accession="chr3" name="chr3">
</scanned-sequence>
<mem:has-qvalues>yes</mem:has-qvalues>
</pattern>
<pattern accession="CREB5.H12CORE.0.P.B" name="">
<scanned-sequence accession="chr3" name="chr3">
</scanned-sequence>
<scanned-sequence accession="chr3" name="chr3">
</scanned-sequence>
<mem:has-qvalues>yes</mem:has-qvalues>
</pattern>
<pattern accession="CREB5.H12CORE.1.SM.B" name="">
<scanned-sequence accession="chr3" name="chr3">
</scanned-sequence>
<scanned-sequence accession="chr3" name="chr3">
</scanned-sequence>
<mem:has-qvalues>yes</mem:has-qvalues>
</pattern>
<pattern accession="CREM.H12CORE.0.PSM.A" name="">
<scanned-sequence accession="chr3" name="chr3">
</scanned-sequence>
<scanned-sequence accession="chr3" name="chr3">
</scanned-sequence>
<mem:has-qvalues>yes</mem:has-qvalues>
</pattern>
<pattern accession="CREM.H12CORE.1.P.C" name="">
<scanned-sequence accession="chr3" name="chr3">
</scanned-sequence>
<scanned-sequence accession="chr3" name="chr3">
</scanned-sequence>
<mem:has-qvalues>yes</mem:has-qvalues>
</pattern>
<pattern accession="CRX.H12CORE.0.PSM.A" name="">
<scanned-sequence accession="chr3" name="chr3">
</scanned-sequence>
<scanned-sequence accession="chr3" name="chr3">
</scanned-sequence>
<mem:has-qvalues>yes</mem:has-qvalues>
</pattern>
<pattern accession="CTCF.H12CORE.0.P.B" name="">
<scanned-sequence accession="chr3" name="chr3">
</scanned-sequence>
<scanned-sequence accession="chr3" name="chr3">
</scanned-sequence>
<mem:has-qvalues>yes</mem:has-qvalues>
</pattern>
<pattern accession="CTCFL.H12CORE.0.P.B" name="">
<scanned-sequence accession="chr3" name="chr3">
<matched-element start="15416425" stop="15416410" score="5.5" pvalue="0.000462">
<sequence>GCCTTCAGGGGTGGGG</sequence>
<mem:qvalue>0.0491</mem:qvalue>
</matched-element>
<matched-element start="15416634" stop="15416619" score="5.46774" pvalue="0.000468">
<sequence>GGCCAAAGAGGACACC</sequence>
<mem:qvalue>0.0491</mem:qvalue>
</matched-element>
<matched-element start="15416427" stop="15416442" score="5.3871" pvalue="0.000484">
<sequence>CAGAGGAGAGGGCGGG</sequence>
<mem:qvalue>0.0491</mem:qvalue>
</matched-element>
</scanned-sequence>
<scanned-sequence accession="chr3" name="chr3">
<matched-element start="15425781" stop="15425766" score="9.30645" pvalue="8.14e-05">
<sequence>CCCCGAACGGGGCAGC</sequence>
<mem:qvalue>0.043</mem:qvalue>
</matched-element>
<matched-element start="15425890" stop="15425875" score="9.01613" pvalue="9.39e-05">
<sequence>GCCCCGGGCGGGCGGG</sequence>
<mem:qvalue>0.043</mem:qvalue>
</matched-element>
<matched-element start="15425879" stop="15425894" score="8.58065" pvalue="0.000116">
<sequence>cccgcccgGGGCCCGG</sequence>
<mem:qvalue>0.043</mem:qvalue>
</matched-element>
<matched-element start="15425878" stop="15425893" score="7.6129" pvalue="0.000182">
<sequence>gcccgcccgGGGCCCG</sequence>
<mem:qvalue>0.0491</mem:qvalue>
</matched-element>
<matched-element start="15425780" stop="15425765" score="6.53226" pvalue="0.000296">
<sequence>CCCGAACGGGGCAGCC</sequence>
<mem:qvalue>0.0491</mem:qvalue>
</matched-element>
<matched-element start="15425798" stop="15425813" score="6.17742" pvalue="0.000346">
<sequence>GGGCCGAGGGGGCCGG</sequence>
<mem:qvalue>0.0491</mem:qvalue>
</matched-element>
<matched-element start="15425799" stop="15425814" score="5.79032" pvalue="0.000408">
<sequence>GGCCGAGGGGGCCGGA</sequence>
<mem:qvalue>0.0491</mem:qvalue>
</matched-element>
<matched-element start="15425796" stop="15425811" score="5.43548" pvalue="0.000474">
<sequence>GGGGGCCGAGGGGGCC</sequence>
<mem:qvalue>0.0491</mem:qvalue>
</matched-element>
</scanned-sequence>
<mem:has-qvalues>yes</mem:has-qvalues>
</pattern>
<pattern accession="CUX1.H12CORE.0.PM.A" name="">
<scanned-sequence accession="chr3" name="chr3">
</scanned-sequence>
<scanned-sequence accession="chr3" name="chr3">
</scanned-sequence>
<mem:has-qvalues>yes</mem:has-qvalues>
</pattern>
<pattern accession="CUX1.H12CORE.1.S.B" name="">
<scanned-sequence accession="chr3" name="chr3">
</scanned-sequence>
<scanned-sequence accession="chr3" name="chr3">
</scanned-sequence>
<mem:has-qvalues>yes</mem:has-qvalues>
</pattern>
<pattern accession="CUX1.H12CORE.2.P.C" name="">
<scanned-sequence accession="chr3" name="chr3">
</scanned-sequence>
<scanned-sequence accession="chr3" name="chr3">
</scanned-sequence>
<mem:has-qvalues>yes</mem:has-qvalues>
</pattern>
<pattern accession="CUX2.H12CORE.0.P.C" name="">
<scanned-sequence accession="chr3" name="chr3">
</scanned-sequence>
<scanned-sequence accession="chr3" name="chr3">
</scanned-sequence>
<mem:has-qvalues>yes</mem:has-qvalues>
</pattern>
<pattern accession="CUX2.H12CORE.1.SM.B" name="">
<scanned-sequence accession="chr3" name="chr3">
</scanned-sequence>
<scanned-sequence accession="chr3" name="chr3">
</scanned-sequence>
<mem:has-qvalues>yes</mem:has-qvalues>
</pattern>
<pattern accession="CUX2.H12CORE.2.S.C" name="">
<scanned-sequence accession="chr3" name="chr3">
</scanned-sequence>
<scanned-sequence accession="chr3" name="chr3">
</scanned-sequence>
<mem:has-qvalues>yes</mem:has-qvalues>
</pattern>
<pattern accession="DBP.H12CORE.0.SM.B" name="">
<scanned-sequence accession="chr3" name="chr3">
</scanned-sequence>
<scanned-sequence accession="chr3" name="chr3">
</scanned-sequence>
<mem:has-qvalues>yes</mem:has-qvalues>
</pattern>
<pattern accession="DDIT3.H12CORE.0.P.B" name="">
<scanned-sequence accession="chr3" name="chr3">
</scanned-sequence>
<scanned-sequence accession="chr3" name="chr3">
</scanned-sequence>
<mem:has-qvalues>yes</mem:has-qvalues>
</pattern>
<pattern accession="DLX1.H12CORE.0.S.B" name="">
<scanned-sequence accession="chr3" name="chr3">
</scanned-sequence>
<scanned-sequence accession="chr3" name="chr3">
</scanned-sequence>
<mem:has-qvalues>yes</mem:has-qvalues>
</pattern>
<pattern accession="DLX1.H12CORE.1.PSM.A" name="">
<scanned-sequence accession="chr3" name="chr3">
</scanned-sequence>
<scanned-sequence accession="chr3" name="chr3">
</scanned-sequence>
<mem:has-qvalues>yes</mem:has-qvalues>
</pattern>
<pattern accession="DLX2.H12CORE.0.PSM.A" name="">
<scanned-sequence accession="chr3" name="chr3">
</scanned-sequence>
<scanned-sequence accession="chr3" name="chr3">
</scanned-sequence>
<mem:has-qvalues>yes</mem:has-qvalues>
</pattern>
<pattern accession="DLX2.H12CORE.1.S.B" name="">
<scanned-sequence accession="chr3" name="chr3">
</scanned-sequence>
<scanned-sequence accession="chr3" name="chr3">
</scanned-sequence>
<mem:has-qvalues>yes</mem:has-qvalues>
</pattern>
<pattern accession="DLX3.H12CORE.0.SM.B" name="">
<scanned-sequence accession="chr3" name="chr3">
</scanned-sequence>
<scanned-sequence accession="chr3" name="chr3">
</scanned-sequence>
<mem:has-qvalues>yes</mem:has-qvalues>
</pattern>
<pattern accession="DLX3.H12CORE.1.S.B" name="">
<scanned-sequence accession="chr3" name="chr3">
</scanned-sequence>
<scanned-sequence accession="chr3" name="chr3">
</scanned-sequence>
<mem:has-qvalues>yes</mem:has-qvalues>
</pattern>
<pattern accession="DLX4.H12CORE.0.SM.B" name="">
<scanned-sequence accession="chr3" name="chr3">
</scanned-sequence>
<scanned-sequence accession="chr3" name="chr3">
</scanned-sequence>
<mem:has-qvalues>yes</mem:has-qvalues>
</pattern>
<pattern accession="DLX4.H12CORE.1.S.C" name="">
<scanned-sequence accession="chr3" name="chr3">
</scanned-sequence>
<scanned-sequence accession="chr3" name="chr3">
</scanned-sequence>
<mem:has-qvalues>yes</mem:has-qvalues>
</pattern>
<pattern accession="DLX5.H12CORE.0.PSM.A" name="">
<scanned-sequence accession="chr3" name="chr3">
</scanned-sequence>
<scanned-sequence accession="chr3" name="chr3">
</scanned-sequence>
<mem:has-qvalues>yes</mem:has-qvalues>
</pattern>
<pattern accession="DLX6.H12CORE.0.SM.B" name="">
<scanned-sequence accession="chr3" name="chr3">
</scanned-sequence>
<scanned-sequence accession="chr3" name="chr3">
</scanned-sequence>
<mem:has-qvalues>yes</mem:has-qvalues>
</pattern>
<pattern accession="DMBX1.H12CORE.0.SM.B" name="">
<scanned-sequence accession="chr3" name="chr3">
</scanned-sequence>
<scanned-sequence accession="chr3" name="chr3">
</scanned-sequence>
<mem:has-qvalues>yes</mem:has-qvalues>
</pattern>
<pattern accession="DMRT1.H12CORE.0.PS.A" name="">
<scanned-sequence accession="chr3" name="chr3">
</scanned-sequence>
<scanned-sequence accession="chr3" name="chr3">
</scanned-sequence>
<mem:has-qvalues>yes</mem:has-qvalues>
</pattern>
<pattern accession="DMRT1.H12CORE.1.M.C" name="">
<scanned-sequence accession="chr3" name="chr3">
</scanned-sequence>
<scanned-sequence accession="chr3" name="chr3">
</scanned-sequence>
<mem:has-qvalues>yes</mem:has-qvalues>
</pattern>
<pattern accession="DMRT3.H12CORE.0.S.C" name="">
<scanned-sequence accession="chr3" name="chr3">
</scanned-sequence>
<scanned-sequence accession="chr3" name="chr3">
</scanned-sequence>
<mem:has-qvalues>yes</mem:has-qvalues>
</pattern>
<pattern accession="DMRTA.H12CORE.0.SM.B" name="">
<scanned-sequence accession="chr3" name="chr3">
</scanned-sequence>
<scanned-sequence accession="chr3" name="chr3">
</scanned-sequence>
<mem:has-qvalues>yes</mem:has-qvalues>
</pattern>
<pattern accession="DMRTB.H12CORE.0.P.C" name="">
<scanned-sequence accession="chr3" name="chr3">
</scanned-sequence>
<scanned-sequence accession="chr3" name="chr3">
</scanned-sequence>
<mem:has-qvalues>yes</mem:has-qvalues>
</pattern>
<pattern accession="DMRTD.H12CORE.0.SM.B" name="">
<scanned-sequence accession="chr3" name="chr3">
</scanned-sequence>
<scanned-sequence accession="chr3" name="chr3">
</scanned-sequence>
<mem:has-qvalues>yes</mem:has-qvalues>
</pattern>
<pattern accession="DMTA2.H12CORE.0.SM.B" name="">
<scanned-sequence accession="chr3" name="chr3">
</scanned-sequence>
<scanned-sequence accession="chr3" name="chr3">
</scanned-sequence>
<mem:has-qvalues>yes</mem:has-qvalues>
</pattern>
<pattern accession="DPF1.H12CORE.0.SM.B" name="">
<scanned-sequence accession="chr3" name="chr3">
</scanned-sequence>
<scanned-sequence accession="chr3" name="chr3">
</scanned-sequence>
<mem:has-qvalues>yes</mem:has-qvalues>
</pattern>
<pattern accession="DPRX.H12CORE.0.SM.B" name="">
<scanned-sequence accession="chr3" name="chr3">
</scanned-sequence>
<scanned-sequence accession="chr3" name="chr3">
</scanned-sequence>
<mem:has-qvalues>yes</mem:has-qvalues>
</pattern>
<pattern accession="DRGX.H12CORE.0.S.B" name="">
<scanned-sequence accession="chr3" name="chr3">
</scanned-sequence>
<scanned-sequence accession="chr3" name="chr3">
</scanned-sequence>
<mem:has-qvalues>yes</mem:has-qvalues>
</pattern>
<pattern accession="DRGX.H12CORE.1.SM.B" name="">
<scanned-sequence accession="chr3" name="chr3">
</scanned-sequence>
<scanned-sequence accession="chr3" name="chr3">
</scanned-sequence>
<mem:has-qvalues>yes</mem:has-qvalues>
</pattern>
<pattern accession="DUX4.H12CORE.0.P.B" name="">
<scanned-sequence accession="chr3" name="chr3">
</scanned-sequence>
<scanned-sequence accession="chr3" name="chr3">
</scanned-sequence>
<mem:has-qvalues>yes</mem:has-qvalues>
</pattern>
<pattern accession="DUXA.H12CORE.0.SM.B" name="">
<scanned-sequence accession="chr3" name="chr3">
</scanned-sequence>
<scanned-sequence accession="chr3" name="chr3">
</scanned-sequence>
<mem:has-qvalues>yes</mem:has-qvalues>
</pattern>
<pattern accession="E2F1.H12CORE.0.P.B" name="">
<scanned-sequence accession="chr3" name="chr3">
</scanned-sequence>
<scanned-sequence accession="chr3" name="chr3">
<matched-element start="15425883" stop="15425871" score="14.9694" pvalue="3.26e-06">
<sequence>GCGGGCGGGAGGG</sequence>
<mem:qvalue>0.00397</mem:qvalue>
</matched-element>
</scanned-sequence>
<mem:has-qvalues>yes</mem:has-qvalues>
</pattern>
<pattern accession="E2F1.H12CORE.1.S.B" name="">
<scanned-sequence accession="chr3" name="chr3">
</scanned-sequence>
<scanned-sequence accession="chr3" name="chr3">
</scanned-sequence>
<mem:has-qvalues>yes</mem:has-qvalues>
</pattern>
<pattern accession="E2F2.H12CORE.0.S.B" name="">
<scanned-sequence accession="chr3" name="chr3">
</scanned-sequence>
<scanned-sequence accession="chr3" name="chr3">
</scanned-sequence>
<mem:has-qvalues>yes</mem:has-qvalues>
</pattern>
<pattern accession="E2F3.H12CORE.0.P.B" name="">
<scanned-sequence accession="chr3" name="chr3">
</scanned-sequence>
<scanned-sequence accession="chr3" name="chr3">
<matched-element start="15425882" stop="15425872" score="14.9725" pvalue="3.5e-06">
<sequence>CGGGCGGGAGG</sequence>
<mem:qvalue>0.00462</mem:qvalue>
</matched-element>
<matched-element start="15425886" stop="15425876" score="11.0826" pvalue="6.39e-05">
<sequence>CGGGCGGGCGG</sequence>
<mem:qvalue>0.0421</mem:qvalue>
</matched-element>
</scanned-sequence>
<mem:has-qvalues>yes</mem:has-qvalues>
</pattern>
<pattern accession="E2F3.H12CORE.1.SM.B" name="">
<scanned-sequence accession="chr3" name="chr3">
</scanned-sequence>
<scanned-sequence accession="chr3" name="chr3">
</scanned-sequence>
<mem:has-qvalues>yes</mem:has-qvalues>
</pattern>
<pattern accession="E2F4.H12CORE.0.P.B" name="">
<scanned-sequence accession="chr3" name="chr3">
</scanned-sequence>
<scanned-sequence accession="chr3" name="chr3">
</scanned-sequence>
<mem:has-qvalues>yes</mem:has-qvalues>
</pattern>
<pattern accession="E2F4.H12CORE.1.P.B" name="">
<scanned-sequence accession="chr3" name="chr3">
</scanned-sequence>
<scanned-sequence accession="chr3" name="chr3">
<matched-element start="15425883" stop="15425871" score="14.4679" pvalue="6.69e-06">
<sequence>GCGGGCGGGAGGG</sequence>
<mem:qvalue>0.00786</mem:qvalue>
</matched-element>
</scanned-sequence>
<mem:has-qvalues>yes</mem:has-qvalues>
</pattern>
<pattern accession="E2F4.H12CORE.2.S.B" name="">
<scanned-sequence accession="chr3" name="chr3">
</scanned-sequence>
<scanned-sequence accession="chr3" name="chr3">
</scanned-sequence>
<mem:has-qvalues>yes</mem:has-qvalues>
</pattern>
<pattern accession="E2F6.H12CORE.0.P.B" name="">
<scanned-sequence accession="chr3" name="chr3">
</scanned-sequence>
<scanned-sequence accession="chr3" name="chr3">
<matched-element start="15425882" stop="15425872" score="14.5393" pvalue="7.43e-06">
<sequence>CGGGCGGGAGG</sequence>
<mem:qvalue>0.0102</mem:qvalue>
</matched-element>
</scanned-sequence>
<mem:has-qvalues>yes</mem:has-qvalues>
</pattern>
<pattern accession="E2F7.H12CORE.0.S.C" name="">
<scanned-sequence accession="chr3" name="chr3">
</scanned-sequence>
<scanned-sequence accession="chr3" name="chr3">
</scanned-sequence>
<mem:has-qvalues>yes</mem:has-qvalues>
</pattern>
<pattern accession="E2F7.H12CORE.1.P.B" name="">
<scanned-sequence accession="chr3" name="chr3">
</scanned-sequence>
<scanned-sequence accession="chr3" name="chr3">
<matched-element start="15425882" stop="15425871" score="13.1694" pvalue="1.46e-05">
<sequence>CGGGCGGGAGGG</sequence>
<mem:qvalue>0.0201</mem:qvalue>
</matched-element>
</scanned-sequence>
<mem:has-qvalues>yes</mem:has-qvalues>
</pattern>
<pattern accession="E2F8.H12CORE.0.P.C" name="">
<scanned-sequence accession="chr3" name="chr3">
</scanned-sequence>
<scanned-sequence accession="chr3" name="chr3">
</scanned-sequence>
<mem:has-qvalues>yes</mem:has-qvalues>
</pattern>
<pattern accession="E2F8.H12CORE.1.SM.B" name="">
<scanned-sequence accession="chr3" name="chr3">
</scanned-sequence>
<scanned-sequence accession="chr3" name="chr3">
</scanned-sequence>
<mem:has-qvalues>yes</mem:has-qvalues>
</pattern>
<pattern accession="E4F1.H12CORE.0.P.B" name="">
<scanned-sequence accession="chr3" name="chr3">
</scanned-sequence>
<scanned-sequence accession="chr3" name="chr3">
</scanned-sequence>
<mem:has-qvalues>yes</mem:has-qvalues>
</pattern>
<pattern accession="EGR1.H12CORE.0.PS.A" name="">
<scanned-sequence accession="chr3" name="chr3">
</scanned-sequence>
<scanned-sequence accession="chr3" name="chr3">
</scanned-sequence>
<mem:has-qvalues>yes</mem:has-qvalues>
</pattern>
<pattern accession="EGR2.H12CORE.0.PSM.A" name="">
<scanned-sequence accession="chr3" name="chr3">
</scanned-sequence>
<scanned-sequence accession="chr3" name="chr3">
</scanned-sequence>
<mem:has-qvalues>yes</mem:has-qvalues>
</pattern>
<pattern accession="EGR3.H12CORE.0.PSM.A" name="">
<scanned-sequence accession="chr3" name="chr3">
</scanned-sequence>
<scanned-sequence accession="chr3" name="chr3">
</scanned-sequence>
<mem:has-qvalues>yes</mem:has-qvalues>
</pattern>
<pattern accession="EGR4.H12CORE.0.S.B" name="">
<scanned-sequence accession="chr3" name="chr3">
</scanned-sequence>
<scanned-sequence accession="chr3" name="chr3">
</scanned-sequence>
<mem:has-qvalues>yes</mem:has-qvalues>
</pattern>
<pattern accession="EHF.H12CORE.0.P.B" name="">
<scanned-sequence accession="chr3" name="chr3">
</scanned-sequence>
<scanned-sequence accession="chr3" name="chr3">
</scanned-sequence>
<mem:has-qvalues>yes</mem:has-qvalues>
</pattern>
<pattern accession="ELF1.H12CORE.0.PSM.A" name="">
<scanned-sequence accession="chr3" name="chr3">
</scanned-sequence>
<scanned-sequence accession="chr3" name="chr3">
</scanned-sequence>
<mem:has-qvalues>yes</mem:has-qvalues>
</pattern>
<pattern accession="ELF2.H12CORE.0.PS.A" name="">
<scanned-sequence accession="chr3" name="chr3">
</scanned-sequence>
<scanned-sequence accession="chr3" name="chr3">
</scanned-sequence>
<mem:has-qvalues>yes</mem:has-qvalues>
</pattern>
<pattern accession="ELF2.H12CORE.1.M.B" name="">
<scanned-sequence accession="chr3" name="chr3">
</scanned-sequence>
<scanned-sequence accession="chr3" name="chr3">
</scanned-sequence>
<mem:has-qvalues>yes</mem:has-qvalues>
</pattern>
<pattern accession="ELF3.H12CORE.0.S.B" name="">
<scanned-sequence accession="chr3" name="chr3">
</scanned-sequence>
<scanned-sequence accession="chr3" name="chr3">
</scanned-sequence>
<mem:has-qvalues>yes</mem:has-qvalues>
</pattern>
<pattern accession="ELF3.H12CORE.1.PM.A" name="">
<scanned-sequence accession="chr3" name="chr3">
</scanned-sequence>
<scanned-sequence accession="chr3" name="chr3">
</scanned-sequence>
<mem:has-qvalues>yes</mem:has-qvalues>
</pattern>
<pattern accession="ELF4.H12CORE.0.PS.A" name="">
<scanned-sequence accession="chr3" name="chr3">
</scanned-sequence>
<scanned-sequence accession="chr3" name="chr3">
</scanned-sequence>
<mem:has-qvalues>yes</mem:has-qvalues>
</pattern>
<pattern accession="ELF4.H12CORE.1.M.B" name="">
<scanned-sequence accession="chr3" name="chr3">
</scanned-sequence>
<scanned-sequence accession="chr3" name="chr3">
</scanned-sequence>
<mem:has-qvalues>yes</mem:has-qvalues>
</pattern>
<pattern accession="ELF5.H12CORE.0.PSM.A" name="">
<scanned-sequence accession="chr3" name="chr3">
<matched-element start="15416606" stop="15416591" score="13.4483" pvalue="1.62e-05">
<sequence>GGGCAGGCGGAAGGTG</sequence>
<mem:qvalue>0.0277</mem:qvalue>
</matched-element>
</scanned-sequence>
<scanned-sequence accession="chr3" name="chr3">
</scanned-sequence>
<mem:has-qvalues>yes</mem:has-qvalues>
</pattern>
<pattern accession="ELF5.H12CORE.1.S.B" name="">
<scanned-sequence accession="chr3" name="chr3">
</scanned-sequence>
<scanned-sequence accession="chr3" name="chr3">
</scanned-sequence>
<mem:has-qvalues>yes</mem:has-qvalues>
</pattern>
<pattern accession="ELK1.H12CORE.0.PSM.A" name="">
<scanned-sequence accession="chr3" name="chr3">
</scanned-sequence>
<scanned-sequence accession="chr3" name="chr3">
</scanned-sequence>
<mem:has-qvalues>yes</mem:has-qvalues>
</pattern>
<pattern accession="ELK3.H12CORE.0.PSM.A" name="">
<scanned-sequence accession="chr3" name="chr3">
</scanned-sequence>
<scanned-sequence accession="chr3" name="chr3">
</scanned-sequence>
<mem:has-qvalues>yes</mem:has-qvalues>
</pattern>
<pattern accession="ELK4.H12CORE.0.PSM.A" name="">
<scanned-sequence accession="chr3" name="chr3">
</scanned-sequence>
<scanned-sequence accession="chr3" name="chr3">
</scanned-sequence>
<mem:has-qvalues>yes</mem:has-qvalues>
</pattern>
<pattern accession="EMX1.H12CORE.0.SM.B" name="">
<scanned-sequence accession="chr3" name="chr3">
</scanned-sequence>
<scanned-sequence accession="chr3" name="chr3">
</scanned-sequence>
<mem:has-qvalues>yes</mem:has-qvalues>
</pattern>
<pattern accession="EMX2.H12CORE.0.S.B" name="">
<scanned-sequence accession="chr3" name="chr3">
</scanned-sequence>
<scanned-sequence accession="chr3" name="chr3">
</scanned-sequence>
<mem:has-qvalues>yes</mem:has-qvalues>
</pattern>
<pattern accession="EOMES.H12CORE.0.PSM.A" name="">
<scanned-sequence accession="chr3" name="chr3">
</scanned-sequence>
<scanned-sequence accession="chr3" name="chr3">
</scanned-sequence>
<mem:has-qvalues>yes</mem:has-qvalues>
</pattern>
<pattern accession="EPAS1.H12CORE.0.P.B" name="">
<scanned-sequence accession="chr3" name="chr3">
</scanned-sequence>
<scanned-sequence accession="chr3" name="chr3">
</scanned-sequence>
<mem:has-qvalues>yes</mem:has-qvalues>
</pattern>
<pattern accession="ERF.H12CORE.0.PS.A" name="">
<scanned-sequence accession="chr3" name="chr3">
</scanned-sequence>
<scanned-sequence accession="chr3" name="chr3">
</scanned-sequence>
<mem:has-qvalues>yes</mem:has-qvalues>
</pattern>
<pattern accession="ERG.H12CORE.0.P.B" name="">
<scanned-sequence accession="chr3" name="chr3">
</scanned-sequence>
<scanned-sequence accession="chr3" name="chr3">
</scanned-sequence>
<mem:has-qvalues>yes</mem:has-qvalues>
</pattern>
<pattern accession="ERG.H12CORE.1.SM.B" name="">
<scanned-sequence accession="chr3" name="chr3">
</scanned-sequence>
<scanned-sequence accession="chr3" name="chr3">
</scanned-sequence>
<mem:has-qvalues>yes</mem:has-qvalues>
</pattern>
<pattern accession="ERR1.H12CORE.0.PSM.A" name="">
<scanned-sequence accession="chr3" name="chr3">
<matched-element start="15416473" stop="15416463" score="14.1346" pvalue="1.07e-05">
<sequence>ATCAAGGTCAG</sequence>
<mem:qvalue>0.0176</mem:qvalue>
</matched-element>
</scanned-sequence>
<scanned-sequence accession="chr3" name="chr3">
</scanned-sequence>
<mem:has-qvalues>yes</mem:has-qvalues>
</pattern>
<pattern accession="ERR2.H12CORE.0.PSM.A" name="">
<scanned-sequence accession="chr3" name="chr3">
<matched-element start="15416473" stop="15416462" score="13.7692" pvalue="1.72e-05">
<sequence>ATCAAGGTCAGA</sequence>
<mem:qvalue>0.0285</mem:qvalue>
</matched-element>
</scanned-sequence>
<scanned-sequence accession="chr3" name="chr3">
</scanned-sequence>
<mem:has-qvalues>yes</mem:has-qvalues>
</pattern>
<pattern accession="ERR3.H12CORE.0.PSM.A" name="">
<scanned-sequence accession="chr3" name="chr3">
<matched-element start="15416473" stop="15416463" score="13.6742" pvalue="1.09e-05">
<sequence>ATCAAGGTCAG</sequence>
<mem:qvalue>0.0165</mem:qvalue>
</matched-element>
</scanned-sequence>
<scanned-sequence accession="chr3" name="chr3">
</scanned-sequence>
<mem:has-qvalues>yes</mem:has-qvalues>
</pattern>
<pattern accession="ESR1.H12CORE.0.P.B" name="">
<scanned-sequence accession="chr3" name="chr3">
</scanned-sequence>
<scanned-sequence accession="chr3" name="chr3">
</scanned-sequence>
<mem:has-qvalues>yes</mem:has-qvalues>
</pattern>
<pattern accession="ESR1.H12CORE.1.P.B" name="">
<scanned-sequence accession="chr3" name="chr3">
</scanned-sequence>
<scanned-sequence accession="chr3" name="chr3">
</scanned-sequence>
<mem:has-qvalues>yes</mem:has-qvalues>
</pattern>
<pattern accession="ESR2.H12CORE.0.P.B" name="">
<scanned-sequence accession="chr3" name="chr3">
</scanned-sequence>
<scanned-sequence accession="chr3" name="chr3">
</scanned-sequence>
<mem:has-qvalues>yes</mem:has-qvalues>
</pattern>
<pattern accession="ESR2.H12CORE.1.P.B" name="">
<scanned-sequence accession="chr3" name="chr3">
</scanned-sequence>
<scanned-sequence accession="chr3" name="chr3">
</scanned-sequence>
<mem:has-qvalues>yes</mem:has-qvalues>
</pattern>
<pattern accession="ESX1.H12CORE.0.SM.B" name="">
<scanned-sequence accession="chr3" name="chr3">
</scanned-sequence>
<scanned-sequence accession="chr3" name="chr3">
</scanned-sequence>
<mem:has-qvalues>yes</mem:has-qvalues>
</pattern>
<pattern accession="ESX1.H12CORE.1.S.B" name="">
<scanned-sequence accession="chr3" name="chr3">
</scanned-sequence>
<scanned-sequence accession="chr3" name="chr3">
</scanned-sequence>
<mem:has-qvalues>yes</mem:has-qvalues>
</pattern>
<pattern accession="ETS1.H12CORE.0.S.B" name="">
<scanned-sequence accession="chr3" name="chr3">
</scanned-sequence>
<scanned-sequence accession="chr3" name="chr3">
</scanned-sequence>
<mem:has-qvalues>yes</mem:has-qvalues>
</pattern>
<pattern accession="ETS1.H12CORE.1.P.B" name="">
<scanned-sequence accession="chr3" name="chr3">
</scanned-sequence>
<scanned-sequence accession="chr3" name="chr3">
</scanned-sequence>
<mem:has-qvalues>yes</mem:has-qvalues>
</pattern>
<pattern accession="ETS2.H12CORE.0.S.C" name="">
<scanned-sequence accession="chr3" name="chr3">
</scanned-sequence>
<scanned-sequence accession="chr3" name="chr3">
</scanned-sequence>
<mem:has-qvalues>yes</mem:has-qvalues>
</pattern>
<pattern accession="ETS2.H12CORE.1.P.B" name="">
<scanned-sequence accession="chr3" name="chr3">
</scanned-sequence>
<scanned-sequence accession="chr3" name="chr3">
</scanned-sequence>
<mem:has-qvalues>yes</mem:has-qvalues>
</pattern>
<pattern accession="ETV1.H12CORE.0.PSM.A" name="">
<scanned-sequence accession="chr3" name="chr3">
</scanned-sequence>
<scanned-sequence accession="chr3" name="chr3">
</scanned-sequence>
<mem:has-qvalues>yes</mem:has-qvalues>
</pattern>
<pattern accession="ETV1.H12CORE.1.PM.A" name="">
<scanned-sequence accession="chr3" name="chr3">
</scanned-sequence>
<scanned-sequence accession="chr3" name="chr3">
</scanned-sequence>
<mem:has-qvalues>yes</mem:has-qvalues>
</pattern>
<pattern accession="ETV2.H12CORE.0.S.B" name="">
<scanned-sequence accession="chr3" name="chr3">
</scanned-sequence>
<scanned-sequence accession="chr3" name="chr3">
</scanned-sequence>
<mem:has-qvalues>yes</mem:has-qvalues>
</pattern>
<pattern accession="ETV2.H12CORE.1.PM.A" name="">
<scanned-sequence accession="chr3" name="chr3">
</scanned-sequence>
<scanned-sequence accession="chr3" name="chr3">
</scanned-sequence>
<mem:has-qvalues>yes</mem:has-qvalues>
</pattern>
<pattern accession="ETV3.H12CORE.0.SM.B" name="">
<scanned-sequence accession="chr3" name="chr3">
</scanned-sequence>
<scanned-sequence accession="chr3" name="chr3">
</scanned-sequence>
<mem:has-qvalues>yes</mem:has-qvalues>
</pattern>
<pattern accession="ETV4.H12CORE.0.P.B" name="">
<scanned-sequence accession="chr3" name="chr3">
</scanned-sequence>
<scanned-sequence accession="chr3" name="chr3">
</scanned-sequence>
<mem:has-qvalues>yes</mem:has-qvalues>
</pattern>
<pattern accession="ETV4.H12CORE.1.SM.B" name="">
<scanned-sequence accession="chr3" name="chr3">
</scanned-sequence>
<scanned-sequence accession="chr3" name="chr3">
</scanned-sequence>
<mem:has-qvalues>yes</mem:has-qvalues>
</pattern>
<pattern accession="ETV5.H12CORE.0.PS.A" name="">
<scanned-sequence accession="chr3" name="chr3">
</scanned-sequence>
<scanned-sequence accession="chr3" name="chr3">
</scanned-sequence>
<mem:has-qvalues>yes</mem:has-qvalues>
</pattern>
<pattern accession="ETV5.H12CORE.1.PM.A" name="">
<scanned-sequence accession="chr3" name="chr3">
</scanned-sequence>
<scanned-sequence accession="chr3" name="chr3">
</scanned-sequence>
<mem:has-qvalues>yes</mem:has-qvalues>
</pattern>
<pattern accession="ETV6.H12CORE.0.PS.A" name="">
<scanned-sequence accession="chr3" name="chr3">
</scanned-sequence>
<scanned-sequence accession="chr3" name="chr3">
</scanned-sequence>
<mem:has-qvalues>yes</mem:has-qvalues>
</pattern>
<pattern accession="ETV6.H12CORE.1.P.B" name="">
<scanned-sequence accession="chr3" name="chr3">
</scanned-sequence>
<scanned-sequence accession="chr3" name="chr3">
</scanned-sequence>
<mem:has-qvalues>yes</mem:has-qvalues>
</pattern>
<pattern accession="ETV7.H12CORE.0.SM.B" name="">
<scanned-sequence accession="chr3" name="chr3">
</scanned-sequence>
<scanned-sequence accession="chr3" name="chr3">
</scanned-sequence>
<mem:has-qvalues>yes</mem:has-qvalues>
</pattern>
<pattern accession="ETV7.H12CORE.1.P.C" name="">
<scanned-sequence accession="chr3" name="chr3">
</scanned-sequence>
<scanned-sequence accession="chr3" name="chr3">
</scanned-sequence>
<mem:has-qvalues>yes</mem:has-qvalues>
</pattern>
<pattern accession="EVX1.H12CORE.0.SM.B" name="">
<scanned-sequence accession="chr3" name="chr3">
</scanned-sequence>
<scanned-sequence accession="chr3" name="chr3">
</scanned-sequence>
<mem:has-qvalues>yes</mem:has-qvalues>
</pattern>
<pattern accession="EVX2.H12CORE.0.SM.B" name="">
<scanned-sequence accession="chr3" name="chr3">
</scanned-sequence>
<scanned-sequence accession="chr3" name="chr3">
</scanned-sequence>
<mem:has-qvalues>yes</mem:has-qvalues>
</pattern>
<pattern accession="EVX2.H12CORE.1.S.B" name="">
<scanned-sequence accession="chr3" name="chr3">
</scanned-sequence>
<scanned-sequence accession="chr3" name="chr3">
</scanned-sequence>
<mem:has-qvalues>yes</mem:has-qvalues>
</pattern>
<pattern accession="FER3L.H12CORE.0.SM.B" name="">
<scanned-sequence accession="chr3" name="chr3">
</scanned-sequence>
<scanned-sequence accession="chr3" name="chr3">
</scanned-sequence>
<mem:has-qvalues>yes</mem:has-qvalues>
</pattern>
<pattern accession="FEV.H12CORE.0.S.B" name="">
<scanned-sequence accession="chr3" name="chr3">
</scanned-sequence>
<scanned-sequence accession="chr3" name="chr3">
</scanned-sequence>
<mem:has-qvalues>yes</mem:has-qvalues>
</pattern>
<pattern accession="FEZF1.H12CORE.0.P.B" name="">
<scanned-sequence accession="chr3" name="chr3">
</scanned-sequence>
<scanned-sequence accession="chr3" name="chr3">
</scanned-sequence>
<mem:has-qvalues>yes</mem:has-qvalues>
</pattern>
<pattern accession="FIGLA.H12CORE.0.SM.B" name="">
<scanned-sequence accession="chr3" name="chr3">
</scanned-sequence>
<scanned-sequence accession="chr3" name="chr3">
</scanned-sequence>
<mem:has-qvalues>yes</mem:has-qvalues>
</pattern>
<pattern accession="FLI1.H12CORE.0.PSM.A" name="">
<scanned-sequence accession="chr3" name="chr3">
</scanned-sequence>
<scanned-sequence accession="chr3" name="chr3">
</scanned-sequence>
<mem:has-qvalues>yes</mem:has-qvalues>
</pattern>
<pattern accession="FLI1.H12CORE.1.P.B" name="">
<scanned-sequence accession="chr3" name="chr3">
</scanned-sequence>
<scanned-sequence accession="chr3" name="chr3">
</scanned-sequence>
<mem:has-qvalues>yes</mem:has-qvalues>
</pattern>
<pattern accession="FOS.H12CORE.0.P.B" name="">
<scanned-sequence accession="chr3" name="chr3">
</scanned-sequence>
<scanned-sequence accession="chr3" name="chr3">
</scanned-sequence>
<mem:has-qvalues>yes</mem:has-qvalues>
</pattern>
<pattern accession="FOS.H12CORE.1.S.C" name="">
<scanned-sequence accession="chr3" name="chr3">
</scanned-sequence>
<scanned-sequence accession="chr3" name="chr3">
</scanned-sequence>
<mem:has-qvalues>yes</mem:has-qvalues>
</pattern>
<pattern accession="FOS.H12CORE.2.S.C" name="">
<scanned-sequence accession="chr3" name="chr3">
</scanned-sequence>
<scanned-sequence accession="chr3" name="chr3">
</scanned-sequence>
<mem:has-qvalues>yes</mem:has-qvalues>
</pattern>
<pattern accession="FOSB.H12CORE.0.P.B" name="">
<scanned-sequence accession="chr3" name="chr3">
</scanned-sequence>
<scanned-sequence accession="chr3" name="chr3">
</scanned-sequence>
<mem:has-qvalues>yes</mem:has-qvalues>
</pattern>
<pattern accession="FOSB.H12CORE.1.M.C" name="">
<scanned-sequence accession="chr3" name="chr3">
</scanned-sequence>
<scanned-sequence accession="chr3" name="chr3">
</scanned-sequence>
<mem:has-qvalues>yes</mem:has-qvalues>
</pattern>
<pattern accession="FOSB.H12CORE.2.M.C" name="">
<scanned-sequence accession="chr3" name="chr3">
</scanned-sequence>
<scanned-sequence accession="chr3" name="chr3">
</scanned-sequence>
<mem:has-qvalues>yes</mem:has-qvalues>
</pattern>
<pattern accession="FOSL1.H12CORE.0.P.B" name="">
<scanned-sequence accession="chr3" name="chr3">
</scanned-sequence>
<scanned-sequence accession="chr3" name="chr3">
</scanned-sequence>
<mem:has-qvalues>yes</mem:has-qvalues>
</pattern>
<pattern accession="FOSL2.H12CORE.0.P.B" name="">
<scanned-sequence accession="chr3" name="chr3">
</scanned-sequence>
<scanned-sequence accession="chr3" name="chr3">
</scanned-sequence>
<mem:has-qvalues>yes</mem:has-qvalues>
</pattern>
<pattern accession="FOXA1.H12CORE.0.P.B" name="">
<scanned-sequence accession="chr3" name="chr3">
</scanned-sequence>
<scanned-sequence accession="chr3" name="chr3">
</scanned-sequence>
<mem:has-qvalues>yes</mem:has-qvalues>
</pattern>
<pattern accession="FOXA1.H12CORE.1.S.C" name="">
<scanned-sequence accession="chr3" name="chr3">
</scanned-sequence>
<scanned-sequence accession="chr3" name="chr3">
</scanned-sequence>
<mem:has-qvalues>yes</mem:has-qvalues>
</pattern>
<pattern accession="FOXA2.H12CORE.0.PSM.A" name="">
<scanned-sequence accession="chr3" name="chr3">
</scanned-sequence>
<scanned-sequence accession="chr3" name="chr3">
</scanned-sequence>
<mem:has-qvalues>yes</mem:has-qvalues>
</pattern>
<pattern accession="FOXA2.H12CORE.1.SM.B" name="">
<scanned-sequence accession="chr3" name="chr3">
</scanned-sequence>
<scanned-sequence accession="chr3" name="chr3">
</scanned-sequence>
<mem:has-qvalues>yes</mem:has-qvalues>
</pattern>
<pattern accession="FOXA3.H12CORE.0.PS.A" name="">
<scanned-sequence accession="chr3" name="chr3">
</scanned-sequence>
<scanned-sequence accession="chr3" name="chr3">
</scanned-sequence>
<mem:has-qvalues>yes</mem:has-qvalues>
</pattern>
<pattern accession="FOXA3.H12CORE.1.M.C" name="">
<scanned-sequence accession="chr3" name="chr3">
</scanned-sequence>
<scanned-sequence accession="chr3" name="chr3">
</scanned-sequence>
<mem:has-qvalues>yes</mem:has-qvalues>
</pattern>
<pattern accession="FOXB1.H12CORE.0.SM.B" name="">
<scanned-sequence accession="chr3" name="chr3">
</scanned-sequence>
<scanned-sequence accession="chr3" name="chr3">
</scanned-sequence>
<mem:has-qvalues>yes</mem:has-qvalues>
</pattern>
<pattern accession="FOXC1.H12CORE.0.S.B" name="">
<scanned-sequence accession="chr3" name="chr3">
</scanned-sequence>
<scanned-sequence accession="chr3" name="chr3">
</scanned-sequence>
<mem:has-qvalues>yes</mem:has-qvalues>
</pattern>
<pattern accession="FOXC1.H12CORE.1.S.C" name="">
<scanned-sequence accession="chr3" name="chr3">
</scanned-sequence>
<scanned-sequence accession="chr3" name="chr3">
</scanned-sequence>
<mem:has-qvalues>yes</mem:has-qvalues>
</pattern>
<pattern accession="FOXC2.H12CORE.0.SM.B" name="">
<scanned-sequence accession="chr3" name="chr3">
</scanned-sequence>
<scanned-sequence accession="chr3" name="chr3">
</scanned-sequence>
<mem:has-qvalues>yes</mem:has-qvalues>
</pattern>
<pattern accession="FOXD2.H12CORE.0.S.B" name="">
<scanned-sequence accession="chr3" name="chr3">
</scanned-sequence>
<scanned-sequence accession="chr3" name="chr3">
</scanned-sequence>
<mem:has-qvalues>yes</mem:has-qvalues>
</pattern>
<pattern accession="FOXD2.H12CORE.1.SM.B" name="">
<scanned-sequence accession="chr3" name="chr3">
</scanned-sequence>
<scanned-sequence accession="chr3" name="chr3">
</scanned-sequence>
<mem:has-qvalues>yes</mem:has-qvalues>
</pattern>
<pattern accession="FOXD3.H12CORE.0.P.C" name="">
<scanned-sequence accession="chr3" name="chr3">
</scanned-sequence>
<scanned-sequence accession="chr3" name="chr3">
</scanned-sequence>
<mem:has-qvalues>yes</mem:has-qvalues>
</pattern>
<pattern accession="FOXD3.H12CORE.1.S.B" name="">
<scanned-sequence accession="chr3" name="chr3">
</scanned-sequence>
<scanned-sequence accession="chr3" name="chr3">
</scanned-sequence>
<mem:has-qvalues>yes</mem:has-qvalues>
</pattern>
<pattern accession="FOXE1.H12CORE.0.SM.B" name="">
<scanned-sequence accession="chr3" name="chr3">
</scanned-sequence>
<scanned-sequence accession="chr3" name="chr3">
</scanned-sequence>
<mem:has-qvalues>yes</mem:has-qvalues>
</pattern>
<pattern accession="FOXE1.H12CORE.1.S.C" name="">
<scanned-sequence accession="chr3" name="chr3">
</scanned-sequence>
<scanned-sequence accession="chr3" name="chr3">
</scanned-sequence>
<mem:has-qvalues>yes</mem:has-qvalues>
</pattern>
<pattern accession="FOXF1.H12CORE.0.P.C" name="">
<scanned-sequence accession="chr3" name="chr3">
</scanned-sequence>
<scanned-sequence accession="chr3" name="chr3">
</scanned-sequence>
<mem:has-qvalues>yes</mem:has-qvalues>
</pattern>
<pattern accession="FOXG1.H12CORE.0.PSM.A" name="">
<scanned-sequence accession="chr3" name="chr3">
</scanned-sequence>
<scanned-sequence accession="chr3" name="chr3">
</scanned-sequence>
<mem:has-qvalues>yes</mem:has-qvalues>
</pattern>
<pattern accession="FOXH1.H12CORE.0.P.B" name="">
<scanned-sequence accession="chr3" name="chr3">
</scanned-sequence>
<scanned-sequence accession="chr3" name="chr3">
</scanned-sequence>
<mem:has-qvalues>yes</mem:has-qvalues>
</pattern>
<pattern accession="FOXI1.H12CORE.0.SM.B" name="">
<scanned-sequence accession="chr3" name="chr3">
</scanned-sequence>
<scanned-sequence accession="chr3" name="chr3">
</scanned-sequence>
<mem:has-qvalues>yes</mem:has-qvalues>
</pattern>
<pattern accession="FOXJ2.H12CORE.0.PSM.A" name="">
<scanned-sequence accession="chr3" name="chr3">
</scanned-sequence>
<scanned-sequence accession="chr3" name="chr3">
</scanned-sequence>
<mem:has-qvalues>yes</mem:has-qvalues>
</pattern>
<pattern accession="FOXJ2.H12CORE.1.SM.B" name="">
<scanned-sequence accession="chr3" name="chr3">
</scanned-sequence>
<scanned-sequence accession="chr3" name="chr3">
</scanned-sequence>
<mem:has-qvalues>yes</mem:has-qvalues>
</pattern>
<pattern accession="FOXJ2.H12CORE.2.S.B" name="">
<scanned-sequence accession="chr3" name="chr3">
</scanned-sequence>
<scanned-sequence accession="chr3" name="chr3">
</scanned-sequence>
<mem:has-qvalues>yes</mem:has-qvalues>
</pattern>
<pattern accession="FOXJ3.H12CORE.0.SM.B" name="">
<scanned-sequence accession="chr3" name="chr3">
</scanned-sequence>
<scanned-sequence accession="chr3" name="chr3">
</scanned-sequence>
<mem:has-qvalues>yes</mem:has-qvalues>
</pattern>
<pattern accession="FOXK1.H12CORE.0.PS.A" name="">
<scanned-sequence accession="chr3" name="chr3">
</scanned-sequence>
<scanned-sequence accession="chr3" name="chr3">
</scanned-sequence>
<mem:has-qvalues>yes</mem:has-qvalues>
</pattern>
<pattern accession="FOXK2.H12CORE.0.P.B" name="">
<scanned-sequence accession="chr3" name="chr3">
</scanned-sequence>
<scanned-sequence accession="chr3" name="chr3">
</scanned-sequence>
<mem:has-qvalues>yes</mem:has-qvalues>
</pattern>
<pattern accession="FOXL1.H12CORE.0.S.B" name="">
<scanned-sequence accession="chr3" name="chr3">
</scanned-sequence>
<scanned-sequence accession="chr3" name="chr3">
</scanned-sequence>
<mem:has-qvalues>yes</mem:has-qvalues>
</pattern>
<pattern accession="FOXL2.H12CORE.0.PSM.A" name="">
<scanned-sequence accession="chr3" name="chr3">
</scanned-sequence>
<scanned-sequence accession="chr3" name="chr3">
</scanned-sequence>
<mem:has-qvalues>yes</mem:has-qvalues>
</pattern>
<pattern accession="FOXM1.H12CORE.0.P.B" name="">
<scanned-sequence accession="chr3" name="chr3">
</scanned-sequence>
<scanned-sequence accession="chr3" name="chr3">
</scanned-sequence>
<mem:has-qvalues>yes</mem:has-qvalues>
</pattern>
<pattern accession="FOXO1.H12CORE.0.PS.A" name="">
<scanned-sequence accession="chr3" name="chr3">
</scanned-sequence>
<scanned-sequence accession="chr3" name="chr3">
</scanned-sequence>
<mem:has-qvalues>yes</mem:has-qvalues>
</pattern>
<pattern accession="FOXO3.H12CORE.0.PS.A" name="">
<scanned-sequence accession="chr3" name="chr3">
</scanned-sequence>
<scanned-sequence accession="chr3" name="chr3">
</scanned-sequence>
<mem:has-qvalues>yes</mem:has-qvalues>
</pattern>
<pattern accession="FOXO4.H12CORE.0.SM.B" name="">
<scanned-sequence accession="chr3" name="chr3">
</scanned-sequence>
<scanned-sequence accession="chr3" name="chr3">
</scanned-sequence>
<mem:has-qvalues>yes</mem:has-qvalues>
</pattern>
<pattern accession="FOXO6.H12CORE.0.S.B" name="">
<scanned-sequence accession="chr3" name="chr3">
</scanned-sequence>
<scanned-sequence accession="chr3" name="chr3">
</scanned-sequence>
<mem:has-qvalues>yes</mem:has-qvalues>
</pattern>
<pattern accession="FOXP1.H12CORE.0.PS.A" name="">
<scanned-sequence accession="chr3" name="chr3">
</scanned-sequence>
<scanned-sequence accession="chr3" name="chr3">
</scanned-sequence>
<mem:has-qvalues>yes</mem:has-qvalues>
</pattern>
<pattern accession="FOXP2.H12CORE.0.P.B" name="">
<scanned-sequence accession="chr3" name="chr3">
</scanned-sequence>
<scanned-sequence accession="chr3" name="chr3">
</scanned-sequence>
<mem:has-qvalues>yes</mem:has-qvalues>
</pattern>
<pattern accession="FOXP3.H12CORE.0.P.B" name="">
<scanned-sequence accession="chr3" name="chr3">
</scanned-sequence>
<scanned-sequence accession="chr3" name="chr3">
</scanned-sequence>
<mem:has-qvalues>yes</mem:has-qvalues>
</pattern>
<pattern accession="FOXR2.H12CORE.0.M.C" name="">
<scanned-sequence accession="chr3" name="chr3">
</scanned-sequence>
<scanned-sequence accession="chr3" name="chr3">
</scanned-sequence>
<mem:has-qvalues>yes</mem:has-qvalues>
</pattern>
<pattern accession="GABPA.H12CORE.0.PSM.A" name="">
<scanned-sequence accession="chr3" name="chr3">
</scanned-sequence>
<scanned-sequence accession="chr3" name="chr3">
</scanned-sequence>
<mem:has-qvalues>yes</mem:has-qvalues>
</pattern>
<pattern accession="GATA1.H12CORE.0.P.B" name="">
<scanned-sequence accession="chr3" name="chr3">
</scanned-sequence>
<scanned-sequence accession="chr3" name="chr3">
</scanned-sequence>
<mem:has-qvalues>yes</mem:has-qvalues>
</pattern>
<pattern accession="GATA1.H12CORE.1.PSM.A" name="">
<scanned-sequence accession="chr3" name="chr3">
</scanned-sequence>
<scanned-sequence accession="chr3" name="chr3">
</scanned-sequence>
<mem:has-qvalues>yes</mem:has-qvalues>
</pattern>
<pattern accession="GATA2.H12CORE.0.PSM.A" name="">
<scanned-sequence accession="chr3" name="chr3">
</scanned-sequence>
<scanned-sequence accession="chr3" name="chr3">
</scanned-sequence>
<mem:has-qvalues>yes</mem:has-qvalues>
</pattern>
<pattern accession="GATA2.H12CORE.1.P.B" name="">
<scanned-sequence accession="chr3" name="chr3">
</scanned-sequence>
<scanned-sequence accession="chr3" name="chr3">
</scanned-sequence>
<mem:has-qvalues>yes</mem:has-qvalues>
</pattern>
<pattern accession="GATA3.H12CORE.0.PS.A" name="">
<scanned-sequence accession="chr3" name="chr3">
</scanned-sequence>
<scanned-sequence accession="chr3" name="chr3">
</scanned-sequence>
<mem:has-qvalues>yes</mem:has-qvalues>
</pattern>
<pattern accession="GATA3.H12CORE.1.SM.B" name="">
<scanned-sequence accession="chr3" name="chr3">
</scanned-sequence>
<scanned-sequence accession="chr3" name="chr3">
</scanned-sequence>
<mem:has-qvalues>yes</mem:has-qvalues>
</pattern>
<pattern accession="GATA4.H12CORE.0.PSM.A" name="">
<scanned-sequence accession="chr3" name="chr3">
</scanned-sequence>
<scanned-sequence accession="chr3" name="chr3">
</scanned-sequence>
<mem:has-qvalues>yes</mem:has-qvalues>
</pattern>
<pattern accession="GATA5.H12CORE.0.SM.B" name="">
<scanned-sequence accession="chr3" name="chr3">
</scanned-sequence>
<scanned-sequence accession="chr3" name="chr3">
</scanned-sequence>
<mem:has-qvalues>yes</mem:has-qvalues>
</pattern>
<pattern accession="GATA6.H12CORE.0.PSM.A" name="">
<scanned-sequence accession="chr3" name="chr3">
</scanned-sequence>
<scanned-sequence accession="chr3" name="chr3">
</scanned-sequence>
<mem:has-qvalues>yes</mem:has-qvalues>
</pattern>
<pattern accession="GBX1.H12CORE.0.S.B" name="">
<scanned-sequence accession="chr3" name="chr3">
</scanned-sequence>
<scanned-sequence accession="chr3" name="chr3">
</scanned-sequence>
<mem:has-qvalues>yes</mem:has-qvalues>
</pattern>
<pattern accession="GBX1.H12CORE.1.S.B" name="">
<scanned-sequence accession="chr3" name="chr3">
</scanned-sequence>
<scanned-sequence accession="chr3" name="chr3">
</scanned-sequence>
<mem:has-qvalues>yes</mem:has-qvalues>
</pattern>
<pattern accession="GBX2.H12CORE.0.SM.B" name="">
<scanned-sequence accession="chr3" name="chr3">
</scanned-sequence>
<scanned-sequence accession="chr3" name="chr3">
</scanned-sequence>
<mem:has-qvalues>yes</mem:has-qvalues>
</pattern>
<pattern accession="GBX2.H12CORE.1.S.B" name="">
<scanned-sequence accession="chr3" name="chr3">
</scanned-sequence>
<scanned-sequence accession="chr3" name="chr3">
</scanned-sequence>
<mem:has-qvalues>yes</mem:has-qvalues>
</pattern>
<pattern accession="GCM1.H12CORE.0.S.B" name="">
<scanned-sequence accession="chr3" name="chr3">
</scanned-sequence>
<scanned-sequence accession="chr3" name="chr3">
</scanned-sequence>
<mem:has-qvalues>yes</mem:has-qvalues>
</pattern>
<pattern accession="GCM2.H12CORE.0.SM.B" name="">
<scanned-sequence accession="chr3" name="chr3">
</scanned-sequence>
<scanned-sequence accession="chr3" name="chr3">
</scanned-sequence>
<mem:has-qvalues>yes</mem:has-qvalues>
</pattern>
<pattern accession="GCR.H12CORE.0.PS.A" name="">
<scanned-sequence accession="chr3" name="chr3">
</scanned-sequence>
<scanned-sequence accession="chr3" name="chr3">
</scanned-sequence>
<mem:has-qvalues>yes</mem:has-qvalues>
</pattern>
<pattern accession="GCR.H12CORE.1.S.B" name="">
<scanned-sequence accession="chr3" name="chr3">
</scanned-sequence>
<scanned-sequence accession="chr3" name="chr3">
</scanned-sequence>
<mem:has-qvalues>yes</mem:has-qvalues>
</pattern>
<pattern accession="GFI1.H12CORE.0.PSM.A" name="">
<scanned-sequence accession="chr3" name="chr3">
</scanned-sequence>
<scanned-sequence accession="chr3" name="chr3">
</scanned-sequence>
<mem:has-qvalues>yes</mem:has-qvalues>
</pattern>
<pattern accession="GFI1B.H12CORE.0.PSM.A" name="">
<scanned-sequence accession="chr3" name="chr3">
</scanned-sequence>
<scanned-sequence accession="chr3" name="chr3">
</scanned-sequence>
<mem:has-qvalues>yes</mem:has-qvalues>
</pattern>
<pattern accession="GFI1B.H12CORE.1.S.C" name="">
<scanned-sequence accession="chr3" name="chr3">
</scanned-sequence>
<scanned-sequence accession="chr3" name="chr3">
</scanned-sequence>
<mem:has-qvalues>yes</mem:has-qvalues>
</pattern>
<pattern accession="GLI1.H12CORE.0.P.C" name="">
<scanned-sequence accession="chr3" name="chr3">
</scanned-sequence>
<scanned-sequence accession="chr3" name="chr3">
</scanned-sequence>
<mem:has-qvalues>yes</mem:has-qvalues>
</pattern>
<pattern accession="GLI2.H12CORE.0.PSM.A" name="">
<scanned-sequence accession="chr3" name="chr3">
</scanned-sequence>
<scanned-sequence accession="chr3" name="chr3">
</scanned-sequence>
<mem:has-qvalues>yes</mem:has-qvalues>
</pattern>
<pattern accession="GLI3.H12CORE.0.PS.A" name="">
<scanned-sequence accession="chr3" name="chr3">
</scanned-sequence>
<scanned-sequence accession="chr3" name="chr3">
</scanned-sequence>
<mem:has-qvalues>yes</mem:has-qvalues>
</pattern>
<pattern accession="GLI3.H12CORE.1.M.C" name="">
<scanned-sequence accession="chr3" name="chr3">
</scanned-sequence>
<scanned-sequence accession="chr3" name="chr3">
</scanned-sequence>
<mem:has-qvalues>yes</mem:has-qvalues>
</pattern>
<pattern accession="GLI4.H12CORE.0.P.C" name="">
<scanned-sequence accession="chr3" name="chr3">
</scanned-sequence>
<scanned-sequence accession="chr3" name="chr3">
<matched-element start="15425825" stop="15425803" score="11.3253" pvalue="4.51e-05">
<sequence>TCGTCCCGGCCTCCGGCCCCCTC</sequence>
<mem:qvalue>0.0492</mem:qvalue>
</matched-element>
<matched-element start="15425818" stop="15425796" score="10.5301" pvalue="7.71e-05">
<sequence>GGCCTCCGGCCCCCTCGGCCCCC</sequence>
<mem:qvalue>0.0492</mem:qvalue>
</matched-element>
</scanned-sequence>
<mem:has-qvalues>yes</mem:has-qvalues>
</pattern>
<pattern accession="GLIS1.H12CORE.0.P.B" name="">
<scanned-sequence accession="chr3" name="chr3">
<matched-element start="15416617" stop="15416604" score="9.66292" pvalue="0.000136">
<sequence>CCCTGCTTGGGGGG</sequence>
<mem:qvalue>0.0494</mem:qvalue>
</matched-element>
<matched-element start="15416615" stop="15416602" score="9.47191" pvalue="0.00015">
<sequence>CTGCTTGGGGGGCA</sequence>
<mem:qvalue>0.0494</mem:qvalue>
</matched-element>
<matched-element start="15416616" stop="15416603" score="8.33708" pvalue="0.000262">
<sequence>CCTGCTTGGGGGGC</sequence>
<mem:qvalue>0.0494</mem:qvalue>
</matched-element>
</scanned-sequence>
<scanned-sequence accession="chr3" name="chr3">
<matched-element start="15425789" stop="15425802" score="11.2584" pvalue="5.69e-05">
<sequence>GAGGCCGGGGGGCC</sequence>
<mem:qvalue>0.0494</mem:qvalue>
</matched-element>
<matched-element start="15425781" stop="15425794" score="8.52809" pvalue="0.000239">
<sequence>GTGAGGGGGAGGCC</sequence>
<mem:qvalue>0.0494</mem:qvalue>
</matched-element>
<matched-element start="15425891" stop="15425878" score="8.40449" pvalue="0.000253">
<sequence>GGCCCCGGGCGGGC</sequence>
<mem:qvalue>0.0494</mem:qvalue>
</matched-element>
<matched-element start="15425883" stop="15425870" score="8.07865" pvalue="0.000295">
<sequence>GCGGGCGGGAGGGA</sequence>
<mem:qvalue>0.0494</mem:qvalue>
</matched-element>
<matched-element start="15425479" stop="15425466" score="8" pvalue="0.000306">
<sequence>CTTTCCTGGGGTTA</sequence>
<mem:qvalue>0.0494</mem:qvalue>
</matched-element>
<matched-element start="15425798" stop="15425811" score="8" pvalue="0.000306">
<sequence>GGGCCGAGGGGGCC</sequence>
<mem:qvalue>0.0494</mem:qvalue>
</matched-element>
</scanned-sequence>
<mem:has-qvalues>yes</mem:has-qvalues>
</pattern>
<pattern accession="GLIS1.H12CORE.1.P.B" name="">
<scanned-sequence accession="chr3" name="chr3">
</scanned-sequence>
<scanned-sequence accession="chr3" name="chr3">
</scanned-sequence>
<mem:has-qvalues>yes</mem:has-qvalues>
</pattern>
<pattern accession="GLIS1.H12CORE.2.SM.B" name="">
<scanned-sequence accession="chr3" name="chr3">
<matched-element start="15416618" stop="15416600" score="7.61538" pvalue="3.18e-05">
<sequence>ACCCTGCTTGGGGGGCAGG</sequence>
<mem:qvalue>0.0486</mem:qvalue>
</matched-element>
</scanned-sequence>
<scanned-sequence accession="chr3" name="chr3">
</scanned-sequence>
<mem:has-qvalues>yes</mem:has-qvalues>
</pattern>
<pattern accession="GLIS2.H12CORE.0.SM.B" name="">
<scanned-sequence accession="chr3" name="chr3">
</scanned-sequence>
<scanned-sequence accession="chr3" name="chr3">
</scanned-sequence>
<mem:has-qvalues>yes</mem:has-qvalues>
</pattern>
<pattern accession="GLIS3.H12CORE.0.P.C" name="">
<scanned-sequence accession="chr3" name="chr3">
<matched-element start="15416613" stop="15416601" score="12.1837" pvalue="2.9e-05">
<sequence>GCTTGGGGGGCAG</sequence>
<mem:qvalue>0.0414</mem:qvalue>
</matched-element>
</scanned-sequence>
<scanned-sequence accession="chr3" name="chr3">
<matched-element start="15425693" stop="15425681" score="11.102" pvalue="5.53e-05">
<sequence>GGCTGGGAGGACT</sequence>
<mem:qvalue>0.0414</mem:qvalue>
</matched-element>
<matched-element start="15425791" stop="15425803" score="10.1327" pvalue="9.66e-05">
<sequence>GGCCGGGGGGCCG</sequence>
<mem:qvalue>0.0482</mem:qvalue>
</matched-element>
</scanned-sequence>
<mem:has-qvalues>yes</mem:has-qvalues>
</pattern>
<pattern accession="GLIS3.H12CORE.1.S.C" name="">
<scanned-sequence accession="chr3" name="chr3">
<matched-element start="15416612" stop="15416601" score="11.918" pvalue="4.11e-05">
<sequence>CTTGGGGGGCAG</sequence>
<mem:qvalue>0.0445</mem:qvalue>
</matched-element>
</scanned-sequence>
<scanned-sequence accession="chr3" name="chr3">
<matched-element start="15425792" stop="15425803" score="11.4426" pvalue="5.36e-05">
<sequence>GCCGGGGGGCCG</sequence>
<mem:qvalue>0.0445</mem:qvalue>
</matched-element>
</scanned-sequence>
<mem:has-qvalues>yes</mem:has-qvalues>
</pattern>
<pattern accession="GMEB1.H12CORE.0.P.C" name="">
<scanned-sequence accession="chr3" name="chr3">
</scanned-sequence>
<scanned-sequence accession="chr3" name="chr3">
</scanned-sequence>
<mem:has-qvalues>yes</mem:has-qvalues>
</pattern>
<pattern accession="GMEB1.H12CORE.1.P.C" name="">
<scanned-sequence accession="chr3" name="chr3">
</scanned-sequence>
<scanned-sequence accession="chr3" name="chr3">
</scanned-sequence>
<mem:has-qvalues>yes</mem:has-qvalues>
</pattern>
<pattern accession="GMEB1.H12CORE.2.SM.B" name="">
<scanned-sequence accession="chr3" name="chr3">
</scanned-sequence>
<scanned-sequence accession="chr3" name="chr3">
</scanned-sequence>
<mem:has-qvalues>yes</mem:has-qvalues>
</pattern>
<pattern accession="GMEB2.H12CORE.0.P.C" name="">
<scanned-sequence accession="chr3" name="chr3">
</scanned-sequence>
<scanned-sequence accession="chr3" name="chr3">
</scanned-sequence>
<mem:has-qvalues>yes</mem:has-qvalues>
</pattern>
<pattern accession="GMEB2.H12CORE.1.P.C" name="">
<scanned-sequence accession="chr3" name="chr3">
</scanned-sequence>
<scanned-sequence accession="chr3" name="chr3">
</scanned-sequence>
<mem:has-qvalues>yes</mem:has-qvalues>
</pattern>
<pattern accession="GMEB2.H12CORE.2.SM.B" name="">
<scanned-sequence accession="chr3" name="chr3">
</scanned-sequence>
<scanned-sequence accession="chr3" name="chr3">
</scanned-sequence>
<mem:has-qvalues>yes</mem:has-qvalues>
</pattern>
<pattern accession="GRHL1.H12CORE.0.PSM.A" name="">
<scanned-sequence accession="chr3" name="chr3">
</scanned-sequence>
<scanned-sequence accession="chr3" name="chr3">
</scanned-sequence>
<mem:has-qvalues>yes</mem:has-qvalues>
</pattern>
<pattern accession="GRHL1.H12CORE.1.PS.A" name="">
<scanned-sequence accession="chr3" name="chr3">
</scanned-sequence>
<scanned-sequence accession="chr3" name="chr3">
</scanned-sequence>
<mem:has-qvalues>yes</mem:has-qvalues>
</pattern>
<pattern accession="GRHL2.H12CORE.0.P.B" name="">
<scanned-sequence accession="chr3" name="chr3">
</scanned-sequence>
<scanned-sequence accession="chr3" name="chr3">
</scanned-sequence>
<mem:has-qvalues>yes</mem:has-qvalues>
</pattern>
<pattern accession="GRHL2.H12CORE.1.P.B" name="">
<scanned-sequence accession="chr3" name="chr3">
</scanned-sequence>
<scanned-sequence accession="chr3" name="chr3">
</scanned-sequence>
<mem:has-qvalues>yes</mem:has-qvalues>
</pattern>
<pattern accession="GSC.H12CORE.0.SM.B" name="">
<scanned-sequence accession="chr3" name="chr3">
</scanned-sequence>
<scanned-sequence accession="chr3" name="chr3">
</scanned-sequence>
<mem:has-qvalues>yes</mem:has-qvalues>
</pattern>
<pattern accession="GSC2.H12CORE.0.SM.B" name="">
<scanned-sequence accession="chr3" name="chr3">
</scanned-sequence>
<scanned-sequence accession="chr3" name="chr3">
</scanned-sequence>
<mem:has-qvalues>yes</mem:has-qvalues>
</pattern>
<pattern accession="GSX1.H12CORE.0.SM.B" name="">
<scanned-sequence accession="chr3" name="chr3">
</scanned-sequence>
<scanned-sequence accession="chr3" name="chr3">
</scanned-sequence>
<mem:has-qvalues>yes</mem:has-qvalues>
</pattern>
<pattern accession="GSX2.H12CORE.0.SM.B" name="">
<scanned-sequence accession="chr3" name="chr3">
</scanned-sequence>
<scanned-sequence accession="chr3" name="chr3">
</scanned-sequence>
<mem:has-qvalues>yes</mem:has-qvalues>
</pattern>
<pattern accession="HAND1.H12CORE.0.P.B" name="">
<scanned-sequence accession="chr3" name="chr3">
</scanned-sequence>
<scanned-sequence accession="chr3" name="chr3">
</scanned-sequence>
<mem:has-qvalues>yes</mem:has-qvalues>
</pattern>
<pattern accession="HAND1.H12CORE.1.P.B" name="">
<scanned-sequence accession="chr3" name="chr3">
</scanned-sequence>
<scanned-sequence accession="chr3" name="chr3">
</scanned-sequence>
<mem:has-qvalues>yes</mem:has-qvalues>
</pattern>
<pattern accession="HAND2.H12CORE.0.P.B" name="">
<scanned-sequence accession="chr3" name="chr3">
</scanned-sequence>
<scanned-sequence accession="chr3" name="chr3">
</scanned-sequence>
<mem:has-qvalues>yes</mem:has-qvalues>
</pattern>
<pattern accession="HAND2.H12CORE.1.P.B" name="">
<scanned-sequence accession="chr3" name="chr3">
</scanned-sequence>
<scanned-sequence accession="chr3" name="chr3">
</scanned-sequence>
<mem:has-qvalues>yes</mem:has-qvalues>
</pattern>
<pattern accession="HAND2.H12CORE.2.S.C" name="">
<scanned-sequence accession="chr3" name="chr3">
</scanned-sequence>
<scanned-sequence accession="chr3" name="chr3">
</scanned-sequence>
<mem:has-qvalues>yes</mem:has-qvalues>
</pattern>
<pattern accession="HEN1.H12CORE.0.S.B" name="">
<scanned-sequence accession="chr3" name="chr3">
</scanned-sequence>
<scanned-sequence accession="chr3" name="chr3">
</scanned-sequence>
<mem:has-qvalues>yes</mem:has-qvalues>
</pattern>
<pattern accession="HEN2.H12CORE.0.SM.B" name="">
<scanned-sequence accession="chr3" name="chr3">
</scanned-sequence>
<scanned-sequence accession="chr3" name="chr3">
</scanned-sequence>
<mem:has-qvalues>yes</mem:has-qvalues>
</pattern>
<pattern accession="HES1.H12CORE.0.S.C" name="">
<scanned-sequence accession="chr3" name="chr3">
</scanned-sequence>
<scanned-sequence accession="chr3" name="chr3">
</scanned-sequence>
<mem:has-qvalues>yes</mem:has-qvalues>
</pattern>
<pattern accession="HES1.H12CORE.1.S.C" name="">
<scanned-sequence accession="chr3" name="chr3">
</scanned-sequence>
<scanned-sequence accession="chr3" name="chr3">
</scanned-sequence>
<mem:has-qvalues>yes</mem:has-qvalues>
</pattern>
<pattern accession="HES2.H12CORE.0.S.C" name="">
<scanned-sequence accession="chr3" name="chr3">
</scanned-sequence>
<scanned-sequence accession="chr3" name="chr3">
</scanned-sequence>
<mem:has-qvalues>yes</mem:has-qvalues>
</pattern>
<pattern accession="HES5.H12CORE.0.SM.B" name="">
<scanned-sequence accession="chr3" name="chr3">
</scanned-sequence>
<scanned-sequence accession="chr3" name="chr3">
</scanned-sequence>
<mem:has-qvalues>yes</mem:has-qvalues>
</pattern>
<pattern accession="HES7.H12CORE.0.S.B" name="">
<scanned-sequence accession="chr3" name="chr3">
</scanned-sequence>
<scanned-sequence accession="chr3" name="chr3">
</scanned-sequence>
<mem:has-qvalues>yes</mem:has-qvalues>
</pattern>
<pattern accession="HESX1.H12CORE.0.SM.B" name="">
<scanned-sequence accession="chr3" name="chr3">
</scanned-sequence>
<scanned-sequence accession="chr3" name="chr3">
</scanned-sequence>
<mem:has-qvalues>yes</mem:has-qvalues>
</pattern>
<pattern accession="HESX1.H12CORE.1.S.B" name="">
<scanned-sequence accession="chr3" name="chr3">
</scanned-sequence>
<scanned-sequence accession="chr3" name="chr3">
</scanned-sequence>
<mem:has-qvalues>yes</mem:has-qvalues>
</pattern>
<pattern accession="HEY1.H12CORE.0.S.B" name="">
<scanned-sequence accession="chr3" name="chr3">
</scanned-sequence>
<scanned-sequence accession="chr3" name="chr3">
</scanned-sequence>
<mem:has-qvalues>yes</mem:has-qvalues>
</pattern>
<pattern accession="HEY2.H12CORE.0.S.B" name="">
<scanned-sequence accession="chr3" name="chr3">
</scanned-sequence>
<scanned-sequence accession="chr3" name="chr3">
</scanned-sequence>
<mem:has-qvalues>yes</mem:has-qvalues>
</pattern>
<pattern accession="HIC1.H12CORE.0.PSM.A" name="">
<scanned-sequence accession="chr3" name="chr3">
</scanned-sequence>
<scanned-sequence accession="chr3" name="chr3">
</scanned-sequence>
<mem:has-qvalues>yes</mem:has-qvalues>
</pattern>
<pattern accession="HIC2.H12CORE.0.P.B" name="">
<scanned-sequence accession="chr3" name="chr3">
</scanned-sequence>
<scanned-sequence accession="chr3" name="chr3">
</scanned-sequence>
<mem:has-qvalues>yes</mem:has-qvalues>
</pattern>
<pattern accession="HIF1A.H12CORE.0.P.B" name="">
<scanned-sequence accession="chr3" name="chr3">
</scanned-sequence>
<scanned-sequence accession="chr3" name="chr3">
</scanned-sequence>
<mem:has-qvalues>yes</mem:has-qvalues>
</pattern>
<pattern accession="HIF1A.H12CORE.1.P.B" name="">
<scanned-sequence accession="chr3" name="chr3">
</scanned-sequence>
<scanned-sequence accession="chr3" name="chr3">
</scanned-sequence>
<mem:has-qvalues>yes</mem:has-qvalues>
</pattern>
<pattern accession="HIF3A.H12CORE.0.P.C" name="">
<scanned-sequence accession="chr3" name="chr3">
</scanned-sequence>
<scanned-sequence accession="chr3" name="chr3">
</scanned-sequence>
<mem:has-qvalues>yes</mem:has-qvalues>
</pattern>
<pattern accession="HIF3A.H12CORE.1.P.C" name="">
<scanned-sequence accession="chr3" name="chr3">
</scanned-sequence>
<scanned-sequence accession="chr3" name="chr3">
</scanned-sequence>
<mem:has-qvalues>yes</mem:has-qvalues>
</pattern>
<pattern accession="HINFP.H12CORE.0.P.B" name="">
<scanned-sequence accession="chr3" name="chr3">
</scanned-sequence>
<scanned-sequence accession="chr3" name="chr3">
<matched-element start="15425549" stop="15425568" score="13.25" pvalue="8.32e-06">
<sequence>CCGGGGCAGGGAGAGGACTA</sequence>
<mem:qvalue>0.00686</mem:qvalue>
</matched-element>
<matched-element start="15425620" stop="15425639" score="12.6053" pvalue="1.18e-05">
<sequence>GGGGACTAGATGGAGGACGG</sequence>
<mem:qvalue>0.00686</mem:qvalue>
</matched-element>
<matched-element start="15425887" stop="15425868" score="8.78947" pvalue="7.49e-05">
<sequence>CCGGGCGGGCGGGAGGGACG</sequence>
<mem:qvalue>0.0257</mem:qvalue>
</matched-element>
<matched-element start="15425800" stop="15425819" score="7.78947" pvalue="0.000116">
<sequence>GCCGAGGGGGCCGGAGGCCG</sequence>
<mem:qvalue>0.0257</mem:qvalue>
</matched-element>
<matched-element start="15425793" stop="15425812" score="7.44737" pvalue="0.000134">
<sequence>CCGGGGGGCCGAGGGGGCCG</sequence>
<mem:qvalue>0.0257</mem:qvalue>
</matched-element>
<matched-element start="15425593" stop="15425612" score="7.09211" pvalue="0.000155">
<sequence>AGGGAGTTTGGTGAGGAAGG</sequence>
<mem:qvalue>0.0257</mem:qvalue>
</matched-element>
<matched-element start="15425776" stop="15425795" score="6.90789" pvalue="0.000167">
<sequence>TCGGGGTGAGGGGGAGGCCG</sequence>
<mem:qvalue>0.0257</mem:qvalue>
</matched-element>
<matched-element start="15425883" stop="15425864" score="6.77632" pvalue="0.000176">
<sequence>GCGGGCGGGAGGGACGGGAC</sequence>
<mem:qvalue>0.0257</mem:qvalue>
</matched-element>
<matched-element start="15425786" stop="15425805" score="5.52632" pvalue="0.000289">
<sequence>GGGGAGGCCGGGGGGCCGAG</sequence>
<mem:qvalue>0.0374</mem:qvalue>
</matched-element>
<matched-element start="15425796" stop="15425815" score="4.86842" pvalue="0.000371">
<sequence>GGGGGCCGAGGGGGCCGGAG</sequence>
<mem:qvalue>0.0417</mem:qvalue>
</matched-element>
<matched-element start="15425637" stop="15425656" score="4.71053" pvalue="0.000393">
<sequence>CGGGGGTTAGGTGAAGGATG</sequence>
<mem:qvalue>0.0417</mem:qvalue>
</matched-element>
</scanned-sequence>
<mem:has-qvalues>yes</mem:has-qvalues>
</pattern>
<pattern accession="HINFP.H12CORE.1.P.B" name="">
<scanned-sequence accession="chr3" name="chr3">
</scanned-sequence>
<scanned-sequence accession="chr3" name="chr3">
</scanned-sequence>
<mem:has-qvalues>yes</mem:has-qvalues>
</pattern>
<pattern accession="HINFP.H12CORE.2.S.B" name="">
<scanned-sequence accession="chr3" name="chr3">
</scanned-sequence>
<scanned-sequence accession="chr3" name="chr3">
</scanned-sequence>
<mem:has-qvalues>yes</mem:has-qvalues>
</pattern>
<pattern accession="HLF.H12CORE.0.P.B" name="">
<scanned-sequence accession="chr3" name="chr3">
</scanned-sequence>
<scanned-sequence accession="chr3" name="chr3">
</scanned-sequence>
<mem:has-qvalues>yes</mem:has-qvalues>
</pattern>
<pattern accession="HLF.H12CORE.1.SM.B" name="">
<scanned-sequence accession="chr3" name="chr3">
</scanned-sequence>
<scanned-sequence accession="chr3" name="chr3">
</scanned-sequence>
<mem:has-qvalues>yes</mem:has-qvalues>
</pattern>
<pattern accession="HMBX1.H12CORE.0.PSM.A" name="">
<scanned-sequence accession="chr3" name="chr3">
</scanned-sequence>
<scanned-sequence accession="chr3" name="chr3">
</scanned-sequence>
<mem:has-qvalues>yes</mem:has-qvalues>
</pattern>
<pattern accession="HME1.H12CORE.0.PSM.A" name="">
<scanned-sequence accession="chr3" name="chr3">
</scanned-sequence>
<scanned-sequence accession="chr3" name="chr3">
</scanned-sequence>
<mem:has-qvalues>yes</mem:has-qvalues>
</pattern>
<pattern accession="HME2.H12CORE.0.SM.B" name="">
<scanned-sequence accession="chr3" name="chr3">
</scanned-sequence>
<scanned-sequence accession="chr3" name="chr3">
</scanned-sequence>
<mem:has-qvalues>yes</mem:has-qvalues>
</pattern>
<pattern accession="HMGA1.H12CORE.0.P.B" name="">
<scanned-sequence accession="chr3" name="chr3">
</scanned-sequence>
<scanned-sequence accession="chr3" name="chr3">
</scanned-sequence>
<mem:has-qvalues>yes</mem:has-qvalues>
</pattern>
<pattern accession="HMX1.H12CORE.0.SM.B" name="">
<scanned-sequence accession="chr3" name="chr3">
</scanned-sequence>
<scanned-sequence accession="chr3" name="chr3">
</scanned-sequence>
<mem:has-qvalues>yes</mem:has-qvalues>
</pattern>
<pattern accession="HMX2.H12CORE.0.SM.B" name="">
<scanned-sequence accession="chr3" name="chr3">
</scanned-sequence>
<scanned-sequence accession="chr3" name="chr3">
</scanned-sequence>
<mem:has-qvalues>yes</mem:has-qvalues>
</pattern>
<pattern accession="HMX3.H12CORE.0.S.B" name="">
<scanned-sequence accession="chr3" name="chr3">
</scanned-sequence>
<scanned-sequence accession="chr3" name="chr3">
</scanned-sequence>
<mem:has-qvalues>yes</mem:has-qvalues>
</pattern>
<pattern accession="HNF1A.H12CORE.0.PS.A" name="">
<scanned-sequence accession="chr3" name="chr3">
</scanned-sequence>
<scanned-sequence accession="chr3" name="chr3">
</scanned-sequence>
<mem:has-qvalues>yes</mem:has-qvalues>
</pattern>
<pattern accession="HNF1B.H12CORE.0.PS.A" name="">
<scanned-sequence accession="chr3" name="chr3">
</scanned-sequence>
<scanned-sequence accession="chr3" name="chr3">
</scanned-sequence>
<mem:has-qvalues>yes</mem:has-qvalues>
</pattern>
<pattern accession="HNF1B.H12CORE.1.P.D" name="">
<scanned-sequence accession="chr3" name="chr3">
</scanned-sequence>
<scanned-sequence accession="chr3" name="chr3">
</scanned-sequence>
<mem:has-qvalues>yes</mem:has-qvalues>
</pattern>
<pattern accession="HNF4A.H12CORE.0.PSM.A" name="">
<scanned-sequence accession="chr3" name="chr3">
</scanned-sequence>
<scanned-sequence accession="chr3" name="chr3">
</scanned-sequence>
<mem:has-qvalues>yes</mem:has-qvalues>
</pattern>
<pattern accession="HNF4G.H12CORE.0.P.B" name="">
<scanned-sequence accession="chr3" name="chr3">
</scanned-sequence>
<scanned-sequence accession="chr3" name="chr3">
</scanned-sequence>
<mem:has-qvalues>yes</mem:has-qvalues>
</pattern>
<pattern accession="HNF6.H12CORE.0.PM.A" name="">
<scanned-sequence accession="chr3" name="chr3">
</scanned-sequence>
<scanned-sequence accession="chr3" name="chr3">
</scanned-sequence>
<mem:has-qvalues>yes</mem:has-qvalues>
</pattern>
<pattern accession="HNF6.H12CORE.1.S.B" name="">
<scanned-sequence accession="chr3" name="chr3">
</scanned-sequence>
<scanned-sequence accession="chr3" name="chr3">
</scanned-sequence>
<mem:has-qvalues>yes</mem:has-qvalues>
</pattern>
<pattern accession="HNF6.H12CORE.2.S.B" name="">
<scanned-sequence accession="chr3" name="chr3">
</scanned-sequence>
<scanned-sequence accession="chr3" name="chr3">
</scanned-sequence>
<mem:has-qvalues>yes</mem:has-qvalues>
</pattern>
<pattern accession="HNF6.H12CORE.3.M.B" name="">
<scanned-sequence accession="chr3" name="chr3">
</scanned-sequence>
<scanned-sequence accession="chr3" name="chr3">
</scanned-sequence>
<mem:has-qvalues>yes</mem:has-qvalues>
</pattern>
<pattern accession="HOMEZ.H12CORE.0.S.B" name="">
<scanned-sequence accession="chr3" name="chr3">
</scanned-sequence>
<scanned-sequence accession="chr3" name="chr3">
</scanned-sequence>
<mem:has-qvalues>yes</mem:has-qvalues>
</pattern>
<pattern accession="HSF1.H12CORE.0.PSM.A" name="">
<scanned-sequence accession="chr3" name="chr3">
</scanned-sequence>
<scanned-sequence accession="chr3" name="chr3">
</scanned-sequence>
<mem:has-qvalues>yes</mem:has-qvalues>
</pattern>
<pattern accession="HSF1.H12CORE.1.P.B" name="">
<scanned-sequence accession="chr3" name="chr3">
</scanned-sequence>
<scanned-sequence accession="chr3" name="chr3">
</scanned-sequence>
<mem:has-qvalues>yes</mem:has-qvalues>
</pattern>
<pattern accession="HSF1.H12CORE.2.P.B" name="">
<scanned-sequence accession="chr3" name="chr3">
</scanned-sequence>
<scanned-sequence accession="chr3" name="chr3">
</scanned-sequence>
<mem:has-qvalues>yes</mem:has-qvalues>
</pattern>
<pattern accession="HSF2.H12CORE.0.PSM.A" name="">
<scanned-sequence accession="chr3" name="chr3">
</scanned-sequence>
<scanned-sequence accession="chr3" name="chr3">
</scanned-sequence>
<mem:has-qvalues>yes</mem:has-qvalues>
</pattern>
<pattern accession="HSF4.H12CORE.0.SM.B" name="">
<scanned-sequence accession="chr3" name="chr3">
</scanned-sequence>
<scanned-sequence accession="chr3" name="chr3">
</scanned-sequence>
<mem:has-qvalues>yes</mem:has-qvalues>
</pattern>
<pattern accession="HSF5.H12CORE.0.M.C" name="">
<scanned-sequence accession="chr3" name="chr3">
</scanned-sequence>
<scanned-sequence accession="chr3" name="chr3">
</scanned-sequence>
<mem:has-qvalues>yes</mem:has-qvalues>
</pattern>
<pattern accession="HSF5.H12CORE.1.S.C" name="">
<scanned-sequence accession="chr3" name="chr3">
</scanned-sequence>
<scanned-sequence accession="chr3" name="chr3">
</scanned-sequence>
<mem:has-qvalues>yes</mem:has-qvalues>
</pattern>
<pattern accession="HSFY1.H12CORE.0.S.B" name="">
<scanned-sequence accession="chr3" name="chr3">
</scanned-sequence>
<scanned-sequence accession="chr3" name="chr3">
</scanned-sequence>
<mem:has-qvalues>yes</mem:has-qvalues>
</pattern>
<pattern accession="HSFY1.H12CORE.1.S.B" name="">
<scanned-sequence accession="chr3" name="chr3">
</scanned-sequence>
<scanned-sequence accession="chr3" name="chr3">
</scanned-sequence>
<mem:has-qvalues>yes</mem:has-qvalues>
</pattern>
<pattern accession="HSFY1.H12CORE.2.M.B" name="">
<scanned-sequence accession="chr3" name="chr3">
</scanned-sequence>
<scanned-sequence accession="chr3" name="chr3">
</scanned-sequence>
<mem:has-qvalues>yes</mem:has-qvalues>
</pattern>
<pattern accession="HTF4.H12CORE.0.PSM.A" name="">
<scanned-sequence accession="chr3" name="chr3">
</scanned-sequence>
<scanned-sequence accession="chr3" name="chr3">
</scanned-sequence>
<mem:has-qvalues>yes</mem:has-qvalues>
</pattern>
<pattern accession="HXA1.H12CORE.0.SM.B" name="">
<scanned-sequence accession="chr3" name="chr3">
</scanned-sequence>
<scanned-sequence accession="chr3" name="chr3">
</scanned-sequence>
<mem:has-qvalues>yes</mem:has-qvalues>
</pattern>
<pattern accession="HXA1.H12CORE.1.S.B" name="">
<scanned-sequence accession="chr3" name="chr3">
</scanned-sequence>
<scanned-sequence accession="chr3" name="chr3">
</scanned-sequence>
<mem:has-qvalues>yes</mem:has-qvalues>
</pattern>
<pattern accession="HXA10.H12CORE.0.S.B" name="">
<scanned-sequence accession="chr3" name="chr3">
</scanned-sequence>
<scanned-sequence accession="chr3" name="chr3">
</scanned-sequence>
<mem:has-qvalues>yes</mem:has-qvalues>
</pattern>
<pattern accession="HXA10.H12CORE.1.M.B" name="">
<scanned-sequence accession="chr3" name="chr3">
</scanned-sequence>
<scanned-sequence accession="chr3" name="chr3">
</scanned-sequence>
<mem:has-qvalues>yes</mem:has-qvalues>
</pattern>
<pattern accession="HXA11.H12CORE.0.PS.A" name="">
<scanned-sequence accession="chr3" name="chr3">
</scanned-sequence>
<scanned-sequence accession="chr3" name="chr3">
</scanned-sequence>
<mem:has-qvalues>yes</mem:has-qvalues>
</pattern>
<pattern accession="HXA11.H12CORE.1.SM.B" name="">
<scanned-sequence accession="chr3" name="chr3">
</scanned-sequence>
<scanned-sequence accession="chr3" name="chr3">
</scanned-sequence>
<mem:has-qvalues>yes</mem:has-qvalues>
</pattern>
<pattern accession="HXA13.H12CORE.0.P.B" name="">
<scanned-sequence accession="chr3" name="chr3">
</scanned-sequence>
<scanned-sequence accession="chr3" name="chr3">
</scanned-sequence>
<mem:has-qvalues>yes</mem:has-qvalues>
</pattern>
<pattern accession="HXA13.H12CORE.1.SM.B" name="">
<scanned-sequence accession="chr3" name="chr3">
</scanned-sequence>
<scanned-sequence accession="chr3" name="chr3">
</scanned-sequence>
<mem:has-qvalues>yes</mem:has-qvalues>
</pattern>
<pattern accession="HXA2.H12CORE.0.SM.B" name="">
<scanned-sequence accession="chr3" name="chr3">
</scanned-sequence>
<scanned-sequence accession="chr3" name="chr3">
</scanned-sequence>
<mem:has-qvalues>yes</mem:has-qvalues>
</pattern>
<pattern accession="HXA4.H12CORE.0.SM.B" name="">
<scanned-sequence accession="chr3" name="chr3">
</scanned-sequence>
<scanned-sequence accession="chr3" name="chr3">
</scanned-sequence>
<mem:has-qvalues>yes</mem:has-qvalues>
</pattern>
<pattern accession="HXA5.H12CORE.0.SM.B" name="">
<scanned-sequence accession="chr3" name="chr3">
</scanned-sequence>
<scanned-sequence accession="chr3" name="chr3">
</scanned-sequence>
<mem:has-qvalues>yes</mem:has-qvalues>
</pattern>
<pattern accession="HXA6.H12CORE.0.SM.B" name="">
<scanned-sequence accession="chr3" name="chr3">
</scanned-sequence>
<scanned-sequence accession="chr3" name="chr3">
</scanned-sequence>
<mem:has-qvalues>yes</mem:has-qvalues>
</pattern>
<pattern accession="HXA7.H12CORE.0.SM.B" name="">
<scanned-sequence accession="chr3" name="chr3">
</scanned-sequence>
<scanned-sequence accession="chr3" name="chr3">
</scanned-sequence>
<mem:has-qvalues>yes</mem:has-qvalues>
</pattern>
<pattern accession="HXA9.H12CORE.0.P.B" name="">
<scanned-sequence accession="chr3" name="chr3">
</scanned-sequence>
<scanned-sequence accession="chr3" name="chr3">
</scanned-sequence>
<mem:has-qvalues>yes</mem:has-qvalues>
</pattern>
<pattern accession="HXA9.H12CORE.1.SM.B" name="">
<scanned-sequence accession="chr3" name="chr3">
</scanned-sequence>
<scanned-sequence accession="chr3" name="chr3">
</scanned-sequence>
<mem:has-qvalues>yes</mem:has-qvalues>
</pattern>
<pattern accession="HXA9.H12CORE.2.P.B" name="">
<scanned-sequence accession="chr3" name="chr3">
</scanned-sequence>
<scanned-sequence accession="chr3" name="chr3">
</scanned-sequence>
<mem:has-qvalues>yes</mem:has-qvalues>
</pattern>
<pattern accession="HXB1.H12CORE.0.SM.B" name="">
<scanned-sequence accession="chr3" name="chr3">
</scanned-sequence>
<scanned-sequence accession="chr3" name="chr3">
</scanned-sequence>
<mem:has-qvalues>yes</mem:has-qvalues>
</pattern>
<pattern accession="HXB13.H12CORE.0.PS.A" name="">
<scanned-sequence accession="chr3" name="chr3">
</scanned-sequence>
<scanned-sequence accession="chr3" name="chr3">
</scanned-sequence>
<mem:has-qvalues>yes</mem:has-qvalues>
</pattern>
<pattern accession="HXB13.H12CORE.1.SM.B" name="">
<scanned-sequence accession="chr3" name="chr3">
</scanned-sequence>
<scanned-sequence accession="chr3" name="chr3">
</scanned-sequence>
<mem:has-qvalues>yes</mem:has-qvalues>
</pattern>
<pattern accession="HXB2.H12CORE.0.SM.B" name="">
<scanned-sequence accession="chr3" name="chr3">
</scanned-sequence>
<scanned-sequence accession="chr3" name="chr3">
</scanned-sequence>
<mem:has-qvalues>yes</mem:has-qvalues>
</pattern>
<pattern accession="HXB3.H12CORE.0.S.B" name="">
<scanned-sequence accession="chr3" name="chr3">
</scanned-sequence>
<scanned-sequence accession="chr3" name="chr3">
</scanned-sequence>
<mem:has-qvalues>yes</mem:has-qvalues>
</pattern>
<pattern accession="HXB4.H12CORE.0.P.B" name="">
<scanned-sequence accession="chr3" name="chr3">
</scanned-sequence>
<scanned-sequence accession="chr3" name="chr3">
</scanned-sequence>
<mem:has-qvalues>yes</mem:has-qvalues>
</pattern>
<pattern accession="HXB4.H12CORE.1.PSM.A" name="">
<scanned-sequence accession="chr3" name="chr3">
</scanned-sequence>
<scanned-sequence accession="chr3" name="chr3">
</scanned-sequence>
<mem:has-qvalues>yes</mem:has-qvalues>
</pattern>
<pattern accession="HXB5.H12CORE.0.SM.B" name="">
<scanned-sequence accession="chr3" name="chr3">
</scanned-sequence>
<scanned-sequence accession="chr3" name="chr3">
</scanned-sequence>
<mem:has-qvalues>yes</mem:has-qvalues>
</pattern>
<pattern accession="HXB6.H12CORE.0.SM.B" name="">
<scanned-sequence accession="chr3" name="chr3">
</scanned-sequence>
<scanned-sequence accession="chr3" name="chr3">
</scanned-sequence>
<mem:has-qvalues>yes</mem:has-qvalues>
</pattern>
<pattern accession="HXB7.H12CORE.0.P.C" name="">
<scanned-sequence accession="chr3" name="chr3">
</scanned-sequence>
<scanned-sequence accession="chr3" name="chr3">
</scanned-sequence>
<mem:has-qvalues>yes</mem:has-qvalues>
</pattern>
<pattern accession="HXB7.H12CORE.1.SM.B" name="">
<scanned-sequence accession="chr3" name="chr3">
</scanned-sequence>
<scanned-sequence accession="chr3" name="chr3">
</scanned-sequence>
<mem:has-qvalues>yes</mem:has-qvalues>
</pattern>
<pattern accession="HXB8.H12CORE.0.PSM.A" name="">
<scanned-sequence accession="chr3" name="chr3">
</scanned-sequence>
<scanned-sequence accession="chr3" name="chr3">
</scanned-sequence>
<mem:has-qvalues>yes</mem:has-qvalues>
</pattern>
<pattern accession="HXB9.H12CORE.0.S.C" name="">
<scanned-sequence accession="chr3" name="chr3">
</scanned-sequence>
<scanned-sequence accession="chr3" name="chr3">
</scanned-sequence>
<mem:has-qvalues>yes</mem:has-qvalues>
</pattern>
<pattern accession="HXB9.H12CORE.1.M.C" name="">
<scanned-sequence accession="chr3" name="chr3">
</scanned-sequence>
<scanned-sequence accession="chr3" name="chr3">
</scanned-sequence>
<mem:has-qvalues>yes</mem:has-qvalues>
</pattern>
<pattern accession="HXC10.H12CORE.0.P.B" name="">
<scanned-sequence accession="chr3" name="chr3">
</scanned-sequence>
<scanned-sequence accession="chr3" name="chr3">
</scanned-sequence>
<mem:has-qvalues>yes</mem:has-qvalues>
</pattern>
<pattern accession="HXC10.H12CORE.1.S.B" name="">
<scanned-sequence accession="chr3" name="chr3">
</scanned-sequence>
<scanned-sequence accession="chr3" name="chr3">
</scanned-sequence>
<mem:has-qvalues>yes</mem:has-qvalues>
</pattern>
<pattern accession="HXC10.H12CORE.2.SM.B" name="">
<scanned-sequence accession="chr3" name="chr3">
</scanned-sequence>
<scanned-sequence accession="chr3" name="chr3">
</scanned-sequence>
<mem:has-qvalues>yes</mem:has-qvalues>
</pattern>
<pattern accession="HXC11.H12CORE.0.SM.B" name="">
<scanned-sequence accession="chr3" name="chr3">
</scanned-sequence>
<scanned-sequence accession="chr3" name="chr3">
</scanned-sequence>
<mem:has-qvalues>yes</mem:has-qvalues>
</pattern>
<pattern accession="HXC11.H12CORE.1.S.B" name="">
<scanned-sequence accession="chr3" name="chr3">
</scanned-sequence>
<scanned-sequence accession="chr3" name="chr3">
</scanned-sequence>
<mem:has-qvalues>yes</mem:has-qvalues>
</pattern>
<pattern accession="HXC12.H12CORE.0.SM.B" name="">
<scanned-sequence accession="chr3" name="chr3">
</scanned-sequence>
<scanned-sequence accession="chr3" name="chr3">
</scanned-sequence>
<mem:has-qvalues>yes</mem:has-qvalues>
</pattern>
<pattern accession="HXC13.H12CORE.0.SM.B" name="">
<scanned-sequence accession="chr3" name="chr3">
</scanned-sequence>
<scanned-sequence accession="chr3" name="chr3">
</scanned-sequence>
<mem:has-qvalues>yes</mem:has-qvalues>
</pattern>
<pattern accession="HXC4.H12CORE.0.SM.B" name="">
<scanned-sequence accession="chr3" name="chr3">
</scanned-sequence>
<scanned-sequence accession="chr3" name="chr3">
</scanned-sequence>
<mem:has-qvalues>yes</mem:has-qvalues>
</pattern>
<pattern accession="HXC8.H12CORE.0.SM.B" name="">
<scanned-sequence accession="chr3" name="chr3">
</scanned-sequence>
<scanned-sequence accession="chr3" name="chr3">
</scanned-sequence>
<mem:has-qvalues>yes</mem:has-qvalues>
</pattern>
<pattern accession="HXC9.H12CORE.0.P.B" name="">
<scanned-sequence accession="chr3" name="chr3">
</scanned-sequence>
<scanned-sequence accession="chr3" name="chr3">
<matched-element start="15425341" stop="15425352" score="12.2035" pvalue="2.77e-05">
<sequence>TAATTTACAGCC</sequence>
<mem:qvalue>0.0491</mem:qvalue>
</matched-element>
</scanned-sequence>
<mem:has-qvalues>yes</mem:has-qvalues>
</pattern>
<pattern accession="HXC9.H12CORE.1.S.C" name="">
<scanned-sequence accession="chr3" name="chr3">
</scanned-sequence>
<scanned-sequence accession="chr3" name="chr3">
</scanned-sequence>
<mem:has-qvalues>yes</mem:has-qvalues>
</pattern>
<pattern accession="HXC9.H12CORE.2.M.C" name="">
<scanned-sequence accession="chr3" name="chr3">
</scanned-sequence>
<scanned-sequence accession="chr3" name="chr3">
</scanned-sequence>
<mem:has-qvalues>yes</mem:has-qvalues>
</pattern>
<pattern accession="HXD1.H12CORE.0.SM.B" name="">
<scanned-sequence accession="chr3" name="chr3">
</scanned-sequence>
<scanned-sequence accession="chr3" name="chr3">
</scanned-sequence>
<mem:has-qvalues>yes</mem:has-qvalues>
</pattern>
<pattern accession="HXD10.H12CORE.0.SM.B" name="">
<scanned-sequence accession="chr3" name="chr3">
</scanned-sequence>
<scanned-sequence accession="chr3" name="chr3">
</scanned-sequence>
<mem:has-qvalues>yes</mem:has-qvalues>
</pattern>
<pattern accession="HXD11.H12CORE.0.PS.A" name="">
<scanned-sequence accession="chr3" name="chr3">
</scanned-sequence>
<scanned-sequence accession="chr3" name="chr3">
</scanned-sequence>
<mem:has-qvalues>yes</mem:has-qvalues>
</pattern>
<pattern accession="HXD11.H12CORE.1.SM.B" name="">
<scanned-sequence accession="chr3" name="chr3">
</scanned-sequence>
<scanned-sequence accession="chr3" name="chr3">
</scanned-sequence>
<mem:has-qvalues>yes</mem:has-qvalues>
</pattern>
<pattern accession="HXD12.H12CORE.0.SM.B" name="">
<scanned-sequence accession="chr3" name="chr3">
</scanned-sequence>
<scanned-sequence accession="chr3" name="chr3">
</scanned-sequence>
<mem:has-qvalues>yes</mem:has-qvalues>
</pattern>
<pattern accession="HXD13.H12CORE.0.PS.A" name="">
<scanned-sequence accession="chr3" name="chr3">
</scanned-sequence>
<scanned-sequence accession="chr3" name="chr3">
</scanned-sequence>
<mem:has-qvalues>yes</mem:has-qvalues>
</pattern>
<pattern accession="HXD13.H12CORE.1.SM.B" name="">
<scanned-sequence accession="chr3" name="chr3">
</scanned-sequence>
<scanned-sequence accession="chr3" name="chr3">
</scanned-sequence>
<mem:has-qvalues>yes</mem:has-qvalues>
</pattern>
<pattern accession="HXD3.H12CORE.0.SM.B" name="">
<scanned-sequence accession="chr3" name="chr3">
</scanned-sequence>
<scanned-sequence accession="chr3" name="chr3">
</scanned-sequence>
<mem:has-qvalues>yes</mem:has-qvalues>
</pattern>
<pattern accession="HXD4.H12CORE.0.SM.B" name="">
<scanned-sequence accession="chr3" name="chr3">
</scanned-sequence>
<scanned-sequence accession="chr3" name="chr3">
</scanned-sequence>
<mem:has-qvalues>yes</mem:has-qvalues>
</pattern>
<pattern accession="HXD8.H12CORE.0.SM.B" name="">
<scanned-sequence accession="chr3" name="chr3">
</scanned-sequence>
<scanned-sequence accession="chr3" name="chr3">
</scanned-sequence>
<mem:has-qvalues>yes</mem:has-qvalues>
</pattern>
<pattern accession="HXD9.H12CORE.0.SM.B" name="">
<scanned-sequence accession="chr3" name="chr3">
</scanned-sequence>
<scanned-sequence accession="chr3" name="chr3">
</scanned-sequence>
<mem:has-qvalues>yes</mem:has-qvalues>
</pattern>
<pattern accession="IRF1.H12CORE.0.P.B" name="">
<scanned-sequence accession="chr3" name="chr3">
</scanned-sequence>
<scanned-sequence accession="chr3" name="chr3">
</scanned-sequence>
<mem:has-qvalues>yes</mem:has-qvalues>
</pattern>
<pattern accession="IRF2.H12CORE.0.PSM.A" name="">
<scanned-sequence accession="chr3" name="chr3">
</scanned-sequence>
<scanned-sequence accession="chr3" name="chr3">
</scanned-sequence>
<mem:has-qvalues>yes</mem:has-qvalues>
</pattern>
<pattern accession="IRF3.H12CORE.0.PS.A" name="">
<scanned-sequence accession="chr3" name="chr3">
</scanned-sequence>
<scanned-sequence accession="chr3" name="chr3">
</scanned-sequence>
<mem:has-qvalues>yes</mem:has-qvalues>
</pattern>
<pattern accession="IRF3.H12CORE.1.SM.B" name="">
<scanned-sequence accession="chr3" name="chr3">
</scanned-sequence>
<scanned-sequence accession="chr3" name="chr3">
</scanned-sequence>
<mem:has-qvalues>yes</mem:has-qvalues>
</pattern>
<pattern accession="IRF4.H12CORE.0.P.B" name="">
<scanned-sequence accession="chr3" name="chr3">
</scanned-sequence>
<scanned-sequence accession="chr3" name="chr3">
<matched-element start="15425516" stop="15425500" score="17.6341" pvalue="2.35e-07">
<sequence>AGAAAAGAACTGAAACT</sequence>
<mem:qvalue>0.000395</mem:qvalue>
</matched-element>
</scanned-sequence>
<mem:has-qvalues>yes</mem:has-qvalues>
</pattern>
<pattern accession="IRF4.H12CORE.1.S.B" name="">
<scanned-sequence accession="chr3" name="chr3">
</scanned-sequence>
<scanned-sequence accession="chr3" name="chr3">
</scanned-sequence>
<mem:has-qvalues>yes</mem:has-qvalues>
</pattern>
<pattern accession="IRF4.H12CORE.2.SM.B" name="">
<scanned-sequence accession="chr3" name="chr3">
</scanned-sequence>
<scanned-sequence accession="chr3" name="chr3">
</scanned-sequence>
<mem:has-qvalues>yes</mem:has-qvalues>
</pattern>
<pattern accession="IRF5.H12CORE.0.SM.B" name="">
<scanned-sequence accession="chr3" name="chr3">
</scanned-sequence>
<scanned-sequence accession="chr3" name="chr3">
</scanned-sequence>
<mem:has-qvalues>yes</mem:has-qvalues>
</pattern>
<pattern accession="IRF5.H12CORE.1.S.B" name="">
<scanned-sequence accession="chr3" name="chr3">
</scanned-sequence>
<scanned-sequence accession="chr3" name="chr3">
</scanned-sequence>
<mem:has-qvalues>yes</mem:has-qvalues>
</pattern>
<pattern accession="IRF6.H12CORE.0.SM.B" name="">
<scanned-sequence accession="chr3" name="chr3">
</scanned-sequence>
<scanned-sequence accession="chr3" name="chr3">
</scanned-sequence>
<mem:has-qvalues>yes</mem:has-qvalues>
</pattern>
<pattern accession="IRF6.H12CORE.1.S.C" name="">
<scanned-sequence accession="chr3" name="chr3">
</scanned-sequence>
<scanned-sequence accession="chr3" name="chr3">
</scanned-sequence>
<mem:has-qvalues>yes</mem:has-qvalues>
</pattern>
<pattern accession="IRF7.H12CORE.0.S.B" name="">
<scanned-sequence accession="chr3" name="chr3">
</scanned-sequence>
<scanned-sequence accession="chr3" name="chr3">
</scanned-sequence>
<mem:has-qvalues>yes</mem:has-qvalues>
</pattern>
<pattern accession="IRF7.H12CORE.1.SM.B" name="">
<scanned-sequence accession="chr3" name="chr3">
</scanned-sequence>
<scanned-sequence accession="chr3" name="chr3">
</scanned-sequence>
<mem:has-qvalues>yes</mem:has-qvalues>
</pattern>
<pattern accession="IRF8.H12CORE.0.P.B" name="">
<scanned-sequence accession="chr3" name="chr3">
</scanned-sequence>
<scanned-sequence accession="chr3" name="chr3">
<matched-element start="15425515" stop="15425497" score="16.2419" pvalue="1.82e-06">
<sequence>GAAAAGAACTGAAACTTTA</sequence>
<mem:qvalue>0.00317</mem:qvalue>
</matched-element>
</scanned-sequence>
<mem:has-qvalues>yes</mem:has-qvalues>
</pattern>
<pattern accession="IRF8.H12CORE.1.SM.B" name="">
<scanned-sequence accession="chr3" name="chr3">
</scanned-sequence>
<scanned-sequence accession="chr3" name="chr3">
</scanned-sequence>
<mem:has-qvalues>yes</mem:has-qvalues>
</pattern>
<pattern accession="IRF8.H12CORE.2.SM.B" name="">
<scanned-sequence accession="chr3" name="chr3">
</scanned-sequence>
<scanned-sequence accession="chr3" name="chr3">
</scanned-sequence>
<mem:has-qvalues>yes</mem:has-qvalues>
</pattern>
<pattern accession="IRF9.H12CORE.0.PSM.A" name="">
<scanned-sequence accession="chr3" name="chr3">
</scanned-sequence>
<scanned-sequence accession="chr3" name="chr3">
</scanned-sequence>
<mem:has-qvalues>yes</mem:has-qvalues>
</pattern>
<pattern accession="IRX1.H12CORE.0.S.C" name="">
<scanned-sequence accession="chr3" name="chr3">
</scanned-sequence>
<scanned-sequence accession="chr3" name="chr3">
</scanned-sequence>
<mem:has-qvalues>yes</mem:has-qvalues>
</pattern>
<pattern accession="IRX2.H12CORE.0.S.B" name="">
<scanned-sequence accession="chr3" name="chr3">
</scanned-sequence>
<scanned-sequence accession="chr3" name="chr3">
</scanned-sequence>
<mem:has-qvalues>yes</mem:has-qvalues>
</pattern>
<pattern accession="IRX3.H12CORE.0.M.C" name="">
<scanned-sequence accession="chr3" name="chr3">
</scanned-sequence>
<scanned-sequence accession="chr3" name="chr3">
</scanned-sequence>
<mem:has-qvalues>yes</mem:has-qvalues>
</pattern>
<pattern accession="IRX3.H12CORE.1.S.B" name="">
<scanned-sequence accession="chr3" name="chr3">
</scanned-sequence>
<scanned-sequence accession="chr3" name="chr3">
</scanned-sequence>
<mem:has-qvalues>yes</mem:has-qvalues>
</pattern>
<pattern accession="IRX3.H12CORE.2.S.C" name="">
<scanned-sequence accession="chr3" name="chr3">
</scanned-sequence>
<scanned-sequence accession="chr3" name="chr3">
</scanned-sequence>
<mem:has-qvalues>yes</mem:has-qvalues>
</pattern>
<pattern accession="IRX5.H12CORE.0.M.C" name="">
<scanned-sequence accession="chr3" name="chr3">
</scanned-sequence>
<scanned-sequence accession="chr3" name="chr3">
</scanned-sequence>
<mem:has-qvalues>yes</mem:has-qvalues>
</pattern>
<pattern accession="IRX5.H12CORE.1.SM.B" name="">
<scanned-sequence accession="chr3" name="chr3">
</scanned-sequence>
<scanned-sequence accession="chr3" name="chr3">
</scanned-sequence>
<mem:has-qvalues>yes</mem:has-qvalues>
</pattern>
<pattern accession="ISL1.H12CORE.0.PSM.A" name="">
<scanned-sequence accession="chr3" name="chr3">
</scanned-sequence>
<scanned-sequence accession="chr3" name="chr3">
</scanned-sequence>
<mem:has-qvalues>yes</mem:has-qvalues>
</pattern>
<pattern accession="ISL2.H12CORE.0.SM.B" name="">
<scanned-sequence accession="chr3" name="chr3">
</scanned-sequence>
<scanned-sequence accession="chr3" name="chr3">
</scanned-sequence>
<mem:has-qvalues>yes</mem:has-qvalues>
</pattern>
<pattern accession="ISX.H12CORE.0.SM.B" name="">
<scanned-sequence accession="chr3" name="chr3">
</scanned-sequence>
<scanned-sequence accession="chr3" name="chr3">
</scanned-sequence>
<mem:has-qvalues>yes</mem:has-qvalues>
</pattern>
<pattern accession="ISX.H12CORE.1.S.B" name="">
<scanned-sequence accession="chr3" name="chr3">
</scanned-sequence>
<scanned-sequence accession="chr3" name="chr3">
</scanned-sequence>
<mem:has-qvalues>yes</mem:has-qvalues>
</pattern>
<pattern accession="ISX.H12CORE.2.SM.B" name="">
<scanned-sequence accession="chr3" name="chr3">
</scanned-sequence>
<scanned-sequence accession="chr3" name="chr3">
</scanned-sequence>
<mem:has-qvalues>yes</mem:has-qvalues>
</pattern>
<pattern accession="ITF2.H12CORE.0.S.B" name="">
<scanned-sequence accession="chr3" name="chr3">
</scanned-sequence>
<scanned-sequence accession="chr3" name="chr3">
</scanned-sequence>
<mem:has-qvalues>yes</mem:has-qvalues>
</pattern>
<pattern accession="ITF2.H12CORE.1.PSM.A" name="">
<scanned-sequence accession="chr3" name="chr3">
</scanned-sequence>
<scanned-sequence accession="chr3" name="chr3">
</scanned-sequence>
<mem:has-qvalues>yes</mem:has-qvalues>
</pattern>
<pattern accession="JDP2.H12CORE.0.SM.B" name="">
<scanned-sequence accession="chr3" name="chr3">
</scanned-sequence>
<scanned-sequence accession="chr3" name="chr3">
</scanned-sequence>
<mem:has-qvalues>yes</mem:has-qvalues>
</pattern>
<pattern accession="JUN.H12CORE.0.P.B" name="">
<scanned-sequence accession="chr3" name="chr3">
</scanned-sequence>
<scanned-sequence accession="chr3" name="chr3">
</scanned-sequence>
<mem:has-qvalues>yes</mem:has-qvalues>
</pattern>
<pattern accession="JUN.H12CORE.1.S.C" name="">
<scanned-sequence accession="chr3" name="chr3">
</scanned-sequence>
<scanned-sequence accession="chr3" name="chr3">
</scanned-sequence>
<mem:has-qvalues>yes</mem:has-qvalues>
</pattern>
<pattern accession="JUNB.H12CORE.0.PM.A" name="">
<scanned-sequence accession="chr3" name="chr3">
</scanned-sequence>
<scanned-sequence accession="chr3" name="chr3">
</scanned-sequence>
<mem:has-qvalues>yes</mem:has-qvalues>
</pattern>
<pattern accession="JUNB.H12CORE.1.S.C" name="">
<scanned-sequence accession="chr3" name="chr3">
</scanned-sequence>
<scanned-sequence accession="chr3" name="chr3">
</scanned-sequence>
<mem:has-qvalues>yes</mem:has-qvalues>
</pattern>
<pattern accession="JUND.H12CORE.0.PM.A" name="">
<scanned-sequence accession="chr3" name="chr3">
</scanned-sequence>
<scanned-sequence accession="chr3" name="chr3">
</scanned-sequence>
<mem:has-qvalues>yes</mem:has-qvalues>
</pattern>
<pattern accession="JUND.H12CORE.1.SM.B" name="">
<scanned-sequence accession="chr3" name="chr3">
</scanned-sequence>
<scanned-sequence accession="chr3" name="chr3">
</scanned-sequence>
<mem:has-qvalues>yes</mem:has-qvalues>
</pattern>
<pattern accession="KAISO.H12CORE.0.P.B" name="">
<scanned-sequence accession="chr3" name="chr3">
</scanned-sequence>
<scanned-sequence accession="chr3" name="chr3">
</scanned-sequence>
<mem:has-qvalues>yes</mem:has-qvalues>
</pattern>
<pattern accession="KAISO.H12CORE.1.P.B" name="">
<scanned-sequence accession="chr3" name="chr3">
</scanned-sequence>
<scanned-sequence accession="chr3" name="chr3">
</scanned-sequence>
<mem:has-qvalues>yes</mem:has-qvalues>
</pattern>
<pattern accession="KLF1.H12CORE.0.P.B" name="">
<scanned-sequence accession="chr3" name="chr3">
<matched-element start="15416419" stop="15416407" score="13.5484" pvalue="1.27e-05">
<sequence>AGGGGTGGGGCAT</sequence>
<mem:qvalue>0.0179</mem:qvalue>
</matched-element>
<matched-element start="15416613" stop="15416625" score="12.6774" pvalue="2.32e-05">
<sequence>CAGGGTGGTGTCC</sequence>
<mem:qvalue>0.0179</mem:qvalue>
</matched-element>
<matched-element start="15416434" stop="15416446" score="10.8065" pvalue="7.29e-05">
<sequence>GAGGGCGGGCCTT</sequence>
<mem:qvalue>0.0296</mem:qvalue>
</matched-element>
<matched-element start="15416390" stop="15416402" score="9.5" pvalue="0.000148">
<sequence>TGGGGTGGGGATA</sequence>
<mem:qvalue>0.0345</mem:qvalue>
</matched-element>
<matched-element start="15416508" stop="15416520" score="9.45161" pvalue="0.000152">
<sequence>GTGGGCGAGTCCC</sequence>
<mem:qvalue>0.0345</mem:qvalue>
</matched-element>
</scanned-sequence>
<scanned-sequence accession="chr3" name="chr3">
<matched-element start="15425405" stop="15425417" score="10.7097" pvalue="7.71e-05">
<sequence>AGGGGTGGTGACC</sequence>
<mem:qvalue>0.0296</mem:qvalue>
</matched-element>
<matched-element start="15425756" stop="15425768" score="9.3871" pvalue="0.000157">
<sequence>GAGGGCTGGGGCT</sequence>
<mem:qvalue>0.0345</mem:qvalue>
</matched-element>
<matched-element start="15425757" stop="15425769" score="8.91935" pvalue="0.000199">
<sequence>AGGGCTGGGGCTG</sequence>
<mem:qvalue>0.0383</mem:qvalue>
</matched-element>
<matched-element start="15425777" stop="15425789" score="8.58065" pvalue="0.000236">
<sequence>CGGGGTGAGGGGG</sequence>
<mem:qvalue>0.0403</mem:qvalue>
</matched-element>
</scanned-sequence>
<mem:has-qvalues>yes</mem:has-qvalues>
</pattern>
<pattern accession="KLF10.H12CORE.0.P.C" name="">
<scanned-sequence accession="chr3" name="chr3">
<matched-element start="15416431" stop="15416445" score="14.8807" pvalue="4.15e-06">
<sequence>GGAGAGGGCGGGCCT</sequence>
<mem:qvalue>0.00574</mem:qvalue>
</matched-element>
<matched-element start="15416422" stop="15416408" score="11.8716" pvalue="2.68e-05">
<sequence>TTCAGGGGTGGGGCA</sequence>
<mem:qvalue>0.0155</mem:qvalue>
</matched-element>
<matched-element start="15416387" stop="15416401" score="9.17431" pvalue="0.000112">
<sequence>CTATGGGGTGGGGAT</sequence>
<mem:qvalue>0.0155</mem:qvalue>
</matched-element>
<matched-element start="15416505" stop="15416519" score="8.66972" pvalue="0.000143">
<sequence>ACAGTGGGCGAGTCC</sequence>
<mem:qvalue>0.0158</mem:qvalue>
</matched-element>
<matched-element start="15416569" stop="15416555" score="4.33945" pvalue="0.000961">
<sequence>GTGGTGAGCAGGGCT</sequence>
<mem:qvalue>0.0461</mem:qvalue>
</matched-element>
</scanned-sequence>
<scanned-sequence accession="chr3" name="chr3">
<matched-element start="15425785" stop="15425799" score="10.8716" pvalue="4.67e-05">
<sequence>GGGGGAGGCCGGGGG</sequence>
<mem:qvalue>0.0155</mem:qvalue>
</matched-element>
<matched-element start="15425809" stop="15425823" score="10.7431" pvalue="5e-05">
<sequence>GCCGGAGGCCGGGAC</sequence>
<mem:qvalue>0.0155</mem:qvalue>
</matched-element>
<matched-element start="15425605" stop="15425619" score="10.3119" pvalue="6.27e-05">
<sequence>GAGGAAGGTGTGGAC</sequence>
<mem:qvalue>0.0155</mem:qvalue>
</matched-element>
<matched-element start="15425754" stop="15425768" score="9.6789" pvalue="8.7e-05">
<sequence>AGGAGGGCTGGGGCT</sequence>
<mem:qvalue>0.0155</mem:qvalue>
</matched-element>
<matched-element start="15425381" stop="15425367" score="9.48624" pvalue="9.59e-05">
<sequence>GCCAGAGGAGGGTCG</sequence>
<mem:qvalue>0.0155</mem:qvalue>
</matched-element>
<matched-element start="15425611" stop="15425625" score="9.43119" pvalue="9.86e-05">
<sequence>GGTGTGGACGGGGAC</sequence>
<mem:qvalue>0.0155</mem:qvalue>
</matched-element>
<matched-element start="15425786" stop="15425800" score="9.19266" pvalue="0.000111">
<sequence>GGGGAGGCCGGGGGG</sequence>
<mem:qvalue>0.0155</mem:qvalue>
</matched-element>
<matched-element start="15425753" stop="15425767" score="8.87156" pvalue="0.00013">
<sequence>CAGGAGGGCTGGGGC</sequence>
<mem:qvalue>0.0158</mem:qvalue>
</matched-element>
<matched-element start="15425402" stop="15425416" score="8.52294" pvalue="0.000154">
<sequence>CAGAGGGGTGGTGAC</sequence>
<mem:qvalue>0.0158</mem:qvalue>
</matched-element>
<matched-element start="15425877" stop="15425863" score="8.44954" pvalue="0.00016">
<sequence>GGGAGGGACGGGACG</sequence>
<mem:qvalue>0.0158</mem:qvalue>
</matched-element>
<matched-element start="15425802" stop="15425816" score="8.2844" pvalue="0.000173">
<sequence>CGAGGGGGCCGGAGG</sequence>
<mem:qvalue>0.0159</mem:qvalue>
</matched-element>
<matched-element start="15425886" stop="15425872" score="7.72477" pvalue="0.000224">
<sequence>CGGGCGGGCGGGAGG</sequence>
<mem:qvalue>0.0194</mem:qvalue>
</matched-element>
<matched-element start="15425803" stop="15425817" score="7.3578" pvalue="0.000266">
<sequence>GAGGGGGCCGGAGGC</sequence>
<mem:qvalue>0.0216</mem:qvalue>
</matched-element>
<matched-element start="15425882" stop="15425868" score="7.00917" pvalue="0.000311">
<sequence>CGGGCGGGAGGGACG</sequence>
<mem:qvalue>0.0239</mem:qvalue>
</matched-element>
<matched-element start="15425878" stop="15425864" score="6.08257" pvalue="0.000467">
<sequence>CGGGAGGGACGGGAC</sequence>
<mem:qvalue>0.0319</mem:qvalue>
</matched-element>
<matched-element start="15425704" stop="15425690" score="5.99083" pvalue="0.000486">
<sequence>TGAGTAAGTGGGGCT</sequence>
<mem:qvalue>0.0319</mem:qvalue>
</matched-element>
<matched-element start="15425793" stop="15425807" score="5.80734" pvalue="0.000525">
<sequence>CCGGGGGGCCGAGGG</sequence>
<mem:qvalue>0.0319</mem:qvalue>
</matched-element>
<matched-element start="15425699" stop="15425685" score="5.74312" pvalue="0.00054">
<sequence>AAGTGGGGCTGGGAG</sequence>
<mem:qvalue>0.0319</mem:qvalue>
</matched-element>
<matched-element start="15425780" stop="15425794" score="5.70642" pvalue="0.000548">
<sequence>GGTGAGGGGGAGGCC</sequence>
<mem:qvalue>0.0319</mem:qvalue>
</matched-element>
<matched-element start="15425652" stop="15425666" score="5.68807" pvalue="0.000552">
<sequence>GGATGGGGTGCTGGT</sequence>
<mem:qvalue>0.0319</mem:qvalue>
</matched-element>
<matched-element start="15425810" stop="15425824" score="5.40367" pvalue="0.000623">
<sequence>CCGGAGGCCGGGACG</sequence>
<mem:qvalue>0.0345</mem:qvalue>
</matched-element>
<matched-element start="15425628" stop="15425642" score="4.84404" pvalue="0.000784">
<sequence>GATGGAGGACGGGGG</sequence>
<mem:qvalue>0.0405</mem:qvalue>
</matched-element>
<matched-element start="15425377" stop="15425363" score="4.82569" pvalue="0.00079">
<sequence>GAGGAGGGTCGGTGT</sequence>
<mem:qvalue>0.0405</mem:qvalue>
</matched-element>
<matched-element start="15425698" stop="15425684" score="4.18349" pvalue="0.00102">
<sequence>AGTGGGGCTGGGAGG</sequence>
<mem:qvalue>0.0461</mem:qvalue>
</matched-element>
<matched-element start="15425870" stop="15425856" score="4.11927" pvalue="0.00105">
<sequence>ACGGGACGCGGTGCA</sequence>
<mem:qvalue>0.0461</mem:qvalue>
</matched-element>
<matched-element start="15425646" stop="15425660" score="4.08257" pvalue="0.00106">
<sequence>GGTGAAGGATGGGGT</sequence>
<mem:qvalue>0.0461</mem:qvalue>
</matched-element>
<matched-element start="15425629" stop="15425643" score="4.02752" pvalue="0.00109">
<sequence>ATGGAGGACGGGGGT</sequence>
<mem:qvalue>0.0461</mem:qvalue>
</matched-element>
<matched-element start="15425444" stop="15425458" score="3.9633" pvalue="0.00112">
<sequence>CAAGGGGGTATTTCT</sequence>
<mem:qvalue>0.0461</mem:qvalue>
</matched-element>
<matched-element start="15425794" stop="15425808" score="3.92661" pvalue="0.00113">
<sequence>CGGGGGGCCGAGGGG</sequence>
<mem:qvalue>0.0461</mem:qvalue>
</matched-element>
<matched-element start="15425776" stop="15425790" score="3.85321" pvalue="0.00116">
<sequence>TCGGGGTGAGGGGGA</sequence>
<mem:qvalue>0.0461</mem:qvalue>
</matched-element>
</scanned-sequence>
<mem:has-qvalues>yes</mem:has-qvalues>
</pattern>
<pattern accession="KLF10.H12CORE.1.PSM.A" name="">
<scanned-sequence accession="chr3" name="chr3">
<matched-element start="15416610" stop="15416587" score="2.82692" pvalue="3.1e-05">
<sequence>TGGGGGGCAGGCGGAAGGTGGACA</sequence>
<mem:qvalue>0.0111</mem:qvalue>
</matched-element>
<matched-element start="15416426" stop="15416449" score="-9.94231" pvalue="0.000718">
<sequence>TCAGAGGAGAGGGCGGGCCTTAGC</sequence>
<mem:qvalue>0.0461</mem:qvalue>
</matched-element>
<matched-element start="15416432" stop="15416455" score="-9.94231" pvalue="0.000718">
<sequence>GAGAGGGCGGGCCTTAGCATTTAA</sequence>
<mem:qvalue>0.0461</mem:qvalue>
</matched-element>
<matched-element start="15416388" stop="15416411" score="-11.1923" pvalue="0.000934">
<sequence>TATGGGGTGGGGATAACGGATGCC</sequence>
<mem:qvalue>0.0461</mem:qvalue>
</matched-element>
</scanned-sequence>
<scanned-sequence accession="chr3" name="chr3">
<matched-element start="15425775" stop="15425798" score="5.38462" pvalue="1.46e-05">
<sequence>TTCGGGGTGAGGGGGAGGCCGGGG</sequence>
<mem:qvalue>0.01</mem:qvalue>
</matched-element>
<matched-element start="15425606" stop="15425629" score="5.11538" pvalue="1.58e-05">
<sequence>AGGAAGGTGTGGACGGGGACTAGA</sequence>
<mem:qvalue>0.01</mem:qvalue>
</matched-element>
<matched-element start="15425783" stop="15425806" score="4.17308" pvalue="2.1e-05">
<sequence>GAGGGGGAGGCCGGGGGGCCGAGG</sequence>
<mem:qvalue>0.01</mem:qvalue>
</matched-element>
<matched-element start="15425792" stop="15425815" score="-0.923077" pvalue="8.59e-05">
<sequence>GCCGGGGGGCCGAGGGGGCCGGAG</sequence>
<mem:qvalue>0.0246</mem:qvalue>
</matched-element>
<matched-element start="15425389" stop="15425366" score="-1.78846" pvalue="0.000107">
<sequence>TGGTGGGTGCCAGAGGAGGGTCGG</sequence>
<mem:qvalue>0.0256</mem:qvalue>
</matched-element>
<matched-element start="15425391" stop="15425368" score="-2.53846" pvalue="0.00013">
<sequence>CGTGGTGGGTGCCAGAGGAGGGTC</sequence>
<mem:qvalue>0.0266</mem:qvalue>
</matched-element>
<matched-element start="15425781" stop="15425804" score="-3.59615" pvalue="0.000169">
<sequence>GTGAGGGGGAGGCCGGGGGGCCGA</sequence>
<mem:qvalue>0.0302</mem:qvalue>
</matched-element>
<matched-element start="15425889" stop="15425866" score="-4.25" pvalue="0.000198">
<sequence>CCCCGGGCGGGCGGGAGGGACGGG</sequence>
<mem:qvalue>0.0304</mem:qvalue>
</matched-element>
<matched-element start="15425537" stop="15425560" score="-4.63462" pvalue="0.000217">
<sequence>TTTAGGGATTTTCCGGGGCAGGGA</sequence>
<mem:qvalue>0.0304</mem:qvalue>
</matched-element>
<matched-element start="15425636" stop="15425659" score="-4.94231" pvalue="0.000233">
<sequence>ACGGGGGTTAGGTGAAGGATGGGG</sequence>
<mem:qvalue>0.0304</mem:qvalue>
</matched-element>
<matched-element start="15425655" stop="15425678" score="-5.63462" pvalue="0.000275">
<sequence>TGGGGTGCTGGTCGGAGGATGGCT</sequence>
<mem:qvalue>0.0328</mem:qvalue>
</matched-element>
<matched-element start="15425782" stop="15425805" score="-7.05769" pvalue="0.000381">
<sequence>TGAGGGGGAGGCCGGGGGGCCGAG</sequence>
<mem:qvalue>0.042</mem:qvalue>
</matched-element>
<matched-element start="15425887" stop="15425864" score="-7.61538" pvalue="0.000432">
<sequence>CCGGGCGGGCGGGAGGGACGGGAC</sequence>
<mem:qvalue>0.0442</mem:qvalue>
</matched-element>
<matched-element start="15425641" stop="15425664" score="-8.40385" pvalue="0.000515">
<sequence>GGTTAGGTGAAGGATGGGGTGCTG</sequence>
<mem:qvalue>0.0461</mem:qvalue>
</matched-element>
<matched-element start="15425885" stop="15425862" score="-8.78846" pvalue="0.00056">
<sequence>GGGCGGGCGGGAGGGACGGGACGC</sequence>
<mem:qvalue>0.0461</mem:qvalue>
</matched-element>
<matched-element start="15425434" stop="15425457" score="-9.03846" pvalue="0.000591">
<sequence>GGGAAGTTTTCAAGGGGGTATTTC</sequence>
<mem:qvalue>0.0461</mem:qvalue>
</matched-element>
<matched-element start="15425445" stop="15425468" score="-9.28846" pvalue="0.000624">
<sequence>AAGGGGGTATTTCTCAGGCACTAA</sequence>
<mem:qvalue>0.0461</mem:qvalue>
</matched-element>
<matched-element start="15425387" stop="15425364" score="-10.0769" pvalue="0.000739">
<sequence>GTGGGTGCCAGAGGAGGGTCGGTG</sequence>
<mem:qvalue>0.0461</mem:qvalue>
</matched-element>
<matched-element start="15425637" stop="15425660" score="-10.1538" pvalue="0.000751">
<sequence>CGGGGGTTAGGTGAAGGATGGGGT</sequence>
<mem:qvalue>0.0461</mem:qvalue>
</matched-element>
<matched-element start="15425800" stop="15425823" score="-10.4808" pvalue="0.000805">
<sequence>GCCGAGGGGGCCGGAGGCCGGGAC</sequence>
<mem:qvalue>0.0461</mem:qvalue>
</matched-element>
<matched-element start="15425630" stop="15425653" score="-10.6346" pvalue="0.000831">
<sequence>TGGAGGACGGGGGTTAGGTGAAGG</sequence>
<mem:qvalue>0.0461</mem:qvalue>
</matched-element>
<matched-element start="15425370" stop="15425347" score="-10.6538" pvalue="0.000835">
<sequence>GTCGGTGTTTAGCTGAGGGGCTGT</sequence>
<mem:qvalue>0.0461</mem:qvalue>
</matched-element>
<matched-element start="15425793" stop="15425816" score="-10.8654" pvalue="0.000872">
<sequence>CCGGGGGGCCGAGGGGGCCGGAGG</sequence>
<mem:qvalue>0.0461</mem:qvalue>
</matched-element>
<matched-element start="15425896" stop="15425873" score="-10.8654" pvalue="0.000872">
<sequence>TTCCGGGCCCCGGGCGGGCGGGAG</sequence>
<mem:qvalue>0.0461</mem:qvalue>
</matched-element>
<matched-element start="15425590" stop="15425613" score="-11.0577" pvalue="0.000908">
<sequence>TAGAGGGAGTTTGGTGAGGAAGGT</sequence>
<mem:qvalue>0.0461</mem:qvalue>
</matched-element>
<matched-element start="15425709" stop="15425686" score="-11.3846" pvalue="0.000972">
<sequence>CACCGTGAGTAAGTGGGGCTGGGA</sequence>
<mem:qvalue>0.0464</mem:qvalue>
</matched-element>
<matched-element start="15425592" stop="15425615" score="-11.8077" pvalue="0.00106">
<sequence>GAGGGAGTTTGGTGAGGAAGGTGT</sequence>
<mem:qvalue>0.049</mem:qvalue>
</matched-element>
<matched-element start="15425548" stop="15425571" score="-11.9615" pvalue="0.00109">
<sequence>TCCGGGGCAGGGAGAGGACTAGTA</sequence>
<mem:qvalue>0.049</mem:qvalue>
</matched-element>
</scanned-sequence>
<mem:has-qvalues>yes</mem:has-qvalues>
</pattern>
<pattern accession="KLF11.H12CORE.0.P.B" name="">
<scanned-sequence accession="chr3" name="chr3">
<matched-element start="15416432" stop="15416446" score="16.551" pvalue="1.26e-06">
<sequence>GAGAGGGCGGGCCTT</sequence>
<mem:qvalue>0.00173</mem:qvalue>
</matched-element>
<matched-element start="15416421" stop="15416407" score="11.4796" pvalue="1.93e-05">
<sequence>TCAGGGGTGGGGCAT</sequence>
<mem:qvalue>0.0107</mem:qvalue>
</matched-element>
<matched-element start="15416388" stop="15416402" score="7.31633" pvalue="0.00012">
<sequence>TATGGGGTGGGGATA</sequence>
<mem:qvalue>0.0155</mem:qvalue>
</matched-element>
<matched-element start="15416506" stop="15416520" score="4.9898" pvalue="0.000297">
<sequence>CAGTGGGCGAGTCCC</sequence>
<mem:qvalue>0.0203</mem:qvalue>
</matched-element>
<matched-element start="15416431" stop="15416445" score="3.82653" pvalue="0.000454">
<sequence>GGAGAGGGCGGGCCT</sequence>
<mem:qvalue>0.0259</mem:qvalue>
</matched-element>
<matched-element start="15416610" stop="15416596" score="3.36735" pvalue="0.000534">
<sequence>TGGGGGGCAGGCGGA</sequence>
<mem:qvalue>0.0281</mem:qvalue>
</matched-element>
<matched-element start="15416568" stop="15416554" score="2.44898" pvalue="0.000735">
<sequence>TGGTGAGCAGGGCTG</sequence>
<mem:qvalue>0.0346</mem:qvalue>
</matched-element>
<matched-element start="15416606" stop="15416592" score="1.20408" pvalue="0.00111">
<sequence>GGGCAGGCGGAAGGT</sequence>
<mem:qvalue>0.0435</mem:qvalue>
</matched-element>
<matched-element start="15416488" stop="15416474" score="0.908163" pvalue="0.00123">
<sequence>GGCCAGGCAGGGATG</sequence>
<mem:qvalue>0.0451</mem:qvalue>
</matched-element>
</scanned-sequence>
<scanned-sequence accession="chr3" name="chr3">
<matched-element start="15425755" stop="15425769" score="10.6939" pvalue="2.79e-05">
<sequence>GGAGGGCTGGGGCTG</sequence>
<mem:qvalue>0.0107</mem:qvalue>
</matched-element>
<matched-element start="15425810" stop="15425824" score="10.449" pvalue="3.12e-05">
<sequence>CCGGAGGCCGGGACG</sequence>
<mem:qvalue>0.0107</mem:qvalue>
</matched-element>
<matched-element start="15425876" stop="15425862" score="9.02041" pvalue="5.89e-05">
<sequence>GGAGGGACGGGACGC</sequence>
<mem:qvalue>0.0154</mem:qvalue>
</matched-element>
<matched-element start="15425786" stop="15425800" score="8.5102" pvalue="7.32e-05">
<sequence>GGGGAGGCCGGGGGG</sequence>
<mem:qvalue>0.0154</mem:qvalue>
</matched-element>
<matched-element start="15425885" stop="15425871" score="8.33673" pvalue="7.89e-05">
<sequence>GGGCGGGCGGGAGGG</sequence>
<mem:qvalue>0.0154</mem:qvalue>
</matched-element>
<matched-element start="15425811" stop="15425825" score="7.15306" pvalue="0.000128">
<sequence>CGGAGGCCGGGACGA</sequence>
<mem:qvalue>0.0155</mem:qvalue>
</matched-element>
<matched-element start="15425803" stop="15425817" score="7.10204" pvalue="0.000131">
<sequence>GAGGGGGCCGGAGGC</sequence>
<mem:qvalue>0.0155</mem:qvalue>
</matched-element>
<matched-element start="15425754" stop="15425768" score="6.77551" pvalue="0.000149">
<sequence>AGGAGGGCTGGGGCT</sequence>
<mem:qvalue>0.0155</mem:qvalue>
</matched-element>
<matched-element start="15425881" stop="15425867" score="6.71429" pvalue="0.000153">
<sequence>GGGCGGGAGGGACGG</sequence>
<mem:qvalue>0.0155</mem:qvalue>
</matched-element>
<matched-element start="15425698" stop="15425684" score="6.69388" pvalue="0.000154">
<sequence>AGTGGGGCTGGGAGG</sequence>
<mem:qvalue>0.0155</mem:qvalue>
</matched-element>
<matched-element start="15425612" stop="15425626" score="6.62245" pvalue="0.000159">
<sequence>GTGTGGACGGGGACT</sequence>
<mem:qvalue>0.0155</mem:qvalue>
</matched-element>
<matched-element start="15425787" stop="15425801" score="6.18367" pvalue="0.000188">
<sequence>GGGAGGCCGGGGGGC</sequence>
<mem:qvalue>0.0172</mem:qvalue>
</matched-element>
<matched-element start="15425794" stop="15425808" score="5.37755" pvalue="0.000257">
<sequence>CGGGGGGCCGAGGGG</sequence>
<mem:qvalue>0.0203</mem:qvalue>
</matched-element>
<matched-element start="15425804" stop="15425818" score="5.17347" pvalue="0.000277">
<sequence>AGGGGGCCGGAGGCC</sequence>
<mem:qvalue>0.0203</mem:qvalue>
</matched-element>
<matched-element start="15425703" stop="15425689" score="5.03061" pvalue="0.000292">
<sequence>GAGTAAGTGGGGCTG</sequence>
<mem:qvalue>0.0203</mem:qvalue>
</matched-element>
<matched-element start="15425380" stop="15425366" score="5.02041" pvalue="0.000293">
<sequence>CCAGAGGAGGGTCGG</sequence>
<mem:qvalue>0.0203</mem:qvalue>
</matched-element>
<matched-element start="15425403" stop="15425417" score="4.83673" pvalue="0.000314">
<sequence>AGAGGGGTGGTGACC</sequence>
<mem:qvalue>0.0205</mem:qvalue>
</matched-element>
<matched-element start="15425877" stop="15425863" score="4.35714" pvalue="0.000375">
<sequence>GGGAGGGACGGGACG</sequence>
<mem:qvalue>0.0228</mem:qvalue>
</matched-element>
<matched-element start="15425548" stop="15425562" score="4.29592" pvalue="0.000383">
<sequence>TCCGGGGCAGGGAGA</sequence>
<mem:qvalue>0.0228</mem:qvalue>
</matched-element>
<matched-element start="15425606" stop="15425620" score="3.60204" pvalue="0.000492">
<sequence>AGGAAGGTGTGGACG</sequence>
<mem:qvalue>0.0269</mem:qvalue>
</matched-element>
<matched-element start="15425795" stop="15425809" score="3.04082" pvalue="0.000599">
<sequence>GGGGGGCCGAGGGGG</sequence>
<mem:qvalue>0.0303</mem:qvalue>
</matched-element>
<matched-element start="15425630" stop="15425644" score="2.92857" pvalue="0.000623">
<sequence>TGGAGGACGGGGGTT</sequence>
<mem:qvalue>0.0304</mem:qvalue>
</matched-element>
<matched-element start="15425781" stop="15425795" score="1.91837" pvalue="0.000879">
<sequence>GTGAGGGGGAGGCCG</sequence>
<mem:qvalue>0.0393</mem:qvalue>
</matched-element>
<matched-element start="15425733" stop="15425747" score="1.83673" pvalue="0.000904">
<sequence>GAGCAGCCGGGATCG</sequence>
<mem:qvalue>0.0393</mem:qvalue>
</matched-element>
<matched-element start="15425889" stop="15425875" score="1.78571" pvalue="0.000919">
<sequence>CCCCGGGCGGGCGGG</sequence>
<mem:qvalue>0.0393</mem:qvalue>
</matched-element>
<matched-element start="15425375" stop="15425361" score="1.64286" pvalue="0.000964">
<sequence>GGAGGGTCGGTGTTT</sequence>
<mem:qvalue>0.04</mem:qvalue>
</matched-element>
<matched-element start="15425760" stop="15425774" score="1.5102" pvalue="0.00101">
<sequence>GCTGGGGCTGCCCCG</sequence>
<mem:qvalue>0.0405</mem:qvalue>
</matched-element>
<matched-element start="15425405" stop="15425391" score="0.867347" pvalue="0.00124">
<sequence>TCTGGGGCTGAACTC</sequence>
<mem:qvalue>0.0451</mem:qvalue>
</matched-element>
<matched-element start="15425884" stop="15425898" score="0.836735" pvalue="0.00126">
<sequence>ccgGGGCCCGGAATC</sequence>
<mem:qvalue>0.0451</mem:qvalue>
</matched-element>
<matched-element start="15425869" stop="15425855" score="0.765306" pvalue="0.00129">
<sequence>CGGGACGCGGTGCAG</sequence>
<mem:qvalue>0.0451</mem:qvalue>
</matched-element>
<matched-element start="15425777" stop="15425791" score="0.44898" pvalue="0.00142">
<sequence>CGGGGTGAGGGGGAG</sequence>
<mem:qvalue>0.0486</mem:qvalue>
</matched-element>
</scanned-sequence>
<mem:has-qvalues>yes</mem:has-qvalues>
</pattern>
<pattern accession="KLF11.H12CORE.1.SM.B" name="">
<scanned-sequence accession="chr3" name="chr3">
<matched-element start="15416610" stop="15416587" score="0.461538" pvalue="0.000136">
<sequence>TGGGGGGCAGGCGGAAGGTGGACA</sequence>
<mem:qvalue>0.0227</mem:qvalue>
</matched-element>
<matched-element start="15416432" stop="15416455" score="-2.94231" pvalue="0.000345">
<sequence>GAGAGGGCGGGCCTTAGCATTTAA</sequence>
<mem:qvalue>0.0317</mem:qvalue>
</matched-element>
<matched-element start="15416506" stop="15416529" score="-3.48077" pvalue="0.000397">
<sequence>CAGTGGGCGAGTCCCGGCAGATGA</sequence>
<mem:qvalue>0.0325</mem:qvalue>
</matched-element>
<matched-element start="15416388" stop="15416411" score="-4.80769" pvalue="0.000555">
<sequence>TATGGGGTGGGGATAACGGATGCC</sequence>
<mem:qvalue>0.036</mem:qvalue>
</matched-element>
<matched-element start="15416426" stop="15416449" score="-5.34615" pvalue="0.000633">
<sequence>TCAGAGGAGAGGGCGGGCCTTAGC</sequence>
<mem:qvalue>0.0383</mem:qvalue>
</matched-element>
<matched-element start="15416606" stop="15416583" score="-7.38462" pvalue="0.00103">
<sequence>GGGCAGGCGGAAGGTGGACAAGAG</sequence>
<mem:qvalue>0.0478</mem:qvalue>
</matched-element>
</scanned-sequence>
<scanned-sequence accession="chr3" name="chr3">
<matched-element start="15425775" stop="15425798" score="11.5769" pvalue="3.26e-06">
<sequence>TTCGGGGTGAGGGGGAGGCCGGGG</sequence>
<mem:qvalue>0.00454</mem:qvalue>
</matched-element>
<matched-element start="15425783" stop="15425806" score="9.07692" pvalue="8.42e-06">
<sequence>GAGGGGGAGGCCGGGGGGCCGAGG</sequence>
<mem:qvalue>0.00479</mem:qvalue>
</matched-element>
<matched-element start="15425606" stop="15425629" score="8.51923" pvalue="1.03e-05">
<sequence>AGGAAGGTGTGGACGGGGACTAGA</sequence>
<mem:qvalue>0.00479</mem:qvalue>
</matched-element>
<matched-element start="15425792" stop="15425815" score="0.884615" pvalue="0.000121">
<sequence>GCCGGGGGGCCGAGGGGGCCGGAG</sequence>
<mem:qvalue>0.0227</mem:qvalue>
</matched-element>
<matched-element start="15425889" stop="15425866" score="0.846154" pvalue="0.000122">
<sequence>CCCCGGGCGGGCGGGAGGGACGGG</sequence>
<mem:qvalue>0.0227</mem:qvalue>
</matched-element>
<matched-element start="15425781" stop="15425804" score="0.826923" pvalue="0.000123">
<sequence>GTGAGGGGGAGGCCGGGGGGCCGA</sequence>
<mem:qvalue>0.0227</mem:qvalue>
</matched-element>
<matched-element start="15425590" stop="15425613" score="0.711538" pvalue="0.000127">
<sequence>TAGAGGGAGTTTGGTGAGGAAGGT</sequence>
<mem:qvalue>0.0227</mem:qvalue>
</matched-element>
<matched-element start="15425885" stop="15425862" score="0.115385" pvalue="0.00015">
<sequence>GGGCGGGCGGGAGGGACGGGACGC</sequence>
<mem:qvalue>0.0227</mem:qvalue>
</matched-element>
<matched-element start="15425389" stop="15425366" score="-0.173077" pvalue="0.000163">
<sequence>TGGTGGGTGCCAGAGGAGGGTCGG</sequence>
<mem:qvalue>0.0227</mem:qvalue>
</matched-element>
<matched-element start="15425881" stop="15425858" score="-0.692308" pvalue="0.000189">
<sequence>GGGCGGGAGGGACGGGACGCGGTG</sequence>
<mem:qvalue>0.0239</mem:qvalue>
</matched-element>
<matched-element start="15425537" stop="15425560" score="-1.75" pvalue="0.000252">
<sequence>TTTAGGGATTTTCCGGGGCAGGGA</sequence>
<mem:qvalue>0.0292</mem:qvalue>
</matched-element>
<matched-element start="15425782" stop="15425805" score="-2.17308" pvalue="0.000282">
<sequence>TGAGGGGGAGGCCGGGGGGCCGAG</sequence>
<mem:qvalue>0.0298</mem:qvalue>
</matched-element>
<matched-element start="15425636" stop="15425659" score="-2.40385" pvalue="0.0003">
<sequence>ACGGGGGTTAGGTGAAGGATGGGG</sequence>
<mem:qvalue>0.0298</mem:qvalue>
</matched-element>
<matched-element start="15425630" stop="15425653" score="-3.15385" pvalue="0.000365">
<sequence>TGGAGGACGGGGGTTAGGTGAAGG</sequence>
<mem:qvalue>0.0317</mem:qvalue>
</matched-element>
<matched-element start="15425754" stop="15425777" score="-3.92308" pvalue="0.000444">
<sequence>AGGAGGGCTGGGGCTGCCCCGTTC</sequence>
<mem:qvalue>0.0344</mem:qvalue>
</matched-element>
<matched-element start="15425612" stop="15425635" score="-4.48077" pvalue="0.000511">
<sequence>GTGTGGACGGGGACTAGATGGAGG</sequence>
<mem:qvalue>0.036</mem:qvalue>
</matched-element>
<matched-element start="15425641" stop="15425664" score="-4.82692" pvalue="0.000557">
<sequence>GGTTAGGTGAAGGATGGGGTGCTG</sequence>
<mem:qvalue>0.036</mem:qvalue>
</matched-element>
<matched-element start="15425786" stop="15425809" score="-4.90385" pvalue="0.000568">
<sequence>GGGGAGGCCGGGGGGCCGAGGGGG</sequence>
<mem:qvalue>0.036</mem:qvalue>
</matched-element>
<matched-element start="15425391" stop="15425368" score="-6.21154" pvalue="0.000781">
<sequence>CGTGGTGGGTGCCAGAGGAGGGTC</sequence>
<mem:qvalue>0.0453</mem:qvalue>
</matched-element>
<matched-element start="15425777" stop="15425800" score="-6.40385" pvalue="0.000817">
<sequence>CGGGGTGAGGGGGAGGCCGGGGGG</sequence>
<mem:qvalue>0.0455</mem:qvalue>
</matched-element>
<matched-element start="15425655" stop="15425678" score="-6.61538" pvalue="0.000859">
<sequence>TGGGGTGCTGGTCGGAGGATGGCT</sequence>
<mem:qvalue>0.0456</mem:qvalue>
</matched-element>
<matched-element start="15425548" stop="15425571" score="-6.73077" pvalue="0.000883">
<sequence>TCCGGGGCAGGGAGAGGACTAGTA</sequence>
<mem:qvalue>0.0456</mem:qvalue>
</matched-element>
<matched-element start="15425876" stop="15425853" score="-7.19231" pvalue="0.000984">
<sequence>GGAGGGACGGGACGCGGTGCAGTG</sequence>
<mem:qvalue>0.0478</mem:qvalue>
</matched-element>
<matched-element start="15425780" stop="15425803" score="-7.32692" pvalue="0.00102">
<sequence>GGTGAGGGGGAGGCCGGGGGGCCG</sequence>
<mem:qvalue>0.0478</mem:qvalue>
</matched-element>
</scanned-sequence>
<mem:has-qvalues>yes</mem:has-qvalues>
</pattern>
<pattern accession="KLF12.H12CORE.0.P.C" name="">
<scanned-sequence accession="chr3" name="chr3">
<matched-element start="15416435" stop="15416452" score="8.94898" pvalue="6.48e-05">
<sequence>AGGGCGGGCCTTAGCATT</sequence>
<mem:qvalue>0.0135</mem:qvalue>
</matched-element>
<matched-element start="15416418" stop="15416401" score="8.65306" pvalue="7.39e-05">
<sequence>GGGGTGGGGCATCCGTTA</sequence>
<mem:qvalue>0.0135</mem:qvalue>
</matched-element>
<matched-element start="15416391" stop="15416408" score="7.77551" pvalue="0.000108">
<sequence>GGGGTGGGGATAACGGAT</sequence>
<mem:qvalue>0.0135</mem:qvalue>
</matched-element>
<matched-element start="15416509" stop="15416526" score="7.77551" pvalue="0.000108">
<sequence>TGGGCGAGTCCCGGCAGA</sequence>
<mem:qvalue>0.0135</mem:qvalue>
</matched-element>
<matched-element start="15416429" stop="15416446" score="5.60204" pvalue="0.000262">
<sequence>GAGGAGAGGGCGGGCCTT</sequence>
<mem:qvalue>0.0168</mem:qvalue>
</matched-element>
<matched-element start="15416607" stop="15416590" score="5.17347" pvalue="0.00031">
<sequence>GGGGCAGGCGGAAGGTGG</sequence>
<mem:qvalue>0.0181</mem:qvalue>
</matched-element>
<matched-element start="15416565" stop="15416548" score="1.90816" pvalue="0.00101">
<sequence>TGAGCAGGGCTGTCCGGA</sequence>
<mem:qvalue>0.0377</mem:qvalue>
</matched-element>
<matched-element start="15416421" stop="15416438" score="1.2449" pvalue="0.00126">
<sequence>AAGGCTCAGAGGAGAGGG</sequence>
<mem:qvalue>0.0401</mem:qvalue>
</matched-element>
<matched-element start="15416609" stop="15416592" score="0.183673" pvalue="0.00179">
<sequence>GGGGGGCAGGCGGAAGGT</sequence>
<mem:qvalue>0.0482</mem:qvalue>
</matched-element>
<matched-element start="15416535" stop="15416552" score="0.112245" pvalue="0.00183">
<sequence>GTGGTGGAGAAGATCCGG</sequence>
<mem:qvalue>0.0482</mem:qvalue>
</matched-element>
</scanned-sequence>
<scanned-sequence accession="chr3" name="chr3">
<matched-element start="15425878" stop="15425861" score="11.6633" pvalue="1.79e-05">
<sequence>CGGGAGGGACGGGACGCG</sequence>
<mem:qvalue>0.0135</mem:qvalue>
</matched-element>
<matched-element start="15425784" stop="15425801" score="10.6327" pvalue="2.97e-05">
<sequence>AGGGGGAGGCCGGGGGGC</sequence>
<mem:qvalue>0.0135</mem:qvalue>
</matched-element>
<matched-element start="15425551" stop="15425568" score="9.78571" pvalue="4.43e-05">
<sequence>GGGGCAGGGAGAGGACTA</sequence>
<mem:qvalue>0.0135</mem:qvalue>
</matched-element>
<matched-element start="15425757" stop="15425774" score="9.40816" pvalue="5.26e-05">
<sequence>AGGGCTGGGGCTGCCCCG</sequence>
<mem:qvalue>0.0135</mem:qvalue>
</matched-element>
<matched-element start="15425609" stop="15425626" score="8.61224" pvalue="7.52e-05">
<sequence>AAGGTGTGGACGGGGACT</sequence>
<mem:qvalue>0.0135</mem:qvalue>
</matched-element>
<matched-element start="15425778" stop="15425795" score="8.45918" pvalue="8.04e-05">
<sequence>GGGGTGAGGGGGAGGCCG</sequence>
<mem:qvalue>0.0135</mem:qvalue>
</matched-element>
<matched-element start="15425615" stop="15425632" score="7.62245" pvalue="0.000115">
<sequence>TGGACGGGGACTAGATGG</sequence>
<mem:qvalue>0.0135</mem:qvalue>
</matched-element>
<matched-element start="15425886" stop="15425869" score="7.52041" pvalue="0.00012">
<sequence>CGGGCGGGCGGGAGGGAC</sequence>
<mem:qvalue>0.0135</mem:qvalue>
</matched-element>
<matched-element start="15425807" stop="15425824" score="7.06122" pvalue="0.000146">
<sequence>GGGCCGGAGGCCGGGACG</sequence>
<mem:qvalue>0.0151</mem:qvalue>
</matched-element>
<matched-element start="15425882" stop="15425865" score="6.66327" pvalue="0.000172">
<sequence>CGGGCGGGAGGGACGGGA</sequence>
<mem:qvalue>0.0152</mem:qvalue>
</matched-element>
<matched-element start="15425783" stop="15425800" score="6.4898" pvalue="0.000184">
<sequence>GAGGGGGAGGCCGGGGGG</sequence>
<mem:qvalue>0.0152</mem:qvalue>
</matched-element>
<matched-element start="15425786" stop="15425803" score="6.28571" pvalue="0.0002">
<sequence>GGGGAGGCCGGGGGGCCG</sequence>
<mem:qvalue>0.0152</mem:qvalue>
</matched-element>
<matched-element start="15425700" stop="15425683" score="6.2551" pvalue="0.000203">
<sequence>TAAGTGGGGCTGGGAGGA</sequence>
<mem:qvalue>0.0152</mem:qvalue>
</matched-element>
<matched-element start="15425780" stop="15425797" score="6.11224" pvalue="0.000215">
<sequence>GGTGAGGGGGAGGCCGGG</sequence>
<mem:qvalue>0.0152</mem:qvalue>
</matched-element>
<matched-element start="15425873" stop="15425856" score="6.11224" pvalue="0.000215">
<sequence>GGGACGGGACGCGGTGCA</sequence>
<mem:qvalue>0.0152</mem:qvalue>
</matched-element>
<matched-element start="15425790" stop="15425807" score="5.88776" pvalue="0.000235">
<sequence>AGGCCGGGGGGCCGAGGG</sequence>
<mem:qvalue>0.0157</mem:qvalue>
</matched-element>
<matched-element start="15425797" stop="15425814" score="5.44898" pvalue="0.000279">
<sequence>GGGGCCGAGGGGGCCGGA</sequence>
<mem:qvalue>0.017</mem:qvalue>
</matched-element>
<matched-element start="15425785" stop="15425802" score="4.78571" pvalue="0.000359">
<sequence>GGGGGAGGCCGGGGGGCC</sequence>
<mem:qvalue>0.0201</mem:qvalue>
</matched-element>
<matched-element start="15425874" stop="15425857" score="4.64286" pvalue="0.000379">
<sequence>AGGGACGGGACGCGGTGC</sequence>
<mem:qvalue>0.0204</mem:qvalue>
</matched-element>
<matched-element start="15425813" stop="15425830" score="4.5" pvalue="0.0004">
<sequence>GAGGCCGGGACGAGTGCA</sequence>
<mem:qvalue>0.0207</mem:qvalue>
</matched-element>
<matched-element start="15425556" stop="15425573" score="4.15306" pvalue="0.000456">
<sequence>AGGGAGAGGACTAGTAGA</sequence>
<mem:qvalue>0.0227</mem:qvalue>
</matched-element>
<matched-element start="15425758" stop="15425775" score="3.91837" pvalue="0.000497">
<sequence>GGGCTGGGGCTGCCCCGT</sequence>
<mem:qvalue>0.0237</mem:qvalue>
</matched-element>
<matched-element start="15425753" stop="15425770" score="3.7551" pvalue="0.000527">
<sequence>CAGGAGGGCTGGGGCTGC</sequence>
<mem:qvalue>0.0237</mem:qvalue>
</matched-element>
<matched-element start="15425633" stop="15425650" score="3.71429" pvalue="0.000535">
<sequence>AGGACGGGGGTTAGGTGA</sequence>
<mem:qvalue>0.0237</mem:qvalue>
</matched-element>
<matched-element start="15425406" stop="15425423" score="3.61224" pvalue="0.000555">
<sequence>GGGGTGGTGACCCCACTG</sequence>
<mem:qvalue>0.0237</mem:qvalue>
</matched-element>
<matched-element start="15425402" stop="15425385" score="3.56122" pvalue="0.000566">
<sequence>GGGGCTGAACTCGTGGTG</sequence>
<mem:qvalue>0.0237</mem:qvalue>
</matched-element>
<matched-element start="15425789" stop="15425806" score="2.92857" pvalue="0.00071">
<sequence>GAGGCCGGGGGGCCGAGG</sequence>
<mem:qvalue>0.0289</mem:qvalue>
</matched-element>
<matched-element start="15425695" stop="15425678" score="2.47959" pvalue="0.000831">
<sequence>GGGGCTGGGAGGACTTTA</sequence>
<mem:qvalue>0.0321</mem:qvalue>
</matched-element>
<matched-element start="15425656" stop="15425673" score="2.45918" pvalue="0.000837">
<sequence>GGGGTGCTGGTCGGAGGA</sequence>
<mem:qvalue>0.0321</mem:qvalue>
</matched-element>
<matched-element start="15425606" stop="15425623" score="1.65306" pvalue="0.0011">
<sequence>AGGAAGGTGTGGACGGGG</sequence>
<mem:qvalue>0.0395</mem:qvalue>
</matched-element>
<matched-element start="15425377" stop="15425360" score="1.61224" pvalue="0.00112">
<sequence>GAGGAGGGTCGGTGTTTA</sequence>
<mem:qvalue>0.0395</mem:qvalue>
</matched-element>
<matched-element start="15425540" stop="15425557" score="1.52041" pvalue="0.00115">
<sequence>AGGGATTTTCCGGGGCAG</sequence>
<mem:qvalue>0.0397</mem:qvalue>
</matched-element>
<matched-element start="15425644" stop="15425661" score="1.34694" pvalue="0.00122">
<sequence>TAGGTGAAGGATGGGGTG</sequence>
<mem:qvalue>0.0401</mem:qvalue>
</matched-element>
<matched-element start="15425763" stop="15425780" score="1.16327" pvalue="0.0013">
<sequence>GGGGCTGCCCCGTTCGGG</sequence>
<mem:qvalue>0.0401</mem:qvalue>
</matched-element>
<matched-element start="15425795" stop="15425812" score="1.14286" pvalue="0.00131">
<sequence>GGGGGGCCGAGGGGGCCG</sequence>
<mem:qvalue>0.0401</mem:qvalue>
</matched-element>
<matched-element start="15425892" stop="15425875" score="1.13265" pvalue="0.00131">
<sequence>GGGCCCCGGGCGGGCGGG</sequence>
<mem:qvalue>0.0401</mem:qvalue>
</matched-element>
<matched-element start="15425773" stop="15425756" score="0.77551" pvalue="0.00148">
<sequence>GGGGCAGCCCCAGCCCTC</sequence>
<mem:qvalue>0.0432</mem:qvalue>
</matched-element>
<matched-element start="15425605" stop="15425622" score="0.765306" pvalue="0.00148">
<sequence>GAGGAAGGTGTGGACGGG</sequence>
<mem:qvalue>0.0432</mem:qvalue>
</matched-element>
<matched-element start="15425651" stop="15425668" score="0.602041" pvalue="0.00156">
<sequence>AGGATGGGGTGCTGGTCG</sequence>
<mem:qvalue>0.0446</mem:qvalue>
</matched-element>
<matched-element start="15425798" stop="15425815" score="0.153061" pvalue="0.00181">
<sequence>GGGCCGAGGGGGCCGGAG</sequence>
<mem:qvalue>0.0482</mem:qvalue>
</matched-element>
<matched-element start="15425905" stop="15425888" score="0.132653" pvalue="0.00182">
<sequence>AGAGCGGGATTCCGGGCC</sequence>
<mem:qvalue>0.0482</mem:qvalue>
</matched-element>
<matched-element start="15425690" stop="15425673" score="-0.0612245" pvalue="0.00193">
<sequence>TGGGAGGACTTTAGCCAT</sequence>
<mem:qvalue>0.0496</mem:qvalue>
</matched-element>
<matched-element start="15425730" stop="15425747" score="-0.132653" pvalue="0.00198">
<sequence>TAAGAGCAGCCGGGATCG</sequence>
<mem:qvalue>0.0496</mem:qvalue>
</matched-element>
<matched-element start="15425620" stop="15425637" score="-0.204082" pvalue="0.00202">
<sequence>GGGGACTAGATGGAGGAC</sequence>
<mem:qvalue>0.0496</mem:qvalue>
</matched-element>
<matched-element start="15425814" stop="15425831" score="-0.255102" pvalue="0.00206">
<sequence>AGGCCGGGACGAGTGCAA</sequence>
<mem:qvalue>0.0496</mem:qvalue>
</matched-element>
<matched-element start="15425792" stop="15425809" score="-0.27551" pvalue="0.00207">
<sequence>GCCGGGGGGCCGAGGGGG</sequence>
<mem:qvalue>0.0496</mem:qvalue>
</matched-element>
</scanned-sequence>
<mem:has-qvalues>yes</mem:has-qvalues>
</pattern>
<pattern accession="KLF12.H12CORE.1.PSM.A" name="">
<scanned-sequence accession="chr3" name="chr3">
</scanned-sequence>
<scanned-sequence accession="chr3" name="chr3">
</scanned-sequence>
<mem:has-qvalues>yes</mem:has-qvalues>
</pattern>
<pattern accession="KLF13.H12CORE.0.PSM.A" name="">
<scanned-sequence accession="chr3" name="chr3">
</scanned-sequence>
<scanned-sequence accession="chr3" name="chr3">
</scanned-sequence>
<mem:has-qvalues>yes</mem:has-qvalues>
</pattern>
<pattern accession="KLF13.H12CORE.1.P.C" name="">
<scanned-sequence accession="chr3" name="chr3">
<matched-element start="15416609" stop="15416590" score="11.1636" pvalue="4.55e-05">
<sequence>GGGGGGCAGGCGGAAGGTGG</sequence>
<mem:qvalue>0.00701</mem:qvalue>
</matched-element>
<matched-element start="15416507" stop="15416526" score="10.8182" pvalue="5.6e-05">
<sequence>AGTGGGCGAGTCCCGGCAGA</sequence>
<mem:qvalue>0.00701</mem:qvalue>
</matched-element>
<matched-element start="15416433" stop="15416452" score="9.7" pvalue="0.000107">
<sequence>AGAGGGCGGGCCTTAGCATT</sequence>
<mem:qvalue>0.00898</mem:qvalue>
</matched-element>
<matched-element start="15416420" stop="15416401" score="9.08182" pvalue="0.000151">
<sequence>CAGGGGTGGGGCATCCGTTA</sequence>
<mem:qvalue>0.0108</mem:qvalue>
</matched-element>
<matched-element start="15416567" stop="15416548" score="8.17273" pvalue="0.000246">
<sequence>GGTGAGCAGGGCTGTCCGGA</sequence>
<mem:qvalue>0.0152</mem:qvalue>
</matched-element>
<matched-element start="15416389" stop="15416408" score="7.98182" pvalue="0.000272">
<sequence>ATGGGGTGGGGATAACGGAT</sequence>
<mem:qvalue>0.016</mem:qvalue>
</matched-element>
<matched-element start="15416608" stop="15416589" score="7.68182" pvalue="0.000318">
<sequence>GGGGGCAGGCGGAAGGTGGA</sequence>
<mem:qvalue>0.0174</mem:qvalue>
</matched-element>
<matched-element start="15416427" stop="15416446" score="4.96364" pvalue="0.00117">
<sequence>CAGAGGAGAGGGCGGGCCTT</sequence>
<mem:qvalue>0.0386</mem:qvalue>
</matched-element>
<matched-element start="15416602" stop="15416583" score="4.33636" pvalue="0.00154">
<sequence>AGGCGGAAGGTGGACAAGAG</sequence>
<mem:qvalue>0.0433</mem:qvalue>
</matched-element>
<matched-element start="15416373" stop="15416392" score="3.90909" pvalue="0.00185">
<sequence>AGGGGTAGTGAACACTATGG</sequence>
<mem:qvalue>0.0472</mem:qvalue>
</matched-element>
<matched-element start="15416605" stop="15416586" score="3.9" pvalue="0.00186">
<sequence>GGCAGGCGGAAGGTGGACAA</sequence>
<mem:qvalue>0.0472</mem:qvalue>
</matched-element>
<matched-element start="15416429" stop="15416448" score="3.70909" pvalue="0.00202">
<sequence>GAGGAGAGGGCGGGCCTTAG</sequence>
<mem:qvalue>0.0495</mem:qvalue>
</matched-element>
</scanned-sequence>
<scanned-sequence accession="chr3" name="chr3">
<matched-element start="15425778" stop="15425797" score="15.8091" pvalue="1.8e-06">
<sequence>GGGGTGAGGGGGAGGCCGGG</sequence>
<mem:qvalue>0.00257</mem:qvalue>
</matched-element>
<matched-element start="15425702" stop="15425683" score="12.9364" pvalue="1.47e-05">
<sequence>AGTAAGTGGGGCTGGGAGGA</sequence>
<mem:qvalue>0.00657</mem:qvalue>
</matched-element>
<matched-element start="15425805" stop="15425824" score="12.5091" pvalue="1.94e-05">
<sequence>GGGGGCCGGAGGCCGGGACG</sequence>
<mem:qvalue>0.00657</mem:qvalue>
</matched-element>
<matched-element start="15425788" stop="15425807" score="12.4909" pvalue="1.97e-05">
<sequence>GGAGGCCGGGGGGCCGAGGG</sequence>
<mem:qvalue>0.00657</mem:qvalue>
</matched-element>
<matched-element start="15425884" stop="15425865" score="12.1273" pvalue="2.49e-05">
<sequence>GGCGGGCGGGAGGGACGGGA</sequence>
<mem:qvalue>0.00657</mem:qvalue>
</matched-element>
<matched-element start="15425784" stop="15425803" score="11.9091" pvalue="2.86e-05">
<sequence>AGGGGGAGGCCGGGGGGCCG</sequence>
<mem:qvalue>0.00657</mem:qvalue>
</matched-element>
<matched-element start="15425656" stop="15425675" score="11.5" pvalue="3.7e-05">
<sequence>GGGGTGCTGGTCGGAGGATG</sequence>
<mem:qvalue>0.00657</mem:qvalue>
</matched-element>
<matched-element start="15425787" stop="15425806" score="11.5" pvalue="3.7e-05">
<sequence>GGGAGGCCGGGGGGCCGAGG</sequence>
<mem:qvalue>0.00657</mem:qvalue>
</matched-element>
<matched-element start="15425880" stop="15425861" score="11" pvalue="5.02e-05">
<sequence>GGCGGGAGGGACGGGACGCG</sequence>
<mem:qvalue>0.00701</mem:qvalue>
</matched-element>
<matched-element start="15425804" stop="15425823" score="10.7273" pvalue="5.92e-05">
<sequence>AGGGGGCCGGAGGCCGGGAC</sequence>
<mem:qvalue>0.00701</mem:qvalue>
</matched-element>
<matched-element start="15425795" stop="15425814" score="10.5727" pvalue="6.48e-05">
<sequence>GGGGGGCCGAGGGGGCCGGA</sequence>
<mem:qvalue>0.00709</mem:qvalue>
</matched-element>
<matched-element start="15425607" stop="15425626" score="10.0455" pvalue="8.81e-05">
<sequence>GGAAGGTGTGGACGGGGACT</sequence>
<mem:qvalue>0.00895</mem:qvalue>
</matched-element>
<matched-element start="15425613" stop="15425632" score="9.86364" pvalue="9.78e-05">
<sequence>TGTGGACGGGGACTAGATGG</sequence>
<mem:qvalue>0.00898</mem:qvalue>
</matched-element>
<matched-element start="15425631" stop="15425650" score="9.73636" pvalue="0.000105">
<sequence>GGAGGACGGGGGTTAGGTGA</sequence>
<mem:qvalue>0.00898</mem:qvalue>
</matched-element>
<matched-element start="15425755" stop="15425774" score="9.53636" pvalue="0.000118">
<sequence>GGAGGGCTGGGGCTGCCCCG</sequence>
<mem:qvalue>0.00913</mem:qvalue>
</matched-element>
<matched-element start="15425875" stop="15425856" score="9.47273" pvalue="0.000122">
<sequence>GAGGGACGGGACGCGGTGCA</sequence>
<mem:qvalue>0.00913</mem:qvalue>
</matched-element>
<matched-element start="15425796" stop="15425815" score="8.50909" pvalue="0.000206">
<sequence>GGGGGCCGAGGGGGCCGGAG</sequence>
<mem:qvalue>0.014</mem:qvalue>
</matched-element>
<matched-element start="15425798" stop="15425817" score="8.17273" pvalue="0.000246">
<sequence>GGGCCGAGGGGGCCGGAGGC</sequence>
<mem:qvalue>0.0152</mem:qvalue>
</matched-element>
<matched-element start="15425876" stop="15425857" score="7.91818" pvalue="0.000281">
<sequence>GGAGGGACGGGACGCGGTGC</sequence>
<mem:qvalue>0.016</mem:qvalue>
</matched-element>
<matched-element start="15425404" stop="15425423" score="7.42727" pvalue="0.000361">
<sequence>GAGGGGTGGTGACCCCACTG</sequence>
<mem:qvalue>0.019</mem:qvalue>
</matched-element>
<matched-element start="15425782" stop="15425801" score="7.27273" pvalue="0.000391">
<sequence>TGAGGGGGAGGCCGGGGGGC</sequence>
<mem:qvalue>0.0198</mem:qvalue>
</matched-element>
<matched-element start="15425811" stop="15425830" score="7.15455" pvalue="0.000414">
<sequence>CGGAGGCCGGGACGAGTGCA</sequence>
<mem:qvalue>0.0199</mem:qvalue>
</matched-element>
<matched-element start="15425379" stop="15425360" score="7.12727" pvalue="0.00042">
<sequence>CAGAGGAGGGTCGGTGTTTA</sequence>
<mem:qvalue>0.0199</mem:qvalue>
</matched-element>
<matched-element start="15425756" stop="15425775" score="7.01818" pvalue="0.000443">
<sequence>GAGGGCTGGGGCTGCCCCGT</sequence>
<mem:qvalue>0.0203</mem:qvalue>
</matched-element>
<matched-element start="15425790" stop="15425809" score="6.90909" pvalue="0.000468">
<sequence>AGGCCGGGGGGCCGAGGGGG</sequence>
<mem:qvalue>0.0208</mem:qvalue>
</matched-element>
<matched-element start="15425630" stop="15425649" score="6.77273" pvalue="0.0005">
<sequence>TGGAGGACGGGGGTTAGGTG</sequence>
<mem:qvalue>0.0216</mem:qvalue>
</matched-element>
<matched-element start="15425591" stop="15425610" score="6.24545" pvalue="0.000645">
<sequence>AGAGGGAGTTTGGTGAGGAA</sequence>
<mem:qvalue>0.0268</mem:qvalue>
</matched-element>
<matched-element start="15425593" stop="15425612" score="6.2" pvalue="0.00066">
<sequence>AGGGAGTTTGGTGAGGAAGG</sequence>
<mem:qvalue>0.0268</mem:qvalue>
</matched-element>
<matched-element start="15425780" stop="15425799" score="6.13636" pvalue="0.00068">
<sequence>GGTGAGGGGGAGGCCGGGGG</sequence>
<mem:qvalue>0.0269</mem:qvalue>
</matched-element>
<matched-element start="15425812" stop="15425831" score="5.98182" pvalue="0.000731">
<sequence>GGAGGCCGGGACGAGTGCAA</sequence>
<mem:qvalue>0.0281</mem:qvalue>
</matched-element>
<matched-element start="15425648" stop="15425667" score="5.84545" pvalue="0.00078">
<sequence>TGAAGGATGGGGTGCTGGTC</sequence>
<mem:qvalue>0.0292</mem:qvalue>
</matched-element>
<matched-element start="15425781" stop="15425800" score="5.55455" pvalue="0.000893">
<sequence>GTGAGGGGGAGGCCGGGGGG</sequence>
<mem:qvalue>0.0317</mem:qvalue>
</matched-element>
<matched-element start="15425550" stop="15425569" score="5.51818" pvalue="0.000908">
<sequence>CGGGGCAGGGAGAGGACTAG</sequence>
<mem:qvalue>0.0317</mem:qvalue>
</matched-element>
<matched-element start="15425776" stop="15425795" score="5.5" pvalue="0.000915">
<sequence>TCGGGGTGAGGGGGAGGCCG</sequence>
<mem:qvalue>0.0317</mem:qvalue>
</matched-element>
<matched-element start="15425868" stop="15425849" score="5.40909" pvalue="0.000954">
<sequence>GGGACGCGGTGCAGTGTTGT</sequence>
<mem:qvalue>0.0323</mem:qvalue>
</matched-element>
<matched-element start="15425704" stop="15425685" score="4.71818" pvalue="0.0013">
<sequence>TGAGTAAGTGGGGCTGGGAG</sequence>
<mem:qvalue>0.0417</mem:qvalue>
</matched-element>
<matched-element start="15425603" stop="15425622" score="4.69091" pvalue="0.00132">
<sequence>GTGAGGAAGGTGTGGACGGG</sequence>
<mem:qvalue>0.0417</mem:qvalue>
</matched-element>
<matched-element start="15425604" stop="15425623" score="4.60909" pvalue="0.00137">
<sequence>TGAGGAAGGTGTGGACGGGG</sequence>
<mem:qvalue>0.0423</mem:qvalue>
</matched-element>
<matched-element start="15425404" stop="15425385" score="4.51818" pvalue="0.00142">
<sequence>CTGGGGCTGAACTCGTGGTG</sequence>
<mem:qvalue>0.0431</mem:qvalue>
</matched-element>
<matched-element start="15425549" stop="15425568" score="4.38182" pvalue="0.00151">
<sequence>CCGGGGCAGGGAGAGGACTA</sequence>
<mem:qvalue>0.0433</mem:qvalue>
</matched-element>
<matched-element start="15425638" stop="15425657" score="4.35455" pvalue="0.00153">
<sequence>GGGGGTTAGGTGAAGGATGG</sequence>
<mem:qvalue>0.0433</mem:qvalue>
</matched-element>
<matched-element start="15425388" stop="15425369" score="4.31818" pvalue="0.00155">
<sequence>GGTGGGTGCCAGAGGAGGGT</sequence>
<mem:qvalue>0.0433</mem:qvalue>
</matched-element>
<matched-element start="15425639" stop="15425658" score="4.18182" pvalue="0.00165">
<sequence>GGGGTTAGGTGAAGGATGGG</sequence>
<mem:qvalue>0.0446</mem:qvalue>
</matched-element>
<matched-element start="15425446" stop="15425465" score="4.16364" pvalue="0.00166">
<sequence>AGGGGGTATTTCTCAGGCAC</sequence>
<mem:qvalue>0.0446</mem:qvalue>
</matched-element>
<matched-element start="15425375" stop="15425356" score="3.96364" pvalue="0.00181">
<sequence>GGAGGGTCGGTGTTTAGCTG</sequence>
<mem:qvalue>0.0472</mem:qvalue>
</matched-element>
<matched-element start="15425627" stop="15425646" score="3.81818" pvalue="0.00193">
<sequence>AGATGGAGGACGGGGGTTAG</sequence>
<mem:qvalue>0.048</mem:qvalue>
</matched-element>
<matched-element start="15425371" stop="15425352" score="3.65455" pvalue="0.00206">
<sequence>GGTCGGTGTTTAGCTGAGGG</sequence>
<mem:qvalue>0.0497</mem:qvalue>
</matched-element>
<matched-element start="15425888" stop="15425869" score="3.61818" pvalue="0.0021">
<sequence>CCCGGGCGGGCGGGAGGGAC</sequence>
<mem:qvalue>0.0497</mem:qvalue>
</matched-element>
</scanned-sequence>
<mem:has-qvalues>yes</mem:has-qvalues>
</pattern>
<pattern accession="KLF14.H12CORE.0.PSM.A" name="">
<scanned-sequence accession="chr3" name="chr3">
</scanned-sequence>
<scanned-sequence accession="chr3" name="chr3">
</scanned-sequence>
<mem:has-qvalues>yes</mem:has-qvalues>
</pattern>
<pattern accession="KLF14.H12CORE.1.P.C" name="">
<scanned-sequence accession="chr3" name="chr3">
<matched-element start="15416506" stop="15416528" score="11.879" pvalue="2.85e-05">
<sequence>CAGTGGGCGAGTCCCGGCAGATG</sequence>
<mem:qvalue>0.00272</mem:qvalue>
</matched-element>
<matched-element start="15416606" stop="15416584" score="8.17742" pvalue="0.000262">
<sequence>GGGCAGGCGGAAGGTGGACAAGA</sequence>
<mem:qvalue>0.016</mem:qvalue>
</matched-element>
<matched-element start="15416609" stop="15416587" score="7.64516" pvalue="0.00035">
<sequence>GGGGGGCAGGCGGAAGGTGGACA</sequence>
<mem:qvalue>0.017</mem:qvalue>
</matched-element>
<matched-element start="15416388" stop="15416410" score="7.55645" pvalue="0.000367">
<sequence>TATGGGGTGGGGATAACGGATGC</sequence>
<mem:qvalue>0.017</mem:qvalue>
</matched-element>
<matched-element start="15416432" stop="15416454" score="7.42742" pvalue="0.000393">
<sequence>GAGAGGGCGGGCCTTAGCATTTA</sequence>
<mem:qvalue>0.017</mem:qvalue>
</matched-element>
<matched-element start="15416610" stop="15416588" score="6.40323" pvalue="0.000666">
<sequence>TGGGGGGCAGGCGGAAGGTGGAC</sequence>
<mem:qvalue>0.0203</mem:qvalue>
</matched-element>
<matched-element start="15416372" stop="15416394" score="6.06452" pvalue="0.000789">
<sequence>AAGGGGTAGTGAACACTATGGGG</sequence>
<mem:qvalue>0.0207</mem:qvalue>
</matched-element>
<matched-element start="15416568" stop="15416546" score="5.29032" pvalue="0.00115">
<sequence>TGGTGAGCAGGGCTGTCCGGATC</sequence>
<mem:qvalue>0.0275</mem:qvalue>
</matched-element>
<matched-element start="15416421" stop="15416399" score="5.04032" pvalue="0.00129">
<sequence>TCAGGGGTGGGGCATCCGTTATC</sequence>
<mem:qvalue>0.0289</mem:qvalue>
</matched-element>
<matched-element start="15416426" stop="15416448" score="4.87097" pvalue="0.0014">
<sequence>TCAGAGGAGAGGGCGGGCCTTAG</sequence>
<mem:qvalue>0.0293</mem:qvalue>
</matched-element>
<matched-element start="15416615" stop="15416593" score="4.12097" pvalue="0.00198">
<sequence>CTGCTTGGGGGGCAGGCGGAAGG</sequence>
<mem:qvalue>0.037</mem:qvalue>
</matched-element>
<matched-element start="15416612" stop="15416590" score="4.10484" pvalue="0.00199">
<sequence>CTTGGGGGGCAGGCGGAAGGTGG</sequence>
<mem:qvalue>0.037</mem:qvalue>
</matched-element>
<matched-element start="15416645" stop="15416623" score="3.51613" pvalue="0.00259">
<sequence>GCGAGAGTAGAGGCCAAAGAGGA</sequence>
<mem:qvalue>0.045</mem:qvalue>
</matched-element>
<matched-element start="15416535" stop="15416557" score="3.40323" pvalue="0.00272">
<sequence>GTGGTGGAGAAGATCCGGACAGC</sequence>
<mem:qvalue>0.0463</mem:qvalue>
</matched-element>
<matched-element start="15416421" stop="15416443" score="3.3629" pvalue="0.00277">
<sequence>AAGGCTCAGAGGAGAGGGCGGGC</sequence>
<mem:qvalue>0.0463</mem:qvalue>
</matched-element>
<matched-element start="15416418" stop="15416440" score="3.28226" pvalue="0.00287">
<sequence>CTGAAGGCTCAGAGGAGAGGGCG</sequence>
<mem:qvalue>0.0473</mem:qvalue>
</matched-element>
<matched-element start="15416647" stop="15416625" score="3.16129" pvalue="0.00302">
<sequence>TGGCGAGAGTAGAGGCCAAAGAG</sequence>
<mem:qvalue>0.0483</mem:qvalue>
</matched-element>
</scanned-sequence>
<scanned-sequence accession="chr3" name="chr3">
<matched-element start="15425787" stop="15425809" score="17.3306" pvalue="4.56e-07">
<sequence>GGGAGGCCGGGGGGCCGAGGGGG</sequence>
<mem:qvalue>0.000379</mem:qvalue>
</matched-element>
<matched-element start="15425777" stop="15425799" score="17.0806" pvalue="5.67e-07">
<sequence>CGGGGTGAGGGGGAGGCCGGGGG</sequence>
<mem:qvalue>0.000379</mem:qvalue>
</matched-element>
<matched-element start="15425804" stop="15425826" score="14.6613" pvalue="4e-06">
<sequence>AGGGGGCCGGAGGCCGGGACGAG</sequence>
<mem:qvalue>0.00155</mem:qvalue>
</matched-element>
<matched-element start="15425786" stop="15425808" score="14.4677" pvalue="4.63e-06">
<sequence>GGGGAGGCCGGGGGGCCGAGGGG</sequence>
<mem:qvalue>0.00155</mem:qvalue>
</matched-element>
<matched-element start="15425885" stop="15425863" score="13.5968" pvalue="8.76e-06">
<sequence>GGGCGGGCGGGAGGGACGGGACG</sequence>
<mem:qvalue>0.00204</mem:qvalue>
</matched-element>
<matched-element start="15425881" stop="15425859" score="13.1532" pvalue="1.2e-05">
<sequence>GGGCGGGAGGGACGGGACGCGGT</sequence>
<mem:qvalue>0.00204</mem:qvalue>
</matched-element>
<matched-element start="15425783" stop="15425805" score="13.1452" pvalue="1.21e-05">
<sequence>GAGGGGGAGGCCGGGGGGCCGAG</sequence>
<mem:qvalue>0.00204</mem:qvalue>
</matched-element>
<matched-element start="15425612" stop="15425634" score="13.0645" pvalue="1.28e-05">
<sequence>GTGTGGACGGGGACTAGATGGAG</sequence>
<mem:qvalue>0.00204</mem:qvalue>
</matched-element>
<matched-element start="15425795" stop="15425817" score="12.9113" pvalue="1.42e-05">
<sequence>GGGGGGCCGAGGGGGCCGGAGGC</sequence>
<mem:qvalue>0.00204</mem:qvalue>
</matched-element>
<matched-element start="15425794" stop="15425816" score="12.8065" pvalue="1.53e-05">
<sequence>CGGGGGGCCGAGGGGGCCGGAGG</sequence>
<mem:qvalue>0.00204</mem:qvalue>
</matched-element>
<matched-element start="15425703" stop="15425681" score="12.4919" pvalue="1.89e-05">
<sequence>GAGTAAGTGGGGCTGGGAGGACT</sequence>
<mem:qvalue>0.0023</mem:qvalue>
</matched-element>
<matched-element start="15425803" stop="15425825" score="12.0323" pvalue="2.57e-05">
<sequence>GAGGGGGCCGGAGGCCGGGACGA</sequence>
<mem:qvalue>0.00272</mem:qvalue>
</matched-element>
<matched-element start="15425606" stop="15425628" score="11.9113" pvalue="2.79e-05">
<sequence>AGGAAGGTGTGGACGGGGACTAG</sequence>
<mem:qvalue>0.00272</mem:qvalue>
</matched-element>
<matched-element start="15425781" stop="15425803" score="11.621" pvalue="3.37e-05">
<sequence>GTGAGGGGGAGGCCGGGGGGCCG</sequence>
<mem:qvalue>0.003</mem:qvalue>
</matched-element>
<matched-element start="15425877" stop="15425855" score="10.1774" pvalue="8.31e-05">
<sequence>GGGAGGGACGGGACGCGGTGCAG</sequence>
<mem:qvalue>0.00686</mem:qvalue>
</matched-element>
<matched-element start="15425876" stop="15425854" score="10.0968" pvalue="8.72e-05">
<sequence>GGAGGGACGGGACGCGGTGCAGT</sequence>
<mem:qvalue>0.00686</mem:qvalue>
</matched-element>
<matched-element start="15425779" stop="15425801" score="9.8629" pvalue="0.0001">
<sequence>GGGTGAGGGGGAGGCCGGGGGGC</sequence>
<mem:qvalue>0.00745</mem:qvalue>
</matched-element>
<matched-element start="15425797" stop="15425819" score="9.01613" pvalue="0.000164">
<sequence>GGGGCCGAGGGGGCCGGAGGCCG</sequence>
<mem:qvalue>0.0116</mem:qvalue>
</matched-element>
<matched-element start="15425705" stop="15425683" score="8.91129" pvalue="0.000174">
<sequence>GTGAGTAAGTGGGGCTGGGAGGA</sequence>
<mem:qvalue>0.0117</mem:qvalue>
</matched-element>
<matched-element start="15425630" stop="15425652" score="8.82258" pvalue="0.000183">
<sequence>TGGAGGACGGGGGTTAGGTGAAG</sequence>
<mem:qvalue>0.0117</mem:qvalue>
</matched-element>
<matched-element start="15425653" stop="15425675" score="8.09677" pvalue="0.000274">
<sequence>GATGGGGTGCTGGTCGGAGGATG</sequence>
<mem:qvalue>0.016</mem:qvalue>
</matched-element>
<matched-element start="15425778" stop="15425800" score="7.8629" pvalue="0.000311">
<sequence>GGGGTGAGGGGGAGGCCGGGGGG</sequence>
<mem:qvalue>0.017</mem:qvalue>
</matched-element>
<matched-element start="15425629" stop="15425651" score="7.78226" pvalue="0.000325">
<sequence>ATGGAGGACGGGGGTTAGGTGAA</sequence>
<mem:qvalue>0.017</mem:qvalue>
</matched-element>
<matched-element start="15425590" stop="15425612" score="7.60484" pvalue="0.000358">
<sequence>TAGAGGGAGTTTGGTGAGGAAGG</sequence>
<mem:qvalue>0.017</mem:qvalue>
</matched-element>
<matched-element start="15425780" stop="15425802" score="7.49194" pvalue="0.00038">
<sequence>GGTGAGGGGGAGGCCGGGGGGCC</sequence>
<mem:qvalue>0.017</mem:qvalue>
</matched-element>
<matched-element start="15425543" stop="15425565" score="7.44355" pvalue="0.00039">
<sequence>GATTTTCCGGGGCAGGGAGAGGA</sequence>
<mem:qvalue>0.017</mem:qvalue>
</matched-element>
<matched-element start="15425775" stop="15425797" score="7.12903" pvalue="0.00046">
<sequence>TTCGGGGTGAGGGGGAGGCCGGG</sequence>
<mem:qvalue>0.0177</mem:qvalue>
</matched-element>
<matched-element start="15425655" stop="15425677" score="7.10484" pvalue="0.000465">
<sequence>TGGGGTGCTGGTCGGAGGATGGC</sequence>
<mem:qvalue>0.0177</mem:qvalue>
</matched-element>
<matched-element start="15425372" stop="15425350" score="7.08871" pvalue="0.000469">
<sequence>GGGTCGGTGTTTAGCTGAGGGGC</sequence>
<mem:qvalue>0.0177</mem:qvalue>
</matched-element>
<matched-element start="15425647" stop="15425669" score="7.03226" pvalue="0.000483">
<sequence>GTGAAGGATGGGGTGCTGGTCGG</sequence>
<mem:qvalue>0.0177</mem:qvalue>
</matched-element>
<matched-element start="15425592" stop="15425614" score="7.01613" pvalue="0.000487">
<sequence>GAGGGAGTTTGGTGAGGAAGGTG</sequence>
<mem:qvalue>0.0177</mem:qvalue>
</matched-element>
<matched-element start="15425380" stop="15425358" score="7.00806" pvalue="0.000489">
<sequence>CCAGAGGAGGGTCGGTGTTTAGC</sequence>
<mem:qvalue>0.0177</mem:qvalue>
</matched-element>
<matched-element start="15425603" stop="15425625" score="6.89516" pvalue="0.000519">
<sequence>GTGAGGAAGGTGTGGACGGGGAC</sequence>
<mem:qvalue>0.0181</mem:qvalue>
</matched-element>
<matched-element start="15425900" stop="15425878" score="6.8629" pvalue="0.000527">
<sequence>GGGATTCCGGGCCCCGGGCGGGC</sequence>
<mem:qvalue>0.0181</mem:qvalue>
</matched-element>
<matched-element start="15425789" stop="15425811" score="6.70968" pvalue="0.000571">
<sequence>GAGGCCGGGGGGCCGAGGGGGCC</sequence>
<mem:qvalue>0.0191</mem:qvalue>
</matched-element>
<matched-element start="15425889" stop="15425867" score="6.47581" pvalue="0.000643">
<sequence>CCCCGGGCGGGCGGGAGGGACGG</sequence>
<mem:qvalue>0.0203</mem:qvalue>
</matched-element>
<matched-element start="15425393" stop="15425371" score="6.39516" pvalue="0.000669">
<sequence>CTCGTGGTGGGTGCCAGAGGAGG</sequence>
<mem:qvalue>0.0203</mem:qvalue>
</matched-element>
<matched-element start="15425376" stop="15425354" score="6.3871" pvalue="0.000672">
<sequence>AGGAGGGTCGGTGTTTAGCTGAG</sequence>
<mem:qvalue>0.0203</mem:qvalue>
</matched-element>
<matched-element start="15425894" stop="15425872" score="6.35484" pvalue="0.000683">
<sequence>CCGGGCCCCGGGCGGGCGGGAGG</sequence>
<mem:qvalue>0.0203</mem:qvalue>
</matched-element>
<matched-element start="15425549" stop="15425571" score="6.29032" pvalue="0.000705">
<sequence>CCGGGGCAGGGAGAGGACTAGTA</sequence>
<mem:qvalue>0.0205</mem:qvalue>
</matched-element>
<matched-element start="15425901" stop="15425879" score="6.17742" pvalue="0.000746">
<sequence>CGGGATTCCGGGCCCCGGGCGGG</sequence>
<mem:qvalue>0.0207</mem:qvalue>
</matched-element>
<matched-element start="15425755" stop="15425777" score="6.16129" pvalue="0.000752">
<sequence>GGAGGGCTGGGGCTGCCCCGTTC</sequence>
<mem:qvalue>0.0207</mem:qvalue>
</matched-element>
<matched-element start="15425602" stop="15425624" score="6.1371" pvalue="0.000761">
<sequence>GGTGAGGAAGGTGTGGACGGGGA</sequence>
<mem:qvalue>0.0207</mem:qvalue>
</matched-element>
<matched-element start="15425811" stop="15425833" score="6.08065" pvalue="0.000783">
<sequence>CGGAGGCCGGGACGAGTGCAATA</sequence>
<mem:qvalue>0.0207</mem:qvalue>
</matched-element>
<matched-element start="15425810" stop="15425832" score="5.75806" pvalue="0.000917">
<sequence>CCGGAGGCCGGGACGAGTGCAAT</sequence>
<mem:qvalue>0.0233</mem:qvalue>
</matched-element>
<matched-element start="15425893" stop="15425871" score="5.75" pvalue="0.000921">
<sequence>CGGGCCCCGGGCGGGCGGGAGGG</sequence>
<mem:qvalue>0.0233</mem:qvalue>
</matched-element>
<matched-element start="15425617" stop="15425639" score="5.6371" pvalue="0.000973">
<sequence>GACGGGGACTAGATGGAGGACGG</sequence>
<mem:qvalue>0.0241</mem:qvalue>
</matched-element>
<matched-element start="15425637" stop="15425659" score="5.41935" pvalue="0.00108">
<sequence>CGGGGGTTAGGTGAAGGATGGGG</sequence>
<mem:qvalue>0.0263</mem:qvalue>
</matched-element>
<matched-element start="15425798" stop="15425820" score="5.10484" pvalue="0.00126">
<sequence>GGGCCGAGGGGGCCGGAGGCCGG</sequence>
<mem:qvalue>0.0289</mem:qvalue>
</matched-element>
<matched-element start="15425403" stop="15425425" score="5.05645" pvalue="0.00128">
<sequence>AGAGGGGTGGTGACCCCACTGTT</sequence>
<mem:qvalue>0.0289</mem:qvalue>
</matched-element>
<matched-element start="15425389" stop="15425367" score="5.04839" pvalue="0.00129">
<sequence>TGGTGGGTGCCAGAGGAGGGTCG</sequence>
<mem:qvalue>0.0289</mem:qvalue>
</matched-element>
<matched-element start="15425636" stop="15425658" score="4.95161" pvalue="0.00135">
<sequence>ACGGGGGTTAGGTGAAGGATGGG</sequence>
<mem:qvalue>0.0293</mem:qvalue>
</matched-element>
<matched-element start="15425650" stop="15425672" score="4.90323" pvalue="0.00138">
<sequence>AAGGATGGGGTGCTGGTCGGAGG</sequence>
<mem:qvalue>0.0293</mem:qvalue>
</matched-element>
<matched-element start="15425638" stop="15425660" score="4.8629" pvalue="0.00141">
<sequence>GGGGGTTAGGTGAAGGATGGGGT</sequence>
<mem:qvalue>0.0293</mem:qvalue>
</matched-element>
<matched-element start="15425405" stop="15425383" score="4.83871" pvalue="0.00142">
<sequence>TCTGGGGCTGAACTCGTGGTGGG</sequence>
<mem:qvalue>0.0293</mem:qvalue>
</matched-element>
<matched-element start="15425882" stop="15425860" score="4.79032" pvalue="0.00146">
<sequence>CGGGCGGGAGGGACGGGACGCGG</sequence>
<mem:qvalue>0.0295</mem:qvalue>
</matched-element>
<matched-element start="15425709" stop="15425687" score="4.74194" pvalue="0.00149">
<sequence>CACCGTGAGTAAGTGGGGCTGGG</sequence>
<mem:qvalue>0.0297</mem:qvalue>
</matched-element>
<matched-element start="15425754" stop="15425776" score="4.65323" pvalue="0.00155">
<sequence>AGGAGGGCTGGGGCTGCCCCGTT</sequence>
<mem:qvalue>0.0305</mem:qvalue>
</matched-element>
<matched-element start="15425392" stop="15425370" score="4.50806" pvalue="0.00166">
<sequence>TCGTGGTGGGTGCCAGAGGAGGG</sequence>
<mem:qvalue>0.0322</mem:qvalue>
</matched-element>
<matched-element start="15425733" stop="15425755" score="4.25806" pvalue="0.00186">
<sequence>GAGCAGCCGGGATCGACAGCCAG</sequence>
<mem:qvalue>0.0355</mem:qvalue>
</matched-element>
<matched-element start="15425697" stop="15425675" score="3.95968" pvalue="0.00213">
<sequence>GTGGGGCTGGGAGGACTTTAGCC</sequence>
<mem:qvalue>0.039</mem:qvalue>
</matched-element>
<matched-element start="15425788" stop="15425810" score="3.87097" pvalue="0.00221">
<sequence>GGAGGCCGGGGGGCCGAGGGGGC</sequence>
<mem:qvalue>0.04</mem:qvalue>
</matched-element>
<matched-element start="15425626" stop="15425648" score="3.57258" pvalue="0.00252">
<sequence>TAGATGGAGGACGGGGGTTAGGT</sequence>
<mem:qvalue>0.0448</mem:qvalue>
</matched-element>
<matched-element start="15425386" stop="15425364" score="3.55645" pvalue="0.00254">
<sequence>TGGGTGCCAGAGGAGGGTCGGTG</sequence>
<mem:qvalue>0.0448</mem:qvalue>
</matched-element>
<matched-element start="15425790" stop="15425812" score="3.37097" pvalue="0.00276">
<sequence>AGGCCGGGGGGCCGAGGGGGCCG</sequence>
<mem:qvalue>0.0463</mem:qvalue>
</matched-element>
<matched-element start="15425387" stop="15425365" score="3.24194" pvalue="0.00292">
<sequence>GTGGGTGCCAGAGGAGGGTCGGT</sequence>
<mem:qvalue>0.0476</mem:qvalue>
</matched-element>
<matched-element start="15425887" stop="15425865" score="3.1371" pvalue="0.00305">
<sequence>CCGGGCGGGCGGGAGGGACGGGA</sequence>
<mem:qvalue>0.0483</mem:qvalue>
</matched-element>
<matched-element start="15425869" stop="15425847" score="3.12097" pvalue="0.00307">
<sequence>CGGGACGCGGTGCAGTGTTGTTC</sequence>
<mem:qvalue>0.0483</mem:qvalue>
</matched-element>
<matched-element start="15425594" stop="15425616" score="3.07258" pvalue="0.00314">
<sequence>GGGAGTTTGGTGAGGAAGGTGTG</sequence>
<mem:qvalue>0.0488</mem:qvalue>
</matched-element>
<matched-element start="15425641" stop="15425663" score="3.01613" pvalue="0.00321">
<sequence>GGTTAGGTGAAGGATGGGGTGCT</sequence>
<mem:qvalue>0.0494</mem:qvalue>
</matched-element>
</scanned-sequence>
<mem:has-qvalues>yes</mem:has-qvalues>
</pattern>
<pattern accession="KLF15.H12CORE.0.S.B" name="">
<scanned-sequence accession="chr3" name="chr3">
<matched-element start="15416431" stop="15416444" score="13.4231" pvalue="1.38e-05">
<sequence>GGAGAGGGCGGGCC</sequence>
<mem:qvalue>0.0225</mem:qvalue>
</matched-element>
</scanned-sequence>
<scanned-sequence accession="chr3" name="chr3">
</scanned-sequence>
<mem:has-qvalues>yes</mem:has-qvalues>
</pattern>
<pattern accession="KLF15.H12CORE.1.P.C" name="">
<scanned-sequence accession="chr3" name="chr3">
<matched-element start="15416390" stop="15416409" score="10.3367" pvalue="3.03e-05">
<sequence>TGGGGTGGGGATAACGGATG</sequence>
<mem:qvalue>0.00463</mem:qvalue>
</matched-element>
<matched-element start="15416608" stop="15416589" score="6.96939" pvalue="0.000137">
<sequence>GGGGGCAGGCGGAAGGTGGA</sequence>
<mem:qvalue>0.00891</mem:qvalue>
</matched-element>
<matched-element start="15416604" stop="15416585" score="6.86735" pvalue="0.000143">
<sequence>GCAGGCGGAAGGTGGACAAG</sequence>
<mem:qvalue>0.00891</mem:qvalue>
</matched-element>
<matched-element start="15416428" stop="15416447" score="6.66327" pvalue="0.000156">
<sequence>AGAGGAGAGGGCGGGCCTTA</sequence>
<mem:qvalue>0.00891</mem:qvalue>
</matched-element>
<matched-element start="15416597" stop="15416578" score="5.31633" pvalue="0.000269">
<sequence>GAAGGTGGACAAGAGATAGA</sequence>
<mem:qvalue>0.0134</mem:qvalue>
</matched-element>
<matched-element start="15416609" stop="15416590" score="4.2449" pvalue="0.000408">
<sequence>GGGGGGCAGGCGGAAGGTGG</sequence>
<mem:qvalue>0.0158</mem:qvalue>
</matched-element>
<matched-element start="15416422" stop="15416441" score="4.05102" pvalue="0.000439">
<sequence>AGGCTCAGAGGAGAGGGCGG</sequence>
<mem:qvalue>0.0159</mem:qvalue>
</matched-element>
<matched-element start="15416610" stop="15416591" score="2.94898" pvalue="0.000662">
<sequence>TGGGGGGCAGGCGGAAGGTG</sequence>
<mem:qvalue>0.0193</mem:qvalue>
</matched-element>
<matched-element start="15416607" stop="15416588" score="2.18367" pvalue="0.000872">
<sequence>GGGGCAGGCGGAAGGTGGAC</sequence>
<mem:qvalue>0.0221</mem:qvalue>
</matched-element>
<matched-element start="15416420" stop="15416439" score="1.78571" pvalue="0.001">
<sequence>GAAGGCTCAGAGGAGAGGGC</sequence>
<mem:qvalue>0.0234</mem:qvalue>
</matched-element>
<matched-element start="15416643" stop="15416624" score="1.71429" pvalue="0.00103">
<sequence>GAGAGTAGAGGCCAAAGAGG</sequence>
<mem:qvalue>0.0236</mem:qvalue>
</matched-element>
<matched-element start="15416434" stop="15416453" score="1.44898" pvalue="0.00113">
<sequence>GAGGGCGGGCCTTAGCATTT</sequence>
<mem:qvalue>0.024</mem:qvalue>
</matched-element>
<matched-element start="15416642" stop="15416623" score="1.39796" pvalue="0.00115">
<sequence>AGAGTAGAGGCCAAAGAGGA</sequence>
<mem:qvalue>0.024</mem:qvalue>
</matched-element>
<matched-element start="15416486" stop="15416467" score="1.19388" pvalue="0.00123">
<sequence>CCAGGCAGGGATGATCAAGG</sequence>
<mem:qvalue>0.0247</mem:qvalue>
</matched-element>
<matched-element start="15416508" stop="15416527" score="0.72449" pvalue="0.00145">
<sequence>GTGGGCGAGTCCCGGCAGAT</sequence>
<mem:qvalue>0.0265</mem:qvalue>
</matched-element>
<matched-element start="15416419" stop="15416400" score="0.122449" pvalue="0.00177">
<sequence>AGGGGTGGGGCATCCGTTAT</sequence>
<mem:qvalue>0.03</mem:qvalue>
</matched-element>
<matched-element start="15416481" stop="15416462" score="0.0918367" pvalue="0.00179">
<sequence>CAGGGATGATCAAGGTCAGA</sequence>
<mem:qvalue>0.03</mem:qvalue>
</matched-element>
<matched-element start="15416423" stop="15416442" score="-0.418367" pvalue="0.00211">
<sequence>GGCTCAGAGGAGAGGGCGGG</sequence>
<mem:qvalue>0.0334</mem:qvalue>
</matched-element>
<matched-element start="15416534" stop="15416553" score="-0.489796" pvalue="0.00216">
<sequence>TGTGGTGGAGAAGATCCGGA</sequence>
<mem:qvalue>0.0334</mem:qvalue>
</matched-element>
<matched-element start="15416359" stop="15416378" score="-1.7551" pvalue="0.00323">
<sequence>AGGGTTGGATTTCAAGGGGT</sequence>
<mem:qvalue>0.0431</mem:qvalue>
</matched-element>
<matched-element start="15416358" stop="15416377" score="-1.81633" pvalue="0.00329">
<sequence>AAGGGTTGGATTTCAAGGGG</sequence>
<mem:qvalue>0.0431</mem:qvalue>
</matched-element>
<matched-element start="15416425" stop="15416444" score="-1.83673" pvalue="0.00331">
<sequence>CTCAGAGGAGAGGGCGGGCC</sequence>
<mem:qvalue>0.0431</mem:qvalue>
</matched-element>
<matched-element start="15416537" stop="15416556" score="-2.0102" pvalue="0.00349">
<sequence>GGTGGAGAAGATCCGGACAG</sequence>
<mem:qvalue>0.0432</mem:qvalue>
</matched-element>
<matched-element start="15416601" stop="15416582" score="-2.30612" pvalue="0.00382">
<sequence>GGCGGAAGGTGGACAAGAGA</sequence>
<mem:qvalue>0.0454</mem:qvalue>
</matched-element>
</scanned-sequence>
<scanned-sequence accession="chr3" name="chr3">
<matched-element start="15425879" stop="15425860" score="17.0714" pvalue="7.55e-07">
<sequence>GCGGGAGGGACGGGACGCGG</sequence>
<mem:qvalue>0.00102</mem:qvalue>
</matched-element>
<matched-element start="15425779" stop="15425798" score="15.9796" pvalue="1.48e-06">
<sequence>GGGTGAGGGGGAGGCCGGGG</sequence>
<mem:qvalue>0.00102</mem:qvalue>
</matched-element>
<matched-element start="15425777" stop="15425796" score="14.5816" pvalue="3.34e-06">
<sequence>CGGGGTGAGGGGGAGGCCGG</sequence>
<mem:qvalue>0.00153</mem:qvalue>
</matched-element>
<matched-element start="15425785" stop="15425804" score="12.051" pvalue="1.3e-05">
<sequence>GGGGGAGGCCGGGGGGCCGA</sequence>
<mem:qvalue>0.00413</mem:qvalue>
</matched-element>
<matched-element start="15425806" stop="15425825" score="11.4184" pvalue="1.79e-05">
<sequence>GGGGCCGGAGGCCGGGACGA</sequence>
<mem:qvalue>0.00413</mem:qvalue>
</matched-element>
<matched-element start="15425796" stop="15425815" score="11.2857" pvalue="1.91e-05">
<sequence>GGGGGCCGAGGGGGCCGGAG</sequence>
<mem:qvalue>0.00413</mem:qvalue>
</matched-element>
<matched-element start="15425887" stop="15425868" score="11.0918" pvalue="2.1e-05">
<sequence>CCGGGCGGGCGGGAGGGACG</sequence>
<mem:qvalue>0.00413</mem:qvalue>
</matched-element>
<matched-element start="15425789" stop="15425808" score="10.7551" pvalue="2.48e-05">
<sequence>GAGGCCGGGGGGCCGAGGGG</sequence>
<mem:qvalue>0.00426</mem:qvalue>
</matched-element>
<matched-element start="15425550" stop="15425569" score="9.32653" pvalue="4.86e-05">
<sequence>CGGGGCAGGGAGAGGACTAG</sequence>
<mem:qvalue>0.00668</mem:qvalue>
</matched-element>
<matched-element start="15425797" stop="15425816" score="8.91837" pvalue="5.85e-05">
<sequence>GGGGCCGAGGGGGCCGGAGG</sequence>
<mem:qvalue>0.00731</mem:qvalue>
</matched-element>
<matched-element start="15425604" stop="15425623" score="8.66327" pvalue="6.56e-05">
<sequence>TGAGGAAGGTGTGGACGGGG</sequence>
<mem:qvalue>0.00746</mem:qvalue>
</matched-element>
<matched-element start="15425782" stop="15425801" score="8.5" pvalue="7.06e-05">
<sequence>TGAGGGGGAGGCCGGGGGGC</sequence>
<mem:qvalue>0.00746</mem:qvalue>
</matched-element>
<matched-element start="15425608" stop="15425627" score="8.21429" pvalue="8.01e-05">
<sequence>GAAGGTGTGGACGGGGACTA</sequence>
<mem:qvalue>0.00758</mem:qvalue>
</matched-element>
<matched-element start="15425788" stop="15425807" score="7.93878" pvalue="9.03e-05">
<sequence>GGAGGCCGGGGGGCCGAGGG</sequence>
<mem:qvalue>0.00758</mem:qvalue>
</matched-element>
<matched-element start="15425783" stop="15425802" score="7.92857" pvalue="9.07e-05">
<sequence>GAGGGGGAGGCCGGGGGGCC</sequence>
<mem:qvalue>0.00758</mem:qvalue>
</matched-element>
<matched-element start="15425551" stop="15425570" score="7.77551" pvalue="9.7e-05">
<sequence>GGGGCAGGGAGAGGACTAGT</sequence>
<mem:qvalue>0.00758</mem:qvalue>
</matched-element>
<matched-element start="15425619" stop="15425638" score="7.72449" pvalue="9.92e-05">
<sequence>CGGGGACTAGATGGAGGACG</sequence>
<mem:qvalue>0.00758</mem:qvalue>
</matched-element>
<matched-element start="15425784" stop="15425803" score="6.90816" pvalue="0.00014">
<sequence>AGGGGGAGGCCGGGGGGCCG</sequence>
<mem:qvalue>0.00891</mem:qvalue>
</matched-element>
<matched-element start="15425883" stop="15425864" score="6.7449" pvalue="0.00015">
<sequence>GCGGGCGGGAGGGACGGGAC</sequence>
<mem:qvalue>0.00891</mem:qvalue>
</matched-element>
<matched-element start="15425805" stop="15425824" score="6.69388" pvalue="0.000154">
<sequence>GGGGGCCGGAGGCCGGGACG</sequence>
<mem:qvalue>0.00891</mem:qvalue>
</matched-element>
<matched-element start="15425403" stop="15425384" score="5.57143" pvalue="0.000243">
<sequence>TGGGGCTGAACTCGTGGTGG</sequence>
<mem:qvalue>0.0133</mem:qvalue>
</matched-element>
<matched-element start="15425390" stop="15425371" score="5.47959" pvalue="0.000252">
<sequence>GTGGTGGGTGCCAGAGGAGG</sequence>
<mem:qvalue>0.0133</mem:qvalue>
</matched-element>
<matched-element start="15425874" stop="15425855" score="5.27551" pvalue="0.000273">
<sequence>AGGGACGGGACGCGGTGCAG</sequence>
<mem:qvalue>0.0134</mem:qvalue>
</matched-element>
<matched-element start="15425592" stop="15425611" score="5.19388" pvalue="0.000282">
<sequence>GAGGGAGTTTGGTGAGGAAG</sequence>
<mem:qvalue>0.0134</mem:qvalue>
</matched-element>
<matched-element start="15425701" stop="15425682" score="4.79592" pvalue="0.00033">
<sequence>GTAAGTGGGGCTGGGAGGAC</sequence>
<mem:qvalue>0.0151</mem:qvalue>
</matched-element>
<matched-element start="15425631" stop="15425650" score="4.33673" pvalue="0.000394">
<sequence>GGAGGACGGGGGTTAGGTGA</sequence>
<mem:qvalue>0.0158</mem:qvalue>
</matched-element>
<matched-element start="15425605" stop="15425624" score="4.30612" pvalue="0.000399">
<sequence>GAGGAAGGTGTGGACGGGGA</sequence>
<mem:qvalue>0.0158</mem:qvalue>
</matched-element>
<matched-element start="15425794" stop="15425813" score="4.28571" pvalue="0.000402">
<sequence>CGGGGGGCCGAGGGGGCCGG</sequence>
<mem:qvalue>0.0158</mem:qvalue>
</matched-element>
<matched-element start="15425640" stop="15425659" score="4.22449" pvalue="0.000411">
<sequence>GGGTTAGGTGAAGGATGGGG</sequence>
<mem:qvalue>0.0158</mem:qvalue>
</matched-element>
<matched-element start="15425638" stop="15425657" score="4.19388" pvalue="0.000416">
<sequence>GGGGGTTAGGTGAAGGATGG</sequence>
<mem:qvalue>0.0158</mem:qvalue>
</matched-element>
<matched-element start="15425643" stop="15425662" score="4.14286" pvalue="0.000424">
<sequence>TTAGGTGAAGGATGGGGTGC</sequence>
<mem:qvalue>0.0158</mem:qvalue>
</matched-element>
<matched-element start="15425778" stop="15425797" score="3.78571" pvalue="0.000486">
<sequence>GGGGTGAGGGGGAGGCCGGG</sequence>
<mem:qvalue>0.0171</mem:qvalue>
</matched-element>
<matched-element start="15425812" stop="15425831" score="3.45918" pvalue="0.000549">
<sequence>GGAGGCCGGGACGAGTGCAA</sequence>
<mem:qvalue>0.0178</mem:qvalue>
</matched-element>
<matched-element start="15425657" stop="15425676" score="3.44898" pvalue="0.000551">
<sequence>GGGTGCTGGTCGGAGGATGG</sequence>
<mem:qvalue>0.0178</mem:qvalue>
</matched-element>
<matched-element start="15425756" stop="15425775" score="3.44898" pvalue="0.000551">
<sequence>GAGGGCTGGGGCTGCCCCGT</sequence>
<mem:qvalue>0.0178</mem:qvalue>
</matched-element>
<matched-element start="15425649" stop="15425668" score="3.41837" pvalue="0.000557">
<sequence>GAAGGATGGGGTGCTGGTCG</sequence>
<mem:qvalue>0.0178</mem:qvalue>
</matched-element>
<matched-element start="15425882" stop="15425863" score="3.29592" pvalue="0.000583">
<sequence>CGGGCGGGAGGGACGGGACG</sequence>
<mem:qvalue>0.0182</mem:qvalue>
</matched-element>
<matched-element start="15425628" stop="15425647" score="3.17347" pvalue="0.00061">
<sequence>GATGGAGGACGGGGGTTAGG</sequence>
<mem:qvalue>0.0182</mem:qvalue>
</matched-element>
<matched-element start="15425886" stop="15425867" score="3.17347" pvalue="0.00061">
<sequence>CGGGCGGGCGGGAGGGACGG</sequence>
<mem:qvalue>0.0182</mem:qvalue>
</matched-element>
<matched-element start="15425601" stop="15425620" score="2.90816" pvalue="0.000672">
<sequence>TGGTGAGGAAGGTGTGGACG</sequence>
<mem:qvalue>0.0193</mem:qvalue>
</matched-element>
<matched-element start="15425885" stop="15425866" score="2.78571" pvalue="0.000703">
<sequence>GGGCGGGCGGGAGGGACGGG</sequence>
<mem:qvalue>0.0194</mem:qvalue>
</matched-element>
<matched-element start="15425625" stop="15425644" score="2.77551" pvalue="0.000705">
<sequence>CTAGATGGAGGACGGGGGTT</sequence>
<mem:qvalue>0.0194</mem:qvalue>
</matched-element>
<matched-element start="15425875" stop="15425856" score="2.31633" pvalue="0.000832">
<sequence>GAGGGACGGGACGCGGTGCA</sequence>
<mem:qvalue>0.0221</mem:qvalue>
</matched-element>
<matched-element start="15425614" stop="15425633" score="2.26531" pvalue="0.000847">
<sequence>GTGGACGGGGACTAGATGGA</sequence>
<mem:qvalue>0.0221</mem:qvalue>
</matched-element>
<matched-element start="15425813" stop="15425832" score="2.20408" pvalue="0.000866">
<sequence>GAGGCCGGGACGAGTGCAAT</sequence>
<mem:qvalue>0.0221</mem:qvalue>
</matched-element>
<matched-element start="15425632" stop="15425651" score="2.15306" pvalue="0.000882">
<sequence>GAGGACGGGGGTTAGGTGAA</sequence>
<mem:qvalue>0.0221</mem:qvalue>
</matched-element>
<matched-element start="15425880" stop="15425861" score="2.02041" pvalue="0.000924">
<sequence>GGCGGGAGGGACGGGACGCG</sequence>
<mem:qvalue>0.0222</mem:qvalue>
</matched-element>
<matched-element start="15425781" stop="15425800" score="2.0102" pvalue="0.000928">
<sequence>GTGAGGGGGAGGCCGGGGGG</sequence>
<mem:qvalue>0.0222</mem:qvalue>
</matched-element>
<matched-element start="15425802" stop="15425821" score="1.9898" pvalue="0.000934">
<sequence>CGAGGGGGCCGGAGGCCGGG</sequence>
<mem:qvalue>0.0222</mem:qvalue>
</matched-element>
<matched-element start="15425707" stop="15425688" score="1.61224" pvalue="0.00107">
<sequence>CCGTGAGTAAGTGGGGCTGG</sequence>
<mem:qvalue>0.024</mem:qvalue>
</matched-element>
<matched-element start="15425378" stop="15425359" score="1.4898" pvalue="0.00111">
<sequence>AGAGGAGGGTCGGTGTTTAG</sequence>
<mem:qvalue>0.024</mem:qvalue>
</matched-element>
<matched-element start="15425791" stop="15425810" score="1.42857" pvalue="0.00114">
<sequence>GGCCGGGGGGCCGAGGGGGC</sequence>
<mem:qvalue>0.024</mem:qvalue>
</matched-element>
<matched-element start="15425776" stop="15425795" score="1.38776" pvalue="0.00115">
<sequence>TCGGGGTGAGGGGGAGGCCG</sequence>
<mem:qvalue>0.024</mem:qvalue>
</matched-element>
<matched-element start="15425884" stop="15425865" score="1.19388" pvalue="0.00123">
<sequence>GGCGGGCGGGAGGGACGGGA</sequence>
<mem:qvalue>0.0247</mem:qvalue>
</matched-element>
<matched-element start="15425539" stop="15425558" score="1.18367" pvalue="0.00124">
<sequence>TAGGGATTTTCCGGGGCAGG</sequence>
<mem:qvalue>0.0247</mem:qvalue>
</matched-element>
<matched-element start="15425790" stop="15425809" score="1.12245" pvalue="0.00126">
<sequence>AGGCCGGGGGGCCGAGGGGG</sequence>
<mem:qvalue>0.0248</mem:qvalue>
</matched-element>
<matched-element start="15425650" stop="15425669" score="1.07143" pvalue="0.00129">
<sequence>AAGGATGGGGTGCTGGTCGG</sequence>
<mem:qvalue>0.0249</mem:qvalue>
</matched-element>
<matched-element start="15425793" stop="15425812" score="1.02041" pvalue="0.00131">
<sequence>CCGGGGGGCCGAGGGGGCCG</sequence>
<mem:qvalue>0.025</mem:qvalue>
</matched-element>
<matched-element start="15425639" stop="15425658" score="0.918367" pvalue="0.00135">
<sequence>GGGGTTAGGTGAAGGATGGG</sequence>
<mem:qvalue>0.0255</mem:qvalue>
</matched-element>
<matched-element start="15425610" stop="15425629" score="0.846939" pvalue="0.00139">
<sequence>AGGTGTGGACGGGGACTAGA</sequence>
<mem:qvalue>0.0258</mem:qvalue>
</matched-element>
<matched-element start="15425703" stop="15425684" score="0.622449" pvalue="0.0015">
<sequence>GAGTAAGTGGGGCTGGGAGG</sequence>
<mem:qvalue>0.0268</mem:qvalue>
</matched-element>
<matched-element start="15425557" stop="15425576" score="0.612245" pvalue="0.0015">
<sequence>GGGAGAGGACTAGTAGAATG</sequence>
<mem:qvalue>0.0268</mem:qvalue>
</matched-element>
<matched-element start="15425799" stop="15425818" score="0.55102" pvalue="0.00153">
<sequence>GGCCGAGGGGGCCGGAGGCC</sequence>
<mem:qvalue>0.027</mem:qvalue>
</matched-element>
<matched-element start="15425622" stop="15425641" score="0.489796" pvalue="0.00157">
<sequence>GGACTAGATGGAGGACGGGG</sequence>
<mem:qvalue>0.0272</mem:qvalue>
</matched-element>
<matched-element start="15425637" stop="15425656" score="0.285714" pvalue="0.00168">
<sequence>CGGGGGTTAGGTGAAGGATG</sequence>
<mem:qvalue>0.0288</mem:qvalue>
</matched-element>
<matched-element start="15425892" stop="15425873" score="-0.122449" pvalue="0.00192">
<sequence>GGGCCCCGGGCGGGCGGGAG</sequence>
<mem:qvalue>0.0316</mem:qvalue>
</matched-element>
<matched-element start="15425772" stop="15425791" score="-0.142857" pvalue="0.00193">
<sequence>CCGTTCGGGGTGAGGGGGAG</sequence>
<mem:qvalue>0.0316</mem:qvalue>
</matched-element>
<matched-element start="15425662" stop="15425681" score="-0.22449" pvalue="0.00198">
<sequence>CTGGTCGGAGGATGGCTAAA</sequence>
<mem:qvalue>0.0321</mem:qvalue>
</matched-element>
<matched-element start="15425432" stop="15425451" score="-0.428571" pvalue="0.00212">
<sequence>ATGGGAAGTTTTCAAGGGGG</sequence>
<mem:qvalue>0.0334</mem:qvalue>
</matched-element>
<matched-element start="15425645" stop="15425664" score="-0.479592" pvalue="0.00215">
<sequence>AGGTGAAGGATGGGGTGCTG</sequence>
<mem:qvalue>0.0334</mem:qvalue>
</matched-element>
<matched-element start="15425652" stop="15425671" score="-0.693878" pvalue="0.00231">
<sequence>GGATGGGGTGCTGGTCGGAG</sequence>
<mem:qvalue>0.0352</mem:qvalue>
</matched-element>
<matched-element start="15425387" stop="15425368" score="-0.72449" pvalue="0.00233">
<sequence>GTGGGTGCCAGAGGAGGGTC</sequence>
<mem:qvalue>0.0352</mem:qvalue>
</matched-element>
<matched-element start="15425803" stop="15425822" score="-0.795918" pvalue="0.00239">
<sequence>GAGGGGGCCGGAGGCCGGGA</sequence>
<mem:qvalue>0.0357</mem:qvalue>
</matched-element>
<matched-element start="15425893" stop="15425874" score="-0.918367" pvalue="0.00248">
<sequence>CGGGCCCCGGGCGGGCGGGA</sequence>
<mem:qvalue>0.0361</mem:qvalue>
</matched-element>
<matched-element start="15425834" stop="15425853" score="-0.94898" pvalue="0.0025">
<sequence>TTGGCAGGGGAAAGAACAAC</sequence>
<mem:qvalue>0.0361</mem:qvalue>
</matched-element>
<matched-element start="15425385" stop="15425366" score="-0.979592" pvalue="0.00253">
<sequence>GGGTGCCAGAGGAGGGTCGG</sequence>
<mem:qvalue>0.0361</mem:qvalue>
</matched-element>
<matched-element start="15425655" stop="15425674" score="-0.979592" pvalue="0.00253">
<sequence>TGGGGTGCTGGTCGGAGGAT</sequence>
<mem:qvalue>0.0361</mem:qvalue>
</matched-element>
<matched-element start="15425595" stop="15425614" score="-1" pvalue="0.00255">
<sequence>GGAGTTTGGTGAGGAAGGTG</sequence>
<mem:qvalue>0.0361</mem:qvalue>
</matched-element>
<matched-element start="15425620" stop="15425639" score="-1.06122" pvalue="0.0026">
<sequence>GGGGACTAGATGGAGGACGG</sequence>
<mem:qvalue>0.0363</mem:qvalue>
</matched-element>
<matched-element start="15425545" stop="15425564" score="-1.08163" pvalue="0.00261">
<sequence>TTTTCCGGGGCAGGGAGAGG</sequence>
<mem:qvalue>0.0363</mem:qvalue>
</matched-element>
<matched-element start="15425891" stop="15425872" score="-1.35714" pvalue="0.00285">
<sequence>GGCCCCGGGCGGGCGGGAGG</sequence>
<mem:qvalue>0.0391</mem:qvalue>
</matched-element>
<matched-element start="15425391" stop="15425372" score="-1.37755" pvalue="0.00287">
<sequence>CGTGGTGGGTGCCAGAGGAG</sequence>
<mem:qvalue>0.0391</mem:qvalue>
</matched-element>
<matched-element start="15425800" stop="15425819" score="-1.77551" pvalue="0.00325">
<sequence>GCCGAGGGGGCCGGAGGCCG</sequence>
<mem:qvalue>0.0431</mem:qvalue>
</matched-element>
<matched-element start="15425405" stop="15425424" score="-1.84694" pvalue="0.00332">
<sequence>AGGGGTGGTGACCCCACTGT</sequence>
<mem:qvalue>0.0431</mem:qvalue>
</matched-element>
<matched-element start="15425646" stop="15425665" score="-1.91837" pvalue="0.00339">
<sequence>GGTGAAGGATGGGGTGCTGG</sequence>
<mem:qvalue>0.0432</mem:qvalue>
</matched-element>
<matched-element start="15425881" stop="15425862" score="-1.94898" pvalue="0.00343">
<sequence>GGGCGGGAGGGACGGGACGC</sequence>
<mem:qvalue>0.0432</mem:qvalue>
</matched-element>
<matched-element start="15425402" stop="15425383" score="-2.0102" pvalue="0.00349">
<sequence>GGGGCTGAACTCGTGGTGGG</sequence>
<mem:qvalue>0.0432</mem:qvalue>
</matched-element>
<matched-element start="15425555" stop="15425574" score="-2.0102" pvalue="0.00349">
<sequence>CAGGGAGAGGACTAGTAGAA</sequence>
<mem:qvalue>0.0432</mem:qvalue>
</matched-element>
<matched-element start="15425389" stop="15425370" score="-2.05102" pvalue="0.00353">
<sequence>TGGTGGGTGCCAGAGGAGGG</sequence>
<mem:qvalue>0.0434</mem:qvalue>
</matched-element>
<matched-element start="15425596" stop="15425615" score="-2.17347" pvalue="0.00367">
<sequence>GAGTTTGGTGAGGAAGGTGT</sequence>
<mem:qvalue>0.0447</mem:qvalue>
</matched-element>
<matched-element start="15425616" stop="15425635" score="-2.30612" pvalue="0.00382">
<sequence>GGACGGGGACTAGATGGAGG</sequence>
<mem:qvalue>0.0454</mem:qvalue>
</matched-element>
<matched-element start="15425752" stop="15425771" score="-2.37755" pvalue="0.0039">
<sequence>CCAGGAGGGCTGGGGCTGCC</sequence>
<mem:qvalue>0.0454</mem:qvalue>
</matched-element>
<matched-element start="15425757" stop="15425776" score="-2.37755" pvalue="0.0039">
<sequence>AGGGCTGGGGCTGCCCCGTT</sequence>
<mem:qvalue>0.0454</mem:qvalue>
</matched-element>
<matched-element start="15425780" stop="15425799" score="-2.40816" pvalue="0.00394">
<sequence>GGTGAGGGGGAGGCCGGGGG</sequence>
<mem:qvalue>0.0454</mem:qvalue>
</matched-element>
<matched-element start="15425801" stop="15425820" score="-2.40816" pvalue="0.00394">
<sequence>CCGAGGGGGCCGGAGGCCGG</sequence>
<mem:qvalue>0.0454</mem:qvalue>
</matched-element>
<matched-element start="15425696" stop="15425677" score="-2.42857" pvalue="0.00396">
<sequence>TGGGGCTGGGAGGACTTTAG</sequence>
<mem:qvalue>0.0454</mem:qvalue>
</matched-element>
<matched-element start="15425634" stop="15425653" score="-2.5102" pvalue="0.00406">
<sequence>GGACGGGGGTTAGGTGAAGG</sequence>
<mem:qvalue>0.0462</mem:qvalue>
</matched-element>
<matched-element start="15425384" stop="15425365" score="-2.61224" pvalue="0.00419">
<sequence>GGTGCCAGAGGAGGGTCGGT</sequence>
<mem:qvalue>0.0472</mem:qvalue>
</matched-element>
<matched-element start="15425373" stop="15425354" score="-2.66327" pvalue="0.00426">
<sequence>AGGGTCGGTGTTTAGCTGAG</sequence>
<mem:qvalue>0.0476</mem:qvalue>
</matched-element>
<matched-element start="15425762" stop="15425781" score="-2.73469" pvalue="0.00435">
<sequence>TGGGGCTGCCCCGTTCGGGG</sequence>
<mem:qvalue>0.0482</mem:qvalue>
</matched-element>
</scanned-sequence>
<mem:has-qvalues>yes</mem:has-qvalues>
</pattern>
<pattern accession="KLF16.H12CORE.0.SM.B" name="">
<scanned-sequence accession="chr3" name="chr3">
</scanned-sequence>
<scanned-sequence accession="chr3" name="chr3">
</scanned-sequence>
<mem:has-qvalues>yes</mem:has-qvalues>
</pattern>
<pattern accession="KLF16.H12CORE.1.P.B" name="">
<scanned-sequence accession="chr3" name="chr3">
<matched-element start="15416610" stop="15416588" score="11.3759" pvalue="2.43e-05">
<sequence>TGGGGGGCAGGCGGAAGGTGGAC</sequence>
<mem:qvalue>0.00128</mem:qvalue>
</matched-element>
<matched-element start="15416428" stop="15416450" score="10.7447" pvalue="3.43e-05">
<sequence>AGAGGAGAGGGCGGGCCTTAGCA</sequence>
<mem:qvalue>0.00147</mem:qvalue>
</matched-element>
<matched-element start="15416607" stop="15416585" score="9.51773" pvalue="6.54e-05">
<sequence>GGGGCAGGCGGAAGGTGGACAAG</sequence>
<mem:qvalue>0.0027</mem:qvalue>
</matched-element>
<matched-element start="15416422" stop="15416444" score="7.3617" pvalue="0.00019">
<sequence>AGGCTCAGAGGAGAGGGCGGGCC</sequence>
<mem:qvalue>0.00586</mem:qvalue>
</matched-element>
<matched-element start="15416425" stop="15416403" score="7.14184" pvalue="0.000211">
<sequence>GCCTTCAGGGGTGGGGCATCCGT</sequence>
<mem:qvalue>0.00586</mem:qvalue>
</matched-element>
<matched-element start="15416613" stop="15416591" score="7.11348" pvalue="0.000214">
<sequence>GCTTGGGGGGCAGGCGGAAGGTG</sequence>
<mem:qvalue>0.00586</mem:qvalue>
</matched-element>
<matched-element start="15416384" stop="15416406" score="6.58865" pvalue="0.000273">
<sequence>ACACTATGGGGTGGGGATAACGG</sequence>
<mem:qvalue>0.00685</mem:qvalue>
</matched-element>
<matched-element start="15416603" stop="15416581" score="5.58156" pvalue="0.00043">
<sequence>CAGGCGGAAGGTGGACAAGAGAT</sequence>
<mem:qvalue>0.00904</mem:qvalue>
</matched-element>
<matched-element start="15416572" stop="15416550" score="3.95745" pvalue="0.000865">
<sequence>CCAGTGGTGAGCAGGGCTGTCCG</sequence>
<mem:qvalue>0.0141</mem:qvalue>
</matched-element>
<matched-element start="15416616" stop="15416594" score="3.41844" pvalue="0.00108">
<sequence>CCTGCTTGGGGGGCAGGCGGAAG</sequence>
<mem:qvalue>0.015</mem:qvalue>
</matched-element>
<matched-element start="15416648" stop="15416626" score="3.40426" pvalue="0.00109">
<sequence>GTGGCGAGAGTAGAGGCCAAAGA</sequence>
<mem:qvalue>0.015</mem:qvalue>
</matched-element>
<matched-element start="15416604" stop="15416582" score="3.20567" pvalue="0.00118">
<sequence>GCAGGCGGAAGGTGGACAAGAGA</sequence>
<mem:qvalue>0.0159</mem:qvalue>
</matched-element>
<matched-element start="15416614" stop="15416592" score="3.08511" pvalue="0.00124">
<sequence>TGCTTGGGGGGCAGGCGGAAGGT</sequence>
<mem:qvalue>0.0163</mem:qvalue>
</matched-element>
<matched-element start="15416427" stop="15416449" score="3" pvalue="0.00128">
<sequence>CAGAGGAGAGGGCGGGCCTTAGC</sequence>
<mem:qvalue>0.0165</mem:qvalue>
</matched-element>
<matched-element start="15416531" stop="15416553" score="2.67376" pvalue="0.00146">
<sequence>AGCTGTGGTGGAGAAGATCCGGA</sequence>
<mem:qvalue>0.0176</mem:qvalue>
</matched-element>
<matched-element start="15416646" stop="15416624" score="2.59574" pvalue="0.00151">
<sequence>GGCGAGAGTAGAGGCCAAAGAGG</sequence>
<mem:qvalue>0.0178</mem:qvalue>
</matched-element>
<matched-element start="15416423" stop="15416445" score="2.5461" pvalue="0.00154">
<sequence>GGCTCAGAGGAGAGGGCGGGCCT</sequence>
<mem:qvalue>0.0179</mem:qvalue>
</matched-element>
<matched-element start="15416619" stop="15416597" score="2.39716" pvalue="0.00163">
<sequence>CACCCTGCTTGGGGGGCAGGCGG</sequence>
<mem:qvalue>0.0185</mem:qvalue>
</matched-element>
<matched-element start="15416606" stop="15416584" score="2.3617" pvalue="0.00165">
<sequence>GGGCAGGCGGAAGGTGGACAAGA</sequence>
<mem:qvalue>0.0185</mem:qvalue>
</matched-element>
<matched-element start="15416419" stop="15416441" score="2.1773" pvalue="0.00177">
<sequence>TGAAGGCTCAGAGGAGAGGGCGG</sequence>
<mem:qvalue>0.0186</mem:qvalue>
</matched-element>
<matched-element start="15416492" stop="15416470" score="1.95745" pvalue="0.00193">
<sequence>CACTGGCCAGGCAGGGATGATCA</sequence>
<mem:qvalue>0.0198</mem:qvalue>
</matched-element>
<matched-element start="15416416" stop="15416438" score="1.75177" pvalue="0.00209">
<sequence>CCCTGAAGGCTCAGAGGAGAGGG</sequence>
<mem:qvalue>0.0208</mem:qvalue>
</matched-element>
<matched-element start="15416502" stop="15416524" score="1.53901" pvalue="0.00227">
<sequence>CTGACAGTGGGCGAGTCCCGGCA</sequence>
<mem:qvalue>0.0223</mem:qvalue>
</matched-element>
<matched-element start="15416414" stop="15416436" score="1.41135" pvalue="0.00238">
<sequence>ACCCCTGAAGGCTCAGAGGAGAG</sequence>
<mem:qvalue>0.0231</mem:qvalue>
</matched-element>
<matched-element start="15416615" stop="15416593" score="1.35461" pvalue="0.00243">
<sequence>CTGCTTGGGGGGCAGGCGGAAGG</sequence>
<mem:qvalue>0.0234</mem:qvalue>
</matched-element>
<matched-element start="15416642" stop="15416620" score="1.31206" pvalue="0.00247">
<sequence>AGAGTAGAGGCCAAAGAGGACAC</sequence>
<mem:qvalue>0.0236</mem:qvalue>
</matched-element>
<matched-element start="15416609" stop="15416587" score="1.04965" pvalue="0.00273">
<sequence>GGGGGGCAGGCGGAAGGTGGACA</sequence>
<mem:qvalue>0.0248</mem:qvalue>
</matched-element>
<matched-element start="15416600" stop="15416578" score="0.702128" pvalue="0.0031">
<sequence>GCGGAAGGTGGACAAGAGATAGA</sequence>
<mem:qvalue>0.0275</mem:qvalue>
</matched-element>
<matched-element start="15416571" stop="15416549" score="0.687943" pvalue="0.00312">
<sequence>CAGTGGTGAGCAGGGCTGTCCGG</sequence>
<mem:qvalue>0.0275</mem:qvalue>
</matched-element>
<matched-element start="15416417" stop="15416439" score="0.48227" pvalue="0.00336">
<sequence>CCTGAAGGCTCAGAGGAGAGGGC</sequence>
<mem:qvalue>0.0288</mem:qvalue>
</matched-element>
<matched-element start="15416528" stop="15416550" score="0.361702" pvalue="0.00351">
<sequence>GATAGCTGTGGTGGAGAAGATCC</sequence>
<mem:qvalue>0.0294</mem:qvalue>
</matched-element>
<matched-element start="15416522" stop="15416544" score="0.163121" pvalue="0.00378">
<sequence>GCAGATGATAGCTGTGGTGGAGA</sequence>
<mem:qvalue>0.031</mem:qvalue>
</matched-element>
<matched-element start="15416487" stop="15416465" score="-0.0496454" pvalue="0.00407">
<sequence>GCCAGGCAGGGATGATCAAGGTC</sequence>
<mem:qvalue>0.0332</mem:qvalue>
</matched-element>
<matched-element start="15416598" stop="15416576" score="-0.432624" pvalue="0.00467">
<sequence>GGAAGGTGGACAAGAGATAGATG</sequence>
<mem:qvalue>0.0366</mem:qvalue>
</matched-element>
<matched-element start="15416421" stop="15416443" score="-0.446809" pvalue="0.00469">
<sequence>AAGGCTCAGAGGAGAGGGCGGGC</sequence>
<mem:qvalue>0.0366</mem:qvalue>
</matched-element>
<matched-element start="15416496" stop="15416474" score="-0.588652" pvalue="0.00493">
<sequence>CGATCACTGGCCAGGCAGGGATG</sequence>
<mem:qvalue>0.0375</mem:qvalue>
</matched-element>
<matched-element start="15416643" stop="15416621" score="-0.687943" pvalue="0.0051">
<sequence>GAGAGTAGAGGCCAAAGAGGACA</sequence>
<mem:qvalue>0.0383</mem:qvalue>
</matched-element>
<matched-element start="15416424" stop="15416446" score="-1.26241" pvalue="0.00622">
<sequence>GCTCAGAGGAGAGGGCGGGCCTT</sequence>
<mem:qvalue>0.0446</mem:qvalue>
</matched-element>
<matched-element start="15416608" stop="15416586" score="-1.33333" pvalue="0.00637">
<sequence>GGGGGCAGGCGGAAGGTGGACAA</sequence>
<mem:qvalue>0.045</mem:qvalue>
</matched-element>
<matched-element start="15416534" stop="15416556" score="-1.43972" pvalue="0.0066">
<sequence>TGTGGTGGAGAAGATCCGGACAG</sequence>
<mem:qvalue>0.0457</mem:qvalue>
</matched-element>
</scanned-sequence>
<scanned-sequence accession="chr3" name="chr3">
<matched-element start="15425885" stop="15425863" score="17.9645" pvalue="3.82e-07">
<sequence>GGGCGGGCGGGAGGGACGGGACG</sequence>
<mem:qvalue>0.000256</mem:qvalue>
</matched-element>
<matched-element start="15425806" stop="15425828" score="17.7589" pvalue="4.42e-07">
<sequence>GGGGCCGGAGGCCGGGACGAGTG</sequence>
<mem:qvalue>0.000256</mem:qvalue>
</matched-element>
<matched-element start="15425777" stop="15425799" score="17.1773" pvalue="6.66e-07">
<sequence>CGGGGTGAGGGGGAGGCCGGGGG</sequence>
<mem:qvalue>0.000256</mem:qvalue>
</matched-element>
<matched-element start="15425783" stop="15425805" score="16.766" pvalue="8.85e-07">
<sequence>GAGGGGGAGGCCGGGGGGCCGAG</sequence>
<mem:qvalue>0.000256</mem:qvalue>
</matched-element>
<matched-element start="15425800" stop="15425822" score="16.1206" pvalue="1.37e-06">
<sequence>GCCGAGGGGGCCGGAGGCCGGGA</sequence>
<mem:qvalue>0.000316</mem:qvalue>
</matched-element>
<matched-element start="15425779" stop="15425801" score="15.3546" pvalue="2.26e-06">
<sequence>GGGTGAGGGGGAGGCCGGGGGGC</sequence>
<mem:qvalue>0.000372</mem:qvalue>
</matched-element>
<matched-element start="15425893" stop="15425871" score="15.2411" pvalue="2.43e-06">
<sequence>CGGGCCCCGGGCGGGCGGGAGGG</sequence>
<mem:qvalue>0.000372</mem:qvalue>
</matched-element>
<matched-element start="15425785" stop="15425807" score="15.0496" pvalue="2.75e-06">
<sequence>GGGGGAGGCCGGGGGGCCGAGGG</sequence>
<mem:qvalue>0.000372</mem:qvalue>
</matched-element>
<matched-element start="15425889" stop="15425867" score="14.8156" pvalue="3.19e-06">
<sequence>CCCCGGGCGGGCGGGAGGGACGG</sequence>
<mem:qvalue>0.000372</mem:qvalue>
</matched-element>
<matched-element start="15425880" stop="15425858" score="14.6383" pvalue="3.56e-06">
<sequence>GGCGGGAGGGACGGGACGCGGTG</sequence>
<mem:qvalue>0.000372</mem:qvalue>
</matched-element>
<matched-element start="15425791" stop="15425813" score="14.5745" pvalue="3.71e-06">
<sequence>GGCCGGGGGGCCGAGGGGGCCGG</sequence>
<mem:qvalue>0.000372</mem:qvalue>
</matched-element>
<matched-element start="15425778" stop="15425800" score="14.4894" pvalue="3.91e-06">
<sequence>GGGGTGAGGGGGAGGCCGGGGGG</sequence>
<mem:qvalue>0.000372</mem:qvalue>
</matched-element>
<matched-element start="15425790" stop="15425812" score="14.383" pvalue="4.18e-06">
<sequence>AGGCCGGGGGGCCGAGGGGGCCG</sequence>
<mem:qvalue>0.000372</mem:qvalue>
</matched-element>
<matched-element start="15425799" stop="15425821" score="14.1702" pvalue="4.77e-06">
<sequence>GGCCGAGGGGGCCGGAGGCCGGG</sequence>
<mem:qvalue>0.000394</mem:qvalue>
</matched-element>
<matched-element start="15425793" stop="15425815" score="13.7163" pvalue="6.29e-06">
<sequence>CCGGGGGGCCGAGGGGGCCGGAG</sequence>
<mem:qvalue>0.000484</mem:qvalue>
</matched-element>
<matched-element start="15425782" stop="15425804" score="13.5461" pvalue="6.96e-06">
<sequence>TGAGGGGGAGGCCGGGGGGCCGA</sequence>
<mem:qvalue>0.000484</mem:qvalue>
</matched-element>
<matched-element start="15425886" stop="15425864" score="13.5106" pvalue="7.11e-06">
<sequence>CGGGCGGGCGGGAGGGACGGGAC</sequence>
<mem:qvalue>0.000484</mem:qvalue>
</matched-element>
<matched-element start="15425881" stop="15425859" score="13.156" pvalue="8.79e-06">
<sequence>GGGCGGGAGGGACGGGACGCGGT</sequence>
<mem:qvalue>0.000564</mem:qvalue>
</matched-element>
<matched-element start="15425602" stop="15425624" score="12.0993" pvalue="1.62e-05">
<sequence>GGTGAGGAAGGTGTGGACGGGGA</sequence>
<mem:qvalue>0.000945</mem:qvalue>
</matched-element>
<matched-element start="15425794" stop="15425816" score="12.0851" pvalue="1.63e-05">
<sequence>CGGGGGGCCGAGGGGGCCGGAGG</sequence>
<mem:qvalue>0.000945</mem:qvalue>
</matched-element>
<matched-element start="15425776" stop="15425798" score="11.773" pvalue="1.95e-05">
<sequence>TCGGGGTGAGGGGGAGGCCGGGG</sequence>
<mem:qvalue>0.00107</mem:qvalue>
</matched-element>
<matched-element start="15425773" stop="15425795" score="11.1844" pvalue="2.7e-05">
<sequence>CGTTCGGGGTGAGGGGGAGGCCG</sequence>
<mem:qvalue>0.00136</mem:qvalue>
</matched-element>
<matched-element start="15425807" stop="15425829" score="11.0709" pvalue="2.87e-05">
<sequence>GGGCCGGAGGCCGGGACGAGTGC</sequence>
<mem:qvalue>0.00138</mem:qvalue>
</matched-element>
<matched-element start="15425786" stop="15425808" score="11.0071" pvalue="2.97e-05">
<sequence>GGGGAGGCCGGGGGGCCGAGGGG</sequence>
<mem:qvalue>0.00138</mem:qvalue>
</matched-element>
<matched-element start="15425707" stop="15425685" score="10.8794" pvalue="3.19e-05">
<sequence>CCGTGAGTAAGTGGGGCTGGGAG</sequence>
<mem:qvalue>0.00142</mem:qvalue>
</matched-element>
<matched-element start="15425751" stop="15425773" score="9.34043" pvalue="7.17e-05">
<sequence>GCCAGGAGGGCTGGGGCTGCCCC</sequence>
<mem:qvalue>0.00286</mem:qvalue>
</matched-element>
<matched-element start="15425882" stop="15425860" score="9.00709" pvalue="8.49e-05">
<sequence>CGGGCGGGAGGGACGGGACGCGG</sequence>
<mem:qvalue>0.00327</mem:qvalue>
</matched-element>
<matched-element start="15425894" stop="15425872" score="8.29787" pvalue="0.000121">
<sequence>CCGGGCCCCGGGCGGGCGGGAGG</sequence>
<mem:qvalue>0.00451</mem:qvalue>
</matched-element>
<matched-element start="15425888" stop="15425866" score="7.86525" pvalue="0.000149">
<sequence>CCCGGGCGGGCGGGAGGGACGGG</sequence>
<mem:qvalue>0.00539</mem:qvalue>
</matched-element>
<matched-element start="15425788" stop="15425810" score="7.7305" pvalue="0.000159">
<sequence>GGAGGCCGGGGGGCCGAGGGGGC</sequence>
<mem:qvalue>0.00558</mem:qvalue>
</matched-element>
<matched-element start="15425795" stop="15425817" score="7.5461" pvalue="0.000174">
<sequence>GGGGGGCCGAGGGGGCCGGAGGC</sequence>
<mem:qvalue>0.00586</mem:qvalue>
</matched-element>
<matched-element start="15425771" stop="15425793" score="7.43262" pvalue="0.000184">
<sequence>CCCGTTCGGGGTGAGGGGGAGGC</sequence>
<mem:qvalue>0.00586</mem:qvalue>
</matched-element>
<matched-element start="15425784" stop="15425806" score="7.29078" pvalue="0.000196">
<sequence>AGGGGGAGGCCGGGGGGCCGAGG</sequence>
<mem:qvalue>0.00586</mem:qvalue>
</matched-element>
<matched-element start="15425898" stop="15425876" score="7.10638" pvalue="0.000214">
<sequence>GATTCCGGGCCCCGGGCGGGCGG</sequence>
<mem:qvalue>0.00586</mem:qvalue>
</matched-element>
<matched-element start="15425613" stop="15425635" score="7.09929" pvalue="0.000215">
<sequence>TGTGGACGGGGACTAGATGGAGG</sequence>
<mem:qvalue>0.00586</mem:qvalue>
</matched-element>
<matched-element start="15425619" stop="15425641" score="7.07092" pvalue="0.000218">
<sequence>CGGGGACTAGATGGAGGACGGGG</sequence>
<mem:qvalue>0.00586</mem:qvalue>
</matched-element>
<matched-element start="15425750" stop="15425772" score="7.07092" pvalue="0.000218">
<sequence>AGCCAGGAGGGCTGGGGCTGCCC</sequence>
<mem:qvalue>0.00586</mem:qvalue>
</matched-element>
<matched-element start="15425384" stop="15425362" score="7" pvalue="0.000225">
<sequence>GGTGCCAGAGGAGGGTCGGTGTT</sequence>
<mem:qvalue>0.00592</mem:qvalue>
</matched-element>
<matched-element start="15425890" stop="15425868" score="6.79433" pvalue="0.000248">
<sequence>GCCCCGGGCGGGCGGGAGGGACG</sequence>
<mem:qvalue>0.00637</mem:qvalue>
</matched-element>
<matched-element start="15425637" stop="15425659" score="6.40426" pvalue="0.000297">
<sequence>CGGGGGTTAGGTGAAGGATGGGG</sequence>
<mem:qvalue>0.0073</mem:qvalue>
</matched-element>
<matched-element start="15425787" stop="15425809" score="6.31915" pvalue="0.000309">
<sequence>GGGAGGCCGGGGGGCCGAGGGGG</sequence>
<mem:qvalue>0.00743</mem:qvalue>
</matched-element>
<matched-element start="15425608" stop="15425630" score="5.89362" pvalue="0.000374">
<sequence>GAAGGTGTGGACGGGGACTAGAT</sequence>
<mem:qvalue>0.00883</mem:qvalue>
</matched-element>
<matched-element start="15425803" stop="15425825" score="5.8156" pvalue="0.000387">
<sequence>GAGGGGGCCGGAGGCCGGGACGA</sequence>
<mem:qvalue>0.00887</mem:qvalue>
</matched-element>
<matched-element start="15425549" stop="15425571" score="5.79433" pvalue="0.000391">
<sequence>CCGGGGCAGGGAGAGGACTAGTA</sequence>
<mem:qvalue>0.00887</mem:qvalue>
</matched-element>
<matched-element start="15425887" stop="15425865" score="5.68085" pvalue="0.000411">
<sequence>CCGGGCGGGCGGGAGGGACGGGA</sequence>
<mem:qvalue>0.00904</mem:qvalue>
</matched-element>
<matched-element start="15425631" stop="15425653" score="5.64539" pvalue="0.000418">
<sequence>GGAGGACGGGGGTTAGGTGAAGG</sequence>
<mem:qvalue>0.00904</mem:qvalue>
</matched-element>
<matched-element start="15425551" stop="15425573" score="5.60993" pvalue="0.000425">
<sequence>GGGGCAGGGAGAGGACTAGTAGA</sequence>
<mem:qvalue>0.00904</mem:qvalue>
</matched-element>
<matched-element start="15425797" stop="15425819" score="5.46809" pvalue="0.000452">
<sequence>GGGGCCGAGGGGGCCGGAGGCCG</sequence>
<mem:qvalue>0.00926</mem:qvalue>
</matched-element>
<matched-element start="15425649" stop="15425671" score="5.44681" pvalue="0.000456">
<sequence>GAAGGATGGGGTGCTGGTCGGAG</sequence>
<mem:qvalue>0.00926</mem:qvalue>
</matched-element>
<matched-element start="15425625" stop="15425647" score="5.25532" pvalue="0.000497">
<sequence>CTAGATGGAGGACGGGGGTTAGG</sequence>
<mem:qvalue>0.0099</mem:qvalue>
</matched-element>
<matched-element start="15425876" stop="15425854" score="5.07092" pvalue="0.000538">
<sequence>GGAGGGACGGGACGCGGTGCAGT</sequence>
<mem:qvalue>0.0105</mem:qvalue>
</matched-element>
<matched-element start="15425798" stop="15425820" score="5.02128" pvalue="0.00055">
<sequence>GGGCCGAGGGGGCCGGAGGCCGG</sequence>
<mem:qvalue>0.0105</mem:qvalue>
</matched-element>
<matched-element start="15425905" stop="15425883" score="5.00709" pvalue="0.000553">
<sequence>AGAGCGGGATTCCGGGCCCCGGG</sequence>
<mem:qvalue>0.0105</mem:qvalue>
</matched-element>
<matched-element start="15425646" stop="15425668" score="4.84397" pvalue="0.000594">
<sequence>GGTGAAGGATGGGGTGCTGGTCG</sequence>
<mem:qvalue>0.0111</mem:qvalue>
</matched-element>
<matched-element start="15425632" stop="15425654" score="4.48936" pvalue="0.000691">
<sequence>GAGGACGGGGGTTAGGTGAAGGA</sequence>
<mem:qvalue>0.0124</mem:qvalue>
</matched-element>
<matched-element start="15425643" stop="15425665" score="4.46099" pvalue="0.0007">
<sequence>TTAGGTGAAGGATGGGGTGCTGG</sequence>
<mem:qvalue>0.0124</mem:qvalue>
</matched-element>
<matched-element start="15425780" stop="15425758" score="4.4539" pvalue="0.000702">
<sequence>CCCGAACGGGGCAGCCCCAGCCC</sequence>
<mem:qvalue>0.0124</mem:qvalue>
</matched-element>
<matched-element start="15425651" stop="15425673" score="4.40426" pvalue="0.000717">
<sequence>AGGATGGGGTGCTGGTCGGAGGA</sequence>
<mem:qvalue>0.0124</mem:qvalue>
</matched-element>
<matched-element start="15425399" stop="15425421" score="4.39716" pvalue="0.000719">
<sequence>CCCCAGAGGGGTGGTGACCCCAC</sequence>
<mem:qvalue>0.0124</mem:qvalue>
</matched-element>
<matched-element start="15425390" stop="15425368" score="4.25532" pvalue="0.000764">
<sequence>GTGGTGGGTGCCAGAGGAGGGTC</sequence>
<mem:qvalue>0.013</mem:qvalue>
</matched-element>
<matched-element start="15425879" stop="15425857" score="4.16312" pvalue="0.000794">
<sequence>GCGGGAGGGACGGGACGCGGTGC</sequence>
<mem:qvalue>0.0133</mem:qvalue>
</matched-element>
<matched-element start="15425796" stop="15425818" score="4.12057" pvalue="0.000808">
<sequence>GGGGGCCGAGGGGGCCGGAGGCC</sequence>
<mem:qvalue>0.0133</mem:qvalue>
</matched-element>
<matched-element start="15425639" stop="15425661" score="3.89362" pvalue="0.000889">
<sequence>GGGGTTAGGTGAAGGATGGGGTG</sequence>
<mem:qvalue>0.0143</mem:qvalue>
</matched-element>
<matched-element start="15425892" stop="15425870" score="3.76596" pvalue="0.000937">
<sequence>GGGCCCCGGGCGGGCGGGAGGGA</sequence>
<mem:qvalue>0.0145</mem:qvalue>
</matched-element>
<matched-element start="15425873" stop="15425851" score="3.73759" pvalue="0.000948">
<sequence>GGGACGGGACGCGGTGCAGTGTT</sequence>
<mem:qvalue>0.0145</mem:qvalue>
</matched-element>
<matched-element start="15425880" stop="15425902" score="3.7305" pvalue="0.000951">
<sequence>ccgcccgGGGCCCGGAATCCCGC</sequence>
<mem:qvalue>0.0145</mem:qvalue>
</matched-element>
<matched-element start="15425875" stop="15425853" score="3.71631" pvalue="0.000956">
<sequence>GAGGGACGGGACGCGGTGCAGTG</sequence>
<mem:qvalue>0.0145</mem:qvalue>
</matched-element>
<matched-element start="15425374" stop="15425352" score="3.60993" pvalue="0.000999">
<sequence>GAGGGTCGGTGTTTAGCTGAGGG</sequence>
<mem:qvalue>0.0149</mem:qvalue>
</matched-element>
<matched-element start="15425550" stop="15425572" score="3.56738" pvalue="0.00102">
<sequence>CGGGGCAGGGAGAGGACTAGTAG</sequence>
<mem:qvalue>0.0149</mem:qvalue>
</matched-element>
<matched-element start="15425544" stop="15425566" score="3.52482" pvalue="0.00103">
<sequence>ATTTTCCGGGGCAGGGAGAGGAC</sequence>
<mem:qvalue>0.0149</mem:qvalue>
</matched-element>
<matched-element start="15425884" stop="15425862" score="3.52482" pvalue="0.00103">
<sequence>GGCGGGCGGGAGGGACGGGACGC</sequence>
<mem:qvalue>0.0149</mem:qvalue>
</matched-element>
<matched-element start="15425774" stop="15425796" score="3.50355" pvalue="0.00104">
<sequence>GTTCGGGGTGAGGGGGAGGCCGG</sequence>
<mem:qvalue>0.0149</mem:qvalue>
</matched-element>
<matched-element start="15425756" stop="15425778" score="3.42553" pvalue="0.00108">
<sequence>GAGGGCTGGGGCTGCCCCGTTCG</sequence>
<mem:qvalue>0.015</mem:qvalue>
</matched-element>
<matched-element start="15425801" stop="15425823" score="3.1773" pvalue="0.00119">
<sequence>CCGAGGGGGCCGGAGGCCGGGAC</sequence>
<mem:qvalue>0.0159</mem:qvalue>
</matched-element>
<matched-element start="15425702" stop="15425680" score="3.17021" pvalue="0.0012">
<sequence>AGTAAGTGGGGCTGGGAGGACTT</sequence>
<mem:qvalue>0.0159</mem:qvalue>
</matched-element>
<matched-element start="15425770" stop="15425792" score="3.01418" pvalue="0.00127">
<sequence>CCCCGTTCGGGGTGAGGGGGAGG</sequence>
<mem:qvalue>0.0165</mem:qvalue>
</matched-element>
<matched-element start="15425409" stop="15425387" score="2.96454" pvalue="0.0013">
<sequence>CCCCTCTGGGGCTGAACTCGTGG</sequence>
<mem:qvalue>0.0165</mem:qvalue>
</matched-element>
<matched-element start="15425802" stop="15425824" score="2.8227" pvalue="0.00138">
<sequence>CGAGGGGGCCGGAGGCCGGGACG</sequence>
<mem:qvalue>0.0171</mem:qvalue>
</matched-element>
<matched-element start="15425904" stop="15425882" score="2.8156" pvalue="0.00138">
<sequence>GAGCGGGATTCCGGGCCCCGGGC</sequence>
<mem:qvalue>0.0171</mem:qvalue>
</matched-element>
<matched-element start="15425742" stop="15425764" score="2.74468" pvalue="0.00142">
<sequence>GGATCGACAGCCAGGAGGGCTGG</sequence>
<mem:qvalue>0.0175</mem:qvalue>
</matched-element>
<matched-element start="15425621" stop="15425643" score="2.70922" pvalue="0.00144">
<sequence>GGGACTAGATGGAGGACGGGGGT</sequence>
<mem:qvalue>0.0175</mem:qvalue>
</matched-element>
<matched-element start="15425634" stop="15425656" score="2.60993" pvalue="0.0015">
<sequence>GGACGGGGGTTAGGTGAAGGATG</sequence>
<mem:qvalue>0.0178</mem:qvalue>
</matched-element>
<matched-element start="15425539" stop="15425561" score="2.43972" pvalue="0.0016">
<sequence>TAGGGATTTTCCGGGGCAGGGAG</sequence>
<mem:qvalue>0.0185</mem:qvalue>
</matched-element>
<matched-element start="15425792" stop="15425814" score="2.34043" pvalue="0.00166">
<sequence>GCCGGGGGGCCGAGGGGGCCGGA</sequence>
<mem:qvalue>0.0185</mem:qvalue>
</matched-element>
<matched-element start="15425879" stop="15425901" score="2.33333" pvalue="0.00167">
<sequence>cccgcccgGGGCCCGGAATCCCG</sequence>
<mem:qvalue>0.0185</mem:qvalue>
</matched-element>
<matched-element start="15425729" stop="15425751" score="2.31915" pvalue="0.00168">
<sequence>CTAAGAGCAGCCGGGATCGACAG</sequence>
<mem:qvalue>0.0185</mem:qvalue>
</matched-element>
<matched-element start="15425598" stop="15425620" score="2.2695" pvalue="0.00171">
<sequence>GTTTGGTGAGGAAGGTGTGGACG</sequence>
<mem:qvalue>0.0186</mem:qvalue>
</matched-element>
<matched-element start="15425595" stop="15425617" score="2.24823" pvalue="0.00173">
<sequence>GGAGTTTGGTGAGGAAGGTGTGG</sequence>
<mem:qvalue>0.0186</mem:qvalue>
</matched-element>
<matched-element start="15425700" stop="15425722" score="2.21277" pvalue="0.00175">
<sequence>ACTCACGGTGGCAGCGGCGACAC</sequence>
<mem:qvalue>0.0186</mem:qvalue>
</matched-element>
<matched-element start="15425883" stop="15425861" score="2.21277" pvalue="0.00175">
<sequence>GCGGGCGGGAGGGACGGGACGCG</sequence>
<mem:qvalue>0.0186</mem:qvalue>
</matched-element>
<matched-element start="15425789" stop="15425811" score="2.10638" pvalue="0.00182">
<sequence>GAGGCCGGGGGGCCGAGGGGGCC</sequence>
<mem:qvalue>0.019</mem:qvalue>
</matched-element>
<matched-element start="15425766" stop="15425788" score="1.97872" pvalue="0.00192">
<sequence>GCTGCCCCGTTCGGGGTGAGGGG</sequence>
<mem:qvalue>0.0198</mem:qvalue>
</matched-element>
<matched-element start="15425891" stop="15425869" score="1.82979" pvalue="0.00203">
<sequence>GGCCCCGGGCGGGCGGGAGGGAC</sequence>
<mem:qvalue>0.0206</mem:qvalue>
</matched-element>
<matched-element start="15425387" stop="15425365" score="1.77305" pvalue="0.00207">
<sequence>GTGGGTGCCAGAGGAGGGTCGGT</sequence>
<mem:qvalue>0.0208</mem:qvalue>
</matched-element>
<matched-element start="15425554" stop="15425576" score="1.52482" pvalue="0.00228">
<sequence>GCAGGGAGAGGACTAGTAGAATG</sequence>
<mem:qvalue>0.0223</mem:qvalue>
</matched-element>
<matched-element start="15425706" stop="15425728" score="1.23404" pvalue="0.00255">
<sequence>GGTGGCAGCGGCGACACTCCAGT</sequence>
<mem:qvalue>0.024</mem:qvalue>
</matched-element>
<matched-element start="15425607" stop="15425629" score="1.22695" pvalue="0.00255">
<sequence>GGAAGGTGTGGACGGGGACTAGA</sequence>
<mem:qvalue>0.024</mem:qvalue>
</matched-element>
<matched-element start="15425640" stop="15425662" score="1.11348" pvalue="0.00266">
<sequence>GGGTTAGGTGAAGGATGGGGTGC</sequence>
<mem:qvalue>0.0248</mem:qvalue>
</matched-element>
<matched-element start="15425601" stop="15425623" score="1.05674" pvalue="0.00272">
<sequence>TGGTGAGGAAGGTGTGGACGGGG</sequence>
<mem:qvalue>0.0248</mem:qvalue>
</matched-element>
<matched-element start="15425626" stop="15425648" score="1.05674" pvalue="0.00272">
<sequence>TAGATGGAGGACGGGGGTTAGGT</sequence>
<mem:qvalue>0.0248</mem:qvalue>
</matched-element>
<matched-element start="15425745" stop="15425767" score="1.03546" pvalue="0.00274">
<sequence>TCGACAGCCAGGAGGGCTGGGGC</sequence>
<mem:qvalue>0.0248</mem:qvalue>
</matched-element>
<matched-element start="15425656" stop="15425678" score="0.914894" pvalue="0.00287">
<sequence>GGGGTGCTGGTCGGAGGATGGCT</sequence>
<mem:qvalue>0.0257</mem:qvalue>
</matched-element>
<matched-element start="15425391" stop="15425369" score="0.652482" pvalue="0.00316">
<sequence>CGTGGTGGGTGCCAGAGGAGGGT</sequence>
<mem:qvalue>0.0277</mem:qvalue>
</matched-element>
<matched-element start="15425899" stop="15425877" score="0.553191" pvalue="0.00328">
<sequence>GGATTCCGGGCCCCGGGCGGGCG</sequence>
<mem:qvalue>0.0285</mem:qvalue>
</matched-element>
<matched-element start="15425604" stop="15425626" score="0.496454" pvalue="0.00335">
<sequence>TGAGGAAGGTGTGGACGGGGACT</sequence>
<mem:qvalue>0.0288</mem:qvalue>
</matched-element>
<matched-element start="15425746" stop="15425768" score="0.453901" pvalue="0.0034">
<sequence>CGACAGCCAGGAGGGCTGGGGCT</sequence>
<mem:qvalue>0.0289</mem:qvalue>
</matched-element>
<matched-element start="15425622" stop="15425644" score="0.368794" pvalue="0.0035">
<sequence>GGACTAGATGGAGGACGGGGGTT</sequence>
<mem:qvalue>0.0294</mem:qvalue>
</matched-element>
<matched-element start="15425620" stop="15425642" score="0.340426" pvalue="0.00354">
<sequence>GGGGACTAGATGGAGGACGGGGG</sequence>
<mem:qvalue>0.0295</mem:qvalue>
</matched-element>
<matched-element start="15425703" stop="15425725" score="0.177305" pvalue="0.00376">
<sequence>CACGGTGGCAGCGGCGACACTCC</sequence>
<mem:qvalue>0.031</mem:qvalue>
</matched-element>
<matched-element start="15425828" stop="15425850" score="-0.106383" pvalue="0.00416">
<sequence>GCAATATTGGCAGGGGAAAGAAC</sequence>
<mem:qvalue>0.0336</mem:qvalue>
</matched-element>
<matched-element start="15425874" stop="15425896" score="-0.120567" pvalue="0.00418">
<sequence>tcccgcccgcccgGGGCCCGGAA</sequence>
<mem:qvalue>0.0336</mem:qvalue>
</matched-element>
<matched-element start="15425618" stop="15425640" score="-0.241135" pvalue="0.00436">
<sequence>ACGGGGACTAGATGGAGGACGGG</sequence>
<mem:qvalue>0.0348</mem:qvalue>
</matched-element>
<matched-element start="15425780" stop="15425802" score="-0.333333" pvalue="0.00451">
<sequence>GGTGAGGGGGAGGCCGGGGGGCC</sequence>
<mem:qvalue>0.0357</mem:qvalue>
</matched-element>
<matched-element start="15425397" stop="15425375" score="-0.503546" pvalue="0.00478">
<sequence>TGAACTCGTGGTGGGTGCCAGAG</sequence>
<mem:qvalue>0.0371</mem:qvalue>
</matched-element>
<matched-element start="15425599" stop="15425621" score="-0.51773" pvalue="0.00481">
<sequence>TTTGGTGAGGAAGGTGTGGACGG</sequence>
<mem:qvalue>0.0371</mem:qvalue>
</matched-element>
<matched-element start="15425316" stop="15425338" score="-0.58156" pvalue="0.00492">
<sequence>GGGCCTTGGGGTCTATCCTGGAG</sequence>
<mem:qvalue>0.0375</mem:qvalue>
</matched-element>
<matched-element start="15425628" stop="15425650" score="-0.64539" pvalue="0.00503">
<sequence>GATGGAGGACGGGGGTTAGGTGA</sequence>
<mem:qvalue>0.038</mem:qvalue>
</matched-element>
<matched-element start="15425614" stop="15425636" score="-1.04255" pvalue="0.00577">
<sequence>GTGGACGGGGACTAGATGGAGGA</sequence>
<mem:qvalue>0.043</mem:qvalue>
</matched-element>
<matched-element start="15425589" stop="15425611" score="-1.13475" pvalue="0.00595">
<sequence>CTAGAGGGAGTTTGGTGAGGAAG</sequence>
<mem:qvalue>0.0441</mem:qvalue>
</matched-element>
<matched-element start="15425772" stop="15425794" score="-1.19149" pvalue="0.00607">
<sequence>CCGTTCGGGGTGAGGGGGAGGCC</sequence>
<mem:qvalue>0.0444</mem:qvalue>
</matched-element>
<matched-element start="15425781" stop="15425803" score="-1.19149" pvalue="0.00607">
<sequence>GTGAGGGGGAGGCCGGGGGGCCG</sequence>
<mem:qvalue>0.0444</mem:qvalue>
</matched-element>
<matched-element start="15425638" stop="15425660" score="-1.21986" pvalue="0.00613">
<sequence>GGGGGTTAGGTGAAGGATGGGGT</sequence>
<mem:qvalue>0.0446</mem:qvalue>
</matched-element>
<matched-element start="15425402" stop="15425380" score="-1.2695" pvalue="0.00623">
<sequence>GGGGCTGAACTCGTGGTGGGTGC</sequence>
<mem:qvalue>0.0446</mem:qvalue>
</matched-element>
<matched-element start="15425738" stop="15425760" score="-1.2766" pvalue="0.00625">
<sequence>GCCGGGATCGACAGCCAGGAGGG</sequence>
<mem:qvalue>0.0446</mem:qvalue>
</matched-element>
<matched-element start="15425593" stop="15425615" score="-1.34043" pvalue="0.00639">
<sequence>AGGGAGTTTGGTGAGGAAGGTGT</sequence>
<mem:qvalue>0.045</mem:qvalue>
</matched-element>
<matched-element start="15425833" stop="15425855" score="-1.39007" pvalue="0.00649">
<sequence>ATTGGCAGGGGAAAGAACAACAC</sequence>
<mem:qvalue>0.0455</mem:qvalue>
</matched-element>
<matched-element start="15425733" stop="15425755" score="-1.43972" pvalue="0.0066">
<sequence>GAGCAGCCGGGATCGACAGCCAG</sequence>
<mem:qvalue>0.0457</mem:qvalue>
</matched-element>
<matched-element start="15425633" stop="15425655" score="-1.4539" pvalue="0.00663">
<sequence>AGGACGGGGGTTAGGTGAAGGAT</sequence>
<mem:qvalue>0.0457</mem:qvalue>
</matched-element>
<matched-element start="15425385" stop="15425363" score="-1.50355" pvalue="0.00675">
<sequence>GGGTGCCAGAGGAGGGTCGGTGT</sequence>
<mem:qvalue>0.0462</mem:qvalue>
</matched-element>
<matched-element start="15425775" stop="15425797" score="-1.57447" pvalue="0.00691">
<sequence>TTCGGGGTGAGGGGGAGGCCGGG</sequence>
<mem:qvalue>0.047</mem:qvalue>
</matched-element>
<matched-element start="15425741" stop="15425763" score="-1.6383" pvalue="0.00706">
<sequence>GGGATCGACAGCCAGGAGGGCTG</sequence>
<mem:qvalue>0.0477</mem:qvalue>
</matched-element>
<matched-element start="15425545" stop="15425567" score="-1.78723" pvalue="0.00742">
<sequence>TTTTCCGGGGCAGGGAGAGGACT</sequence>
<mem:qvalue>0.0499</mem:qvalue>
</matched-element>
</scanned-sequence>
<mem:has-qvalues>yes</mem:has-qvalues>
</pattern>
<pattern accession="KLF17.H12CORE.0.M.C" name="">
<scanned-sequence accession="chr3" name="chr3">
</scanned-sequence>
<scanned-sequence accession="chr3" name="chr3">
</scanned-sequence>
<mem:has-qvalues>yes</mem:has-qvalues>
</pattern>
<pattern accession="KLF17.H12CORE.1.P.C" name="">
<scanned-sequence accession="chr3" name="chr3">
<matched-element start="15416612" stop="15416622" score="10.1129" pvalue="0.000121">
<sequence>GCAGGGTGGTG</sequence>
<mem:qvalue>0.0277</mem:qvalue>
</matched-element>
<matched-element start="15416389" stop="15416399" score="9.87097" pvalue="0.00014">
<sequence>ATGGGGTGGGG</sequence>
<mem:qvalue>0.0277</mem:qvalue>
</matched-element>
<matched-element start="15416433" stop="15416443" score="9.45161" pvalue="0.00018">
<sequence>AGAGGGCGGGC</sequence>
<mem:qvalue>0.0277</mem:qvalue>
</matched-element>
<matched-element start="15416420" stop="15416410" score="9.21774" pvalue="0.000209">
<sequence>CAGGGGTGGGG</sequence>
<mem:qvalue>0.0277</mem:qvalue>
</matched-element>
<matched-element start="15416608" stop="15416598" score="7.1371" pvalue="0.000674">
<sequence>GGGGGCAGGCG</sequence>
<mem:qvalue>0.0436</mem:qvalue>
</matched-element>
</scanned-sequence>
<scanned-sequence accession="chr3" name="chr3">
<matched-element start="15425554" stop="15425564" score="13.4032" pvalue="1.09e-05">
<sequence>GCAGGGAGAGG</sequence>
<mem:qvalue>0.0169</mem:qvalue>
</matched-element>
<matched-element start="15425880" stop="15425870" score="12.4677" pvalue="2.32e-05">
<sequence>GGCGGGAGGGA</sequence>
<mem:qvalue>0.0179</mem:qvalue>
</matched-element>
<matched-element start="15425778" stop="15425788" score="11.2903" pvalue="5.49e-05">
<sequence>GGGGTGAGGGG</sequence>
<mem:qvalue>0.0277</mem:qvalue>
</matched-element>
<matched-element start="15425876" stop="15425866" score="10.7097" pvalue="8.12e-05">
<sequence>GGAGGGACGGG</sequence>
<mem:qvalue>0.0277</mem:qvalue>
</matched-element>
<matched-element start="15425631" stop="15425641" score="9.6129" pvalue="0.000163">
<sequence>GGAGGACGGGG</sequence>
<mem:qvalue>0.0277</mem:qvalue>
</matched-element>
<matched-element start="15425788" stop="15425798" score="9.45968" pvalue="0.000179">
<sequence>GGAGGCCGGGG</sequence>
<mem:qvalue>0.0277</mem:qvalue>
</matched-element>
<matched-element start="15425884" stop="15425874" score="9.18548" pvalue="0.000214">
<sequence>GGCGGGCGGGA</sequence>
<mem:qvalue>0.0277</mem:qvalue>
</matched-element>
<matched-element start="15425755" stop="15425765" score="9.08065" pvalue="0.000227">
<sequence>GGAGGGCTGGG</sequence>
<mem:qvalue>0.0277</mem:qvalue>
</matched-element>
<matched-element start="15425649" stop="15425659" score="9.01613" pvalue="0.000236">
<sequence>GAAGGATGGGG</sequence>
<mem:qvalue>0.0277</mem:qvalue>
</matched-element>
<matched-element start="15425776" stop="15425786" score="8.90323" pvalue="0.000251">
<sequence>TCGGGGTGAGG</sequence>
<mem:qvalue>0.0277</mem:qvalue>
</matched-element>
<matched-element start="15425607" stop="15425617" score="8.76613" pvalue="0.000272">
<sequence>GGAAGGTGTGG</sequence>
<mem:qvalue>0.028</mem:qvalue>
</matched-element>
<matched-element start="15425404" stop="15425414" score="8.25" pvalue="0.000365">
<sequence>GAGGGGTGGTG</sequence>
<mem:qvalue>0.0352</mem:qvalue>
</matched-element>
<matched-element start="15425692" stop="15425682" score="7.89516" pvalue="0.000446">
<sequence>GCTGGGAGGAC</sequence>
<mem:qvalue>0.0406</mem:qvalue>
</matched-element>
<matched-element start="15425604" stop="15425614" score="7.76613" pvalue="0.000479">
<sequence>TGAGGAAGGTG</sequence>
<mem:qvalue>0.0411</mem:qvalue>
</matched-element>
<matched-element start="15425812" stop="15425822" score="7.45968" pvalue="0.000565">
<sequence>GGAGGCCGGGA</sequence>
<mem:qvalue>0.0436</mem:qvalue>
</matched-element>
<matched-element start="15425648" stop="15425658" score="7.41129" pvalue="0.000582">
<sequence>TGAAGGATGGG</sequence>
<mem:qvalue>0.0436</mem:qvalue>
</matched-element>
<matched-element start="15425756" stop="15425766" score="7.26613" pvalue="0.000626">
<sequence>GAGGGCTGGGG</sequence>
<mem:qvalue>0.0436</mem:qvalue>
</matched-element>
<matched-element start="15425782" stop="15425792" score="7.17742" pvalue="0.000658">
<sequence>TGAGGGGGAGG</sequence>
<mem:qvalue>0.0436</mem:qvalue>
</matched-element>
<matched-element start="15425784" stop="15425794" score="7.12903" pvalue="0.000677">
<sequence>AGGGGGAGGCC</sequence>
<mem:qvalue>0.0436</mem:qvalue>
</matched-element>
</scanned-sequence>
<mem:has-qvalues>yes</mem:has-qvalues>
</pattern>
<pattern accession="KLF2.H12CORE.0.S.C" name="">
<scanned-sequence accession="chr3" name="chr3">
</scanned-sequence>
<scanned-sequence accession="chr3" name="chr3">
</scanned-sequence>
<mem:has-qvalues>yes</mem:has-qvalues>
</pattern>
<pattern accession="KLF3.H12CORE.0.PS.A" name="">
<scanned-sequence accession="chr3" name="chr3">
<matched-element start="15416421" stop="15416404" score="15.459" pvalue="3.22e-06">
<sequence>TCAGGGGTGGGGCATCCG</sequence>
<mem:qvalue>0.00485</mem:qvalue>
</matched-element>
<matched-element start="15416432" stop="15416449" score="11.377" pvalue="5.24e-05">
<sequence>GAGAGGGCGGGCCTTAGC</sequence>
<mem:qvalue>0.0175</mem:qvalue>
</matched-element>
<matched-element start="15416611" stop="15416628" score="11.1967" pvalue="5.81e-05">
<sequence>AGCAGGGTGGTGTCCTCT</sequence>
<mem:qvalue>0.0175</mem:qvalue>
</matched-element>
<matched-element start="15416388" stop="15416405" score="10.7541" pvalue="7.38e-05">
<sequence>TATGGGGTGGGGATAACG</sequence>
<mem:qvalue>0.0186</mem:qvalue>
</matched-element>
<matched-element start="15416506" stop="15416523" score="9.2623" pvalue="0.000154">
<sequence>CAGTGGGCGAGTCCCGGC</sequence>
<mem:qvalue>0.0302</mem:qvalue>
</matched-element>
</scanned-sequence>
<scanned-sequence accession="chr3" name="chr3">
<matched-element start="15425755" stop="15425772" score="11.4098" pvalue="5.15e-05">
<sequence>GGAGGGCTGGGGCTGCCC</sequence>
<mem:qvalue>0.0175</mem:qvalue>
</matched-element>
<matched-element start="15425606" stop="15425623" score="11.3934" pvalue="5.2e-05">
<sequence>AGGAAGGTGTGGACGGGG</sequence>
<mem:qvalue>0.0175</mem:qvalue>
</matched-element>
<matched-element start="15425403" stop="15425420" score="9.18033" pvalue="0.00016">
<sequence>AGAGGGGTGGTGACCCCA</sequence>
<mem:qvalue>0.0302</mem:qvalue>
</matched-element>
<matched-element start="15425881" stop="15425864" score="7.80328" pvalue="0.000306">
<sequence>GGGCGGGAGGGACGGGAC</sequence>
<mem:qvalue>0.0469</mem:qvalue>
</matched-element>
<matched-element start="15425775" stop="15425792" score="7.60656" pvalue="0.000335">
<sequence>TTCGGGGTGAGGGGGAGG</sequence>
<mem:qvalue>0.0469</mem:qvalue>
</matched-element>
<matched-element start="15425885" stop="15425868" score="7.55738" pvalue="0.000342">
<sequence>GGGCGGGCGGGAGGGACG</sequence>
<mem:qvalue>0.0469</mem:qvalue>
</matched-element>
</scanned-sequence>
<mem:has-qvalues>yes</mem:has-qvalues>
</pattern>
<pattern accession="KLF3.H12CORE.1.M.C" name="">
<scanned-sequence accession="chr3" name="chr3">
</scanned-sequence>
<scanned-sequence accession="chr3" name="chr3">
<matched-element start="15425756" stop="15425768" score="15.9273" pvalue="9.6e-07">
<sequence>GAGGGCTGGGGCT</sequence>
<mem:qvalue>0.00142</mem:qvalue>
</matched-element>
</scanned-sequence>
<mem:has-qvalues>yes</mem:has-qvalues>
</pattern>
<pattern accession="KLF4.H12CORE.0.PSM.A" name="">
<scanned-sequence accession="chr3" name="chr3">
<matched-element start="15416418" stop="15416408" score="13.2143" pvalue="1.74e-05">
<sequence>GGGGTGGGGCA</sequence>
<mem:qvalue>0.0193</mem:qvalue>
</matched-element>
<matched-element start="15416435" stop="15416445" score="12.1939" pvalue="3.61e-05">
<sequence>AGGGCGGGCCT</sequence>
<mem:qvalue>0.0193</mem:qvalue>
</matched-element>
<matched-element start="15416614" stop="15416624" score="12.1531" pvalue="3.72e-05">
<sequence>AGGGTGGTGTC</sequence>
<mem:qvalue>0.0193</mem:qvalue>
</matched-element>
<matched-element start="15416391" stop="15416401" score="10.3673" pvalue="9.95e-05">
<sequence>GGGGTGGGGAT</sequence>
<mem:qvalue>0.0387</mem:qvalue>
</matched-element>
</scanned-sequence>
<scanned-sequence accession="chr3" name="chr3">
</scanned-sequence>
<mem:has-qvalues>yes</mem:has-qvalues>
</pattern>
<pattern accession="KLF5.H12CORE.0.PM.A" name="">
<scanned-sequence accession="chr3" name="chr3">
<matched-element start="15416420" stop="15416408" score="14.1573" pvalue="7.49e-06">
<sequence>CAGGGGTGGGGCA</sequence>
<mem:qvalue>0.0118</mem:qvalue>
</matched-element>
<matched-element start="15416433" stop="15416445" score="11.4831" pvalue="5.78e-05">
<sequence>AGAGGGCGGGCCT</sequence>
<mem:qvalue>0.0414</mem:qvalue>
</matched-element>
<matched-element start="15416389" stop="15416401" score="10.9438" pvalue="7.89e-05">
<sequence>ATGGGGTGGGGAT</sequence>
<mem:qvalue>0.0414</mem:qvalue>
</matched-element>
</scanned-sequence>
<scanned-sequence accession="chr3" name="chr3">
<matched-element start="15425607" stop="15425619" score="10.1348" pvalue="0.000123">
<sequence>GGAAGGTGTGGAC</sequence>
<mem:qvalue>0.0484</mem:qvalue>
</matched-element>
</scanned-sequence>
<mem:has-qvalues>yes</mem:has-qvalues>
</pattern>
<pattern accession="KLF6.H12CORE.0.P.B" name="">
<scanned-sequence accession="chr3" name="chr3">
<matched-element start="15416421" stop="15416404" score="13.4954" pvalue="1.12e-05">
<sequence>TCAGGGGTGGGGCATCCG</sequence>
<mem:qvalue>0.00679</mem:qvalue>
</matched-element>
<matched-element start="15416432" stop="15416449" score="11.7982" pvalue="3.66e-05">
<sequence>GAGAGGGCGGGCCTTAGC</sequence>
<mem:qvalue>0.0102</mem:qvalue>
</matched-element>
<matched-element start="15416611" stop="15416628" score="9.3578" pvalue="0.000159">
<sequence>AGCAGGGTGGTGTCCTCT</sequence>
<mem:qvalue>0.015</mem:qvalue>
</matched-element>
<matched-element start="15416506" stop="15416523" score="8.61468" pvalue="0.000238">
<sequence>CAGTGGGCGAGTCCCGGC</sequence>
<mem:qvalue>0.0177</mem:qvalue>
</matched-element>
<matched-element start="15416388" stop="15416405" score="7.7156" pvalue="0.000377">
<sequence>TATGGGGTGGGGATAACG</sequence>
<mem:qvalue>0.0243</mem:qvalue>
</matched-element>
<matched-element start="15416610" stop="15416593" score="6.27523" pvalue="0.000753">
<sequence>TGGGGGGCAGGCGGAAGG</sequence>
<mem:qvalue>0.0368</mem:qvalue>
</matched-element>
</scanned-sequence>
<scanned-sequence accession="chr3" name="chr3">
<matched-element start="15425877" stop="15425860" score="14.0826" pvalue="7.16e-06">
<sequence>GGGAGGGACGGGACGCGG</sequence>
<mem:qvalue>0.00679</mem:qvalue>
</matched-element>
<matched-element start="15425606" stop="15425623" score="13.156" pvalue="1.44e-05">
<sequence>AGGAAGGTGTGGACGGGG</sequence>
<mem:qvalue>0.00679</mem:qvalue>
</matched-element>
<matched-element start="15425403" stop="15425420" score="12.4587" pvalue="2.35e-05">
<sequence>AGAGGGGTGGTGACCCCA</sequence>
<mem:qvalue>0.00834</mem:qvalue>
</matched-element>
<matched-element start="15425754" stop="15425771" score="11.5505" pvalue="4.3e-05">
<sequence>AGGAGGGCTGGGGCTGCC</sequence>
<mem:qvalue>0.0102</mem:qvalue>
</matched-element>
<matched-element start="15425881" stop="15425864" score="10.4771" pvalue="8.36e-05">
<sequence>GGGCGGGAGGGACGGGAC</sequence>
<mem:qvalue>0.015</mem:qvalue>
</matched-element>
<matched-element start="15425548" stop="15425565" score="10.3303" pvalue="9.12e-05">
<sequence>TCCGGGGCAGGGAGAGGA</sequence>
<mem:qvalue>0.015</mem:qvalue>
</matched-element>
<matched-element start="15425783" stop="15425800" score="9.92661" pvalue="0.000115">
<sequence>GAGGGGGAGGCCGGGGGG</sequence>
<mem:qvalue>0.015</mem:qvalue>
</matched-element>
<matched-element start="15425885" stop="15425868" score="9.88991" pvalue="0.000118">
<sequence>GGGCGGGCGGGAGGGACG</sequence>
<mem:qvalue>0.015</mem:qvalue>
</matched-element>
<matched-element start="15425787" stop="15425804" score="9.81651" pvalue="0.000123">
<sequence>GGGAGGCCGGGGGGCCGA</sequence>
<mem:qvalue>0.015</mem:qvalue>
</matched-element>
<matched-element start="15425777" stop="15425794" score="9.7156" pvalue="0.00013">
<sequence>CGGGGTGAGGGGGAGGCC</sequence>
<mem:qvalue>0.015</mem:qvalue>
</matched-element>
<matched-element start="15425794" stop="15425811" score="9.54128" pvalue="0.000144">
<sequence>CGGGGGGCCGAGGGGGCC</sequence>
<mem:qvalue>0.015</mem:qvalue>
</matched-element>
<matched-element start="15425553" stop="15425570" score="9.36697" pvalue="0.000158">
<sequence>GGCAGGGAGAGGACTAGT</sequence>
<mem:qvalue>0.015</mem:qvalue>
</matched-element>
<matched-element start="15425804" stop="15425821" score="8.81651" pvalue="0.000214">
<sequence>AGGGGGCCGGAGGCCGGG</sequence>
<mem:qvalue>0.0177</mem:qvalue>
</matched-element>
<matched-element start="15425630" stop="15425647" score="8.76147" pvalue="0.00022">
<sequence>TGGAGGACGGGGGTTAGG</sequence>
<mem:qvalue>0.0177</mem:qvalue>
</matched-element>
<matched-element start="15425755" stop="15425772" score="8.6789" pvalue="0.00023">
<sequence>GGAGGGCTGGGGCTGCCC</sequence>
<mem:qvalue>0.0177</mem:qvalue>
</matched-element>
<matched-element start="15425876" stop="15425859" score="8.33945" pvalue="0.000275">
<sequence>GGAGGGACGGGACGCGGT</sequence>
<mem:qvalue>0.0194</mem:qvalue>
</matched-element>
<matched-element start="15425781" stop="15425798" score="7.69725" pvalue="0.000381">
<sequence>GTGAGGGGGAGGCCGGGG</sequence>
<mem:qvalue>0.0243</mem:qvalue>
</matched-element>
<matched-element start="15425612" stop="15425629" score="7.62385" pvalue="0.000395">
<sequence>GTGTGGACGGGGACTAGA</sequence>
<mem:qvalue>0.0243</mem:qvalue>
</matched-element>
<matched-element start="15425889" stop="15425872" score="7.47706" pvalue="0.000425">
<sequence>CCCCGGGCGGGCGGGAGG</sequence>
<mem:qvalue>0.0251</mem:qvalue>
</matched-element>
<matched-element start="15425786" stop="15425803" score="7.30275" pvalue="0.000463">
<sequence>GGGGAGGCCGGGGGGCCG</sequence>
<mem:qvalue>0.0262</mem:qvalue>
</matched-element>
<matched-element start="15425803" stop="15425820" score="7.22018" pvalue="0.000482">
<sequence>GAGGGGGCCGGAGGCCGG</sequence>
<mem:qvalue>0.0263</mem:qvalue>
</matched-element>
<matched-element start="15425648" stop="15425665" score="6.72477" pvalue="0.000611">
<sequence>TGAAGGATGGGGTGCTGG</sequence>
<mem:qvalue>0.0321</mem:qvalue>
</matched-element>
<matched-element start="15425653" stop="15425670" score="6.55046" pvalue="0.000663">
<sequence>GATGGGGTGCTGGTCGGA</sequence>
<mem:qvalue>0.0335</mem:qvalue>
</matched-element>
<matched-element start="15425775" stop="15425792" score="6.07339" pvalue="0.000826">
<sequence>TTCGGGGTGAGGGGGAGG</sequence>
<mem:qvalue>0.039</mem:qvalue>
</matched-element>
<matched-element start="15425660" stop="15425677" score="5.94495" pvalue="0.000876">
<sequence>TGCTGGTCGGAGGATGGC</sequence>
<mem:qvalue>0.04</mem:qvalue>
</matched-element>
<matched-element start="15425617" stop="15425634" score="5.46789" pvalue="0.00108">
<sequence>GACGGGGACTAGATGGAG</sequence>
<mem:qvalue>0.048</mem:qvalue>
</matched-element>
<matched-element start="15425782" stop="15425799" score="5.29358" pvalue="0.00117">
<sequence>TGAGGGGGAGGCCGGGGG</sequence>
<mem:qvalue>0.0491</mem:qvalue>
</matched-element>
<matched-element start="15425698" stop="15425681" score="5.26606" pvalue="0.00118">
<sequence>AGTGGGGCTGGGAGGACT</sequence>
<mem:qvalue>0.0491</mem:qvalue>
</matched-element>
<matched-element start="15425590" stop="15425607" score="5.21101" pvalue="0.00121">
<sequence>TAGAGGGAGTTTGGTGAG</sequence>
<mem:qvalue>0.0491</mem:qvalue>
</matched-element>
<matched-element start="15425693" stop="15425676" score="5.11009" pvalue="0.00127">
<sequence>GGCTGGGAGGACTTTAGC</sequence>
<mem:qvalue>0.0498</mem:qvalue>
</matched-element>
</scanned-sequence>
<mem:has-qvalues>yes</mem:has-qvalues>
</pattern>
<pattern accession="KLF6.H12CORE.1.SM.B" name="">
<scanned-sequence accession="chr3" name="chr3">
</scanned-sequence>
<scanned-sequence accession="chr3" name="chr3">
</scanned-sequence>
<mem:has-qvalues>yes</mem:has-qvalues>
</pattern>
<pattern accession="KLF7.H12CORE.0.P.B" name="">
<scanned-sequence accession="chr3" name="chr3">
<matched-element start="15416419" stop="15416410" score="12.5976" pvalue="2.81e-05">
<sequence>AGGGGTGGGG</sequence>
<mem:qvalue>0.0225</mem:qvalue>
</matched-element>
<matched-element start="15416434" stop="15416443" score="12.1463" pvalue="3.58e-05">
<sequence>GAGGGCGGGC</sequence>
<mem:qvalue>0.0225</mem:qvalue>
</matched-element>
<matched-element start="15416390" stop="15416399" score="10.4756" pvalue="0.000106">
<sequence>TGGGGTGGGG</sequence>
<mem:qvalue>0.0295</mem:qvalue>
</matched-element>
<matched-element start="15416508" stop="15416517" score="8.53659" pvalue="0.000314">
<sequence>GTGGGCGAGT</sequence>
<mem:qvalue>0.0383</mem:qvalue>
</matched-element>
<matched-element start="15416608" stop="15416599" score="7.79268" pvalue="0.000452">
<sequence>GGGGGCAGGC</sequence>
<mem:qvalue>0.0402</mem:qvalue>
</matched-element>
<matched-element start="15416613" stop="15416622" score="7.52439" pvalue="0.000522">
<sequence>CAGGGTGGTG</sequence>
<mem:qvalue>0.0402</mem:qvalue>
</matched-element>
</scanned-sequence>
<scanned-sequence accession="chr3" name="chr3">
<matched-element start="15425883" stop="15425874" score="11.7805" pvalue="4.2e-05">
<sequence>GCGGGCGGGA</sequence>
<mem:qvalue>0.0225</mem:qvalue>
</matched-element>
<matched-element start="15425550" stop="15425559" score="10.5854" pvalue="0.000102">
<sequence>CGGGGCAGGG</sequence>
<mem:qvalue>0.0295</mem:qvalue>
</matched-element>
<matched-element start="15425614" stop="15425623" score="10.4268" pvalue="0.00011">
<sequence>GTGGACGGGG</sequence>
<mem:qvalue>0.0295</mem:qvalue>
</matched-element>
<matched-element start="15425632" stop="15425641" score="10.2073" pvalue="0.000129">
<sequence>GAGGACGGGG</sequence>
<mem:qvalue>0.0296</mem:qvalue>
</matched-element>
<matched-element start="15425887" stop="15425878" score="9.58537" pvalue="0.000175">
<sequence>CCGGGCGGGC</sequence>
<mem:qvalue>0.0338</mem:qvalue>
</matched-element>
<matched-element start="15425789" stop="15425798" score="9.5122" pvalue="0.000189">
<sequence>GAGGCCGGGG</sequence>
<mem:qvalue>0.0338</mem:qvalue>
</matched-element>
<matched-element start="15425756" stop="15425765" score="9.23171" pvalue="0.000225">
<sequence>GAGGGCTGGG</sequence>
<mem:qvalue>0.0361</mem:qvalue>
</matched-element>
<matched-element start="15425874" stop="15425865" score="8.62195" pvalue="0.000302">
<sequence>AGGGACGGGA</sequence>
<mem:qvalue>0.0383</mem:qvalue>
</matched-element>
<matched-element start="15425405" stop="15425414" score="8.58537" pvalue="0.000307">
<sequence>AGGGGTGGTG</sequence>
<mem:qvalue>0.0383</mem:qvalue>
</matched-element>
<matched-element start="15425806" stop="15425815" score="8.36585" pvalue="0.000346">
<sequence>GGGGCCGGAG</sequence>
<mem:qvalue>0.0383</mem:qvalue>
</matched-element>
<matched-element start="15425779" stop="15425788" score="8.23171" pvalue="0.000366">
<sequence>GGGTGAGGGG</sequence>
<mem:qvalue>0.0383</mem:qvalue>
</matched-element>
<matched-element start="15425879" stop="15425870" score="8.15854" pvalue="0.000382">
<sequence>GCGGGAGGGA</sequence>
<mem:qvalue>0.0383</mem:qvalue>
</matched-element>
<matched-element start="15425777" stop="15425786" score="7.59756" pvalue="0.000495">
<sequence>CGGGGTGAGG</sequence>
<mem:qvalue>0.0402</mem:qvalue>
</matched-element>
<matched-element start="15425813" stop="15425822" score="7.54878" pvalue="0.000508">
<sequence>GAGGCCGGGA</sequence>
<mem:qvalue>0.0402</mem:qvalue>
</matched-element>
<matched-element start="15425696" stop="15425687" score="7.4878" pvalue="0.000526">
<sequence>TGGGGCTGGG</sequence>
<mem:qvalue>0.0402</mem:qvalue>
</matched-element>
<matched-element start="15425869" stop="15425860" score="7.18293" pvalue="0.00063">
<sequence>CGGGACGCGG</sequence>
<mem:qvalue>0.046</mem:qvalue>
</matched-element>
</scanned-sequence>
<mem:has-qvalues>yes</mem:has-qvalues>
</pattern>
<pattern accession="KLF8.H12CORE.0.P.C" name="">
<scanned-sequence accession="chr3" name="chr3">
<matched-element start="15416420" stop="15416408" score="12.8427" pvalue="1.66e-05">
<sequence>CAGGGGTGGGGCA</sequence>
<mem:qvalue>0.0202</mem:qvalue>
</matched-element>
<matched-element start="15416389" stop="15416401" score="10.9438" pvalue="4.45e-05">
<sequence>ATGGGGTGGGGAT</sequence>
<mem:qvalue>0.0202</mem:qvalue>
</matched-element>
<matched-element start="15416433" stop="15416445" score="7.7191" pvalue="0.000203">
<sequence>AGAGGGCGGGCCT</sequence>
<mem:qvalue>0.0221</mem:qvalue>
</matched-element>
<matched-element start="15416507" stop="15416519" score="6.03371" pvalue="0.000413">
<sequence>AGTGGGCGAGTCC</sequence>
<mem:qvalue>0.0262</mem:qvalue>
</matched-element>
<matched-element start="15416612" stop="15416624" score="5.76404" pvalue="0.000459">
<sequence>GCAGGGTGGTGTC</sequence>
<mem:qvalue>0.0279</mem:qvalue>
</matched-element>
<matched-element start="15416567" stop="15416555" score="5.34831" pvalue="0.00054">
<sequence>GGTGAGCAGGGCT</sequence>
<mem:qvalue>0.0316</mem:qvalue>
</matched-element>
</scanned-sequence>
<scanned-sequence accession="chr3" name="chr3">
<matched-element start="15425404" stop="15425416" score="10.6404" pvalue="5.2e-05">
<sequence>GAGGGGTGGTGAC</sequence>
<mem:qvalue>0.0202</mem:qvalue>
</matched-element>
<matched-element start="15425755" stop="15425767" score="9.5618" pvalue="8.85e-05">
<sequence>GGAGGGCTGGGGC</sequence>
<mem:qvalue>0.0202</mem:qvalue>
</matched-element>
<matched-element start="15425756" stop="15425768" score="9.2809" pvalue="0.000101">
<sequence>GAGGGCTGGGGCT</sequence>
<mem:qvalue>0.0202</mem:qvalue>
</matched-element>
<matched-element start="15425875" stop="15425863" score="9.1573" pvalue="0.000107">
<sequence>GAGGGACGGGACG</sequence>
<mem:qvalue>0.0202</mem:qvalue>
</matched-element>
<matched-element start="15425697" stop="15425685" score="9.14607" pvalue="0.000107">
<sequence>GTGGGGCTGGGAG</sequence>
<mem:qvalue>0.0202</mem:qvalue>
</matched-element>
<matched-element start="15425549" stop="15425561" score="8.75281" pvalue="0.000128">
<sequence>CCGGGGCAGGGAG</sequence>
<mem:qvalue>0.0202</mem:qvalue>
</matched-element>
<matched-element start="15425631" stop="15425643" score="8.61798" pvalue="0.000136">
<sequence>GGAGGACGGGGGT</sequence>
<mem:qvalue>0.0202</mem:qvalue>
</matched-element>
<matched-element start="15425613" stop="15425625" score="8.50562" pvalue="0.000143">
<sequence>TGTGGACGGGGAC</sequence>
<mem:qvalue>0.0202</mem:qvalue>
</matched-element>
<matched-element start="15425805" stop="15425817" score="8.2809" pvalue="0.000158">
<sequence>GGGGGCCGGAGGC</sequence>
<mem:qvalue>0.0202</mem:qvalue>
</matched-element>
<matched-element start="15425788" stop="15425800" score="8.26966" pvalue="0.000159">
<sequence>GGAGGCCGGGGGG</sequence>
<mem:qvalue>0.0202</mem:qvalue>
</matched-element>
<matched-element start="15425607" stop="15425619" score="8" pvalue="0.000179">
<sequence>GGAAGGTGTGGAC</sequence>
<mem:qvalue>0.021</mem:qvalue>
</matched-element>
<matched-element start="15425880" stop="15425868" score="7.53933" pvalue="0.00022">
<sequence>GGCGGGAGGGACG</sequence>
<mem:qvalue>0.0223</mem:qvalue>
</matched-element>
<matched-element start="15425778" stop="15425790" score="7.39326" pvalue="0.000234">
<sequence>GGGGTGAGGGGGA</sequence>
<mem:qvalue>0.0223</mem:qvalue>
</matched-element>
<matched-element start="15425649" stop="15425661" score="6.98876" pvalue="0.000279">
<sequence>GAAGGATGGGGTG</sequence>
<mem:qvalue>0.025</mem:qvalue>
</matched-element>
<matched-element start="15425379" stop="15425367" score="6.80899" pvalue="0.000301">
<sequence>CAGAGGAGGGTCG</sequence>
<mem:qvalue>0.0253</mem:qvalue>
</matched-element>
<matched-element start="15425795" stop="15425807" score="6.69663" pvalue="0.000315">
<sequence>GGGGGGCCGAGGG</sequence>
<mem:qvalue>0.0253</mem:qvalue>
</matched-element>
<matched-element start="15425876" stop="15425864" score="6.52809" pvalue="0.000338">
<sequence>GGAGGGACGGGAC</sequence>
<mem:qvalue>0.0257</mem:qvalue>
</matched-element>
<matched-element start="15425554" stop="15425566" score="6.2809" pvalue="0.000374">
<sequence>GCAGGGAGAGGAC</sequence>
<mem:qvalue>0.026</mem:qvalue>
</matched-element>
<matched-element start="15425812" stop="15425824" score="6.1573" pvalue="0.000392">
<sequence>GGAGGCCGGGACG</sequence>
<mem:qvalue>0.026</mem:qvalue>
</matched-element>
<matched-element start="15425884" stop="15425872" score="6.1573" pvalue="0.000392">
<sequence>GGCGGGCGGGAGG</sequence>
<mem:qvalue>0.026</mem:qvalue>
</matched-element>
<matched-element start="15425787" stop="15425799" score="5.24719" pvalue="0.000562">
<sequence>GGGAGGCCGGGGG</sequence>
<mem:qvalue>0.0317</mem:qvalue>
</matched-element>
<matched-element start="15425811" stop="15425823" score="4.68539" pvalue="0.000698">
<sequence>CGGAGGCCGGGAC</sequence>
<mem:qvalue>0.0379</mem:qvalue>
</matched-element>
<matched-element start="15425796" stop="15425808" score="3.97753" pvalue="0.000911">
<sequence>GGGGGCCGAGGGG</sequence>
<mem:qvalue>0.0478</mem:qvalue>
</matched-element>
</scanned-sequence>
<mem:has-qvalues>yes</mem:has-qvalues>
</pattern>
<pattern accession="KLF8.H12CORE.1.P.C" name="">
<scanned-sequence accession="chr3" name="chr3">
<matched-element start="15416390" stop="15416412" score="8.06364" pvalue="0.000124">
<sequence>TGGGGTGGGGATAACGGATGCCC</sequence>
<mem:qvalue>0.00755</mem:qvalue>
</matched-element>
<matched-element start="15416604" stop="15416582" score="7.96364" pvalue="0.00013">
<sequence>GCAGGCGGAAGGTGGACAAGAGA</sequence>
<mem:qvalue>0.00755</mem:qvalue>
</matched-element>
<matched-element start="15416420" stop="15416442" score="7.86364" pvalue="0.000137">
<sequence>GAAGGCTCAGAGGAGAGGGCGGG</sequence>
<mem:qvalue>0.00755</mem:qvalue>
</matched-element>
<matched-element start="15416428" stop="15416450" score="6.92727" pvalue="0.00021">
<sequence>AGAGGAGAGGGCGGGCCTTAGCA</sequence>
<mem:qvalue>0.00906</mem:qvalue>
</matched-element>
<matched-element start="15416508" stop="15416530" score="5.82727" pvalue="0.000341">
<sequence>GTGGGCGAGTCCCGGCAGATGAT</sequence>
<mem:qvalue>0.011</mem:qvalue>
</matched-element>
<matched-element start="15416607" stop="15416585" score="5.49091" pvalue="0.000394">
<sequence>GGGGCAGGCGGAAGGTGGACAAG</sequence>
<mem:qvalue>0.0118</mem:qvalue>
</matched-element>
<matched-element start="15416608" stop="15416586" score="4.96364" pvalue="0.000492">
<sequence>GGGGGCAGGCGGAAGGTGGACAA</sequence>
<mem:qvalue>0.0136</mem:qvalue>
</matched-element>
<matched-element start="15416609" stop="15416587" score="4.27273" pvalue="0.000654">
<sequence>GGGGGGCAGGCGGAAGGTGGACA</sequence>
<mem:qvalue>0.0171</mem:qvalue>
</matched-element>
<matched-element start="15416610" stop="15416588" score="3.16364" pvalue="0.00102">
<sequence>TGGGGGGCAGGCGGAAGGTGGAC</sequence>
<mem:qvalue>0.0223</mem:qvalue>
</matched-element>
<matched-element start="15416643" stop="15416621" score="2.95455" pvalue="0.0011">
<sequence>GAGAGTAGAGGCCAAAGAGGACA</sequence>
<mem:qvalue>0.0228</mem:qvalue>
</matched-element>
<matched-element start="15416434" stop="15416456" score="2.79091" pvalue="0.00118">
<sequence>GAGGGCGGGCCTTAGCATTTAAC</sequence>
<mem:qvalue>0.0233</mem:qvalue>
</matched-element>
<matched-element start="15416358" stop="15416380" score="2.75455" pvalue="0.00119">
<sequence>AAGGGTTGGATTTCAAGGGGTAG</sequence>
<mem:qvalue>0.0233</mem:qvalue>
</matched-element>
<matched-element start="15416419" stop="15416397" score="2.55455" pvalue="0.00129">
<sequence>AGGGGTGGGGCATCCGTTATCCC</sequence>
<mem:qvalue>0.0244</mem:qvalue>
</matched-element>
<matched-element start="15416534" stop="15416556" score="2.30909" pvalue="0.00141">
<sequence>TGTGGTGGAGAAGATCCGGACAG</sequence>
<mem:qvalue>0.0264</mem:qvalue>
</matched-element>
<matched-element start="15416597" stop="15416575" score="0.336364" pvalue="0.00289">
<sequence>GAAGGTGGACAAGAGATAGATGT</sequence>
<mem:qvalue>0.0397</mem:qvalue>
</matched-element>
<matched-element start="15416374" stop="15416396" score="0.327273" pvalue="0.0029">
<sequence>GGGGTAGTGAACACTATGGGGTG</sequence>
<mem:qvalue>0.0397</mem:qvalue>
</matched-element>
<matched-element start="15416615" stop="15416593" score="0.218182" pvalue="0.00301">
<sequence>CTGCTTGGGGGGCAGGCGGAAGG</sequence>
<mem:qvalue>0.0404</mem:qvalue>
</matched-element>
<matched-element start="15416613" stop="15416591" score="0.181818" pvalue="0.00305">
<sequence>GCTTGGGGGGCAGGCGGAAGGTG</sequence>
<mem:qvalue>0.0405</mem:qvalue>
</matched-element>
<matched-element start="15416642" stop="15416620" score="-0.0454545" pvalue="0.0033">
<sequence>AGAGTAGAGGCCAAAGAGGACAC</sequence>
<mem:qvalue>0.0432</mem:qvalue>
</matched-element>
<matched-element start="15416645" stop="15416623" score="-0.0545455" pvalue="0.00331">
<sequence>GCGAGAGTAGAGGCCAAAGAGGA</sequence>
<mem:qvalue>0.0432</mem:qvalue>
</matched-element>
<matched-element start="15416373" stop="15416395" score="-0.272727" pvalue="0.00357">
<sequence>AGGGGTAGTGAACACTATGGGGT</sequence>
<mem:qvalue>0.0461</mem:qvalue>
</matched-element>
<matched-element start="15416611" stop="15416589" score="-0.463636" pvalue="0.00381">
<sequence>TTGGGGGGCAGGCGGAAGGTGGA</sequence>
<mem:qvalue>0.047</mem:qvalue>
</matched-element>
</scanned-sequence>
<scanned-sequence accession="chr3" name="chr3">
<matched-element start="15425777" stop="15425799" score="17.4091" pvalue="5.94e-07">
<sequence>CGGGGTGAGGGGGAGGCCGGGGG</sequence>
<mem:qvalue>0.000756</mem:qvalue>
</matched-element>
<matched-element start="15425779" stop="15425801" score="16.5091" pvalue="1.09e-06">
<sequence>GGGTGAGGGGGAGGCCGGGGGGC</sequence>
<mem:qvalue>0.000756</mem:qvalue>
</matched-element>
<matched-element start="15425879" stop="15425857" score="13.2909" pvalue="8.09e-06">
<sequence>GCGGGAGGGACGGGACGCGGTGC</sequence>
<mem:qvalue>0.00266</mem:qvalue>
</matched-element>
<matched-element start="15425789" stop="15425811" score="13.0636" pvalue="9.22e-06">
<sequence>GAGGCCGGGGGGCCGAGGGGGCC</sequence>
<mem:qvalue>0.00266</mem:qvalue>
</matched-element>
<matched-element start="15425806" stop="15425828" score="12.7273" pvalue="1.12e-05">
<sequence>GGGGCCGGAGGCCGGGACGAGTG</sequence>
<mem:qvalue>0.00266</mem:qvalue>
</matched-element>
<matched-element start="15425785" stop="15425807" score="12.1727" pvalue="1.52e-05">
<sequence>GGGGGAGGCCGGGGGGCCGAGGG</sequence>
<mem:qvalue>0.00266</mem:qvalue>
</matched-element>
<matched-element start="15425783" stop="15425805" score="12.1545" pvalue="1.54e-05">
<sequence>GAGGGGGAGGCCGGGGGGCCGAG</sequence>
<mem:qvalue>0.00266</mem:qvalue>
</matched-element>
<matched-element start="15425883" stop="15425861" score="12.1545" pvalue="1.54e-05">
<sequence>GCGGGCGGGAGGGACGGGACGCG</sequence>
<mem:qvalue>0.00266</mem:qvalue>
</matched-element>
<matched-element start="15425619" stop="15425641" score="11.4636" pvalue="2.25e-05">
<sequence>CGGGGACTAGATGGAGGACGGGG</sequence>
<mem:qvalue>0.00291</mem:qvalue>
</matched-element>
<matched-element start="15425887" stop="15425865" score="11.0273" pvalue="2.83e-05">
<sequence>CCGGGCGGGCGGGAGGGACGGGA</sequence>
<mem:qvalue>0.00291</mem:qvalue>
</matched-element>
<matched-element start="15425550" stop="15425572" score="10.9818" pvalue="2.9e-05">
<sequence>CGGGGCAGGGAGAGGACTAGTAG</sequence>
<mem:qvalue>0.00291</mem:qvalue>
</matched-element>
<matched-element start="15425796" stop="15425818" score="10.9818" pvalue="2.9e-05">
<sequence>GGGGGCCGAGGGGGCCGGAGGCC</sequence>
<mem:qvalue>0.00291</mem:qvalue>
</matched-element>
<matched-element start="15425614" stop="15425636" score="10.9636" pvalue="2.93e-05">
<sequence>GTGGACGGGGACTAGATGGAGGA</sequence>
<mem:qvalue>0.00291</mem:qvalue>
</matched-element>
<matched-element start="15425788" stop="15425810" score="10.9545" pvalue="2.95e-05">
<sequence>GGAGGCCGGGGGGCCGAGGGGGC</sequence>
<mem:qvalue>0.00291</mem:qvalue>
</matched-element>
<matched-element start="15425631" stop="15425653" score="10.2727" pvalue="4.2e-05">
<sequence>GGAGGACGGGGGTTAGGTGAAGG</sequence>
<mem:qvalue>0.00387</mem:qvalue>
</matched-element>
<matched-element start="15425403" stop="15425381" score="9.80909" pvalue="5.32e-05">
<sequence>TGGGGCTGAACTCGTGGTGGGTG</sequence>
<mem:qvalue>0.00459</mem:qvalue>
</matched-element>
<matched-element start="15425632" stop="15425654" score="9.67273" pvalue="5.69e-05">
<sequence>GAGGACGGGGGTTAGGTGAAGGA</sequence>
<mem:qvalue>0.00463</mem:qvalue>
</matched-element>
<matched-element start="15425608" stop="15425630" score="9.12727" pvalue="7.46e-05">
<sequence>GAAGGTGTGGACGGGGACTAGAT</sequence>
<mem:qvalue>0.00562</mem:qvalue>
</matched-element>
<matched-element start="15425797" stop="15425819" score="9.05455" pvalue="7.73e-05">
<sequence>GGGGCCGAGGGGGCCGGAGGCCG</sequence>
<mem:qvalue>0.00562</mem:qvalue>
</matched-element>
<matched-element start="15425592" stop="15425614" score="8.56364" pvalue="9.81e-05">
<sequence>GAGGGAGTTTGGTGAGGAAGGTG</sequence>
<mem:qvalue>0.00677</mem:qvalue>
</matched-element>
<matched-element start="15425805" stop="15425827" score="8.31818" pvalue="0.00011">
<sequence>GGGGGCCGGAGGCCGGGACGAGT</sequence>
<mem:qvalue>0.00725</mem:qvalue>
</matched-element>
<matched-element start="15425874" stop="15425852" score="7.90909" pvalue="0.000134">
<sequence>AGGGACGGGACGCGGTGCAGTGT</sequence>
<mem:qvalue>0.00755</mem:qvalue>
</matched-element>
<matched-element start="15425875" stop="15425853" score="7.77273" pvalue="0.000143">
<sequence>GAGGGACGGGACGCGGTGCAGTG</sequence>
<mem:qvalue>0.00757</mem:qvalue>
</matched-element>
<matched-element start="15425649" stop="15425671" score="7.58182" pvalue="0.000156">
<sequence>GAAGGATGGGGTGCTGGTCGGAG</sequence>
<mem:qvalue>0.00797</mem:qvalue>
</matched-element>
<matched-element start="15425601" stop="15425623" score="7.41818" pvalue="0.000168">
<sequence>TGGTGAGGAAGGTGTGGACGGGG</sequence>
<mem:qvalue>0.00827</mem:qvalue>
</matched-element>
<matched-element start="15425799" stop="15425821" score="7.34545" pvalue="0.000174">
<sequence>GGCCGAGGGGGCCGGAGGCCGGG</sequence>
<mem:qvalue>0.00827</mem:qvalue>
</matched-element>
<matched-element start="15425391" stop="15425369" score="7.03636" pvalue="0.0002">
<sequence>CGTGGTGGGTGCCAGAGGAGGGT</sequence>
<mem:qvalue>0.00906</mem:qvalue>
</matched-element>
<matched-element start="15425782" stop="15425804" score="6.97273" pvalue="0.000206">
<sequence>TGAGGGGGAGGCCGGGGGGCCGA</sequence>
<mem:qvalue>0.00906</mem:qvalue>
</matched-element>
<matched-element start="15425650" stop="15425672" score="6.63636" pvalue="0.000239">
<sequence>AAGGATGGGGTGCTGGTCGGAGG</sequence>
<mem:qvalue>0.01</mem:qvalue>
</matched-element>
<matched-element start="15425378" stop="15425356" score="6.44545" pvalue="0.00026">
<sequence>AGAGGAGGGTCGGTGTTTAGCTG</sequence>
<mem:qvalue>0.0101</mem:qvalue>
</matched-element>
<matched-element start="15425784" stop="15425806" score="6.43636" pvalue="0.000261">
<sequence>AGGGGGAGGCCGGGGGGCCGAGG</sequence>
<mem:qvalue>0.0101</mem:qvalue>
</matched-element>
<matched-element start="15425638" stop="15425660" score="6.40909" pvalue="0.000264">
<sequence>GGGGGTTAGGTGAAGGATGGGGT</sequence>
<mem:qvalue>0.0101</mem:qvalue>
</matched-element>
<matched-element start="15425539" stop="15425561" score="6.30909" pvalue="0.000276">
<sequence>TAGGGATTTTCCGGGGCAGGGAG</sequence>
<mem:qvalue>0.0103</mem:qvalue>
</matched-element>
<matched-element start="15425893" stop="15425871" score="6.15455" pvalue="0.000296">
<sequence>CGGGCCCCGGGCGGGCGGGAGGG</sequence>
<mem:qvalue>0.0107</mem:qvalue>
</matched-element>
<matched-element start="15425701" stop="15425679" score="6.1" pvalue="0.000303">
<sequence>GTAAGTGGGGCTGGGAGGACTTT</sequence>
<mem:qvalue>0.0107</mem:qvalue>
</matched-element>
<matched-element start="15425625" stop="15425647" score="6.05455" pvalue="0.000309">
<sequence>CTAGATGGAGGACGGGGGTTAGG</sequence>
<mem:qvalue>0.0107</mem:qvalue>
</matched-element>
<matched-element start="15425551" stop="15425573" score="5.89091" pvalue="0.000332">
<sequence>GGGGCAGGGAGAGGACTAGTAGA</sequence>
<mem:qvalue>0.011</mem:qvalue>
</matched-element>
<matched-element start="15425657" stop="15425679" score="5.81818" pvalue="0.000342">
<sequence>GGGTGCTGGTCGGAGGATGGCTA</sequence>
<mem:qvalue>0.011</mem:qvalue>
</matched-element>
<matched-element start="15425707" stop="15425685" score="5.67273" pvalue="0.000364">
<sequence>CCGTGAGTAAGTGGGGCTGGGAG</sequence>
<mem:qvalue>0.0113</mem:qvalue>
</matched-element>
<matched-element start="15425643" stop="15425665" score="5.65455" pvalue="0.000367">
<sequence>TTAGGTGAAGGATGGGGTGCTGG</sequence>
<mem:qvalue>0.0113</mem:qvalue>
</matched-element>
<matched-element start="15425620" stop="15425642" score="5.12727" pvalue="0.00046">
<sequence>GGGGACTAGATGGAGGACGGGGG</sequence>
<mem:qvalue>0.0133</mem:qvalue>
</matched-element>
<matched-element start="15425892" stop="15425870" score="5.09091" pvalue="0.000467">
<sequence>GGGCCCCGGGCGGGCGGGAGGGA</sequence>
<mem:qvalue>0.0133</mem:qvalue>
</matched-element>
<matched-element start="15425604" stop="15425626" score="5.07273" pvalue="0.00047">
<sequence>TGAGGAAGGTGTGGACGGGGACT</sequence>
<mem:qvalue>0.0133</mem:qvalue>
</matched-element>
<matched-element start="15425781" stop="15425803" score="4.40909" pvalue="0.000619">
<sequence>GTGAGGGGGAGGCCGGGGGGCCG</sequence>
<mem:qvalue>0.0168</mem:qvalue>
</matched-element>
<matched-element start="15425791" stop="15425813" score="4.20909" pvalue="0.000671">
<sequence>GGCCGGGGGGCCGAGGGGGCCGG</sequence>
<mem:qvalue>0.0171</mem:qvalue>
</matched-element>
<matched-element start="15425374" stop="15425352" score="4.2" pvalue="0.000674">
<sequence>GAGGGTCGGTGTTTAGCTGAGGG</sequence>
<mem:qvalue>0.0171</mem:qvalue>
</matched-element>
<matched-element start="15425812" stop="15425834" score="4.15455" pvalue="0.000686">
<sequence>GGAGGCCGGGACGAGTGCAATAT</sequence>
<mem:qvalue>0.0171</mem:qvalue>
</matched-element>
<matched-element start="15425778" stop="15425800" score="4.12727" pvalue="0.000694">
<sequence>GGGGTGAGGGGGAGGCCGGGGGG</sequence>
<mem:qvalue>0.0171</mem:qvalue>
</matched-element>
<matched-element start="15425655" stop="15425677" score="3.89091" pvalue="0.000763">
<sequence>TGGGGTGCTGGTCGGAGGATGGC</sequence>
<mem:qvalue>0.018</mem:qvalue>
</matched-element>
<matched-element start="15425637" stop="15425659" score="3.87273" pvalue="0.000769">
<sequence>CGGGGGTTAGGTGAAGGATGGGG</sequence>
<mem:qvalue>0.018</mem:qvalue>
</matched-element>
<matched-element start="15425756" stop="15425778" score="3.87273" pvalue="0.000769">
<sequence>GAGGGCTGGGGCTGCCCCGTTCG</sequence>
<mem:qvalue>0.018</mem:qvalue>
</matched-element>
<matched-element start="15425594" stop="15425616" score="3.73636" pvalue="0.000812">
<sequence>GGGAGTTTGGTGAGGAAGGTGTG</sequence>
<mem:qvalue>0.0185</mem:qvalue>
</matched-element>
<matched-element start="15425880" stop="15425858" score="3.71818" pvalue="0.000818">
<sequence>GGCGGGAGGGACGGGACGCGGTG</sequence>
<mem:qvalue>0.0185</mem:qvalue>
</matched-element>
<matched-element start="15425794" stop="15425816" score="3.26364" pvalue="0.000979">
<sequence>CGGGGGGCCGAGGGGGCCGGAGG</sequence>
<mem:qvalue>0.0218</mem:qvalue>
</matched-element>
<matched-element start="15425639" stop="15425661" score="3.09091" pvalue="0.00105">
<sequence>GGGGTTAGGTGAAGGATGGGGTG</sequence>
<mem:qvalue>0.0226</mem:qvalue>
</matched-element>
<matched-element start="15425613" stop="15425635" score="3.00909" pvalue="0.00108">
<sequence>TGTGGACGGGGACTAGATGGAGG</sequence>
<mem:qvalue>0.0228</mem:qvalue>
</matched-element>
<matched-element start="15425776" stop="15425798" score="2.99091" pvalue="0.00109">
<sequence>TCGGGGTGAGGGGGAGGCCGGGG</sequence>
<mem:qvalue>0.0228</mem:qvalue>
</matched-element>
<matched-element start="15425703" stop="15425681" score="2.74545" pvalue="0.0012">
<sequence>GAGTAAGTGGGGCTGGGAGGACT</sequence>
<mem:qvalue>0.0233</mem:qvalue>
</matched-element>
<matched-element start="15425757" stop="15425779" score="2.74545" pvalue="0.0012">
<sequence>AGGGCTGGGGCTGCCCCGTTCGG</sequence>
<mem:qvalue>0.0233</mem:qvalue>
</matched-element>
<matched-element start="15425885" stop="15425863" score="2.66364" pvalue="0.00123">
<sequence>GGGCGGGCGGGAGGGACGGGACG</sequence>
<mem:qvalue>0.0237</mem:qvalue>
</matched-element>
<matched-element start="15425545" stop="15425567" score="2.24545" pvalue="0.00145">
<sequence>TTTTCCGGGGCAGGGAGAGGACT</sequence>
<mem:qvalue>0.0266</mem:qvalue>
</matched-element>
<matched-element start="15425605" stop="15425627" score="2.12727" pvalue="0.00151">
<sequence>GAGGAAGGTGTGGACGGGGACTA</sequence>
<mem:qvalue>0.0275</mem:qvalue>
</matched-element>
<matched-element start="15425599" stop="15425621" score="2.06364" pvalue="0.00155">
<sequence>TTTGGTGAGGAAGGTGTGGACGG</sequence>
<mem:qvalue>0.0278</mem:qvalue>
</matched-element>
<matched-element start="15425373" stop="15425351" score="1.87273" pvalue="0.00166">
<sequence>AGGGTCGGTGTTTAGCTGAGGGG</sequence>
<mem:qvalue>0.0295</mem:qvalue>
</matched-element>
<matched-element start="15425882" stop="15425860" score="1.81818" pvalue="0.0017">
<sequence>CGGGCGGGAGGGACGGGACGCGG</sequence>
<mem:qvalue>0.0297</mem:qvalue>
</matched-element>
<matched-element start="15425555" stop="15425577" score="1.50909" pvalue="0.0019">
<sequence>CAGGGAGAGGACTAGTAGAATGT</sequence>
<mem:qvalue>0.0328</mem:qvalue>
</matched-element>
<matched-element start="15425899" stop="15425877" score="1.48182" pvalue="0.00192">
<sequence>GGATTCCGGGCCCCGGGCGGGCG</sequence>
<mem:qvalue>0.0328</mem:qvalue>
</matched-element>
<matched-element start="15425390" stop="15425368" score="1.32727" pvalue="0.00203">
<sequence>GTGGTGGGTGCCAGAGGAGGGTC</sequence>
<mem:qvalue>0.0332</mem:qvalue>
</matched-element>
<matched-element start="15425813" stop="15425835" score="1.32727" pvalue="0.00203">
<sequence>GAGGCCGGGACGAGTGCAATATT</sequence>
<mem:qvalue>0.0332</mem:qvalue>
</matched-element>
<matched-element start="15425628" stop="15425650" score="1.30909" pvalue="0.00205">
<sequence>GATGGAGGACGGGGGTTAGGTGA</sequence>
<mem:qvalue>0.0332</mem:qvalue>
</matched-element>
<matched-element start="15425640" stop="15425662" score="1.30909" pvalue="0.00205">
<sequence>GGGTTAGGTGAAGGATGGGGTGC</sequence>
<mem:qvalue>0.0332</mem:qvalue>
</matched-element>
<matched-element start="15425696" stop="15425674" score="1.20909" pvalue="0.00212">
<sequence>TGGGGCTGGGAGGACTTTAGCCA</sequence>
<mem:qvalue>0.0341</mem:qvalue>
</matched-element>
<matched-element start="15425898" stop="15425876" score="1.16364" pvalue="0.00216">
<sequence>GATTCCGGGCCCCGGGCGGGCGG</sequence>
<mem:qvalue>0.0342</mem:qvalue>
</matched-element>
<matched-element start="15425387" stop="15425365" score="1.13636" pvalue="0.00218">
<sequence>GTGGGTGCCAGAGGAGGGTCGGT</sequence>
<mem:qvalue>0.0342</mem:qvalue>
</matched-element>
<matched-element start="15425428" stop="15425450" score="1.06364" pvalue="0.00223">
<sequence>GGAGATGGGAAGTTTTCAAGGGG</sequence>
<mem:qvalue>0.0347</mem:qvalue>
</matched-element>
<matched-element start="15425790" stop="15425812" score="0.990909" pvalue="0.00229">
<sequence>AGGCCGGGGGGCCGAGGGGGCCG</sequence>
<mem:qvalue>0.0352</mem:qvalue>
</matched-element>
<matched-element start="15425645" stop="15425667" score="0.945455" pvalue="0.00233">
<sequence>AGGTGAAGGATGGGGTGCTGGTC</sequence>
<mem:qvalue>0.0354</mem:qvalue>
</matched-element>
<matched-element start="15425772" stop="15425794" score="0.790909" pvalue="0.00246">
<sequence>CCGTTCGGGGTGAGGGGGAGGCC</sequence>
<mem:qvalue>0.037</mem:qvalue>
</matched-element>
<matched-element start="15425775" stop="15425797" score="0.736364" pvalue="0.00251">
<sequence>TTCGGGGTGAGGGGGAGGCCGGG</sequence>
<mem:qvalue>0.0373</mem:qvalue>
</matched-element>
<matched-element start="15425595" stop="15425617" score="0.690909" pvalue="0.00255">
<sequence>GGAGTTTGGTGAGGAAGGTGTGG</sequence>
<mem:qvalue>0.0375</mem:qvalue>
</matched-element>
<matched-element start="15425368" stop="15425346" score="0.554545" pvalue="0.00268">
<sequence>CGGTGTTTAGCTGAGGGGCTGTA</sequence>
<mem:qvalue>0.039</mem:qvalue>
</matched-element>
<matched-element start="15425894" stop="15425872" score="0.4" pvalue="0.00283">
<sequence>CCGGGCCCCGGGCGGGCGGGAGG</sequence>
<mem:qvalue>0.0397</mem:qvalue>
</matched-element>
<matched-element start="15425800" stop="15425822" score="0.381818" pvalue="0.00285">
<sequence>GCCGAGGGGGCCGGAGGCCGGGA</sequence>
<mem:qvalue>0.0397</mem:qvalue>
</matched-element>
<matched-element start="15425610" stop="15425632" score="0.372727" pvalue="0.00286">
<sequence>AGGTGTGGACGGGGACTAGATGG</sequence>
<mem:qvalue>0.0397</mem:qvalue>
</matched-element>
<matched-element start="15425884" stop="15425862" score="0.336364" pvalue="0.00289">
<sequence>GGCGGGCGGGAGGGACGGGACGC</sequence>
<mem:qvalue>0.0397</mem:qvalue>
</matched-element>
<matched-element start="15425780" stop="15425802" score="0.272727" pvalue="0.00296">
<sequence>GGTGAGGGGGAGGCCGGGGGGCC</sequence>
<mem:qvalue>0.04</mem:qvalue>
</matched-element>
<matched-element start="15425646" stop="15425668" score="-0.345455" pvalue="0.00366">
<sequence>GGTGAAGGATGGGGTGCTGGTCG</sequence>
<mem:qvalue>0.0465</mem:qvalue>
</matched-element>
<matched-element start="15425729" stop="15425751" score="-0.354545" pvalue="0.00367">
<sequence>CTAAGAGCAGCCGGGATCGACAG</sequence>
<mem:qvalue>0.0465</mem:qvalue>
</matched-element>
<matched-element start="15425360" stop="15425338" score="-0.390909" pvalue="0.00372">
<sequence>AGCTGAGGGGCTGTAAATTAGAC</sequence>
<mem:qvalue>0.0467</mem:qvalue>
</matched-element>
<matched-element start="15425596" stop="15425618" score="-0.427273" pvalue="0.00376">
<sequence>GAGTTTGGTGAGGAAGGTGTGGA</sequence>
<mem:qvalue>0.0468</mem:qvalue>
</matched-element>
<matched-element start="15425834" stop="15425856" score="-0.563636" pvalue="0.00394">
<sequence>TTGGCAGGGGAAAGAACAACACT</sequence>
<mem:qvalue>0.0482</mem:qvalue>
</matched-element>
<matched-element start="15425888" stop="15425866" score="-0.681818" pvalue="0.0041">
<sequence>CCCGGGCGGGCGGGAGGGACGGG</sequence>
<mem:qvalue>0.0497</mem:qvalue>
</matched-element>
</scanned-sequence>
<mem:has-qvalues>yes</mem:has-qvalues>
</pattern>
<pattern accession="KLF9.H12CORE.0.P.B" name="">
<scanned-sequence accession="chr3" name="chr3">
<matched-element start="15416432" stop="15416445" score="13.5484" pvalue="9.79e-06">
<sequence>GAGAGGGCGGGCCT</sequence>
<mem:qvalue>0.0136</mem:qvalue>
</matched-element>
<matched-element start="15416421" stop="15416408" score="11.7097" pvalue="2.58e-05">
<sequence>TCAGGGGTGGGGCA</sequence>
<mem:qvalue>0.0136</mem:qvalue>
</matched-element>
<matched-element start="15416506" stop="15416519" score="11.6129" pvalue="2.7e-05">
<sequence>CAGTGGGCGAGTCC</sequence>
<mem:qvalue>0.0136</mem:qvalue>
</matched-element>
<matched-element start="15416388" stop="15416401" score="7.54839" pvalue="0.00017">
<sequence>TATGGGGTGGGGAT</sequence>
<mem:qvalue>0.0418</mem:qvalue>
</matched-element>
<matched-element start="15416610" stop="15416597" score="5.1129" pvalue="0.000446">
<sequence>TGGGGGGCAGGCGG</sequence>
<mem:qvalue>0.0486</mem:qvalue>
</matched-element>
</scanned-sequence>
<scanned-sequence accession="chr3" name="chr3">
<matched-element start="15425755" stop="15425768" score="9.96774" pvalue="5.92e-05">
<sequence>GGAGGGCTGGGGCT</sequence>
<mem:qvalue>0.0224</mem:qvalue>
</matched-element>
<matched-element start="15425612" stop="15425625" score="7.82258" pvalue="0.000152">
<sequence>GTGTGGACGGGGAC</sequence>
<mem:qvalue>0.0418</mem:qvalue>
</matched-element>
<matched-element start="15425876" stop="15425863" score="7.03226" pvalue="0.000211">
<sequence>GGAGGGACGGGACG</sequence>
<mem:qvalue>0.0418</mem:qvalue>
</matched-element>
<matched-element start="15425754" stop="15425767" score="6.90323" pvalue="0.000222">
<sequence>AGGAGGGCTGGGGC</sequence>
<mem:qvalue>0.0418</mem:qvalue>
</matched-element>
<matched-element start="15425403" stop="15425416" score="6.40323" pvalue="0.000271">
<sequence>AGAGGGGTGGTGAC</sequence>
<mem:qvalue>0.0418</mem:qvalue>
</matched-element>
<matched-element start="15425787" stop="15425800" score="6.22581" pvalue="0.000291">
<sequence>GGGAGGCCGGGGGG</sequence>
<mem:qvalue>0.0418</mem:qvalue>
</matched-element>
<matched-element start="15425606" stop="15425619" score="6.1129" pvalue="0.000304">
<sequence>AGGAAGGTGTGGAC</sequence>
<mem:qvalue>0.0418</mem:qvalue>
</matched-element>
<matched-element start="15425803" stop="15425816" score="5.40323" pvalue="0.000399">
<sequence>GAGGGGGCCGGAGG</sequence>
<mem:qvalue>0.0486</mem:qvalue>
</matched-element>
<matched-element start="15425703" stop="15425690" score="5.08065" pvalue="0.000451">
<sequence>GAGTAAGTGGGGCT</sequence>
<mem:qvalue>0.0486</mem:qvalue>
</matched-element>
<matched-element start="15425804" stop="15425817" score="4.90323" pvalue="0.000482">
<sequence>AGGGGGCCGGAGGC</sequence>
<mem:qvalue>0.0486</mem:qvalue>
</matched-element>
</scanned-sequence>
<mem:has-qvalues>yes</mem:has-qvalues>
</pattern>
<pattern accession="KLF9.H12CORE.1.P.B" name="">
<scanned-sequence accession="chr3" name="chr3">
<matched-element start="15416431" stop="15416453" score="7" pvalue="5.59e-05">
<sequence>GGAGAGGGCGGGCCTTAGCATTT</sequence>
<mem:qvalue>0.00309</mem:qvalue>
</matched-element>
<matched-element start="15416387" stop="15416409" score="5.68539" pvalue="9.37e-05">
<sequence>CTATGGGGTGGGGATAACGGATG</sequence>
<mem:qvalue>0.00394</mem:qvalue>
</matched-element>
<matched-element start="15416611" stop="15416589" score="3.98876" pvalue="0.000177">
<sequence>TTGGGGGGCAGGCGGAAGGTGGA</sequence>
<mem:qvalue>0.00565</mem:qvalue>
</matched-element>
<matched-element start="15416505" stop="15416527" score="2.25843" pvalue="0.000329">
<sequence>ACAGTGGGCGAGTCCCGGCAGAT</sequence>
<mem:qvalue>0.00887</mem:qvalue>
</matched-element>
<matched-element start="15416422" stop="15416400" score="1.94382" pvalue="0.000367">
<sequence>TTCAGGGGTGGGGCATCCGTTAT</sequence>
<mem:qvalue>0.00941</mem:qvalue>
</matched-element>
<matched-element start="15416569" stop="15416547" score="1.75281" pvalue="0.000392">
<sequence>GTGGTGAGCAGGGCTGTCCGGAT</sequence>
<mem:qvalue>0.00966</mem:qvalue>
</matched-element>
<matched-element start="15416607" stop="15416585" score="0.595506" pvalue="0.00058">
<sequence>GGGGCAGGCGGAAGGTGGACAAG</sequence>
<mem:qvalue>0.0119</mem:qvalue>
</matched-element>
<matched-element start="15416610" stop="15416588" score="-1.26966" pvalue="0.00106">
<sequence>TGGGGGGCAGGCGGAAGGTGGAC</sequence>
<mem:qvalue>0.0176</mem:qvalue>
</matched-element>
<matched-element start="15416613" stop="15416591" score="-2.08989" pvalue="0.00137">
<sequence>GCTTGGGGGGCAGGCGGAAGGTG</sequence>
<mem:qvalue>0.0196</mem:qvalue>
</matched-element>
<matched-element start="15416417" stop="15416439" score="-3.7191" pvalue="0.00223">
<sequence>CCTGAAGGCTCAGAGGAGAGGGC</sequence>
<mem:qvalue>0.0267</mem:qvalue>
</matched-element>
<matched-element start="15416425" stop="15416447" score="-4" pvalue="0.00241">
<sequence>CTCAGAGGAGAGGGCGGGCCTTA</sequence>
<mem:qvalue>0.0271</mem:qvalue>
</matched-element>
<matched-element start="15416371" stop="15416393" score="-5.14607" pvalue="0.00335">
<sequence>CAAGGGGTAGTGAACACTATGGG</sequence>
<mem:qvalue>0.0332</mem:qvalue>
</matched-element>
<matched-element start="15416612" stop="15416590" score="-5.1573" pvalue="0.00336">
<sequence>CTTGGGGGGCAGGCGGAAGGTGG</sequence>
<mem:qvalue>0.0332</mem:qvalue>
</matched-element>
<matched-element start="15416422" stop="15416444" score="-6.1573" pvalue="0.00442">
<sequence>AGGCTCAGAGGAGAGGGCGGGCC</sequence>
<mem:qvalue>0.0393</mem:qvalue>
</matched-element>
<matched-element start="15416489" stop="15416467" score="-6.1573" pvalue="0.00442">
<sequence>TGGCCAGGCAGGGATGATCAAGG</sequence>
<mem:qvalue>0.0393</mem:qvalue>
</matched-element>
<matched-element start="15416507" stop="15416529" score="-6.16854" pvalue="0.00443">
<sequence>AGTGGGCGAGTCCCGGCAGATGA</sequence>
<mem:qvalue>0.0393</mem:qvalue>
</matched-element>
<matched-element start="15416600" stop="15416578" score="-6.19101" pvalue="0.00446">
<sequence>GCGGAAGGTGGACAAGAGATAGA</sequence>
<mem:qvalue>0.0393</mem:qvalue>
</matched-element>
<matched-element start="15416615" stop="15416593" score="-6.40449" pvalue="0.00473">
<sequence>CTGCTTGGGGGGCAGGCGGAAGG</sequence>
<mem:qvalue>0.0403</mem:qvalue>
</matched-element>
<matched-element start="15416618" stop="15416596" score="-6.53933" pvalue="0.0049">
<sequence>ACCCTGCTTGGGGGGCAGGCGGA</sequence>
<mem:qvalue>0.0408</mem:qvalue>
</matched-element>
<matched-element start="15416604" stop="15416582" score="-6.69663" pvalue="0.00511">
<sequence>GCAGGCGGAAGGTGGACAAGAGA</sequence>
<mem:qvalue>0.0422</mem:qvalue>
</matched-element>
<matched-element start="15416355" stop="15416377" score="-6.97753" pvalue="0.00551">
<sequence>AACAAGGGTTGGATTTCAAGGGG</sequence>
<mem:qvalue>0.0433</mem:qvalue>
</matched-element>
<matched-element start="15416499" stop="15416477" score="-6.98876" pvalue="0.00552">
<sequence>GGTCGATCACTGGCCAGGCAGGG</sequence>
<mem:qvalue>0.0433</mem:qvalue>
</matched-element>
<matched-element start="15416645" stop="15416623" score="-7.11236" pvalue="0.0057">
<sequence>GCGAGAGTAGAGGCCAAAGAGGA</sequence>
<mem:qvalue>0.0444</mem:qvalue>
</matched-element>
<matched-element start="15416420" stop="15416442" score="-7.30337" pvalue="0.006">
<sequence>GAAGGCTCAGAGGAGAGGGCGGG</sequence>
<mem:qvalue>0.0452</mem:qvalue>
</matched-element>
<matched-element start="15416426" stop="15416448" score="-7.32584" pvalue="0.00603">
<sequence>TCAGAGGAGAGGGCGGGCCTTAG</sequence>
<mem:qvalue>0.0452</mem:qvalue>
</matched-element>
<matched-element start="15416616" stop="15416594" score="-7.4382" pvalue="0.00621">
<sequence>CCTGCTTGGGGGGCAGGCGGAAG</sequence>
<mem:qvalue>0.0459</mem:qvalue>
</matched-element>
<matched-element start="15416427" stop="15416449" score="-7.46067" pvalue="0.00625">
<sequence>CAGAGGAGAGGGCGGGCCTTAGC</sequence>
<mem:qvalue>0.0459</mem:qvalue>
</matched-element>
<matched-element start="15416610" stop="15416632" score="-7.49438" pvalue="0.0063">
<sequence>AAGCAGGGTGGTGTCCTCTTTGG</sequence>
<mem:qvalue>0.046</mem:qvalue>
</matched-element>
<matched-element start="15416531" stop="15416553" score="-7.67416" pvalue="0.0066">
<sequence>AGCTGTGGTGGAGAAGATCCGGA</sequence>
<mem:qvalue>0.0471</mem:qvalue>
</matched-element>
</scanned-sequence>
<scanned-sequence accession="chr3" name="chr3">
<matched-element start="15425786" stop="15425808" score="15.8876" pvalue="9.16e-07">
<sequence>GGGGAGGCCGGGGGGCCGAGGGG</sequence>
<mem:qvalue>0.000962</mem:qvalue>
</matched-element>
<matched-element start="15425785" stop="15425807" score="14.3933" pvalue="1.99e-06">
<sequence>GGGGGAGGCCGGGGGGCCGAGGG</sequence>
<mem:qvalue>0.00105</mem:qvalue>
</matched-element>
<matched-element start="15425776" stop="15425798" score="12.0562" pvalue="6.22e-06">
<sequence>TCGGGGTGAGGGGGAGGCCGGGG</sequence>
<mem:qvalue>0.0017</mem:qvalue>
</matched-element>
<matched-element start="15425882" stop="15425860" score="11.9663" pvalue="6.49e-06">
<sequence>CGGGCGGGAGGGACGGGACGCGG</sequence>
<mem:qvalue>0.0017</mem:qvalue>
</matched-element>
<matched-element start="15425611" stop="15425633" score="10.1685" pvalue="1.47e-05">
<sequence>GGTGTGGACGGGGACTAGATGGA</sequence>
<mem:qvalue>0.00196</mem:qvalue>
</matched-element>
<matched-element start="15425788" stop="15425810" score="10.0674" pvalue="1.54e-05">
<sequence>GGAGGCCGGGGGGCCGAGGGGGC</sequence>
<mem:qvalue>0.00196</mem:qvalue>
</matched-element>
<matched-element start="15425803" stop="15425825" score="10.0674" pvalue="1.54e-05">
<sequence>GAGGGGGCCGGAGGCCGGGACGA</sequence>
<mem:qvalue>0.00196</mem:qvalue>
</matched-element>
<matched-element start="15425877" stop="15425855" score="9.8764" pvalue="1.67e-05">
<sequence>GGGAGGGACGGGACGCGGTGCAG</sequence>
<mem:qvalue>0.00196</mem:qvalue>
</matched-element>
<matched-element start="15425793" stop="15425815" score="9.58427" pvalue="1.9e-05">
<sequence>CCGGGGGGCCGAGGGGGCCGGAG</sequence>
<mem:qvalue>0.00196</mem:qvalue>
</matched-element>
<matched-element start="15425780" stop="15425802" score="9.4382" pvalue="2.02e-05">
<sequence>GGTGAGGGGGAGGCCGGGGGGCC</sequence>
<mem:qvalue>0.00196</mem:qvalue>
</matched-element>
<matched-element start="15425886" stop="15425864" score="9.40449" pvalue="2.05e-05">
<sequence>CGGGCGGGCGGGAGGGACGGGAC</sequence>
<mem:qvalue>0.00196</mem:qvalue>
</matched-element>
<matched-element start="15425605" stop="15425627" score="8.66292" pvalue="2.82e-05">
<sequence>GAGGAAGGTGTGGACGGGGACTA</sequence>
<mem:qvalue>0.00238</mem:qvalue>
</matched-element>
<matched-element start="15425802" stop="15425824" score="8.33708" pvalue="3.23e-05">
<sequence>CGAGGGGGCCGGAGGCCGGGACG</sequence>
<mem:qvalue>0.00238</mem:qvalue>
</matched-element>
<matched-element start="15425796" stop="15425818" score="8.20225" pvalue="3.42e-05">
<sequence>GGGGGCCGAGGGGGCCGGAGGCC</sequence>
<mem:qvalue>0.00238</mem:qvalue>
</matched-element>
<matched-element start="15425782" stop="15425804" score="8.05618" pvalue="3.63e-05">
<sequence>TGAGGGGGAGGCCGGGGGGCCGA</sequence>
<mem:qvalue>0.00238</mem:qvalue>
</matched-element>
<matched-element start="15425890" stop="15425868" score="8.05618" pvalue="3.63e-05">
<sequence>GCCCCGGGCGGGCGGGAGGGACG</sequence>
<mem:qvalue>0.00238</mem:qvalue>
</matched-element>
<matched-element start="15425794" stop="15425816" score="7.25843" pvalue="5.03e-05">
<sequence>CGGGGGGCCGAGGGGGCCGGAGG</sequence>
<mem:qvalue>0.00309</mem:qvalue>
</matched-element>
<matched-element start="15425704" stop="15425682" score="7.13483" pvalue="5.29e-05">
<sequence>TGAGTAAGTGGGGCTGGGAGGAC</sequence>
<mem:qvalue>0.00309</mem:qvalue>
</matched-element>
<matched-element start="15425753" stop="15425775" score="6.68539" pvalue="6.34e-05">
<sequence>CAGGAGGGCTGGGGCTGCCCCGT</sequence>
<mem:qvalue>0.00333</mem:qvalue>
</matched-element>
<matched-element start="15425781" stop="15425803" score="6.4382" pvalue="6.99e-05">
<sequence>GTGAGGGGGAGGCCGGGGGGCCG</sequence>
<mem:qvalue>0.00349</mem:qvalue>
</matched-element>
<matched-element start="15425779" stop="15425801" score="6.04494" pvalue="8.15e-05">
<sequence>GGGTGAGGGGGAGGCCGGGGGGC</sequence>
<mem:qvalue>0.00389</mem:qvalue>
</matched-element>
<matched-element start="15425878" stop="15425856" score="5.88764" pvalue="8.67e-05">
<sequence>CGGGAGGGACGGGACGCGGTGCA</sequence>
<mem:qvalue>0.00394</mem:qvalue>
</matched-element>
<matched-element start="15425774" stop="15425796" score="5.76404" pvalue="9.09e-05">
<sequence>GTTCGGGGTGAGGGGGAGGCCGG</sequence>
<mem:qvalue>0.00394</mem:qvalue>
</matched-element>
<matched-element start="15425809" stop="15425831" score="5.41573" pvalue="0.000104">
<sequence>GCCGGAGGCCGGGACGAGTGCAA</sequence>
<mem:qvalue>0.0042</mem:qvalue>
</matched-element>
<matched-element start="15425883" stop="15425861" score="5.24719" pvalue="0.000111">
<sequence>GCGGGCGGGAGGGACGGGACGCG</sequence>
<mem:qvalue>0.00431</mem:qvalue>
</matched-element>
<matched-element start="15425791" stop="15425813" score="5.03371" pvalue="0.00012">
<sequence>GGCCGGGGGGCCGAGGGGGCCGG</sequence>
<mem:qvalue>0.00451</mem:qvalue>
</matched-element>
<matched-element start="15425895" stop="15425873" score="4.58427" pvalue="0.000142">
<sequence>TCCGGGCCCCGGGCGGGCGGGAG</sequence>
<mem:qvalue>0.00515</mem:qvalue>
</matched-element>
<matched-element start="15425547" stop="15425569" score="4.35955" pvalue="0.000155">
<sequence>TTCCGGGGCAGGGAGAGGACTAG</sequence>
<mem:qvalue>0.0054</mem:qvalue>
</matched-element>
<matched-element start="15425754" stop="15425776" score="4.19101" pvalue="0.000165">
<sequence>AGGAGGGCTGGGGCTGCCCCGTT</sequence>
<mem:qvalue>0.0054</mem:qvalue>
</matched-element>
<matched-element start="15425778" stop="15425800" score="4.19101" pvalue="0.000165">
<sequence>GGGGTGAGGGGGAGGCCGGGGGG</sequence>
<mem:qvalue>0.0054</mem:qvalue>
</matched-element>
<matched-element start="15425654" stop="15425676" score="3.73034" pvalue="0.000195">
<sequence>ATGGGGTGCTGGTCGGAGGATGG</sequence>
<mem:qvalue>0.00573</mem:qvalue>
</matched-element>
<matched-element start="15425777" stop="15425799" score="3.73034" pvalue="0.000195">
<sequence>CGGGGTGAGGGGGAGGCCGGGGG</sequence>
<mem:qvalue>0.00573</mem:qvalue>
</matched-element>
<matched-element start="15425759" stop="15425781" score="3.70787" pvalue="0.000197">
<sequence>GGCTGGGGCTGCCCCGTTCGGGG</sequence>
<mem:qvalue>0.00573</mem:qvalue>
</matched-element>
<matched-element start="15425787" stop="15425809" score="3.04494" pvalue="0.00025">
<sequence>GGGAGGCCGGGGGGCCGAGGGGG</sequence>
<mem:qvalue>0.00709</mem:qvalue>
</matched-element>
<matched-element start="15425888" stop="15425866" score="2.89888" pvalue="0.000263">
<sequence>CCCGGGCGGGCGGGAGGGACGGG</sequence>
<mem:qvalue>0.00727</mem:qvalue>
</matched-element>
<matched-element start="15425381" stop="15425359" score="2.02247" pvalue="0.000358">
<sequence>GCCAGAGGAGGGTCGGTGTTTAG</sequence>
<mem:qvalue>0.00939</mem:qvalue>
</matched-element>
<matched-element start="15425629" stop="15425651" score="1.69663" pvalue="0.0004">
<sequence>ATGGAGGACGGGGGTTAGGTGAA</sequence>
<mem:qvalue>0.00966</mem:qvalue>
</matched-element>
<matched-element start="15425902" stop="15425880" score="1.66292" pvalue="0.000405">
<sequence>GCGGGATTCCGGGCCCCGGGCGG</sequence>
<mem:qvalue>0.00966</mem:qvalue>
</matched-element>
<matched-element start="15425647" stop="15425669" score="1.51685" pvalue="0.000425">
<sequence>GTGAAGGATGGGGTGCTGGTCGG</sequence>
<mem:qvalue>0.00993</mem:qvalue>
</matched-element>
<matched-element start="15425789" stop="15425811" score="1.32584" pvalue="0.000454">
<sequence>GAGGCCGGGGGGCCGAGGGGGCC</sequence>
<mem:qvalue>0.0104</mem:qvalue>
</matched-element>
<matched-element start="15425797" stop="15425819" score="1.23596" pvalue="0.000468">
<sequence>GGGGCCGAGGGGGCCGGAGGCCG</sequence>
<mem:qvalue>0.0105</mem:qvalue>
</matched-element>
<matched-element start="15425901" stop="15425879" score="1.08989" pvalue="0.000492">
<sequence>CGGGATTCCGGGCCCCGGGCGGG</sequence>
<mem:qvalue>0.0106</mem:qvalue>
</matched-element>
<matched-element start="15425872" stop="15425850" score="1.07865" pvalue="0.000494">
<sequence>GGACGGGACGCGGTGCAGTGTTG</sequence>
<mem:qvalue>0.0106</mem:qvalue>
</matched-element>
<matched-element start="15425602" stop="15425624" score="0.898876" pvalue="0.000524">
<sequence>GGTGAGGAAGGTGTGGACGGGGA</sequence>
<mem:qvalue>0.011</mem:qvalue>
</matched-element>
<matched-element start="15425616" stop="15425638" score="0.202247" pvalue="0.000661">
<sequence>GGACGGGGACTAGATGGAGGACG</sequence>
<mem:qvalue>0.0133</mem:qvalue>
</matched-element>
<matched-element start="15425646" stop="15425668" score="0.134831" pvalue="0.000675">
<sequence>GGTGAAGGATGGGGTGCTGGTCG</sequence>
<mem:qvalue>0.0133</mem:qvalue>
</matched-element>
<matched-element start="15425542" stop="15425564" score="0.101124" pvalue="0.000683">
<sequence>GGATTTTCCGGGGCAGGGAGAGG</sequence>
<mem:qvalue>0.0133</mem:qvalue>
</matched-element>
<matched-element start="15425628" stop="15425650" score="-0.123596" pvalue="0.000735">
<sequence>GATGGAGGACGGGGGTTAGGTGA</sequence>
<mem:qvalue>0.014</mem:qvalue>
</matched-element>
<matched-element start="15425402" stop="15425424" score="-0.370787" pvalue="0.000796">
<sequence>CAGAGGGGTGGTGACCCCACTGT</sequence>
<mem:qvalue>0.0149</mem:qvalue>
</matched-element>
<matched-element start="15425887" stop="15425865" score="-0.921348" pvalue="0.000949">
<sequence>CCGGGCGGGCGGGAGGGACGGGA</sequence>
<mem:qvalue>0.0174</mem:qvalue>
</matched-element>
<matched-element start="15425652" stop="15425674" score="-0.966292" pvalue="0.000963">
<sequence>GGATGGGGTGCTGGTCGGAGGAT</sequence>
<mem:qvalue>0.0174</mem:qvalue>
</matched-element>
<matched-element start="15425777" stop="15425755" score="-1.05618" pvalue="0.000991">
<sequence>GAACGGGGCAGCCCCAGCCCTCC</sequence>
<mem:qvalue>0.0176</mem:qvalue>
</matched-element>
<matched-element start="15425894" stop="15425872" score="-1.21348" pvalue="0.00104">
<sequence>CCGGGCCCCGGGCGGGCGGGAGG</sequence>
<mem:qvalue>0.0176</mem:qvalue>
</matched-element>
<matched-element start="15425699" stop="15425677" score="-1.22472" pvalue="0.00104">
<sequence>AAGTGGGGCTGGGAGGACTTTAG</sequence>
<mem:qvalue>0.0176</mem:qvalue>
</matched-element>
<matched-element start="15425799" stop="15425821" score="-1.29213" pvalue="0.00107">
<sequence>GGCCGAGGGGGCCGGAGGCCGGG</sequence>
<mem:qvalue>0.0176</mem:qvalue>
</matched-element>
<matched-element start="15425798" stop="15425820" score="-1.31461" pvalue="0.00107">
<sequence>GGGCCGAGGGGGCCGGAGGCCGG</sequence>
<mem:qvalue>0.0176</mem:qvalue>
</matched-element>
<matched-element start="15425896" stop="15425874" score="-1.42697" pvalue="0.00111">
<sequence>TTCCGGGCCCCGGGCGGGCGGGA</sequence>
<mem:qvalue>0.0176</mem:qvalue>
</matched-element>
<matched-element start="15425810" stop="15425832" score="-1.44944" pvalue="0.00112">
<sequence>CCGGAGGCCGGGACGAGTGCAAT</sequence>
<mem:qvalue>0.0176</mem:qvalue>
</matched-element>
<matched-element start="15425885" stop="15425863" score="-1.46067" pvalue="0.00112">
<sequence>GGGCGGGCGGGAGGGACGGGACG</sequence>
<mem:qvalue>0.0176</mem:qvalue>
</matched-element>
<matched-element start="15425800" stop="15425822" score="-1.49438" pvalue="0.00114">
<sequence>GCCGAGGGGGCCGGAGGCCGGGA</sequence>
<mem:qvalue>0.0176</mem:qvalue>
</matched-element>
<matched-element start="15425635" stop="15425657" score="-1.59551" pvalue="0.00117">
<sequence>GACGGGGGTTAGGTGAAGGATGG</sequence>
<mem:qvalue>0.0177</mem:qvalue>
</matched-element>
<matched-element start="15425601" stop="15425623" score="-1.60674" pvalue="0.00118">
<sequence>TGGTGAGGAAGGTGTGGACGGGG</sequence>
<mem:qvalue>0.0177</mem:qvalue>
</matched-element>
<matched-element start="15425769" stop="15425791" score="-1.70787" pvalue="0.00121">
<sequence>GCCCCGTTCGGGGTGAGGGGGAG</sequence>
<mem:qvalue>0.018</mem:qvalue>
</matched-element>
<matched-element start="15425394" stop="15425372" score="-1.8764" pvalue="0.00128">
<sequence>ACTCGTGGTGGGTGCCAGAGGAG</sequence>
<mem:qvalue>0.0187</mem:qvalue>
</matched-element>
<matched-element start="15425649" stop="15425671" score="-2.1236" pvalue="0.00138">
<sequence>GAAGGATGGGGTGCTGGTCGGAG</sequence>
<mem:qvalue>0.0196</mem:qvalue>
</matched-element>
<matched-element start="15425882" stop="15425904" score="-2.21348" pvalue="0.00142">
<sequence>gcccgGGGCCCGGAATCCCGCTC</sequence>
<mem:qvalue>0.0199</mem:qvalue>
</matched-element>
<matched-element start="15425783" stop="15425805" score="-2.26966" pvalue="0.00144">
<sequence>GAGGGGGAGGCCGGGGGGCCGAG</sequence>
<mem:qvalue>0.0199</mem:qvalue>
</matched-element>
<matched-element start="15425792" stop="15425814" score="-2.53933" pvalue="0.00157">
<sequence>GCCGGGGGGCCGAGGGGGCCGGA</sequence>
<mem:qvalue>0.0214</mem:qvalue>
</matched-element>
<matched-element start="15425591" stop="15425613" score="-2.69663" pvalue="0.00164">
<sequence>AGAGGGAGTTTGGTGAGGAAGGT</sequence>
<mem:qvalue>0.0221</mem:qvalue>
</matched-element>
<matched-element start="15425406" stop="15425384" score="-2.79775" pvalue="0.00169">
<sequence>CTCTGGGGCTGAACTCGTGGTGG</sequence>
<mem:qvalue>0.0225</mem:qvalue>
</matched-element>
<matched-element start="15425877" stop="15425899" score="-2.8764" pvalue="0.00173">
<sequence>cgcccgcccgGGGCCCGGAATCC</sequence>
<mem:qvalue>0.0228</mem:qvalue>
</matched-element>
<matched-element start="15425706" stop="15425684" score="-3" pvalue="0.0018">
<sequence>CGTGAGTAAGTGGGGCTGGGAGG</sequence>
<mem:qvalue>0.0233</mem:qvalue>
</matched-element>
<matched-element start="15425390" stop="15425368" score="-3.2809" pvalue="0.00196">
<sequence>GTGGTGGGTGCCAGAGGAGGGTC</sequence>
<mem:qvalue>0.0251</mem:qvalue>
</matched-element>
<matched-element start="15425392" stop="15425370" score="-3.34831" pvalue="0.002">
<sequence>TCGTGGTGGGTGCCAGAGGAGGG</sequence>
<mem:qvalue>0.0252</mem:qvalue>
</matched-element>
<matched-element start="15425376" stop="15425354" score="-3.49438" pvalue="0.00208">
<sequence>AGGAGGGTCGGTGTTTAGCTGAG</sequence>
<mem:qvalue>0.026</mem:qvalue>
</matched-element>
<matched-element start="15425749" stop="15425771" score="-3.61798" pvalue="0.00216">
<sequence>CAGCCAGGAGGGCTGGGGCTGCC</sequence>
<mem:qvalue>0.0267</mem:qvalue>
</matched-element>
<matched-element start="15425775" stop="15425797" score="-3.73034" pvalue="0.00223">
<sequence>TTCGGGGTGAGGGGGAGGCCGGG</sequence>
<mem:qvalue>0.0267</mem:qvalue>
</matched-element>
<matched-element start="15425884" stop="15425862" score="-3.74157" pvalue="0.00224">
<sequence>GGCGGGCGGGAGGGACGGGACGC</sequence>
<mem:qvalue>0.0267</mem:qvalue>
</matched-element>
<matched-element start="15425889" stop="15425867" score="-3.80899" pvalue="0.00228">
<sequence>CCCCGGGCGGGCGGGAGGGACGG</sequence>
<mem:qvalue>0.027</mem:qvalue>
</matched-element>
<matched-element start="15425393" stop="15425371" score="-3.91011" pvalue="0.00235">
<sequence>CTCGTGGTGGGTGCCAGAGGAGG</sequence>
<mem:qvalue>0.0271</mem:qvalue>
</matched-element>
<matched-element start="15425552" stop="15425574" score="-3.93258" pvalue="0.00237">
<sequence>GGGCAGGGAGAGGACTAGTAGAA</sequence>
<mem:qvalue>0.0271</mem:qvalue>
</matched-element>
<matched-element start="15425879" stop="15425857" score="-3.96629" pvalue="0.00239">
<sequence>GCGGGAGGGACGGGACGCGGTGC</sequence>
<mem:qvalue>0.0271</mem:qvalue>
</matched-element>
<matched-element start="15425373" stop="15425351" score="-4.04494" pvalue="0.00245">
<sequence>AGGGTCGGTGTTTAGCTGAGGGG</sequence>
<mem:qvalue>0.0271</mem:qvalue>
</matched-element>
<matched-element start="15425801" stop="15425823" score="-4.05618" pvalue="0.00245">
<sequence>CCGAGGGGGCCGGAGGCCGGGAC</sequence>
<mem:qvalue>0.0271</mem:qvalue>
</matched-element>
<matched-element start="15425804" stop="15425826" score="-4.25843" pvalue="0.0026">
<sequence>AGGGGGCCGGAGGCCGGGACGAG</sequence>
<mem:qvalue>0.0281</mem:qvalue>
</matched-element>
<matched-element start="15425371" stop="15425349" score="-4.32584" pvalue="0.00265">
<sequence>GGTCGGTGTTTAGCTGAGGGGCT</sequence>
<mem:qvalue>0.0281</mem:qvalue>
</matched-element>
<matched-element start="15425631" stop="15425653" score="-4.33708" pvalue="0.00266">
<sequence>GGAGGACGGGGGTTAGGTGAAGG</sequence>
<mem:qvalue>0.0281</mem:qvalue>
</matched-element>
<matched-element start="15425589" stop="15425611" score="-4.35955" pvalue="0.00268">
<sequence>CTAGAGGGAGTTTGGTGAGGAAG</sequence>
<mem:qvalue>0.0281</mem:qvalue>
</matched-element>
<matched-element start="15425752" stop="15425774" score="-4.35955" pvalue="0.00268">
<sequence>CCAGGAGGGCTGGGGCTGCCCCG</sequence>
<mem:qvalue>0.0281</mem:qvalue>
</matched-element>
<matched-element start="15425870" stop="15425848" score="-4.78652" pvalue="0.00302">
<sequence>ACGGGACGCGGTGCAGTGTTGTT</sequence>
<mem:qvalue>0.0314</mem:qvalue>
</matched-element>
<matched-element start="15425758" stop="15425780" score="-4.8764" pvalue="0.0031">
<sequence>GGGCTGGGGCTGCCCCGTTCGGG</sequence>
<mem:qvalue>0.0319</mem:qvalue>
</matched-element>
<matched-element start="15425760" stop="15425782" score="-4.94382" pvalue="0.00316">
<sequence>GCTGGGGCTGCCCCGTTCGGGGT</sequence>
<mem:qvalue>0.0322</mem:qvalue>
</matched-element>
<matched-element start="15425704" stop="15425726" score="-5.14607" pvalue="0.00335">
<sequence>ACGGTGGCAGCGGCGACACTCCA</sequence>
<mem:qvalue>0.0332</mem:qvalue>
</matched-element>
<matched-element start="15425795" stop="15425817" score="-5.26966" pvalue="0.00346">
<sequence>GGGGGGCCGAGGGGGCCGGAGGC</sequence>
<mem:qvalue>0.034</mem:qvalue>
</matched-element>
<matched-element start="15425622" stop="15425644" score="-5.37079" pvalue="0.00356">
<sequence>GGACTAGATGGAGGACGGGGGTT</sequence>
<mem:qvalue>0.0343</mem:qvalue>
</matched-element>
<matched-element start="15425637" stop="15425659" score="-5.37079" pvalue="0.00356">
<sequence>CGGGGGTTAGGTGAAGGATGGGG</sequence>
<mem:qvalue>0.0343</mem:qvalue>
</matched-element>
<matched-element start="15425729" stop="15425707" score="-5.57303" pvalue="0.00377">
<sequence>GACTGGAGTGTCGCCGCTGCCAC</sequence>
<mem:qvalue>0.036</mem:qvalue>
</matched-element>
<matched-element start="15425607" stop="15425629" score="-5.73034" pvalue="0.00393">
<sequence>GGAAGGTGTGGACGGGGACTAGA</sequence>
<mem:qvalue>0.0372</mem:qvalue>
</matched-element>
<matched-element start="15425694" stop="15425672" score="-5.78652" pvalue="0.00399">
<sequence>GGGCTGGGAGGACTTTAGCCATC</sequence>
<mem:qvalue>0.0375</mem:qvalue>
</matched-element>
<matched-element start="15425806" stop="15425828" score="-6.1236" pvalue="0.00438">
<sequence>GGGGCCGGAGGCCGGGACGAGTG</sequence>
<mem:qvalue>0.0393</mem:qvalue>
</matched-element>
<matched-element start="15425377" stop="15425355" score="-6.19101" pvalue="0.00446">
<sequence>GAGGAGGGTCGGTGTTTAGCTGA</sequence>
<mem:qvalue>0.0393</mem:qvalue>
</matched-element>
<matched-element start="15425636" stop="15425658" score="-6.19101" pvalue="0.00446">
<sequence>ACGGGGGTTAGGTGAAGGATGGG</sequence>
<mem:qvalue>0.0393</mem:qvalue>
</matched-element>
<matched-element start="15425732" stop="15425754" score="-6.21348" pvalue="0.00449">
<sequence>AGAGCAGCCGGGATCGACAGCCA</sequence>
<mem:qvalue>0.0393</mem:qvalue>
</matched-element>
<matched-element start="15425790" stop="15425812" score="-6.32584" pvalue="0.00463">
<sequence>AGGCCGGGGGGCCGAGGGGGCCG</sequence>
<mem:qvalue>0.0401</mem:qvalue>
</matched-element>
<matched-element start="15425891" stop="15425869" score="-6.37079" pvalue="0.00468">
<sequence>GGCCCCGGGCGGGCGGGAGGGAC</sequence>
<mem:qvalue>0.0403</mem:qvalue>
</matched-element>
<matched-element start="15425784" stop="15425806" score="-6.49438" pvalue="0.00484">
<sequence>AGGGGGAGGCCGGGGGGCCGAGG</sequence>
<mem:qvalue>0.0408</mem:qvalue>
</matched-element>
<matched-element start="15425548" stop="15425570" score="-6.52809" pvalue="0.00488">
<sequence>TCCGGGGCAGGGAGAGGACTAGT</sequence>
<mem:qvalue>0.0408</mem:qvalue>
</matched-element>
<matched-element start="15425399" stop="15425377" score="-6.77528" pvalue="0.00522">
<sequence>GCTGAACTCGTGGTGGGTGCCAG</sequence>
<mem:qvalue>0.0428</mem:qvalue>
</matched-element>
<matched-element start="15425640" stop="15425662" score="-6.85393" pvalue="0.00533">
<sequence>GGGTTAGGTGAAGGATGGGGTGC</sequence>
<mem:qvalue>0.0433</mem:qvalue>
</matched-element>
<matched-element start="15425772" stop="15425794" score="-6.88764" pvalue="0.00538">
<sequence>CCGTTCGGGGTGAGGGGGAGGCC</sequence>
<mem:qvalue>0.0433</mem:qvalue>
</matched-element>
<matched-element start="15425703" stop="15425725" score="-6.91011" pvalue="0.00541">
<sequence>CACGGTGGCAGCGGCGACACTCC</sequence>
<mem:qvalue>0.0433</mem:qvalue>
</matched-element>
<matched-element start="15425634" stop="15425656" score="-6.94382" pvalue="0.00546">
<sequence>GGACGGGGGTTAGGTGAAGGATG</sequence>
<mem:qvalue>0.0433</mem:qvalue>
</matched-element>
<matched-element start="15425388" stop="15425366" score="-7.22472" pvalue="0.00588">
<sequence>GGTGGGTGCCAGAGGAGGGTCGG</sequence>
<mem:qvalue>0.0452</mem:qvalue>
</matched-element>
<matched-element start="15425897" stop="15425875" score="-7.29213" pvalue="0.00598">
<sequence>ATTCCGGGCCCCGGGCGGGCGGG</sequence>
<mem:qvalue>0.0452</mem:qvalue>
</matched-element>
<matched-element start="15425617" stop="15425639" score="-7.30337" pvalue="0.006">
<sequence>GACGGGGACTAGATGGAGGACGG</sequence>
<mem:qvalue>0.0452</mem:qvalue>
</matched-element>
<matched-element start="15425659" stop="15425681" score="-7.4382" pvalue="0.00621">
<sequence>GTGCTGGTCGGAGGATGGCTAAA</sequence>
<mem:qvalue>0.0459</mem:qvalue>
</matched-element>
<matched-element start="15425592" stop="15425614" score="-7.59551" pvalue="0.00647">
<sequence>GAGGGAGTTTGGTGAGGAAGGTG</sequence>
<mem:qvalue>0.0469</mem:qvalue>
</matched-element>
<matched-element start="15425429" stop="15425451" score="-7.66292" pvalue="0.00659">
<sequence>GAGATGGGAAGTTTTCAAGGGGG</sequence>
<mem:qvalue>0.0471</mem:qvalue>
</matched-element>
<matched-element start="15425782" stop="15425760" score="-7.69663" pvalue="0.00664">
<sequence>ACCCCGAACGGGGCAGCCCCAGC</sequence>
<mem:qvalue>0.0471</mem:qvalue>
</matched-element>
<matched-element start="15425653" stop="15425675" score="-7.78652" pvalue="0.0068">
<sequence>GATGGGGTGCTGGTCGGAGGATG</sequence>
<mem:qvalue>0.0478</mem:qvalue>
</matched-element>
<matched-element start="15425400" stop="15425422" score="-7.83146" pvalue="0.00688">
<sequence>CCCAGAGGGGTGGTGACCCCACT</sequence>
<mem:qvalue>0.0478</mem:qvalue>
</matched-element>
<matched-element start="15425642" stop="15425664" score="-7.83146" pvalue="0.00688">
<sequence>GTTAGGTGAAGGATGGGGTGCTG</sequence>
<mem:qvalue>0.0478</mem:qvalue>
</matched-element>
<matched-element start="15425771" stop="15425793" score="-7.86517" pvalue="0.00694">
<sequence>CCCGTTCGGGGTGAGGGGGAGGC</sequence>
<mem:qvalue>0.0479</mem:qvalue>
</matched-element>
<matched-element start="15425905" stop="15425883" score="-7.93258" pvalue="0.00706">
<sequence>AGAGCGGGATTCCGGGCCCCGGG</sequence>
<mem:qvalue>0.0484</mem:qvalue>
</matched-element>
<matched-element start="15425650" stop="15425672" score="-7.96629" pvalue="0.00712">
<sequence>AAGGATGGGGTGCTGGTCGGAGG</sequence>
<mem:qvalue>0.0486</mem:qvalue>
</matched-element>
<matched-element start="15425706" stop="15425728" score="-8.01124" pvalue="0.0072">
<sequence>GGTGGCAGCGGCGACACTCCAGT</sequence>
<mem:qvalue>0.0488</mem:qvalue>
</matched-element>
</scanned-sequence>
<mem:has-qvalues>yes</mem:has-qvalues>
</pattern>
<pattern accession="KMT2A.H12CORE.0.P.B" name="">
<scanned-sequence accession="chr3" name="chr3">
<matched-element start="15416583" stop="15416605" score="6.28" pvalue="0.000135">
<sequence>CTCTTGTCCACCTTCCGCCTGCC</sequence>
<mem:qvalue>0.00231</mem:qvalue>
</matched-element>
<matched-element start="15416443" stop="15416421" score="1.944" pvalue="0.000781">
<sequence>GCCCGCCCTCTCCTCTGAGCCTT</sequence>
<mem:qvalue>0.00822</mem:qvalue>
</matched-element>
<matched-element start="15416589" stop="15416611" score="1.712" pvalue="0.000853">
<sequence>TCCACCTTCCGCCTGCCCCCCAA</sequence>
<mem:qvalue>0.00871</mem:qvalue>
</matched-element>
<matched-element start="15416617" stop="15416595" score="1.576" pvalue="0.000897">
<sequence>CCCTGCTTGGGGGGCAGGCGGAA</sequence>
<mem:qvalue>0.00871</mem:qvalue>
</matched-element>
<matched-element start="15416596" stop="15416618" score="1.56" pvalue="0.000902">
<sequence>TCCGCCTGCCCCCCAAGCAGGGT</sequence>
<mem:qvalue>0.00871</mem:qvalue>
</matched-element>
<matched-element start="15416522" stop="15416500" score="1.4" pvalue="0.000958">
<sequence>CCGGGACTCGCCCACTGTCAGCA</sequence>
<mem:qvalue>0.00887</mem:qvalue>
</matched-element>
<matched-element start="15416441" stop="15416419" score="0.184" pvalue="0.00149">
<sequence>CCGCCCTCTCCTCTGAGCCTTCA</sequence>
<mem:qvalue>0.0114</mem:qvalue>
</matched-element>
<matched-element start="15416449" stop="15416427" score="0.136" pvalue="0.00152">
<sequence>GCTAAGGCCCGCCCTCTCCTCTG</sequence>
<mem:qvalue>0.0115</mem:qvalue>
</matched-element>
<matched-element start="15416586" stop="15416608" score="0.032" pvalue="0.00157">
<sequence>TTGTCCACCTTCCGCCTGCCCCC</sequence>
<mem:qvalue>0.0116</mem:qvalue>
</matched-element>
<matched-element start="15416590" stop="15416612" score="-0.144" pvalue="0.00167">
<sequence>CCACCTTCCGCCTGCCCCCCAAG</sequence>
<mem:qvalue>0.0121</mem:qvalue>
</matched-element>
<matched-element start="15416404" stop="15416426" score="-0.352" pvalue="0.0018">
<sequence>CGGATGCCCCACCCCTGAAGGCT</sequence>
<mem:qvalue>0.0127</mem:qvalue>
</matched-element>
<matched-element start="15416552" stop="15416574" score="-0.656" pvalue="0.002">
<sequence>GACAGCCCTGCTCACCACTGGGG</sequence>
<mem:qvalue>0.0135</mem:qvalue>
</matched-element>
<matched-element start="15416592" stop="15416614" score="-0.656" pvalue="0.002">
<sequence>ACCTTCCGCCTGCCCCCCAAGCA</sequence>
<mem:qvalue>0.0135</mem:qvalue>
</matched-element>
<matched-element start="15416414" stop="15416392" score="-0.912" pvalue="0.00219">
<sequence>TGGGGCATCCGTTATCCCCACCC</sequence>
<mem:qvalue>0.0139</mem:qvalue>
</matched-element>
<matched-element start="15416446" stop="15416424" score="-1.168" pvalue="0.00239">
<sequence>AAGGCCCGCCCTCTCCTCTGAGC</sequence>
<mem:qvalue>0.0147</mem:qvalue>
</matched-element>
<matched-element start="15416620" stop="15416598" score="-1.744" pvalue="0.0029">
<sequence>CCACCCTGCTTGGGGGGCAGGCG</sequence>
<mem:qvalue>0.0173</mem:qvalue>
</matched-element>
<matched-element start="15416587" stop="15416609" score="-1.792" pvalue="0.00294">
<sequence>TGTCCACCTTCCGCCTGCCCCCC</sequence>
<mem:qvalue>0.0174</mem:qvalue>
</matched-element>
<matched-element start="15416420" stop="15416398" score="-1.864" pvalue="0.00302">
<sequence>CAGGGGTGGGGCATCCGTTATCC</sequence>
<mem:qvalue>0.0175</mem:qvalue>
</matched-element>
<matched-element start="15416595" stop="15416617" score="-1.872" pvalue="0.00302">
<sequence>TTCCGCCTGCCCCCCAAGCAGGG</sequence>
<mem:qvalue>0.0175</mem:qvalue>
</matched-element>
<matched-element start="15416588" stop="15416610" score="-2.032" pvalue="0.00319">
<sequence>GTCCACCTTCCGCCTGCCCCCCA</sequence>
<mem:qvalue>0.0177</mem:qvalue>
</matched-element>
<matched-element start="15416448" stop="15416426" score="-2.608" pvalue="0.00385">
<sequence>CTAAGGCCCGCCCTCTCCTCTGA</sequence>
<mem:qvalue>0.0196</mem:qvalue>
</matched-element>
<matched-element start="15416440" stop="15416418" score="-2.632" pvalue="0.00388">
<sequence>CGCCCTCTCCTCTGAGCCTTCAG</sequence>
<mem:qvalue>0.0196</mem:qvalue>
</matched-element>
<matched-element start="15416599" stop="15416621" score="-2.752" pvalue="0.00403">
<sequence>GCCTGCCCCCCAAGCAGGGTGGT</sequence>
<mem:qvalue>0.0201</mem:qvalue>
</matched-element>
<matched-element start="15416591" stop="15416613" score="-2.976" pvalue="0.00433">
<sequence>CACCTTCCGCCTGCCCCCCAAGC</sequence>
<mem:qvalue>0.0208</mem:qvalue>
</matched-element>
<matched-element start="15416593" stop="15416615" score="-3" pvalue="0.00437">
<sequence>CCTTCCGCCTGCCCCCCAAGCAG</sequence>
<mem:qvalue>0.0208</mem:qvalue>
</matched-element>
<matched-element start="15416573" stop="15416551" score="-3.04" pvalue="0.00442">
<sequence>CCCAGTGGTGAGCAGGGCTGTCC</sequence>
<mem:qvalue>0.021</mem:qvalue>
</matched-element>
<matched-element start="15416622" stop="15416644" score="-3.056" pvalue="0.00445">
<sequence>GTCCTCTTTGGCCTCTACTCTCG</sequence>
<mem:qvalue>0.021</mem:qvalue>
</matched-element>
<matched-element start="15416561" stop="15416539" score="-3.128" pvalue="0.00455">
<sequence>CAGGGCTGTCCGGATCTTCTCCA</sequence>
<mem:qvalue>0.0211</mem:qvalue>
</matched-element>
<matched-element start="15416625" stop="15416647" score="-3.168" pvalue="0.00461">
<sequence>CTCTTTGGCCTCTACTCTCGCCA</sequence>
<mem:qvalue>0.0212</mem:qvalue>
</matched-element>
<matched-element start="15416584" stop="15416606" score="-3.224" pvalue="0.00469">
<sequence>TCTTGTCCACCTTCCGCCTGCCC</sequence>
<mem:qvalue>0.0214</mem:qvalue>
</matched-element>
<matched-element start="15416426" stop="15416404" score="-3.32" pvalue="0.00483">
<sequence>AGCCTTCAGGGGTGGGGCATCCG</sequence>
<mem:qvalue>0.0218</mem:qvalue>
</matched-element>
<matched-element start="15416477" stop="15416499" score="-3.376" pvalue="0.00492">
<sequence>CCCTGCCTGGCCAGTGATCGACC</sequence>
<mem:qvalue>0.0219</mem:qvalue>
</matched-element>
<matched-element start="15416624" stop="15416646" score="-3.912" pvalue="0.00582">
<sequence>CCTCTTTGGCCTCTACTCTCGCC</sequence>
<mem:qvalue>0.0236</mem:qvalue>
</matched-element>
<matched-element start="15416410" stop="15416432" score="-3.936" pvalue="0.00586">
<sequence>CCCCACCCCTGAAGGCTCAGAGG</sequence>
<mem:qvalue>0.0236</mem:qvalue>
</matched-element>
<matched-element start="15416411" stop="15416389" score="-4.096" pvalue="0.00616">
<sequence>GGCATCCGTTATCCCCACCCCAT</sequence>
<mem:qvalue>0.0246</mem:qvalue>
</matched-element>
<matched-element start="15416558" stop="15416536" score="-4.16" pvalue="0.00628">
<sequence>GGCTGTCCGGATCTTCTCCACCA</sequence>
<mem:qvalue>0.0249</mem:qvalue>
</matched-element>
<matched-element start="15416613" stop="15416635" score="-4.2" pvalue="0.00636">
<sequence>CAGGGTGGTGTCCTCTTTGGCCT</sequence>
<mem:qvalue>0.025</mem:qvalue>
</matched-element>
<matched-element start="15416434" stop="15416412" score="-4.304" pvalue="0.00656">
<sequence>CTCCTCTGAGCCTTCAGGGGTGG</sequence>
<mem:qvalue>0.0255</mem:qvalue>
</matched-element>
<matched-element start="15416549" stop="15416571" score="-4.312" pvalue="0.00658">
<sequence>CCGGACAGCCCTGCTCACCACTG</sequence>
<mem:qvalue>0.0255</mem:qvalue>
</matched-element>
<matched-element start="15416563" stop="15416541" score="-4.824" pvalue="0.00768">
<sequence>AGCAGGGCTGTCCGGATCTTCTC</sequence>
<mem:qvalue>0.0281</mem:qvalue>
</matched-element>
<matched-element start="15416552" stop="15416530" score="-4.88" pvalue="0.00781">
<sequence>CCGGATCTTCTCCACCACAGCTA</sequence>
<mem:qvalue>0.0283</mem:qvalue>
</matched-element>
<matched-element start="15416444" stop="15416422" score="-5.312" pvalue="0.00887">
<sequence>GGCCCGCCCTCTCCTCTGAGCCT</sequence>
<mem:qvalue>0.0311</mem:qvalue>
</matched-element>
<matched-element start="15416407" stop="15416429" score="-5.424" pvalue="0.00917">
<sequence>ATGCCCCACCCCTGAAGGCTCAG</sequence>
<mem:qvalue>0.0314</mem:qvalue>
</matched-element>
<matched-element start="15416521" stop="15416499" score="-5.424" pvalue="0.00917">
<sequence>CGGGACTCGCCCACTGTCAGCAG</sequence>
<mem:qvalue>0.0314</mem:qvalue>
</matched-element>
<matched-element start="15416530" stop="15416508" score="-5.712" pvalue="0.00997">
<sequence>ATCATCTGCCGGGACTCGCCCAC</sequence>
<mem:qvalue>0.0329</mem:qvalue>
</matched-element>
<matched-element start="15416543" stop="15416521" score="-5.928" pvalue="0.0106">
<sequence>CTCCACCACAGCTATCATCTGCC</sequence>
<mem:qvalue>0.0345</mem:qvalue>
</matched-element>
<matched-element start="15416528" stop="15416506" score="-5.992" pvalue="0.0108">
<sequence>CATCTGCCGGGACTCGCCCACTG</sequence>
<mem:qvalue>0.0349</mem:qvalue>
</matched-element>
<matched-element start="15416506" stop="15416528" score="-6.032" pvalue="0.0109">
<sequence>CAGTGGGCGAGTCCCGGCAGATG</sequence>
<mem:qvalue>0.0349</mem:qvalue>
</matched-element>
<matched-element start="15416437" stop="15416415" score="-6.096" pvalue="0.0111">
<sequence>CCTCTCCTCTGAGCCTTCAGGGG</sequence>
<mem:qvalue>0.0352</mem:qvalue>
</matched-element>
<matched-element start="15416619" stop="15416641" score="-6.24" pvalue="0.0116">
<sequence>GGTGTCCTCTTTGGCCTCTACTC</sequence>
<mem:qvalue>0.0358</mem:qvalue>
</matched-element>
<matched-element start="15416585" stop="15416607" score="-6.256" pvalue="0.0117">
<sequence>CTTGTCCACCTTCCGCCTGCCCC</sequence>
<mem:qvalue>0.0358</mem:qvalue>
</matched-element>
<matched-element start="15416523" stop="15416501" score="-6.272" pvalue="0.0117">
<sequence>GCCGGGACTCGCCCACTGTCAGC</sequence>
<mem:qvalue>0.0358</mem:qvalue>
</matched-element>
<matched-element start="15416512" stop="15416534" score="-6.48" pvalue="0.0124">
<sequence>GCGAGTCCCGGCAGATGATAGCT</sequence>
<mem:qvalue>0.0365</mem:qvalue>
</matched-element>
<matched-element start="15416580" stop="15416602" score="-6.48" pvalue="0.0124">
<sequence>TATCTCTTGTCCACCTTCCGCCT</sequence>
<mem:qvalue>0.0365</mem:qvalue>
</matched-element>
<matched-element start="15416451" stop="15416429" score="-6.808" pvalue="0.0136">
<sequence>ATGCTAAGGCCCGCCCTCTCCTC</sequence>
<mem:qvalue>0.0387</mem:qvalue>
</matched-element>
<matched-element start="15416417" stop="15416395" score="-6.824" pvalue="0.0137">
<sequence>GGGTGGGGCATCCGTTATCCCCA</sequence>
<mem:qvalue>0.0387</mem:qvalue>
</matched-element>
<matched-element start="15416501" stop="15416523" score="-6.832" pvalue="0.0137">
<sequence>GCTGACAGTGGGCGAGTCCCGGC</sequence>
<mem:qvalue>0.0387</mem:qvalue>
</matched-element>
<matched-element start="15416533" stop="15416511" score="-6.952" pvalue="0.0142">
<sequence>GCTATCATCTGCCGGGACTCGCC</sequence>
<mem:qvalue>0.0397</mem:qvalue>
</matched-element>
<matched-element start="15416598" stop="15416620" score="-6.968" pvalue="0.0142">
<sequence>CGCCTGCCCCCCAAGCAGGGTGG</sequence>
<mem:qvalue>0.0397</mem:qvalue>
</matched-element>
<matched-element start="15416612" stop="15416634" score="-6.984" pvalue="0.0143">
<sequence>GCAGGGTGGTGTCCTCTTTGGCC</sequence>
<mem:qvalue>0.0398</mem:qvalue>
</matched-element>
<matched-element start="15416616" stop="15416638" score="-7.128" pvalue="0.0149">
<sequence>GGTGGTGTCCTCTTTGGCCTCTA</sequence>
<mem:qvalue>0.0409</mem:qvalue>
</matched-element>
<matched-element start="15416396" stop="15416418" score="-7.192" pvalue="0.0151">
<sequence>GGGGATAACGGATGCCCCACCCC</sequence>
<mem:qvalue>0.0415</mem:qvalue>
</matched-element>
<matched-element start="15416607" stop="15416629" score="-7.344" pvalue="0.0158">
<sequence>CCCAAGCAGGGTGGTGTCCTCTT</sequence>
<mem:qvalue>0.0424</mem:qvalue>
</matched-element>
<matched-element start="15416465" stop="15416487" score="-7.368" pvalue="0.0159">
<sequence>GACCTTGATCATCCCTGCCTGGC</sequence>
<mem:qvalue>0.0424</mem:qvalue>
</matched-element>
<matched-element start="15416413" stop="15416391" score="-7.4" pvalue="0.016">
<sequence>GGGGCATCCGTTATCCCCACCCC</sequence>
<mem:qvalue>0.0425</mem:qvalue>
</matched-element>
<matched-element start="15416438" stop="15416416" score="-7.8" pvalue="0.0178">
<sequence>CCCTCTCCTCTGAGCCTTCAGGG</sequence>
<mem:qvalue>0.0456</mem:qvalue>
</matched-element>
<matched-element start="15416566" stop="15416544" score="-8.056" pvalue="0.0191">
<sequence>GTGAGCAGGGCTGTCCGGATCTT</sequence>
<mem:qvalue>0.0484</mem:qvalue>
</matched-element>
<matched-element start="15416482" stop="15416504" score="-8.208" pvalue="0.0199">
<sequence>CCTGGCCAGTGATCGACCTGCTG</sequence>
<mem:qvalue>0.0491</mem:qvalue>
</matched-element>
<matched-element start="15416525" stop="15416503" score="-8.216" pvalue="0.0199">
<sequence>CTGCCGGGACTCGCCCACTGTCA</sequence>
<mem:qvalue>0.0491</mem:qvalue>
</matched-element>
</scanned-sequence>
<scanned-sequence accession="chr3" name="chr3">
<matched-element start="15425809" stop="15425787" score="18.016" pvalue="2.99e-07">
<sequence>CCCCCTCGGCCCCCCGGCCTCCC</sequence>
<mem:qvalue>0.000103</mem:qvalue>
</matched-element>
<matched-element start="15425821" stop="15425799" score="17.536" pvalue="4.02e-07">
<sequence>CCCGGCCTCCGGCCCCCTCGGCC</sequence>
<mem:qvalue>0.000103</mem:qvalue>
</matched-element>
<matched-element start="15425820" stop="15425798" score="17.528" pvalue="4.04e-07">
<sequence>CCGGCCTCCGGCCCCCTCGGCCC</sequence>
<mem:qvalue>0.000103</mem:qvalue>
</matched-element>
<matched-element start="15425803" stop="15425781" score="16.896" pvalue="5.92e-07">
<sequence>CGGCCCCCCGGCCTCCCCCTCAC</sequence>
<mem:qvalue>0.00011</mem:qvalue>
</matched-element>
<matched-element start="15425806" stop="15425784" score="16.584" pvalue="7.13e-07">
<sequence>CCTCGGCCCCCCGGCCTCCCCCT</sequence>
<mem:qvalue>0.00011</mem:qvalue>
</matched-element>
<matched-element start="15425817" stop="15425795" score="14.8" pvalue="2e-06">
<sequence>GCCTCCGGCCCCCTCGGCCCCCC</sequence>
<mem:qvalue>0.000245</mem:qvalue>
</matched-element>
<matched-element start="15425814" stop="15425792" score="14.552" pvalue="2.3e-06">
<sequence>TCCGGCCCCCTCGGCCCCCCGGC</sequence>
<mem:qvalue>0.000245</mem:qvalue>
</matched-element>
<matched-element start="15425866" stop="15425888" score="14.36" pvalue="2.55e-06">
<sequence>cccgtccctcccgcccgcccgGG</sequence>
<mem:qvalue>0.000245</mem:qvalue>
</matched-element>
<matched-element start="15425800" stop="15425778" score="14.032" pvalue="3.06e-06">
<sequence>CCCCCCGGCCTCCCCCTCACCCC</sequence>
<mem:qvalue>0.000261</mem:qvalue>
</matched-element>
<matched-element start="15425815" stop="15425793" score="13.752" pvalue="3.57e-06">
<sequence>CTCCGGCCCCCTCGGCCCCCCGG</sequence>
<mem:qvalue>0.000274</mem:qvalue>
</matched-element>
<matched-element start="15425827" stop="15425805" score="13.144" pvalue="4.95e-06">
<sequence>ACTCGTCCCGGCCTCCGGCCCCC</sequence>
<mem:qvalue>0.000332</mem:qvalue>
</matched-element>
<matched-element start="15425808" stop="15425786" score="13.056" pvalue="5.19e-06">
<sequence>CCCCTCGGCCCCCCGGCCTCCCC</sequence>
<mem:qvalue>0.000332</mem:qvalue>
</matched-element>
<matched-element start="15425818" stop="15425796" score="12.872" pvalue="5.72e-06">
<sequence>GGCCTCCGGCCCCCTCGGCCCCC</sequence>
<mem:qvalue>0.000338</mem:qvalue>
</matched-element>
<matched-element start="15425812" stop="15425790" score="12.712" pvalue="6.23e-06">
<sequence>CGGCCCCCTCGGCCCCCCGGCCT</sequence>
<mem:qvalue>0.000342</mem:qvalue>
</matched-element>
<matched-element start="15425865" stop="15425887" score="12.504" pvalue="6.94e-06">
<sequence>tcccgtccctcccgcccgcccgG</sequence>
<mem:qvalue>0.000356</mem:qvalue>
</matched-element>
<matched-element start="15425826" stop="15425804" score="11.864" pvalue="9.68e-06">
<sequence>CTCGTCCCGGCCTCCGGCCCCCT</sequence>
<mem:qvalue>0.000465</mem:qvalue>
</matched-element>
<matched-element start="15425805" stop="15425783" score="11.728" pvalue="1.04e-05">
<sequence>CTCGGCCCCCCGGCCTCCCCCTC</sequence>
<mem:qvalue>0.000469</mem:qvalue>
</matched-element>
<matched-element start="15425870" stop="15425892" score="11.432" pvalue="1.21e-05">
<sequence>tccctcccgcccgcccgGGGCCC</sequence>
<mem:qvalue>0.000515</mem:qvalue>
</matched-element>
<matched-element start="15425727" stop="15425705" score="11.136" pvalue="1.4e-05">
<sequence>CTGGAGTGTCGCCGCTGCCACCG</sequence>
<mem:qvalue>0.000566</mem:qvalue>
</matched-element>
<matched-element start="15425813" stop="15425791" score="10.448" pvalue="1.97e-05">
<sequence>CCGGCCCCCTCGGCCCCCCGGCC</sequence>
<mem:qvalue>0.000724</mem:qvalue>
</matched-element>
<matched-element start="15425860" stop="15425882" score="10.44" pvalue="1.98e-05">
<sequence>CCGcgtcccgtccctcccgcccg</sequence>
<mem:qvalue>0.000724</mem:qvalue>
</matched-element>
<matched-element start="15425862" stop="15425884" score="10.24" pvalue="2.18e-05">
<sequence>Gcgtcccgtccctcccgcccgcc</sequence>
<mem:qvalue>0.000762</mem:qvalue>
</matched-element>
<matched-element start="15425871" stop="15425893" score="10.144" pvalue="2.29e-05">
<sequence>ccctcccgcccgcccgGGGCCCG</sequence>
<mem:qvalue>0.000764</mem:qvalue>
</matched-element>
<matched-element start="15425878" stop="15425900" score="9.752" pvalue="2.77e-05">
<sequence>gcccgcccgGGGCCCGGAATCCC</sequence>
<mem:qvalue>0.000817</mem:qvalue>
</matched-element>
<matched-element start="15425855" stop="15425877" score="9.728" pvalue="2.8e-05">
<sequence>CTGCACCGcgtcccgtccctccc</sequence>
<mem:qvalue>0.000817</mem:qvalue>
</matched-element>
<matched-element start="15425797" stop="15425775" score="9.672" pvalue="2.87e-05">
<sequence>CCCGGCCTCCCCCTCACCCCGAA</sequence>
<mem:qvalue>0.000817</mem:qvalue>
</matched-element>
<matched-element start="15425861" stop="15425883" score="9.656" pvalue="2.9e-05">
<sequence>CGcgtcccgtccctcccgcccgc</sequence>
<mem:qvalue>0.000817</mem:qvalue>
</matched-element>
<matched-element start="15425858" stop="15425880" score="9.6" pvalue="2.98e-05">
<sequence>CACCGcgtcccgtccctcccgcc</sequence>
<mem:qvalue>0.000817</mem:qvalue>
</matched-element>
<matched-element start="15425780" stop="15425758" score="9.336" pvalue="3.38e-05">
<sequence>CCCGAACGGGGCAGCCCCAGCCC</sequence>
<mem:qvalue>0.000894</mem:qvalue>
</matched-element>
<matched-element start="15425798" stop="15425776" score="8.424" pvalue="5.18e-05">
<sequence>CCCCGGCCTCCCCCTCACCCCGA</sequence>
<mem:qvalue>0.00128</mem:qvalue>
</matched-element>
<matched-element start="15425810" stop="15425788" score="8.368" pvalue="5.31e-05">
<sequence>GCCCCCTCGGCCCCCCGGCCTCC</sequence>
<mem:qvalue>0.00128</mem:qvalue>
</matched-element>
<matched-element start="15425859" stop="15425881" score="8.352" pvalue="5.35e-05">
<sequence>ACCGcgtcccgtccctcccgccc</sequence>
<mem:qvalue>0.00128</mem:qvalue>
</matched-element>
<matched-element start="15425863" stop="15425885" score="8.032" pvalue="6.2e-05">
<sequence>cgtcccgtccctcccgcccgccc</sequence>
<mem:qvalue>0.00144</mem:qvalue>
</matched-element>
<matched-element start="15425807" stop="15425785" score="7.784" pvalue="6.94e-05">
<sequence>CCCTCGGCCCCCCGGCCTCCCCC</sequence>
<mem:qvalue>0.00157</mem:qvalue>
</matched-element>
<matched-element start="15425796" stop="15425818" score="7.624" pvalue="7.46e-05">
<sequence>GGGGGCCGAGGGGGCCGGAGGCC</sequence>
<mem:qvalue>0.00159</mem:qvalue>
</matched-element>
<matched-element start="15425872" stop="15425894" score="7.624" pvalue="7.46e-05">
<sequence>cctcccgcccgcccgGGGCCCGG</sequence>
<mem:qvalue>0.00159</mem:qvalue>
</matched-element>
<matched-element start="15425867" stop="15425889" score="7.488" pvalue="7.93e-05">
<sequence>ccgtccctcccgcccgcccgGGG</sequence>
<mem:qvalue>0.00165</mem:qvalue>
</matched-element>
<matched-element start="15425801" stop="15425779" score="7.328" pvalue="8.52e-05">
<sequence>GCCCCCCGGCCTCCCCCTCACCC</sequence>
<mem:qvalue>0.00172</mem:qvalue>
</matched-element>
<matched-element start="15425868" stop="15425890" score="6.856" pvalue="0.000105">
<sequence>cgtccctcccgcccgcccgGGGC</sequence>
<mem:qvalue>0.00207</mem:qvalue>
</matched-element>
<matched-element start="15425811" stop="15425789" score="6.736" pvalue="0.000111">
<sequence>GGCCCCCTCGGCCCCCCGGCCTC</sequence>
<mem:qvalue>0.00213</mem:qvalue>
</matched-element>
<matched-element start="15425873" stop="15425895" score="6.672" pvalue="0.000114">
<sequence>ctcccgcccgcccgGGGCCCGGA</sequence>
<mem:qvalue>0.00213</mem:qvalue>
</matched-element>
<matched-element start="15425830" stop="15425808" score="6.552" pvalue="0.00012">
<sequence>TGCACTCGTCCCGGCCTCCGGCC</sequence>
<mem:qvalue>0.0022</mem:qvalue>
</matched-element>
<matched-element start="15425824" stop="15425802" score="6.352" pvalue="0.000131">
<sequence>CGTCCCGGCCTCCGGCCCCCTCG</sequence>
<mem:qvalue>0.00231</mem:qvalue>
</matched-element>
<matched-element start="15425774" stop="15425752" score="6.288" pvalue="0.000135">
<sequence>CGGGGCAGCCCCAGCCCTCCTGG</sequence>
<mem:qvalue>0.00231</mem:qvalue>
</matched-element>
<matched-element start="15425756" stop="15425778" score="6.048" pvalue="0.000149">
<sequence>GAGGGCTGGGGCTGCCCCGTTCG</sequence>
<mem:qvalue>0.00249</mem:qvalue>
</matched-element>
<matched-element start="15425869" stop="15425891" score="5.544" pvalue="0.000185">
<sequence>gtccctcccgcccgcccgGGGCC</sequence>
<mem:qvalue>0.00303</mem:qvalue>
</matched-element>
<matched-element start="15425823" stop="15425801" score="5.192" pvalue="0.000215">
<sequence>GTCCCGGCCTCCGGCCCCCTCGG</sequence>
<mem:qvalue>0.00344</mem:qvalue>
</matched-element>
<matched-element start="15425777" stop="15425755" score="4.888" pvalue="0.000244">
<sequence>GAACGGGGCAGCCCCAGCCCTCC</sequence>
<mem:qvalue>0.00382</mem:qvalue>
</matched-element>
<matched-element start="15425853" stop="15425875" score="4.688" pvalue="0.000265">
<sequence>CACTGCACCGcgtcccgtccctc</sequence>
<mem:qvalue>0.00404</mem:qvalue>
</matched-element>
<matched-element start="15425771" stop="15425749" score="4.656" pvalue="0.000268">
<sequence>GGCAGCCCCAGCCCTCCTGGCTG</sequence>
<mem:qvalue>0.00404</mem:qvalue>
</matched-element>
<matched-element start="15425900" stop="15425878" score="4.52" pvalue="0.000284">
<sequence>GGGATTCCGGGCCCCGGGCGGGC</sequence>
<mem:qvalue>0.00414</mem:qvalue>
</matched-element>
<matched-element start="15425765" stop="15425743" score="4.504" pvalue="0.000285">
<sequence>CCCAGCCCTCCTGGCTGTCGATC</sequence>
<mem:qvalue>0.00414</mem:qvalue>
</matched-element>
<matched-element start="15425724" stop="15425702" score="4.448" pvalue="0.000292">
<sequence>GAGTGTCGCCGCTGCCACCGTGA</sequence>
<mem:qvalue>0.00416</mem:qvalue>
</matched-element>
<matched-element start="15425874" stop="15425896" score="4.36" pvalue="0.000303">
<sequence>tcccgcccgcccgGGGCCCGGAA</sequence>
<mem:qvalue>0.00423</mem:qvalue>
</matched-element>
<matched-element start="15425894" stop="15425872" score="4.304" pvalue="0.00031">
<sequence>CCGGGCCCCGGGCGGGCGGGAGG</sequence>
<mem:qvalue>0.00425</mem:qvalue>
</matched-element>
<matched-element start="15425802" stop="15425780" score="4.232" pvalue="0.000319">
<sequence>GGCCCCCCGGCCTCCCCCTCACC</sequence>
<mem:qvalue>0.0043</mem:qvalue>
</matched-element>
<matched-element start="15425628" stop="15425606" score="3.736" pvalue="0.00039">
<sequence>CTAGTCCCCGTCCACACCTTCCT</sequence>
<mem:qvalue>0.00516</mem:qvalue>
</matched-element>
<matched-element start="15425799" stop="15425777" score="3.672" pvalue="0.0004">
<sequence>CCCCCGGCCTCCCCCTCACCCCG</sequence>
<mem:qvalue>0.0052</mem:qvalue>
</matched-element>
<matched-element start="15425804" stop="15425782" score="3.384" pvalue="0.000448">
<sequence>TCGGCCCCCCGGCCTCCCCCTCA</sequence>
<mem:qvalue>0.00569</mem:qvalue>
</matched-element>
<matched-element start="15425793" stop="15425815" score="3.336" pvalue="0.000457">
<sequence>CCGGGGGGCCGAGGGGGCCGGAG</sequence>
<mem:qvalue>0.00569</mem:qvalue>
</matched-element>
<matched-element start="15425833" stop="15425811" score="3.32" pvalue="0.000459">
<sequence>TATTGCACTCGTCCCGGCCTCCG</sequence>
<mem:qvalue>0.00569</mem:qvalue>
</matched-element>
<matched-element start="15425759" stop="15425781" score="3.232" pvalue="0.000476">
<sequence>GGCTGGGGCTGCCCCGTTCGGGG</sequence>
<mem:qvalue>0.0058</mem:qvalue>
</matched-element>
<matched-element start="15425822" stop="15425800" score="3.184" pvalue="0.000485">
<sequence>TCCCGGCCTCCGGCCCCCTCGGC</sequence>
<mem:qvalue>0.00582</mem:qvalue>
</matched-element>
<matched-element start="15425786" stop="15425764" score="2.936" pvalue="0.000534">
<sequence>CCTCACCCCGAACGGGGCAGCCC</sequence>
<mem:qvalue>0.00631</mem:qvalue>
</matched-element>
<matched-element start="15425799" stop="15425821" score="2.856" pvalue="0.000551">
<sequence>GGCCGAGGGGGCCGGAGGCCGGG</sequence>
<mem:qvalue>0.00638</mem:qvalue>
</matched-element>
<matched-element start="15425756" stop="15425734" score="2.808" pvalue="0.000561">
<sequence>CCTGGCTGTCGATCCCGGCTGCT</sequence>
<mem:qvalue>0.00638</mem:qvalue>
</matched-element>
<matched-element start="15425819" stop="15425797" score="2.792" pvalue="0.000565">
<sequence>CGGCCTCCGGCCCCCTCGGCCCC</sequence>
<mem:qvalue>0.00638</mem:qvalue>
</matched-element>
<matched-element start="15425753" stop="15425775" score="2.232" pvalue="0.000701">
<sequence>CAGGAGGGCTGGGGCTGCCCCGT</sequence>
<mem:qvalue>0.00771</mem:qvalue>
</matched-element>
<matched-element start="15425816" stop="15425794" score="2.224" pvalue="0.000703">
<sequence>CCTCCGGCCCCCTCGGCCCCCCG</sequence>
<mem:qvalue>0.00771</mem:qvalue>
</matched-element>
<matched-element start="15425901" stop="15425879" score="2.16" pvalue="0.00072">
<sequence>CGGGATTCCGGGCCCCGGGCGGG</sequence>
<mem:qvalue>0.00779</mem:qvalue>
</matched-element>
<matched-element start="15425864" stop="15425886" score="2.056" pvalue="0.000749">
<sequence>gtcccgtccctcccgcccgcccg</sequence>
<mem:qvalue>0.00799</mem:qvalue>
</matched-element>
<matched-element start="15425879" stop="15425901" score="1.728" pvalue="0.000848">
<sequence>cccgcccgGGGCCCGGAATCCCG</sequence>
<mem:qvalue>0.00871</mem:qvalue>
</matched-element>
<matched-element start="15425880" stop="15425902" score="1.608" pvalue="0.000886">
<sequence>ccgcccgGGGCCCGGAATCCCGC</sequence>
<mem:qvalue>0.00871</mem:qvalue>
</matched-element>
<matched-element start="15425889" stop="15425867" score="1.552" pvalue="0.000905">
<sequence>CCCCGGGCGGGCGGGAGGGACGG</sequence>
<mem:qvalue>0.00871</mem:qvalue>
</matched-element>
<matched-element start="15425899" stop="15425877" score="1.504" pvalue="0.000921">
<sequence>GGATTCCGGGCCCCGGGCGGGCG</sequence>
<mem:qvalue>0.00871</mem:qvalue>
</matched-element>
<matched-element start="15425796" stop="15425774" score="1.48" pvalue="0.00093">
<sequence>CCGGCCTCCCCCTCACCCCGAAC</sequence>
<mem:qvalue>0.00871</mem:qvalue>
</matched-element>
<matched-element start="15425856" stop="15425878" score="1.48" pvalue="0.00093">
<sequence>TGCACCGcgtcccgtccctcccg</sequence>
<mem:qvalue>0.00871</mem:qvalue>
</matched-element>
<matched-element start="15425896" stop="15425874" score="1.264" pvalue="0.00101">
<sequence>TTCCGGGCCCCGGGCGGGCGGGA</sequence>
<mem:qvalue>0.00916</mem:qvalue>
</matched-element>
<matched-element start="15425882" stop="15425904" score="1.248" pvalue="0.00101">
<sequence>gcccgGGGCCCGGAATCCCGCTC</sequence>
<mem:qvalue>0.00916</mem:qvalue>
</matched-element>
<matched-element start="15425409" stop="15425387" score="1.112" pvalue="0.00107">
<sequence>CCCCTCTGGGGCTGAACTCGTGG</sequence>
<mem:qvalue>0.00936</mem:qvalue>
</matched-element>
<matched-element start="15425895" stop="15425873" score="1.104" pvalue="0.00107">
<sequence>TCCGGGCCCCGGGCGGGCGGGAG</sequence>
<mem:qvalue>0.00936</mem:qvalue>
</matched-element>
<matched-element start="15425366" stop="15425388" score="1.08" pvalue="0.00108">
<sequence>CCGACCCTCCTCTGGCACCCACC</sequence>
<mem:qvalue>0.00936</mem:qvalue>
</matched-element>
<matched-element start="15425370" stop="15425392" score="1.064" pvalue="0.00108">
<sequence>CCCTCCTCTGGCACCCACCACGA</sequence>
<mem:qvalue>0.00936</mem:qvalue>
</matched-element>
<matched-element start="15425829" stop="15425807" score="0.848" pvalue="0.00117">
<sequence>GCACTCGTCCCGGCCTCCGGCCC</sequence>
<mem:qvalue>0.01</mem:qvalue>
</matched-element>
<matched-element start="15425877" stop="15425899" score="0.768" pvalue="0.00121">
<sequence>cgcccgcccgGGGCCCGGAATCC</sequence>
<mem:qvalue>0.0101</mem:qvalue>
</matched-element>
<matched-element start="15425640" stop="15425618" score="0.752" pvalue="0.00121">
<sequence>CCCGTCCTCCATCTAGTCCCCGT</sequence>
<mem:qvalue>0.0101</mem:qvalue>
</matched-element>
<matched-element start="15425794" stop="15425772" score="0.728" pvalue="0.00123">
<sequence>GGCCTCCCCCTCACCCCGAACGG</sequence>
<mem:qvalue>0.0101</mem:qvalue>
</matched-element>
<matched-element start="15425781" stop="15425759" score="0.696" pvalue="0.00124">
<sequence>CCCCGAACGGGGCAGCCCCAGCC</sequence>
<mem:qvalue>0.0101</mem:qvalue>
</matched-element>
<matched-element start="15425772" stop="15425750" score="0.472" pvalue="0.00134">
<sequence>GGGCAGCCCCAGCCCTCCTGGCT</sequence>
<mem:qvalue>0.0108</mem:qvalue>
</matched-element>
<matched-element start="15425893" stop="15425871" score="0.456" pvalue="0.00135">
<sequence>CGGGCCCCGGGCGGGCGGGAGGG</sequence>
<mem:qvalue>0.0108</mem:qvalue>
</matched-element>
<matched-element start="15425783" stop="15425761" score="0.328" pvalue="0.00142">
<sequence>CACCCCGAACGGGGCAGCCCCAG</sequence>
<mem:qvalue>0.0112</mem:qvalue>
</matched-element>
<matched-element start="15425787" stop="15425809" score="0.288" pvalue="0.00144">
<sequence>GGGAGGCCGGGGGGCCGAGGGGG</sequence>
<mem:qvalue>0.0112</mem:qvalue>
</matched-element>
<matched-element start="15425623" stop="15425601" score="0.272" pvalue="0.00144">
<sequence>CCCCGTCCACACCTTCCTCACCA</sequence>
<mem:qvalue>0.0112</mem:qvalue>
</matched-element>
<matched-element start="15425367" stop="15425389" score="0.12" pvalue="0.00152">
<sequence>CGACCCTCCTCTGGCACCCACCA</sequence>
<mem:qvalue>0.0115</mem:qvalue>
</matched-element>
<matched-element start="15425364" stop="15425386" score="0.096" pvalue="0.00154">
<sequence>CACCGACCCTCCTCTGGCACCCA</sequence>
<mem:qvalue>0.0115</mem:qvalue>
</matched-element>
<matched-element start="15425776" stop="15425798" score="-0.08" pvalue="0.00164">
<sequence>TCGGGGTGAGGGGGAGGCCGGGG</sequence>
<mem:qvalue>0.012</mem:qvalue>
</matched-element>
<matched-element start="15425902" stop="15425880" score="-0.168" pvalue="0.00169">
<sequence>GCGGGATTCCGGGCCCCGGGCGG</sequence>
<mem:qvalue>0.0121</mem:qvalue>
</matched-element>
<matched-element start="15425641" stop="15425619" score="-0.256" pvalue="0.00174">
<sequence>CCCCGTCCTCCATCTAGTCCCCG</sequence>
<mem:qvalue>0.0124</mem:qvalue>
</matched-element>
<matched-element start="15425703" stop="15425725" score="-0.488" pvalue="0.00189">
<sequence>CACGGTGGCAGCGGCGACACTCC</sequence>
<mem:qvalue>0.0131</mem:qvalue>
</matched-element>
<matched-element start="15425658" stop="15425636" score="-0.504" pvalue="0.0019">
<sequence>CCCATCCTTCACCTAACCCCCGT</sequence>
<mem:qvalue>0.0131</mem:qvalue>
</matched-element>
<matched-element start="15425875" stop="15425897" score="-0.512" pvalue="0.0019">
<sequence>cccgcccgcccgGGGCCCGGAAT</sequence>
<mem:qvalue>0.0131</mem:qvalue>
</matched-element>
<matched-element start="15425795" stop="15425773" score="-0.688" pvalue="0.00202">
<sequence>CGGCCTCCCCCTCACCCCGAACG</sequence>
<mem:qvalue>0.0135</mem:qvalue>
</matched-element>
<matched-element start="15425881" stop="15425903" score="-0.736" pvalue="0.00206">
<sequence>cgcccgGGGCCCGGAATCCCGCT</sequence>
<mem:qvalue>0.0136</mem:qvalue>
</matched-element>
<matched-element start="15425825" stop="15425803" score="-0.808" pvalue="0.00211">
<sequence>TCGTCCCGGCCTCCGGCCCCCTC</sequence>
<mem:qvalue>0.0138</mem:qvalue>
</matched-element>
<matched-element start="15425790" stop="15425812" score="-0.832" pvalue="0.00213">
<sequence>AGGCCGGGGGGCCGAGGGGGCCG</sequence>
<mem:qvalue>0.0138</mem:qvalue>
</matched-element>
<matched-element start="15425622" stop="15425600" score="-0.872" pvalue="0.00216">
<sequence>CCCGTCCACACCTTCCTCACCAA</sequence>
<mem:qvalue>0.0139</mem:qvalue>
</matched-element>
<matched-element start="15425750" stop="15425772" score="-0.896" pvalue="0.00217">
<sequence>AGCCAGGAGGGCTGGGGCTGCCC</sequence>
<mem:qvalue>0.0139</mem:qvalue>
</matched-element>
<matched-element start="15425721" stop="15425699" score="-0.952" pvalue="0.00222">
<sequence>TGTCGCCGCTGCCACCGTGAGTA</sequence>
<mem:qvalue>0.014</mem:qvalue>
</matched-element>
<matched-element start="15425652" stop="15425630" score="-1.048" pvalue="0.00229">
<sequence>CTTCACCTAACCCCCGTCCTCCA</sequence>
<mem:qvalue>0.0143</mem:qvalue>
</matched-element>
<matched-element start="15425857" stop="15425879" score="-1.144" pvalue="0.00237">
<sequence>GCACCGcgtcccgtccctcccgc</sequence>
<mem:qvalue>0.0147</mem:qvalue>
</matched-element>
<matched-element start="15425705" stop="15425727" score="-1.264" pvalue="0.00247">
<sequence>CGGTGGCAGCGGCGACACTCCAG</sequence>
<mem:qvalue>0.015</mem:qvalue>
</matched-element>
<matched-element start="15425629" stop="15425607" score="-1.496" pvalue="0.00267">
<sequence>TCTAGTCCCCGTCCACACCTTCC</sequence>
<mem:qvalue>0.0161</mem:qvalue>
</matched-element>
<matched-element start="15425769" stop="15425747" score="-1.64" pvalue="0.0028">
<sequence>CAGCCCCAGCCCTCCTGGCTGTC</sequence>
<mem:qvalue>0.0168</mem:qvalue>
</matched-element>
<matched-element start="15425753" stop="15425731" score="-1.848" pvalue="0.003">
<sequence>GGCTGTCGATCCCGGCTGCTCTT</sequence>
<mem:qvalue>0.0175</mem:qvalue>
</matched-element>
<matched-element start="15425768" stop="15425746" score="-1.904" pvalue="0.00306">
<sequence>AGCCCCAGCCCTCCTGGCTGTCG</sequence>
<mem:qvalue>0.0175</mem:qvalue>
</matched-element>
<matched-element start="15425730" stop="15425708" score="-2.016" pvalue="0.00317">
<sequence>AGACTGGAGTGTCGCCGCTGCCA</sequence>
<mem:qvalue>0.0177</mem:qvalue>
</matched-element>
<matched-element start="15425887" stop="15425865" score="-2.024" pvalue="0.00318">
<sequence>CCGGGCGGGCGGGAGGGACGGGA</sequence>
<mem:qvalue>0.0177</mem:qvalue>
</matched-element>
<matched-element start="15425775" stop="15425753" score="-2.032" pvalue="0.00319">
<sequence>ACGGGGCAGCCCCAGCCCTCCTG</sequence>
<mem:qvalue>0.0177</mem:qvalue>
</matched-element>
<matched-element start="15425571" stop="15425549" score="-2.04" pvalue="0.0032">
<sequence>TACTAGTCCTCTCCCTGCCCCGG</sequence>
<mem:qvalue>0.0177</mem:qvalue>
</matched-element>
<matched-element start="15425762" stop="15425740" score="-2.168" pvalue="0.00333">
<sequence>AGCCCTCCTGGCTGTCGATCCCG</sequence>
<mem:qvalue>0.0183</mem:qvalue>
</matched-element>
<matched-element start="15425759" stop="15425737" score="-2.304" pvalue="0.00349">
<sequence>CCTCCTGGCTGTCGATCCCGGCT</sequence>
<mem:qvalue>0.019</mem:qvalue>
</matched-element>
<matched-element start="15425755" stop="15425733" score="-2.32" pvalue="0.0035">
<sequence>CTGGCTGTCGATCCCGGCTGCTC</sequence>
<mem:qvalue>0.019</mem:qvalue>
</matched-element>
<matched-element start="15425828" stop="15425806" score="-2.376" pvalue="0.00357">
<sequence>CACTCGTCCCGGCCTCCGGCCCC</sequence>
<mem:qvalue>0.0191</mem:qvalue>
</matched-element>
<matched-element start="15425670" stop="15425648" score="-2.384" pvalue="0.00358">
<sequence>TCCGACCAGCACCCCATCCTTCA</sequence>
<mem:qvalue>0.0191</mem:qvalue>
</matched-element>
<matched-element start="15425678" stop="15425656" score="-2.432" pvalue="0.00364">
<sequence>AGCCATCCTCCGACCAGCACCCC</sequence>
<mem:qvalue>0.0193</mem:qvalue>
</matched-element>
<matched-element start="15425687" stop="15425709" score="-2.48" pvalue="0.00369">
<sequence>CCCAGCCCCACTTACTCACGGTG</sequence>
<mem:qvalue>0.0194</mem:qvalue>
</matched-element>
<matched-element start="15425876" stop="15425898" score="-2.52" pvalue="0.00374">
<sequence>ccgcccgcccgGGGCCCGGAATC</sequence>
<mem:qvalue>0.0194</mem:qvalue>
</matched-element>
<matched-element start="15425369" stop="15425391" score="-2.528" pvalue="0.00375">
<sequence>ACCCTCCTCTGGCACCCACCACG</sequence>
<mem:qvalue>0.0194</mem:qvalue>
</matched-element>
<matched-element start="15425800" stop="15425822" score="-2.544" pvalue="0.00377">
<sequence>GCCGAGGGGGCCGGAGGCCGGGA</sequence>
<mem:qvalue>0.0194</mem:qvalue>
</matched-element>
<matched-element start="15425762" stop="15425784" score="-2.552" pvalue="0.00378">
<sequence>TGGGGCTGCCCCGTTCGGGGTGA</sequence>
<mem:qvalue>0.0194</mem:qvalue>
</matched-element>
<matched-element start="15425382" stop="15425404" score="-2.664" pvalue="0.00392">
<sequence>ACCCACCACGAGTTCAGCCCCAG</sequence>
<mem:qvalue>0.0197</mem:qvalue>
</matched-element>
<matched-element start="15425903" stop="15425881" score="-2.856" pvalue="0.00417">
<sequence>AGCGGGATTCCGGGCCCCGGGCG</sequence>
<mem:qvalue>0.0205</mem:qvalue>
</matched-element>
<matched-element start="15425758" stop="15425780" score="-2.888" pvalue="0.00421">
<sequence>GGGCTGGGGCTGCCCCGTTCGGG</sequence>
<mem:qvalue>0.0205</mem:qvalue>
</matched-element>
<matched-element start="15425791" stop="15425769" score="-2.888" pvalue="0.00421">
<sequence>CTCCCCCTCACCCCGAACGGGGC</sequence>
<mem:qvalue>0.0205</mem:qvalue>
</matched-element>
<matched-element start="15425888" stop="15425866" score="-2.896" pvalue="0.00422">
<sequence>CCCGGGCGGGCGGGAGGGACGGG</sequence>
<mem:qvalue>0.0205</mem:qvalue>
</matched-element>
<matched-element start="15425892" stop="15425870" score="-2.912" pvalue="0.00425">
<sequence>GGGCCCCGGGCGGGCGGGAGGGA</sequence>
<mem:qvalue>0.0205</mem:qvalue>
</matched-element>
<matched-element start="15425625" stop="15425603" score="-3.12" pvalue="0.00454">
<sequence>GTCCCCGTCCACACCTTCCTCAC</sequence>
<mem:qvalue>0.0211</mem:qvalue>
</matched-element>
<matched-element start="15425857" stop="15425835" score="-3.136" pvalue="0.00456">
<sequence>CAGTGTTGTTCTTTCCCCTGCCA</sequence>
<mem:qvalue>0.0211</mem:qvalue>
</matched-element>
<matched-element start="15425569" stop="15425547" score="-3.24" pvalue="0.00471">
<sequence>CTAGTCCTCTCCCTGCCCCGGAA</sequence>
<mem:qvalue>0.0214</mem:qvalue>
</matched-element>
<matched-element start="15425752" stop="15425774" score="-3.328" pvalue="0.00485">
<sequence>CCAGGAGGGCTGGGGCTGCCCCG</sequence>
<mem:qvalue>0.0218</mem:qvalue>
</matched-element>
<matched-element start="15425805" stop="15425827" score="-3.384" pvalue="0.00493">
<sequence>GGGGGCCGGAGGCCGGGACGAGT</sequence>
<mem:qvalue>0.0219</mem:qvalue>
</matched-element>
<matched-element start="15425852" stop="15425874" score="-3.408" pvalue="0.00497">
<sequence>ACACTGCACCGcgtcccgtccct</sequence>
<mem:qvalue>0.0219</mem:qvalue>
</matched-element>
<matched-element start="15425883" stop="15425905" score="-3.488" pvalue="0.0051">
<sequence>cccgGGGCCCGGAATCCCGCTCT</sequence>
<mem:qvalue>0.0223</mem:qvalue>
</matched-element>
<matched-element start="15425755" stop="15425777" score="-3.512" pvalue="0.00514">
<sequence>GGAGGGCTGGGGCTGCCCCGTTC</sequence>
<mem:qvalue>0.0223</mem:qvalue>
</matched-element>
<matched-element start="15425850" stop="15425872" score="-3.544" pvalue="0.00519">
<sequence>CAACACTGCACCGcgtcccgtcc</sequence>
<mem:qvalue>0.0223</mem:qvalue>
</matched-element>
<matched-element start="15425792" stop="15425770" score="-3.552" pvalue="0.0052">
<sequence>CCTCCCCCTCACCCCGAACGGGG</sequence>
<mem:qvalue>0.0223</mem:qvalue>
</matched-element>
<matched-element start="15425770" stop="15425792" score="-3.576" pvalue="0.00524">
<sequence>CCCCGTTCGGGGTGAGGGGGAGG</sequence>
<mem:qvalue>0.0223</mem:qvalue>
</matched-element>
<matched-element start="15425642" stop="15425620" score="-3.584" pvalue="0.00525">
<sequence>CCCCCGTCCTCCATCTAGTCCCC</sequence>
<mem:qvalue>0.0223</mem:qvalue>
</matched-element>
<matched-element start="15425883" stop="15425861" score="-3.584" pvalue="0.00525">
<sequence>GCGGGCGGGAGGGACGGGACGCG</sequence>
<mem:qvalue>0.0223</mem:qvalue>
</matched-element>
<matched-element start="15425423" stop="15425401" score="-3.632" pvalue="0.00533">
<sequence>CAGTGGGGTCACCACCCCTCTGG</sequence>
<mem:qvalue>0.0225</mem:qvalue>
</matched-element>
<matched-element start="15425765" stop="15425787" score="-3.696" pvalue="0.00544">
<sequence>GGCTGCCCCGTTCGGGGTGAGGG</sequence>
<mem:qvalue>0.0228</mem:qvalue>
</matched-element>
<matched-element start="15425802" stop="15425824" score="-3.72" pvalue="0.00548">
<sequence>CGAGGGGGCCGGAGGCCGGGACG</sequence>
<mem:qvalue>0.0229</mem:qvalue>
</matched-element>
<matched-element start="15425789" stop="15425767" score="-3.736" pvalue="0.00551">
<sequence>CCCCCTCACCCCGAACGGGGCAG</sequence>
<mem:qvalue>0.0229</mem:qvalue>
</matched-element>
<matched-element start="15425669" stop="15425647" score="-3.8" pvalue="0.00562">
<sequence>CCGACCAGCACCCCATCCTTCAC</sequence>
<mem:qvalue>0.0232</mem:qvalue>
</matched-element>
<matched-element start="15425763" stop="15425741" score="-3.864" pvalue="0.00573">
<sequence>CAGCCCTCCTGGCTGTCGATCCC</sequence>
<mem:qvalue>0.0235</mem:qvalue>
</matched-element>
<matched-element start="15425572" stop="15425550" score="-3.872" pvalue="0.00574">
<sequence>CTACTAGTCCTCTCCCTGCCCCG</sequence>
<mem:qvalue>0.0235</mem:qvalue>
</matched-element>
<matched-element start="15425649" stop="15425627" score="-3.936" pvalue="0.00586">
<sequence>CACCTAACCCCCGTCCTCCATCT</sequence>
<mem:qvalue>0.0236</mem:qvalue>
</matched-element>
<matched-element start="15425673" stop="15425651" score="-4.168" pvalue="0.00629">
<sequence>TCCTCCGACCAGCACCCCATCCT</sequence>
<mem:qvalue>0.0249</mem:qvalue>
</matched-element>
<matched-element start="15425420" stop="15425398" score="-4.24" pvalue="0.00643">
<sequence>TGGGGTCACCACCCCTCTGGGGC</sequence>
<mem:qvalue>0.0252</mem:qvalue>
</matched-element>
<matched-element start="15425421" stop="15425399" score="-4.32" pvalue="0.00659">
<sequence>GTGGGGTCACCACCCCTCTGGGG</sequence>
<mem:qvalue>0.0255</mem:qvalue>
</matched-element>
<matched-element start="15425776" stop="15425754" score="-4.352" pvalue="0.00666">
<sequence>AACGGGGCAGCCCCAGCCCTCCT</sequence>
<mem:qvalue>0.0256</mem:qvalue>
</matched-element>
<matched-element start="15425831" stop="15425809" score="-4.368" pvalue="0.00669">
<sequence>TTGCACTCGTCCCGGCCTCCGGC</sequence>
<mem:qvalue>0.0256</mem:qvalue>
</matched-element>
<matched-element start="15425363" stop="15425385" score="-4.4" pvalue="0.00676">
<sequence>ACACCGACCCTCCTCTGGCACCC</sequence>
<mem:qvalue>0.0257</mem:qvalue>
</matched-element>
<matched-element start="15425718" stop="15425696" score="-4.52" pvalue="0.00701">
<sequence>CGCCGCTGCCACCGTGAGTAAGT</sequence>
<mem:qvalue>0.0264</mem:qvalue>
</matched-element>
<matched-element start="15425791" stop="15425813" score="-4.52" pvalue="0.00701">
<sequence>GGCCGGGGGGCCGAGGGGGCCGG</sequence>
<mem:qvalue>0.0264</mem:qvalue>
</matched-element>
<matched-element start="15425781" stop="15425803" score="-4.616" pvalue="0.00721">
<sequence>GTGAGGGGGAGGCCGGGGGGCCG</sequence>
<mem:qvalue>0.027</mem:qvalue>
</matched-element>
<matched-element start="15425784" stop="15425806" score="-4.76" pvalue="0.00753">
<sequence>AGGGGGAGGCCGGGGGGCCGAGG</sequence>
<mem:qvalue>0.0281</mem:qvalue>
</matched-element>
<matched-element start="15425702" stop="15425724" score="-4.816" pvalue="0.00766">
<sequence>TCACGGTGGCAGCGGCGACACTC</sequence>
<mem:qvalue>0.0281</mem:qvalue>
</matched-element>
<matched-element start="15425761" stop="15425783" score="-4.824" pvalue="0.00768">
<sequence>CTGGGGCTGCCCCGTTCGGGGTG</sequence>
<mem:qvalue>0.0281</mem:qvalue>
</matched-element>
<matched-element start="15425884" stop="15425862" score="-4.824" pvalue="0.00768">
<sequence>GGCGGGCGGGAGGGACGGGACGC</sequence>
<mem:qvalue>0.0281</mem:qvalue>
</matched-element>
<matched-element start="15425760" stop="15425738" score="-4.856" pvalue="0.00775">
<sequence>CCCTCCTGGCTGTCGATCCCGGC</sequence>
<mem:qvalue>0.0282</mem:qvalue>
</matched-element>
<matched-element start="15425733" stop="15425711" score="-4.944" pvalue="0.00796">
<sequence>CTTAGACTGGAGTGTCGCCGCTG</sequence>
<mem:qvalue>0.0286</mem:qvalue>
</matched-element>
<matched-element start="15425428" stop="15425406" score="-4.952" pvalue="0.00798">
<sequence>CTGAACAGTGGGGTCACCACCCC</sequence>
<mem:qvalue>0.0286</mem:qvalue>
</matched-element>
<matched-element start="15425379" stop="15425401" score="-4.992" pvalue="0.00807">
<sequence>GGCACCCACCACGAGTTCAGCCC</sequence>
<mem:qvalue>0.0288</mem:qvalue>
</matched-element>
<matched-element start="15425761" stop="15425739" score="-5.176" pvalue="0.00852">
<sequence>GCCCTCCTGGCTGTCGATCCCGG</sequence>
<mem:qvalue>0.0303</mem:qvalue>
</matched-element>
<matched-element start="15425788" stop="15425810" score="-5.216" pvalue="0.00862">
<sequence>GGAGGCCGGGGGGCCGAGGGGGC</sequence>
<mem:qvalue>0.0305</mem:qvalue>
</matched-element>
<matched-element start="15425904" stop="15425882" score="-5.224" pvalue="0.00864">
<sequence>GAGCGGGATTCCGGGCCCCGGGC</sequence>
<mem:qvalue>0.0305</mem:qvalue>
</matched-element>
<matched-element start="15425697" stop="15425719" score="-5.352" pvalue="0.00898">
<sequence>CTTACTCACGGTGGCAGCGGCGA</sequence>
<mem:qvalue>0.0313</mem:qvalue>
</matched-element>
<matched-element start="15425372" stop="15425394" score="-5.36" pvalue="0.009">
<sequence>CTCCTCTGGCACCCACCACGAGT</sequence>
<mem:qvalue>0.0313</mem:qvalue>
</matched-element>
<matched-element start="15425634" stop="15425612" score="-5.392" pvalue="0.00908">
<sequence>CTCCATCTAGTCCCCGTCCACAC</sequence>
<mem:qvalue>0.0314</mem:qvalue>
</matched-element>
<matched-element start="15425676" stop="15425654" score="-5.472" pvalue="0.0093">
<sequence>CCATCCTCCGACCAGCACCCCAT</sequence>
<mem:qvalue>0.0317</mem:qvalue>
</matched-element>
<matched-element start="15425792" stop="15425814" score="-5.544" pvalue="0.00949">
<sequence>GCCGGGGGGCCGAGGGGGCCGGA</sequence>
<mem:qvalue>0.0323</mem:qvalue>
</matched-element>
<matched-element start="15425747" stop="15425769" score="-5.6" pvalue="0.00965">
<sequence>GACAGCCAGGAGGGCTGGGGCTG</sequence>
<mem:qvalue>0.0327</mem:qvalue>
</matched-element>
<matched-element start="15425764" stop="15425786" score="-5.616" pvalue="0.0097">
<sequence>GGGCTGCCCCGTTCGGGGTGAGG</sequence>
<mem:qvalue>0.0327</mem:qvalue>
</matched-element>
<matched-element start="15425412" stop="15425390" score="-5.64" pvalue="0.00976">
<sequence>CCACCCCTCTGGGGCTGAACTCG</sequence>
<mem:qvalue>0.0328</mem:qvalue>
</matched-element>
<matched-element start="15425700" stop="15425722" score="-5.672" pvalue="0.00985">
<sequence>ACTCACGGTGGCAGCGGCGACAC</sequence>
<mem:qvalue>0.0329</mem:qvalue>
</matched-element>
<matched-element start="15425694" stop="15425716" score="-5.72" pvalue="0.00999">
<sequence>CCACTTACTCACGGTGGCAGCGG</sequence>
<mem:qvalue>0.0329</mem:qvalue>
</matched-element>
<matched-element start="15425788" stop="15425766" score="-5.72" pvalue="0.00999">
<sequence>CCCCTCACCCCGAACGGGGCAGC</sequence>
<mem:qvalue>0.0329</mem:qvalue>
</matched-element>
<matched-element start="15425789" stop="15425811" score="-5.792" pvalue="0.0102">
<sequence>GAGGCCGGGGGGCCGAGGGGGCC</sequence>
<mem:qvalue>0.0334</mem:qvalue>
</matched-element>
<matched-element start="15425675" stop="15425697" score="-5.8" pvalue="0.0102">
<sequence>GGCTAAAGTCCTCCCAGCCCCAC</sequence>
<mem:qvalue>0.0334</mem:qvalue>
</matched-element>
<matched-element start="15425667" stop="15425645" score="-5.992" pvalue="0.0108">
<sequence>GACCAGCACCCCATCCTTCACCT</sequence>
<mem:qvalue>0.0349</mem:qvalue>
</matched-element>
<matched-element start="15425677" stop="15425655" score="-6.04" pvalue="0.011">
<sequence>GCCATCCTCCGACCAGCACCCCA</sequence>
<mem:qvalue>0.0349</mem:qvalue>
</matched-element>
<matched-element start="15425797" stop="15425819" score="-6.04" pvalue="0.011">
<sequence>GGGGCCGAGGGGGCCGGAGGCCG</sequence>
<mem:qvalue>0.0349</mem:qvalue>
</matched-element>
<matched-element start="15425794" stop="15425816" score="-6.104" pvalue="0.0112">
<sequence>CGGGGGGCCGAGGGGGCCGGAGG</sequence>
<mem:qvalue>0.0352</mem:qvalue>
</matched-element>
<matched-element start="15425563" stop="15425541" score="-6.112" pvalue="0.0112">
<sequence>CTCTCCCTGCCCCGGAAAATCCC</sequence>
<mem:qvalue>0.0352</mem:qvalue>
</matched-element>
<matched-element start="15425426" stop="15425404" score="-6.152" pvalue="0.0113">
<sequence>GAACAGTGGGGTCACCACCCCTC</sequence>
<mem:qvalue>0.0355</mem:qvalue>
</matched-element>
<matched-element start="15425711" stop="15425733" score="-6.208" pvalue="0.0115">
<sequence>CAGCGGCGACACTCCAGTCTAAG</sequence>
<mem:qvalue>0.0358</mem:qvalue>
</matched-element>
<matched-element start="15425616" stop="15425594" score="-6.248" pvalue="0.0116">
<sequence>CACACCTTCCTCACCAAACTCCC</sequence>
<mem:qvalue>0.0358</mem:qvalue>
</matched-element>
<matched-element start="15425790" stop="15425768" score="-6.264" pvalue="0.0117">
<sequence>TCCCCCTCACCCCGAACGGGGCA</sequence>
<mem:qvalue>0.0358</mem:qvalue>
</matched-element>
<matched-element start="15425779" stop="15425801" score="-6.32" pvalue="0.0119">
<sequence>GGGTGAGGGGGAGGCCGGGGGGC</sequence>
<mem:qvalue>0.036</mem:qvalue>
</matched-element>
<matched-element start="15425766" stop="15425744" score="-6.328" pvalue="0.0119">
<sequence>CCCCAGCCCTCCTGGCTGTCGAT</sequence>
<mem:qvalue>0.036</mem:qvalue>
</matched-element>
<matched-element start="15425659" stop="15425637" score="-6.336" pvalue="0.0119">
<sequence>CCCCATCCTTCACCTAACCCCCG</sequence>
<mem:qvalue>0.036</mem:qvalue>
</matched-element>
<matched-element start="15425418" stop="15425396" score="-6.352" pvalue="0.012">
<sequence>GGGTCACCACCCCTCTGGGGCTG</sequence>
<mem:qvalue>0.0361</mem:qvalue>
</matched-element>
<matched-element start="15425785" stop="15425807" score="-6.4" pvalue="0.0121">
<sequence>GGGGGAGGCCGGGGGGCCGAGGG</sequence>
<mem:qvalue>0.0364</mem:qvalue>
</matched-element>
<matched-element start="15425782" stop="15425804" score="-6.448" pvalue="0.0123">
<sequence>TGAGGGGGAGGCCGGGGGGCCGA</sequence>
<mem:qvalue>0.0365</mem:qvalue>
</matched-element>
<matched-element start="15425419" stop="15425397" score="-6.464" pvalue="0.0124">
<sequence>GGGGTCACCACCCCTCTGGGGCT</sequence>
<mem:qvalue>0.0365</mem:qvalue>
</matched-element>
<matched-element start="15425803" stop="15425825" score="-6.464" pvalue="0.0124">
<sequence>GAGGGGGCCGGAGGCCGGGACGA</sequence>
<mem:qvalue>0.0365</mem:qvalue>
</matched-element>
<matched-element start="15425854" stop="15425876" score="-6.536" pvalue="0.0126">
<sequence>ACTGCACCGcgtcccgtccctcc</sequence>
<mem:qvalue>0.037</mem:qvalue>
</matched-element>
<matched-element start="15425773" stop="15425751" score="-6.592" pvalue="0.0128">
<sequence>GGGGCAGCCCCAGCCCTCCTGGC</sequence>
<mem:qvalue>0.0374</mem:qvalue>
</matched-element>
<matched-element start="15425793" stop="15425771" score="-6.624" pvalue="0.0129">
<sequence>GCCTCCCCCTCACCCCGAACGGG</sequence>
<mem:qvalue>0.0375</mem:qvalue>
</matched-element>
<matched-element start="15425842" stop="15425820" score="-6.624" pvalue="0.0129">
<sequence>CCCTGCCAATATTGCACTCGTCC</sequence>
<mem:qvalue>0.0375</mem:qvalue>
</matched-element>
<matched-element start="15425722" stop="15425744" score="-6.664" pvalue="0.0131">
<sequence>CTCCAGTCTAAGAGCAGCCGGGA</sequence>
<mem:qvalue>0.0377</mem:qvalue>
</matched-element>
<matched-element start="15425653" stop="15425631" score="-6.72" pvalue="0.0133">
<sequence>CCTTCACCTAACCCCCGTCCTCC</sequence>
<mem:qvalue>0.0382</mem:qvalue>
</matched-element>
<matched-element start="15425313" stop="15425335" score="-6.76" pvalue="0.0134">
<sequence>CTCGGGCCTTGGGGTCTATCCTG</sequence>
<mem:qvalue>0.0384</mem:qvalue>
</matched-element>
<matched-element start="15425664" stop="15425642" score="-6.768" pvalue="0.0135">
<sequence>CAGCACCCCATCCTTCACCTAAC</sequence>
<mem:qvalue>0.0384</mem:qvalue>
</matched-element>
<matched-element start="15425407" stop="15425429" score="-6.96" pvalue="0.0142">
<sequence>GGGTGGTGACCCCACTGTTCAGG</sequence>
<mem:qvalue>0.0397</mem:qvalue>
</matched-element>
<matched-element start="15425772" stop="15425794" score="-7" pvalue="0.0143">
<sequence>CCGTTCGGGGTGAGGGGGAGGCC</sequence>
<mem:qvalue>0.0398</mem:qvalue>
</matched-element>
<matched-element start="15425399" stop="15425421" score="-7.072" pvalue="0.0146">
<sequence>CCCCAGAGGGGTGGTGACCCCAC</sequence>
<mem:qvalue>0.0404</mem:qvalue>
</matched-element>
<matched-element start="15425683" stop="15425705" score="-7.248" pvalue="0.0154">
<sequence>TCCTCCCAGCCCCACTTACTCAC</sequence>
<mem:qvalue>0.042</mem:qvalue>
</matched-element>
<matched-element start="15425890" stop="15425868" score="-7.264" pvalue="0.0154">
<sequence>GCCCCGGGCGGGCGGGAGGGACG</sequence>
<mem:qvalue>0.042</mem:qvalue>
</matched-element>
<matched-element start="15425661" stop="15425639" score="-7.272" pvalue="0.0155">
<sequence>CACCCCATCCTTCACCTAACCCC</sequence>
<mem:qvalue>0.042</mem:qvalue>
</matched-element>
<matched-element start="15425879" stop="15425857" score="-7.344" pvalue="0.0158">
<sequence>GCGGGAGGGACGGGACGCGGTGC</sequence>
<mem:qvalue>0.0424</mem:qvalue>
</matched-element>
<matched-element start="15425388" stop="15425410" score="-7.36" pvalue="0.0158">
<sequence>CACGAGTTCAGCCCCAGAGGGGT</sequence>
<mem:qvalue>0.0424</mem:qvalue>
</matched-element>
<matched-element start="15425877" stop="15425855" score="-7.376" pvalue="0.0159">
<sequence>GGGAGGGACGGGACGCGGTGCAG</sequence>
<mem:qvalue>0.0424</mem:qvalue>
</matched-element>
<matched-element start="15425655" stop="15425677" score="-7.488" pvalue="0.0164">
<sequence>TGGGGTGCTGGTCGGAGGATGGC</sequence>
<mem:qvalue>0.0433</mem:qvalue>
</matched-element>
<matched-element start="15425639" stop="15425617" score="-7.504" pvalue="0.0165">
<sequence>CCGTCCTCCATCTAGTCCCCGTC</sequence>
<mem:qvalue>0.0433</mem:qvalue>
</matched-element>
<matched-element start="15425836" stop="15425814" score="-7.504" pvalue="0.0165">
<sequence>CAATATTGCACTCGTCCCGGCCT</sequence>
<mem:qvalue>0.0433</mem:qvalue>
</matched-element>
<matched-element start="15425706" stop="15425728" score="-7.512" pvalue="0.0165">
<sequence>GGTGGCAGCGGCGACACTCCAGT</sequence>
<mem:qvalue>0.0433</mem:qvalue>
</matched-element>
<matched-element start="15425614" stop="15425592" score="-7.544" pvalue="0.0166">
<sequence>CACCTTCCTCACCAAACTCCCTC</sequence>
<mem:qvalue>0.0435</mem:qvalue>
</matched-element>
<matched-element start="15425643" stop="15425621" score="-7.568" pvalue="0.0167">
<sequence>ACCCCCGTCCTCCATCTAGTCCC</sequence>
<mem:qvalue>0.0436</mem:qvalue>
</matched-element>
<matched-element start="15425646" stop="15425624" score="-7.64" pvalue="0.0171">
<sequence>CTAACCCCCGTCCTCCATCTAGT</sequence>
<mem:qvalue>0.0443</mem:qvalue>
</matched-element>
<matched-element start="15425401" stop="15425423" score="-7.648" pvalue="0.0171">
<sequence>CCAGAGGGGTGGTGACCCCACTG</sequence>
<mem:qvalue>0.0443</mem:qvalue>
</matched-element>
<matched-element start="15425758" stop="15425736" score="-7.704" pvalue="0.0174">
<sequence>CTCCTGGCTGTCGATCCCGGCTG</sequence>
<mem:qvalue>0.0448</mem:qvalue>
</matched-element>
<matched-element start="15425574" stop="15425552" score="-7.728" pvalue="0.0175">
<sequence>TTCTACTAGTCCTCTCCCTGCCC</sequence>
<mem:qvalue>0.0449</mem:qvalue>
</matched-element>
<matched-element start="15425808" stop="15425830" score="-7.92" pvalue="0.0184">
<sequence>GGCCGGAGGCCGGGACGAGTGCA</sequence>
<mem:qvalue>0.047</mem:qvalue>
</matched-element>
<matched-element start="15425750" stop="15425728" score="-8.016" pvalue="0.0189">
<sequence>TGTCGATCCCGGCTGCTCTTAGA</sequence>
<mem:qvalue>0.048</mem:qvalue>
</matched-element>
<matched-element start="15425315" stop="15425337" score="-8.088" pvalue="0.0192">
<sequence>CGGGCCTTGGGGTCTATCCTGGA</sequence>
<mem:qvalue>0.0486</mem:qvalue>
</matched-element>
<matched-element start="15425400" stop="15425378" score="-8.104" pvalue="0.0193">
<sequence>GGCTGAACTCGTGGTGGGTGCCA</sequence>
<mem:qvalue>0.0486</mem:qvalue>
</matched-element>
<matched-element start="15425388" stop="15425366" score="-8.112" pvalue="0.0194">
<sequence>GGTGGGTGCCAGAGGAGGGTCGG</sequence>
<mem:qvalue>0.0486</mem:qvalue>
</matched-element>
<matched-element start="15425310" stop="15425332" score="-8.16" pvalue="0.0196">
<sequence>ACCCTCGGGCCTTGGGGTCTATC</sequence>
<mem:qvalue>0.0491</mem:qvalue>
</matched-element>
<matched-element start="15425376" stop="15425398" score="-8.176" pvalue="0.0197">
<sequence>TCTGGCACCCACCACGAGTTCAG</sequence>
<mem:qvalue>0.0491</mem:qvalue>
</matched-element>
<matched-element start="15425880" stop="15425858" score="-8.192" pvalue="0.0198">
<sequence>GGCGGGAGGGACGGGACGCGGTG</sequence>
<mem:qvalue>0.0491</mem:qvalue>
</matched-element>
<matched-element start="15425778" stop="15425756" score="-8.224" pvalue="0.0199">
<sequence>CGAACGGGGCAGCCCCAGCCCTC</sequence>
<mem:qvalue>0.0491</mem:qvalue>
</matched-element>
<matched-element start="15425696" stop="15425674" score="-8.248" pvalue="0.0201">
<sequence>TGGGGCTGGGAGGACTTTAGCCA</sequence>
<mem:qvalue>0.0493</mem:qvalue>
</matched-element>
<matched-element start="15425635" stop="15425613" score="-8.296" pvalue="0.0203">
<sequence>CCTCCATCTAGTCCCCGTCCACA</sequence>
<mem:qvalue>0.0496</mem:qvalue>
</matched-element>
<matched-element start="15425786" stop="15425808" score="-8.296" pvalue="0.0203">
<sequence>GGGGAGGCCGGGGGGCCGAGGGG</sequence>
<mem:qvalue>0.0496</mem:qvalue>
</matched-element>
</scanned-sequence>
<mem:has-qvalues>yes</mem:has-qvalues>
</pattern>
<pattern accession="KMT2B.H12CORE.0.P.B" name="">
<scanned-sequence accession="chr3" name="chr3">
</scanned-sequence>
<scanned-sequence accession="chr3" name="chr3">
</scanned-sequence>
<mem:has-qvalues>yes</mem:has-qvalues>
</pattern>
<pattern accession="LBX2.H12CORE.0.S.B" name="">
<scanned-sequence accession="chr3" name="chr3">
</scanned-sequence>
<scanned-sequence accession="chr3" name="chr3">
</scanned-sequence>
<mem:has-qvalues>yes</mem:has-qvalues>
</pattern>
<pattern accession="LBX2.H12CORE.1.S.B" name="">
<scanned-sequence accession="chr3" name="chr3">
</scanned-sequence>
<scanned-sequence accession="chr3" name="chr3">
</scanned-sequence>
<mem:has-qvalues>yes</mem:has-qvalues>
</pattern>
<pattern accession="LBX2.H12CORE.2.M.C" name="">
<scanned-sequence accession="chr3" name="chr3">
</scanned-sequence>
<scanned-sequence accession="chr3" name="chr3">
</scanned-sequence>
<mem:has-qvalues>yes</mem:has-qvalues>
</pattern>
<pattern accession="LEF1.H12CORE.0.PSM.A" name="">
<scanned-sequence accession="chr3" name="chr3">
</scanned-sequence>
<scanned-sequence accession="chr3" name="chr3">
</scanned-sequence>
<mem:has-qvalues>yes</mem:has-qvalues>
</pattern>
<pattern accession="LEF1.H12CORE.1.P.B" name="">
<scanned-sequence accession="chr3" name="chr3">
</scanned-sequence>
<scanned-sequence accession="chr3" name="chr3">
</scanned-sequence>
<mem:has-qvalues>yes</mem:has-qvalues>
</pattern>
<pattern accession="LHX1.H12CORE.0.S.C" name="">
<scanned-sequence accession="chr3" name="chr3">
</scanned-sequence>
<scanned-sequence accession="chr3" name="chr3">
</scanned-sequence>
<mem:has-qvalues>yes</mem:has-qvalues>
</pattern>
<pattern accession="LHX1.H12CORE.1.M.C" name="">
<scanned-sequence accession="chr3" name="chr3">
</scanned-sequence>
<scanned-sequence accession="chr3" name="chr3">
</scanned-sequence>
<mem:has-qvalues>yes</mem:has-qvalues>
</pattern>
<pattern accession="LHX2.H12CORE.0.PS.A" name="">
<scanned-sequence accession="chr3" name="chr3">
</scanned-sequence>
<scanned-sequence accession="chr3" name="chr3">
</scanned-sequence>
<mem:has-qvalues>yes</mem:has-qvalues>
</pattern>
<pattern accession="LHX2.H12CORE.1.S.C" name="">
<scanned-sequence accession="chr3" name="chr3">
</scanned-sequence>
<scanned-sequence accession="chr3" name="chr3">
</scanned-sequence>
<mem:has-qvalues>yes</mem:has-qvalues>
</pattern>
<pattern accession="LHX3.H12CORE.0.P.B" name="">
<scanned-sequence accession="chr3" name="chr3">
</scanned-sequence>
<scanned-sequence accession="chr3" name="chr3">
</scanned-sequence>
<mem:has-qvalues>yes</mem:has-qvalues>
</pattern>
<pattern accession="LHX4.H12CORE.0.SM.B" name="">
<scanned-sequence accession="chr3" name="chr3">
</scanned-sequence>
<scanned-sequence accession="chr3" name="chr3">
</scanned-sequence>
<mem:has-qvalues>yes</mem:has-qvalues>
</pattern>
<pattern accession="LHX5.H12CORE.0.PSM.A" name="">
<scanned-sequence accession="chr3" name="chr3">
</scanned-sequence>
<scanned-sequence accession="chr3" name="chr3">
</scanned-sequence>
<mem:has-qvalues>yes</mem:has-qvalues>
</pattern>
<pattern accession="LHX6.H12CORE.0.P.B" name="">
<scanned-sequence accession="chr3" name="chr3">
</scanned-sequence>
<scanned-sequence accession="chr3" name="chr3">
</scanned-sequence>
<mem:has-qvalues>yes</mem:has-qvalues>
</pattern>
<pattern accession="LHX6.H12CORE.1.S.B" name="">
<scanned-sequence accession="chr3" name="chr3">
</scanned-sequence>
<scanned-sequence accession="chr3" name="chr3">
</scanned-sequence>
<mem:has-qvalues>yes</mem:has-qvalues>
</pattern>
<pattern accession="LHX6.H12CORE.2.M.C" name="">
<scanned-sequence accession="chr3" name="chr3">
</scanned-sequence>
<scanned-sequence accession="chr3" name="chr3">
</scanned-sequence>
<mem:has-qvalues>yes</mem:has-qvalues>
</pattern>
<pattern accession="LHX8.H12CORE.0.S.B" name="">
<scanned-sequence accession="chr3" name="chr3">
</scanned-sequence>
<scanned-sequence accession="chr3" name="chr3">
</scanned-sequence>
<mem:has-qvalues>yes</mem:has-qvalues>
</pattern>
<pattern accession="LHX8.H12CORE.1.M.C" name="">
<scanned-sequence accession="chr3" name="chr3">
</scanned-sequence>
<scanned-sequence accession="chr3" name="chr3">
</scanned-sequence>
<mem:has-qvalues>yes</mem:has-qvalues>
</pattern>
<pattern accession="LHX9.H12CORE.0.PS.A" name="">
<scanned-sequence accession="chr3" name="chr3">
</scanned-sequence>
<scanned-sequence accession="chr3" name="chr3">
</scanned-sequence>
<mem:has-qvalues>yes</mem:has-qvalues>
</pattern>
<pattern accession="LHX9.H12CORE.1.M.B" name="">
<scanned-sequence accession="chr3" name="chr3">
</scanned-sequence>
<scanned-sequence accession="chr3" name="chr3">
</scanned-sequence>
<mem:has-qvalues>yes</mem:has-qvalues>
</pattern>
<pattern accession="LMX1A.H12CORE.0.SM.B" name="">
<scanned-sequence accession="chr3" name="chr3">
</scanned-sequence>
<scanned-sequence accession="chr3" name="chr3">
</scanned-sequence>
<mem:has-qvalues>yes</mem:has-qvalues>
</pattern>
<pattern accession="LMX1B.H12CORE.0.P.C" name="">
<scanned-sequence accession="chr3" name="chr3">
</scanned-sequence>
<scanned-sequence accession="chr3" name="chr3">
</scanned-sequence>
<mem:has-qvalues>yes</mem:has-qvalues>
</pattern>
<pattern accession="LMX1B.H12CORE.1.SM.B" name="">
<scanned-sequence accession="chr3" name="chr3">
</scanned-sequence>
<scanned-sequence accession="chr3" name="chr3">
</scanned-sequence>
<mem:has-qvalues>yes</mem:has-qvalues>
</pattern>
<pattern accession="LMX1B.H12CORE.2.S.B" name="">
<scanned-sequence accession="chr3" name="chr3">
</scanned-sequence>
<scanned-sequence accession="chr3" name="chr3">
</scanned-sequence>
<mem:has-qvalues>yes</mem:has-qvalues>
</pattern>
<pattern accession="LRRF1.H12CORE.0.P.B" name="">
<scanned-sequence accession="chr3" name="chr3">
</scanned-sequence>
<scanned-sequence accession="chr3" name="chr3">
</scanned-sequence>
<mem:has-qvalues>yes</mem:has-qvalues>
</pattern>
<pattern accession="LYL1.H12CORE.0.P.C" name="">
<scanned-sequence accession="chr3" name="chr3">
</scanned-sequence>
<scanned-sequence accession="chr3" name="chr3">
</scanned-sequence>
<mem:has-qvalues>yes</mem:has-qvalues>
</pattern>
<pattern accession="LYL1.H12CORE.1.P.C" name="">
<scanned-sequence accession="chr3" name="chr3">
</scanned-sequence>
<scanned-sequence accession="chr3" name="chr3">
</scanned-sequence>
<mem:has-qvalues>yes</mem:has-qvalues>
</pattern>
<pattern accession="MAD4.H12CORE.0.P.C" name="">
<scanned-sequence accession="chr3" name="chr3">
</scanned-sequence>
<scanned-sequence accession="chr3" name="chr3">
</scanned-sequence>
<mem:has-qvalues>yes</mem:has-qvalues>
</pattern>
<pattern accession="MAF.H12CORE.0.PM.A" name="">
<scanned-sequence accession="chr3" name="chr3">
</scanned-sequence>
<scanned-sequence accession="chr3" name="chr3">
</scanned-sequence>
<mem:has-qvalues>yes</mem:has-qvalues>
</pattern>
<pattern accession="MAF.H12CORE.1.PSM.A" name="">
<scanned-sequence accession="chr3" name="chr3">
</scanned-sequence>
<scanned-sequence accession="chr3" name="chr3">
</scanned-sequence>
<mem:has-qvalues>yes</mem:has-qvalues>
</pattern>
<pattern accession="MAFA.H12CORE.0.PSM.A" name="">
<scanned-sequence accession="chr3" name="chr3">
</scanned-sequence>
<scanned-sequence accession="chr3" name="chr3">
</scanned-sequence>
<mem:has-qvalues>yes</mem:has-qvalues>
</pattern>
<pattern accession="MAFA.H12CORE.1.M.C" name="">
<scanned-sequence accession="chr3" name="chr3">
</scanned-sequence>
<scanned-sequence accession="chr3" name="chr3">
</scanned-sequence>
<mem:has-qvalues>yes</mem:has-qvalues>
</pattern>
<pattern accession="MAFB.H12CORE.0.PS.A" name="">
<scanned-sequence accession="chr3" name="chr3">
</scanned-sequence>
<scanned-sequence accession="chr3" name="chr3">
</scanned-sequence>
<mem:has-qvalues>yes</mem:has-qvalues>
</pattern>
<pattern accession="MAFB.H12CORE.1.P.B" name="">
<scanned-sequence accession="chr3" name="chr3">
</scanned-sequence>
<scanned-sequence accession="chr3" name="chr3">
</scanned-sequence>
<mem:has-qvalues>yes</mem:has-qvalues>
</pattern>
<pattern accession="MAFF.H12CORE.0.PSM.A" name="">
<scanned-sequence accession="chr3" name="chr3">
</scanned-sequence>
<scanned-sequence accession="chr3" name="chr3">
</scanned-sequence>
<mem:has-qvalues>yes</mem:has-qvalues>
</pattern>
<pattern accession="MAFF.H12CORE.1.PSM.A" name="">
<scanned-sequence accession="chr3" name="chr3">
</scanned-sequence>
<scanned-sequence accession="chr3" name="chr3">
</scanned-sequence>
<mem:has-qvalues>yes</mem:has-qvalues>
</pattern>
<pattern accession="MAFG.H12CORE.0.PSM.A" name="">
<scanned-sequence accession="chr3" name="chr3">
</scanned-sequence>
<scanned-sequence accession="chr3" name="chr3">
</scanned-sequence>
<mem:has-qvalues>yes</mem:has-qvalues>
</pattern>
<pattern accession="MAFG.H12CORE.1.PSM.A" name="">
<scanned-sequence accession="chr3" name="chr3">
</scanned-sequence>
<scanned-sequence accession="chr3" name="chr3">
</scanned-sequence>
<mem:has-qvalues>yes</mem:has-qvalues>
</pattern>
<pattern accession="MAFK.H12CORE.0.PS.A" name="">
<scanned-sequence accession="chr3" name="chr3">
</scanned-sequence>
<scanned-sequence accession="chr3" name="chr3">
</scanned-sequence>
<mem:has-qvalues>yes</mem:has-qvalues>
</pattern>
<pattern accession="MAFK.H12CORE.1.P.B" name="">
<scanned-sequence accession="chr3" name="chr3">
</scanned-sequence>
<scanned-sequence accession="chr3" name="chr3">
</scanned-sequence>
<mem:has-qvalues>yes</mem:has-qvalues>
</pattern>
<pattern accession="MAFK.H12CORE.2.S.B" name="">
<scanned-sequence accession="chr3" name="chr3">
</scanned-sequence>
<scanned-sequence accession="chr3" name="chr3">
</scanned-sequence>
<mem:has-qvalues>yes</mem:has-qvalues>
</pattern>
<pattern accession="MAX.H12CORE.0.PS.A" name="">
<scanned-sequence accession="chr3" name="chr3">
</scanned-sequence>
<scanned-sequence accession="chr3" name="chr3">
</scanned-sequence>
<mem:has-qvalues>yes</mem:has-qvalues>
</pattern>
<pattern accession="MAX.H12CORE.1.M.C" name="">
<scanned-sequence accession="chr3" name="chr3">
</scanned-sequence>
<scanned-sequence accession="chr3" name="chr3">
</scanned-sequence>
<mem:has-qvalues>yes</mem:has-qvalues>
</pattern>
<pattern accession="MAX.H12CORE.2.S.C" name="">
<scanned-sequence accession="chr3" name="chr3">
</scanned-sequence>
<scanned-sequence accession="chr3" name="chr3">
</scanned-sequence>
<mem:has-qvalues>yes</mem:has-qvalues>
</pattern>
<pattern accession="MAZ.H12CORE.0.P.B" name="">
<scanned-sequence accession="chr3" name="chr3">
<matched-element start="15416420" stop="15416408" score="12.0404" pvalue="2.97e-05">
<sequence>CAGGGGTGGGGCA</sequence>
<mem:qvalue>0.00604</mem:qvalue>
</matched-element>
<matched-element start="15416608" stop="15416596" score="11.8586" pvalue="3.43e-05">
<sequence>GGGGGCAGGCGGA</sequence>
<mem:qvalue>0.00604</mem:qvalue>
</matched-element>
<matched-element start="15416605" stop="15416593" score="10.1818" pvalue="0.000116">
<sequence>GGCAGGCGGAAGG</sequence>
<mem:qvalue>0.0125</mem:qvalue>
</matched-element>
<matched-element start="15416427" stop="15416439" score="9.54545" pvalue="0.000176">
<sequence>CAGAGGAGAGGGC</sequence>
<mem:qvalue>0.0149</mem:qvalue>
</matched-element>
<matched-element start="15416609" stop="15416597" score="8.50505" pvalue="0.000336">
<sequence>GGGGGGCAGGCGG</sequence>
<mem:qvalue>0.0225</mem:qvalue>
</matched-element>
<matched-element start="15416433" stop="15416445" score="8.37374" pvalue="0.000363">
<sequence>AGAGGGCGGGCCT</sequence>
<mem:qvalue>0.023</mem:qvalue>
</matched-element>
<matched-element start="15416389" stop="15416401" score="8.25253" pvalue="0.000391">
<sequence>ATGGGGTGGGGAT</sequence>
<mem:qvalue>0.023</mem:qvalue>
</matched-element>
<matched-element start="15416612" stop="15416624" score="7.85859" pvalue="0.000491">
<sequence>GCAGGGTGGTGTC</sequence>
<mem:qvalue>0.0256</mem:qvalue>
</matched-element>
<matched-element start="15416601" stop="15416589" score="7.13131" pvalue="0.000739">
<sequence>GGCGGAAGGTGGA</sequence>
<mem:qvalue>0.0347</mem:qvalue>
</matched-element>
<matched-element start="15416487" stop="15416475" score="6.20202" pvalue="0.00121">
<sequence>GCCAGGCAGGGAT</sequence>
<mem:qvalue>0.047</mem:qvalue>
</matched-element>
<matched-element start="15416429" stop="15416441" score="6.07071" pvalue="0.0013">
<sequence>GAGGAGAGGGCGG</sequence>
<mem:qvalue>0.047</mem:qvalue>
</matched-element>
<matched-element start="15416486" stop="15416474" score="6.0202" pvalue="0.00133">
<sequence>CCAGGCAGGGATG</sequence>
<mem:qvalue>0.047</mem:qvalue>
</matched-element>
</scanned-sequence>
<scanned-sequence accession="chr3" name="chr3">
<matched-element start="15425884" stop="15425872" score="14.2121" pvalue="4.46e-06">
<sequence>GGCGGGCGGGAGG</sequence>
<mem:qvalue>0.00335</mem:qvalue>
</matched-element>
<matched-element start="15425880" stop="15425868" score="13.8182" pvalue="6.49e-06">
<sequence>GGCGGGAGGGACG</sequence>
<mem:qvalue>0.00335</mem:qvalue>
</matched-element>
<matched-element start="15425805" stop="15425817" score="13.6162" pvalue="7.82e-06">
<sequence>GGGGGCCGGAGGC</sequence>
<mem:qvalue>0.00335</mem:qvalue>
</matched-element>
<matched-element start="15425788" stop="15425800" score="13.404" pvalue="9.5e-06">
<sequence>GGAGGCCGGGGGG</sequence>
<mem:qvalue>0.00335</mem:qvalue>
</matched-element>
<matched-element start="15425778" stop="15425790" score="12.8283" pvalue="1.57e-05">
<sequence>GGGGTGAGGGGGA</sequence>
<mem:qvalue>0.00443</mem:qvalue>
</matched-element>
<matched-element start="15425550" stop="15425562" score="11.9192" pvalue="3.28e-05">
<sequence>CGGGGCAGGGAGA</sequence>
<mem:qvalue>0.00604</mem:qvalue>
</matched-element>
<matched-element start="15425755" stop="15425767" score="11.1717" pvalue="5.78e-05">
<sequence>GGAGGGCTGGGGC</sequence>
<mem:qvalue>0.00905</mem:qvalue>
</matched-element>
<matched-element start="15425798" stop="15425810" score="10.7677" pvalue="7.68e-05">
<sequence>GGGCCGAGGGGGC</sequence>
<mem:qvalue>0.0108</mem:qvalue>
</matched-element>
<matched-element start="15425812" stop="15425824" score="10.5657" pvalue="8.9e-05">
<sequence>GGAGGCCGGGACG</sequence>
<mem:qvalue>0.0114</mem:qvalue>
</matched-element>
<matched-element start="15425554" stop="15425566" score="10.4242" pvalue="9.77e-05">
<sequence>GCAGGGAGAGGAC</sequence>
<mem:qvalue>0.0115</mem:qvalue>
</matched-element>
<matched-element start="15425404" stop="15425416" score="9.64646" pvalue="0.000165">
<sequence>GAGGGGTGGTGAC</sequence>
<mem:qvalue>0.0149</mem:qvalue>
</matched-element>
<matched-element start="15425796" stop="15425808" score="9.60606" pvalue="0.000169">
<sequence>GGGGGCCGAGGGG</sequence>
<mem:qvalue>0.0149</mem:qvalue>
</matched-element>
<matched-element start="15425756" stop="15425768" score="9.51515" pvalue="0.000179">
<sequence>GAGGGCTGGGGCT</sequence>
<mem:qvalue>0.0149</mem:qvalue>
</matched-element>
<matched-element start="15425631" stop="15425643" score="9.34343" pvalue="0.0002">
<sequence>GGAGGACGGGGGT</sequence>
<mem:qvalue>0.0157</mem:qvalue>
</matched-element>
<matched-element start="15425876" stop="15425864" score="9.16162" pvalue="0.000224">
<sequence>GGAGGGACGGGAC</sequence>
<mem:qvalue>0.0167</mem:qvalue>
</matched-element>
<matched-element start="15425549" stop="15425561" score="8.61616" pvalue="0.000314">
<sequence>CCGGGGCAGGGAG</sequence>
<mem:qvalue>0.0221</mem:qvalue>
</matched-element>
<matched-element start="15425795" stop="15425807" score="8.29293" pvalue="0.000381">
<sequence>GGGGGGCCGAGGG</sequence>
<mem:qvalue>0.023</mem:qvalue>
</matched-element>
<matched-element start="15425784" stop="15425796" score="8.08081" pvalue="0.000432">
<sequence>AGGGGGAGGCCGG</sequence>
<mem:qvalue>0.0238</mem:qvalue>
</matched-element>
<matched-element start="15425888" stop="15425876" score="8.05051" pvalue="0.00044">
<sequence>CCCGGGCGGGCGG</sequence>
<mem:qvalue>0.0238</mem:qvalue>
</matched-element>
<matched-element start="15425787" stop="15425799" score="7.75758" pvalue="0.00052">
<sequence>GGGAGGCCGGGGG</sequence>
<mem:qvalue>0.0262</mem:qvalue>
</matched-element>
<matched-element start="15425804" stop="15425816" score="7.17172" pvalue="0.000723">
<sequence>AGGGGGCCGGAGG</sequence>
<mem:qvalue>0.0347</mem:qvalue>
</matched-element>
<matched-element start="15425696" stop="15425684" score="7.07071" pvalue="0.000765">
<sequence>TGGGGCTGGGAGG</sequence>
<mem:qvalue>0.0348</mem:qvalue>
</matched-element>
<matched-element start="15425706" stop="15425718" score="6.72727" pvalue="0.00092">
<sequence>GGTGGCAGCGGCG</sequence>
<mem:qvalue>0.0405</mem:qvalue>
</matched-element>
<matched-element start="15425705" stop="15425717" score="6.39394" pvalue="0.0011">
<sequence>CGGTGGCAGCGGC</sequence>
<mem:qvalue>0.0457</mem:qvalue>
</matched-element>
<matched-element start="15425875" stop="15425863" score="6.36364" pvalue="0.00112">
<sequence>GAGGGACGGGACG</sequence>
<mem:qvalue>0.0457</mem:qvalue>
</matched-element>
<matched-element start="15425607" stop="15425619" score="6.33333" pvalue="0.00113">
<sequence>GGAAGGTGTGGAC</sequence>
<mem:qvalue>0.0457</mem:qvalue>
</matched-element>
<matched-element start="15425776" stop="15425788" score="6.12121" pvalue="0.00127">
<sequence>TCGGGGTGAGGGG</sequence>
<mem:qvalue>0.047</mem:qvalue>
</matched-element>
<matched-element start="15425379" stop="15425367" score="6.0202" pvalue="0.00133">
<sequence>CAGAGGAGGGTCG</sequence>
<mem:qvalue>0.047</mem:qvalue>
</matched-element>
</scanned-sequence>
<mem:has-qvalues>yes</mem:has-qvalues>
</pattern>
<pattern accession="MAZ.H12CORE.1.P.B" name="">
<scanned-sequence accession="chr3" name="chr3">
<matched-element start="15416608" stop="15416588" score="11.2182" pvalue="3.35e-05">
<sequence>GGGGGCAGGCGGAAGGTGGAC</sequence>
<mem:qvalue>0.00321</mem:qvalue>
</matched-element>
<matched-element start="15416605" stop="15416585" score="11.2" pvalue="3.39e-05">
<sequence>GGCAGGCGGAAGGTGGACAAG</sequence>
<mem:qvalue>0.00321</mem:qvalue>
</matched-element>
<matched-element start="15416609" stop="15416589" score="11.0636" pvalue="3.65e-05">
<sequence>GGGGGGCAGGCGGAAGGTGGA</sequence>
<mem:qvalue>0.00321</mem:qvalue>
</matched-element>
<matched-element start="15416389" stop="15416409" score="10.3182" pvalue="5.48e-05">
<sequence>ATGGGGTGGGGATAACGGATG</sequence>
<mem:qvalue>0.00399</mem:qvalue>
</matched-element>
<matched-element start="15416598" stop="15416578" score="6.97273" pvalue="0.000289">
<sequence>GGAAGGTGGACAAGAGATAGA</sequence>
<mem:qvalue>0.0122</mem:qvalue>
</matched-element>
<matched-element start="15416427" stop="15416447" score="6" pvalue="0.000449">
<sequence>CAGAGGAGAGGGCGGGCCTTA</sequence>
<mem:qvalue>0.0144</mem:qvalue>
</matched-element>
<matched-element start="15416419" stop="15416439" score="5.81818" pvalue="0.000486">
<sequence>TGAAGGCTCAGAGGAGAGGGC</sequence>
<mem:qvalue>0.0145</mem:qvalue>
</matched-element>
<matched-element start="15416643" stop="15416623" score="5.21818" pvalue="0.000632">
<sequence>GAGAGTAGAGGCCAAAGAGGA</sequence>
<mem:qvalue>0.017</mem:qvalue>
</matched-element>
<matched-element start="15416611" stop="15416591" score="5.20909" pvalue="0.000634">
<sequence>TTGGGGGGCAGGCGGAAGGTG</sequence>
<mem:qvalue>0.017</mem:qvalue>
</matched-element>
<matched-element start="15416424" stop="15416444" score="4.62727" pvalue="0.000812">
<sequence>GCTCAGAGGAGAGGGCGGGCC</sequence>
<mem:qvalue>0.019</mem:qvalue>
</matched-element>
<matched-element start="15416644" stop="15416624" score="4.5" pvalue="0.000856">
<sequence>CGAGAGTAGAGGCCAAAGAGG</sequence>
<mem:qvalue>0.0197</mem:qvalue>
</matched-element>
<matched-element start="15416433" stop="15416453" score="4.39091" pvalue="0.000896">
<sequence>AGAGGGCGGGCCTTAGCATTT</sequence>
<mem:qvalue>0.0201</mem:qvalue>
</matched-element>
<matched-element start="15416602" stop="15416582" score="3.91818" pvalue="0.00109">
<sequence>AGGCGGAAGGTGGACAAGAGA</sequence>
<mem:qvalue>0.0213</mem:qvalue>
</matched-element>
<matched-element start="15416429" stop="15416449" score="3.24545" pvalue="0.00143">
<sequence>GAGGAGAGGGCGGGCCTTAGC</sequence>
<mem:qvalue>0.0246</mem:qvalue>
</matched-element>
<matched-element start="15416421" stop="15416441" score="3.05455" pvalue="0.00154">
<sequence>AAGGCTCAGAGGAGAGGGCGG</sequence>
<mem:qvalue>0.0252</mem:qvalue>
</matched-element>
<matched-element start="15416420" stop="15416400" score="2.97273" pvalue="0.00159">
<sequence>CAGGGGTGGGGCATCCGTTAT</sequence>
<mem:qvalue>0.0252</mem:qvalue>
</matched-element>
<matched-element start="15416487" stop="15416467" score="2.97273" pvalue="0.00159">
<sequence>GCCAGGCAGGGATGATCAAGG</sequence>
<mem:qvalue>0.0252</mem:qvalue>
</matched-element>
<matched-element start="15416422" stop="15416442" score="2.86364" pvalue="0.00166">
<sequence>AGGCTCAGAGGAGAGGGCGGG</sequence>
<mem:qvalue>0.0257</mem:qvalue>
</matched-element>
<matched-element start="15416601" stop="15416581" score="2.42727" pvalue="0.00196">
<sequence>GGCGGAAGGTGGACAAGAGAT</sequence>
<mem:qvalue>0.0283</mem:qvalue>
</matched-element>
<matched-element start="15416646" stop="15416626" score="2.24545" pvalue="0.00211">
<sequence>GGCGAGAGTAGAGGCCAAAGA</sequence>
<mem:qvalue>0.0295</mem:qvalue>
</matched-element>
<matched-element start="15416482" stop="15416462" score="2.23636" pvalue="0.00211">
<sequence>GCAGGGATGATCAAGGTCAGA</sequence>
<mem:qvalue>0.0295</mem:qvalue>
</matched-element>
<matched-element start="15416507" stop="15416527" score="2.23636" pvalue="0.00211">
<sequence>AGTGGGCGAGTCCCGGCAGAT</sequence>
<mem:qvalue>0.0295</mem:qvalue>
</matched-element>
<matched-element start="15416614" stop="15416594" score="2.20909" pvalue="0.00214">
<sequence>TGCTTGGGGGGCAGGCGGAAG</sequence>
<mem:qvalue>0.0295</mem:qvalue>
</matched-element>
<matched-element start="15416610" stop="15416590" score="1.27273" pvalue="0.00303">
<sequence>TGGGGGGCAGGCGGAAGGTGG</sequence>
<mem:qvalue>0.0368</mem:qvalue>
</matched-element>
<matched-element start="15416536" stop="15416556" score="1.02727" pvalue="0.00331">
<sequence>TGGTGGAGAAGATCCGGACAG</sequence>
<mem:qvalue>0.0387</mem:qvalue>
</matched-element>
<matched-element start="15416538" stop="15416558" score="1.02727" pvalue="0.00331">
<sequence>GTGGAGAAGATCCGGACAGCC</sequence>
<mem:qvalue>0.0387</mem:qvalue>
</matched-element>
<matched-element start="15416567" stop="15416547" score="1.02727" pvalue="0.00331">
<sequence>GGTGAGCAGGGCTGTCCGGAT</sequence>
<mem:qvalue>0.0387</mem:qvalue>
</matched-element>
<matched-element start="15416533" stop="15416553" score="0.927273" pvalue="0.00344">
<sequence>CTGTGGTGGAGAAGATCCGGA</sequence>
<mem:qvalue>0.0395</mem:qvalue>
</matched-element>
<matched-element start="15416613" stop="15416593" score="0.463636" pvalue="0.00405">
<sequence>GCTTGGGGGGCAGGCGGAAGG</sequence>
<mem:qvalue>0.0435</mem:qvalue>
</matched-element>
<matched-element start="15416357" stop="15416377" score="0.381818" pvalue="0.00417">
<sequence>CAAGGGTTGGATTTCAAGGGG</sequence>
<mem:qvalue>0.0438</mem:qvalue>
</matched-element>
</scanned-sequence>
<scanned-sequence accession="chr3" name="chr3">
<matched-element start="15425778" stop="15425798" score="18.8818" pvalue="1.87e-07">
<sequence>GGGGTGAGGGGGAGGCCGGGG</sequence>
<mem:qvalue>0.00021</mem:qvalue>
</matched-element>
<matched-element start="15425880" stop="15425860" score="18.2273" pvalue="3.2e-07">
<sequence>GGCGGGAGGGACGGGACGCGG</sequence>
<mem:qvalue>0.00021</mem:qvalue>
</matched-element>
<matched-element start="15425788" stop="15425808" score="16" pvalue="1.7e-06">
<sequence>GGAGGCCGGGGGGCCGAGGGG</sequence>
<mem:qvalue>0.000731</mem:qvalue>
</matched-element>
<matched-element start="15425884" stop="15425864" score="15.6091" pvalue="2.23e-06">
<sequence>GGCGGGCGGGAGGGACGGGAC</sequence>
<mem:qvalue>0.000731</mem:qvalue>
</matched-element>
<matched-element start="15425784" stop="15425804" score="14.8" pvalue="3.84e-06">
<sequence>AGGGGGAGGCCGGGGGGCCGA</sequence>
<mem:qvalue>0.001</mem:qvalue>
</matched-element>
<matched-element start="15425805" stop="15425825" score="14.5273" pvalue="4.6e-06">
<sequence>GGGGGCCGGAGGCCGGGACGA</sequence>
<mem:qvalue>0.001</mem:qvalue>
</matched-element>
<matched-element start="15425795" stop="15425815" score="13.1273" pvalue="1.11e-05">
<sequence>GGGGGGCCGAGGGGGCCGGAG</sequence>
<mem:qvalue>0.00208</mem:qvalue>
</matched-element>
<matched-element start="15425787" stop="15425807" score="12.5818" pvalue="1.54e-05">
<sequence>GGGAGGCCGGGGGGCCGAGGG</sequence>
<mem:qvalue>0.00244</mem:qvalue>
</matched-element>
<matched-element start="15425781" stop="15425801" score="12.4364" pvalue="1.67e-05">
<sequence>GTGAGGGGGAGGCCGGGGGGC</sequence>
<mem:qvalue>0.00244</mem:qvalue>
</matched-element>
<matched-element start="15425888" stop="15425868" score="11.6364" pvalue="2.65e-05">
<sequence>CCCGGGCGGGCGGGAGGGACG</sequence>
<mem:qvalue>0.00321</mem:qvalue>
</matched-element>
<matched-element start="15425796" stop="15425816" score="11.4364" pvalue="2.97e-05">
<sequence>GGGGGCCGAGGGGGCCGGAGG</sequence>
<mem:qvalue>0.00321</mem:qvalue>
</matched-element>
<matched-element start="15425702" stop="15425682" score="11.0545" pvalue="3.67e-05">
<sequence>AGTAAGTGGGGCTGGGAGGAC</sequence>
<mem:qvalue>0.00321</mem:qvalue>
</matched-element>
<matched-element start="15425798" stop="15425818" score="10.9091" pvalue="3.98e-05">
<sequence>GGGCCGAGGGGGCCGGAGGCC</sequence>
<mem:qvalue>0.00323</mem:qvalue>
</matched-element>
<matched-element start="15425782" stop="15425802" score="10.8182" pvalue="4.18e-05">
<sequence>TGAGGGGGAGGCCGGGGGGCC</sequence>
<mem:qvalue>0.00323</mem:qvalue>
</matched-element>
<matched-element start="15425776" stop="15425796" score="10" pvalue="6.48e-05">
<sequence>TCGGGGTGAGGGGGAGGCCGG</sequence>
<mem:qvalue>0.00447</mem:qvalue>
</matched-element>
<matched-element start="15425549" stop="15425569" score="9.42727" pvalue="8.73e-05">
<sequence>CCGGGGCAGGGAGAGGACTAG</sequence>
<mem:qvalue>0.00572</mem:qvalue>
</matched-element>
<matched-element start="15425607" stop="15425627" score="8.86364" pvalue="0.000116">
<sequence>GGAAGGTGTGGACGGGGACTA</sequence>
<mem:qvalue>0.00725</mem:qvalue>
</matched-element>
<matched-element start="15425790" stop="15425810" score="8.56364" pvalue="0.000135">
<sequence>AGGCCGGGGGGCCGAGGGGGC</sequence>
<mem:qvalue>0.00796</mem:qvalue>
</matched-element>
<matched-element start="15425603" stop="15425623" score="8.46364" pvalue="0.000142">
<sequence>GTGAGGAAGGTGTGGACGGGG</sequence>
<mem:qvalue>0.00796</mem:qvalue>
</matched-element>
<matched-element start="15425876" stop="15425856" score="8.28182" pvalue="0.000155">
<sequence>GGAGGGACGGGACGCGGTGCA</sequence>
<mem:qvalue>0.00796</mem:qvalue>
</matched-element>
<matched-element start="15425804" stop="15425824" score="8.11818" pvalue="0.000168">
<sequence>AGGGGGCCGGAGGCCGGGACG</sequence>
<mem:qvalue>0.00796</mem:qvalue>
</matched-element>
<matched-element start="15425631" stop="15425651" score="8.10909" pvalue="0.000168">
<sequence>GGAGGACGGGGGTTAGGTGAA</sequence>
<mem:qvalue>0.00796</mem:qvalue>
</matched-element>
<matched-element start="15425783" stop="15425803" score="8.10909" pvalue="0.000168">
<sequence>GAGGGGGAGGCCGGGGGGCCG</sequence>
<mem:qvalue>0.00796</mem:qvalue>
</matched-element>
<matched-element start="15425755" stop="15425775" score="8.09091" pvalue="0.00017">
<sequence>GGAGGGCTGGGGCTGCCCCGT</sequence>
<mem:qvalue>0.00796</mem:qvalue>
</matched-element>
<matched-element start="15425875" stop="15425855" score="7.95455" pvalue="0.000182">
<sequence>GAGGGACGGGACGCGGTGCAG</sequence>
<mem:qvalue>0.00821</mem:qvalue>
</matched-element>
<matched-element start="15425627" stop="15425647" score="7.8" pvalue="0.000196">
<sequence>AGATGGAGGACGGGGGTTAGG</sequence>
<mem:qvalue>0.00855</mem:qvalue>
</matched-element>
<matched-element start="15425812" stop="15425832" score="6.70909" pvalue="0.000326">
<sequence>GGAGGCCGGGACGAGTGCAAT</sequence>
<mem:qvalue>0.0134</mem:qvalue>
[truncated: 666,483 more chars]
