# Supplementary material for: Super-Enhancer Drives THBS3 Expression to Regulate the Proliferation and Differentiation of Bovine Muscle Stem Cells
Source: Animals (Basel). 2025 Sep 6;15(17):2615. doi: 10.3390/ani15172615 (PMC12427415; doi:10.3390/ani15172615)
Supplement: Supplementary file 1 [file animals-15-02615-s001.zip › E15_E16-motifs/fimo.gff]

##gff-version 3
chr3	fimo	nucleotide_motif	15416414	15416428	37.5	+	.	Name=AP2A.H12CORE.0.PSM.A_chr3+;Alias=;ID=AP2A.H12CORE.0.PSM.A-1-chr3;pvalue=0.000178;qvalue=0.0489;sequence=ACCCCTGAAGGCTCA;
chr3	fimo	nucleotide_motif	15425807	15425821	43.3	+	.	Name=AP2A.H12CORE.0.PSM.A_chr3+;Alias=;ID=AP2A.H12CORE.0.PSM.A-1-chr3;pvalue=4.62e-05;qvalue=0.0434;sequence=GGGCCGGAGGCCGGG;
chr3	fimo	nucleotide_motif	15425878	15425892	41.3	-	.	Name=AP2A.H12CORE.0.PSM.A_chr3-;Alias=;ID=AP2A.H12CORE.0.PSM.A-2-chr3;pvalue=7.41e-05;qvalue=0.0434;sequence=GGGCCCCGGGCGGGC;
chr3	fimo	nucleotide_motif	15425880	15425894	40.4	+	.	Name=AP2A.H12CORE.0.PSM.A_chr3+;Alias=;ID=AP2A.H12CORE.0.PSM.A-3-chr3;pvalue=9.06e-05;qvalue=0.0434;sequence=ccgcccgGGGCCCGG;
chr3	fimo	nucleotide_motif	15425805	15425819	36.8	-	.	Name=AP2A.H12CORE.0.PSM.A_chr3-;Alias=;ID=AP2A.H12CORE.0.PSM.A-4-chr3;pvalue=0.000206;qvalue=0.0489;sequence=CGGCCTCCGGCCCCC;
chr3	fimo	nucleotide_motif	15425316	15425330	36.7	+	.	Name=AP2A.H12CORE.0.PSM.A_chr3+;Alias=;ID=AP2A.H12CORE.0.PSM.A-5-chr3;pvalue=0.000212;qvalue=0.0489;sequence=GGGCCTTGGGGTCTA;
chr3	fimo	nucleotide_motif	15425790	15425804	36.2	+	.	Name=AP2A.H12CORE.0.PSM.A_chr3+;Alias=;ID=AP2A.H12CORE.0.PSM.A-6-chr3;pvalue=0.000238;qvalue=0.0489;sequence=AGGCCGGGGGGCCGA;
chr3	fimo	nucleotide_motif	15425310	15425324	45.6	-	.	Name=AP2C.H12CORE.0.PSM.A_chr3-;Alias=;ID=AP2C.H12CORE.0.PSM.A-1-chr3;pvalue=2.73e-05;qvalue=0.0376;sequence=CCAAGGCCCGAGGGT;
chr3	fimo	nucleotide_motif	15416410	15416425	33.3	-	.	Name=CTCFL.H12CORE.0.P.B_chr3-;Alias=;ID=CTCFL.H12CORE.0.P.B-1-chr3;pvalue=0.000462;qvalue=0.0491;sequence=GCCTTCAGGGGTGGGG;
chr3	fimo	nucleotide_motif	15416619	15416634	33.3	-	.	Name=CTCFL.H12CORE.0.P.B_chr3-;Alias=;ID=CTCFL.H12CORE.0.P.B-2-chr3;pvalue=0.000468;qvalue=0.0491;sequence=GGCCAAAGAGGACACC;
chr3	fimo	nucleotide_motif	15416427	15416442	33.1	+	.	Name=CTCFL.H12CORE.0.P.B_chr3+;Alias=;ID=CTCFL.H12CORE.0.P.B-3-chr3;pvalue=0.000484;qvalue=0.0491;sequence=CAGAGGAGAGGGCGGG;
chr3	fimo	nucleotide_motif	15425766	15425781	40.9	-	.	Name=CTCFL.H12CORE.0.P.B_chr3-;Alias=;ID=CTCFL.H12CORE.0.P.B-1-chr3;pvalue=8.14e-05;qvalue=0.043;sequence=CCCCGAACGGGGCAGC;
chr3	fimo	nucleotide_motif	15425875	15425890	40.3	-	.	Name=CTCFL.H12CORE.0.P.B_chr3-;Alias=;ID=CTCFL.H12CORE.0.P.B-2-chr3;pvalue=9.39e-05;qvalue=0.043;sequence=GCCCCGGGCGGGCGGG;
chr3	fimo	nucleotide_motif	15425879	15425894	39.4	+	.	Name=CTCFL.H12CORE.0.P.B_chr3+;Alias=;ID=CTCFL.H12CORE.0.P.B-3-chr3;pvalue=0.000116;qvalue=0.043;sequence=cccgcccgGGGCCCGG;
chr3	fimo	nucleotide_motif	15425878	15425893	37.4	+	.	Name=CTCFL.H12CORE.0.P.B_chr3+;Alias=;ID=CTCFL.H12CORE.0.P.B-4-chr3;pvalue=0.000182;qvalue=0.0491;sequence=gcccgcccgGGGCCCG;
chr3	fimo	nucleotide_motif	15425765	15425780	35.3	-	.	Name=CTCFL.H12CORE.0.P.B_chr3-;Alias=;ID=CTCFL.H12CORE.0.P.B-5-chr3;pvalue=0.000296;qvalue=0.0491;sequence=CCCGAACGGGGCAGCC;
chr3	fimo	nucleotide_motif	15425798	15425813	34.6	+	.	Name=CTCFL.H12CORE.0.P.B_chr3+;Alias=;ID=CTCFL.H12CORE.0.P.B-6-chr3;pvalue=0.000346;qvalue=0.0491;sequence=GGGCCGAGGGGGCCGG;
chr3	fimo	nucleotide_motif	15425799	15425814	33.9	+	.	Name=CTCFL.H12CORE.0.P.B_chr3+;Alias=;ID=CTCFL.H12CORE.0.P.B-7-chr3;pvalue=0.000408;qvalue=0.0491;sequence=GGCCGAGGGGGCCGGA;
chr3	fimo	nucleotide_motif	15425796	15425811	33.2	+	.	Name=CTCFL.H12CORE.0.P.B_chr3+;Alias=;ID=CTCFL.H12CORE.0.P.B-8-chr3;pvalue=0.000474;qvalue=0.0491;sequence=GGGGGCCGAGGGGGCC;
chr3	fimo	nucleotide_motif	15425871	15425883	54.9	-	.	Name=E2F1.H12CORE.0.P.B_chr3-;Alias=;ID=E2F1.H12CORE.0.P.B-1-chr3;pvalue=3.26e-06;qvalue=0.00397;sequence=GCGGGCGGGAGGG;
chr3	fimo	nucleotide_motif	15425872	15425882	54.5	-	.	Name=E2F3.H12CORE.0.P.B_chr3-;Alias=;ID=E2F3.H12CORE.0.P.B-1-chr3;pvalue=3.5e-06;qvalue=0.00462;sequence=CGGGCGGGAGG;
chr3	fimo	nucleotide_motif	15425876	15425886	41.9	-	.	Name=E2F3.H12CORE.0.P.B_chr3-;Alias=;ID=E2F3.H12CORE.0.P.B-2-chr3;pvalue=6.39e-05;qvalue=0.0421;sequence=CGGGCGGGCGG;
chr3	fimo	nucleotide_motif	15425871	15425883	51.7	-	.	Name=E2F4.H12CORE.1.P.B_chr3-;Alias=;ID=E2F4.H12CORE.1.P.B-1-chr3;pvalue=6.69e-06;qvalue=0.00786;sequence=GCGGGCGGGAGGG;
chr3	fimo	nucleotide_motif	15425872	15425882	51.3	-	.	Name=E2F6.H12CORE.0.P.B_chr3-;Alias=;ID=E2F6.H12CORE.0.P.B-1-chr3;pvalue=7.43e-06;qvalue=0.0102;sequence=CGGGCGGGAGG;
chr3	fimo	nucleotide_motif	15425871	15425882	48.3	-	.	Name=E2F7.H12CORE.1.P.B_chr3-;Alias=;ID=E2F7.H12CORE.1.P.B-1-chr3;pvalue=1.46e-05;qvalue=0.0201;sequence=CGGGCGGGAGGG;
chr3	fimo	nucleotide_motif	15416591	15416606	47.9	-	.	Name=ELF5.H12CORE.0.PSM.A_chr3-;Alias=;ID=ELF5.H12CORE.0.PSM.A-1-chr3;pvalue=1.62e-05;qvalue=0.0277;sequence=GGGCAGGCGGAAGGTG;
chr3	fimo	nucleotide_motif	15416463	15416473	49.7	-	.	Name=ERR1.H12CORE.0.PSM.A_chr3-;Alias=;ID=ERR1.H12CORE.0.PSM.A-1-chr3;pvalue=1.07e-05;qvalue=0.0176;sequence=ATCAAGGTCAG;
chr3	fimo	nucleotide_motif	15416462	15416473	47.6	-	.	Name=ERR2.H12CORE.0.PSM.A_chr3-;Alias=;ID=ERR2.H12CORE.0.PSM.A-1-chr3;pvalue=1.72e-05;qvalue=0.0285;sequence=ATCAAGGTCAGA;
chr3	fimo	nucleotide_motif	15416463	15416473	49.6	-	.	Name=ERR3.H12CORE.0.PSM.A_chr3-;Alias=;ID=ERR3.H12CORE.0.PSM.A-1-chr3;pvalue=1.09e-05;qvalue=0.0165;sequence=ATCAAGGTCAG;
chr3	fimo	nucleotide_motif	15425803	15425825	43.4	-	.	Name=GLI4.H12CORE.0.P.C_chr3-;Alias=;ID=GLI4.H12CORE.0.P.C-1-chr3;pvalue=4.51e-05;qvalue=0.0492;sequence=TCGTCCCGGCCTCCGGCCCCCTC;
chr3	fimo	nucleotide_motif	15425796	15425818	41.1	-	.	Name=GLI4.H12CORE.0.P.C_chr3-;Alias=;ID=GLI4.H12CORE.0.P.C-2-chr3;pvalue=7.71e-05;qvalue=0.0492;sequence=GGCCTCCGGCCCCCTCGGCCCCC;
chr3	fimo	nucleotide_motif	15416604	15416617	38.6	-	.	Name=GLIS1.H12CORE.0.P.B_chr3-;Alias=;ID=GLIS1.H12CORE.0.P.B-1-chr3;pvalue=0.000136;qvalue=0.0494;sequence=CCCTGCTTGGGGGG;
chr3	fimo	nucleotide_motif	15416602	15416615	38.2	-	.	Name=GLIS1.H12CORE.0.P.B_chr3-;Alias=;ID=GLIS1.H12CORE.0.P.B-2-chr3;pvalue=0.00015;qvalue=0.0494;sequence=CTGCTTGGGGGGCA;
chr3	fimo	nucleotide_motif	15416603	15416616	35.8	-	.	Name=GLIS1.H12CORE.0.P.B_chr3-;Alias=;ID=GLIS1.H12CORE.0.P.B-3-chr3;pvalue=0.000262;qvalue=0.0494;sequence=CCTGCTTGGGGGGC;
chr3	fimo	nucleotide_motif	15425789	15425802	42.4	+	.	Name=GLIS1.H12CORE.0.P.B_chr3+;Alias=;ID=GLIS1.H12CORE.0.P.B-1-chr3;pvalue=5.69e-05;qvalue=0.0494;sequence=GAGGCCGGGGGGCC;
chr3	fimo	nucleotide_motif	15425781	15425794	36.2	+	.	Name=GLIS1.H12CORE.0.P.B_chr3+;Alias=;ID=GLIS1.H12CORE.0.P.B-2-chr3;pvalue=0.000239;qvalue=0.0494;sequence=GTGAGGGGGAGGCC;
chr3	fimo	nucleotide_motif	15425878	15425891	36	-	.	Name=GLIS1.H12CORE.0.P.B_chr3-;Alias=;ID=GLIS1.H12CORE.0.P.B-3-chr3;pvalue=0.000253;qvalue=0.0494;sequence=GGCCCCGGGCGGGC;
chr3	fimo	nucleotide_motif	15425870	15425883	35.3	-	.	Name=GLIS1.H12CORE.0.P.B_chr3-;Alias=;ID=GLIS1.H12CORE.0.P.B-4-chr3;pvalue=0.000295;qvalue=0.0494;sequence=GCGGGCGGGAGGGA;
chr3	fimo	nucleotide_motif	15425466	15425479	35.1	-	.	Name=GLIS1.H12CORE.0.P.B_chr3-;Alias=;ID=GLIS1.H12CORE.0.P.B-5-chr3;pvalue=0.000306;qvalue=0.0494;sequence=CTTTCCTGGGGTTA;
chr3	fimo	nucleotide_motif	15425798	15425811	35.1	+	.	Name=GLIS1.H12CORE.0.P.B_chr3+;Alias=;ID=GLIS1.H12CORE.0.P.B-6-chr3;pvalue=0.000306;qvalue=0.0494;sequence=GGGCCGAGGGGGCC;
chr3	fimo	nucleotide_motif	15416600	15416618	45	-	.	Name=GLIS1.H12CORE.2.SM.B_chr3-;Alias=;ID=GLIS1.H12CORE.2.SM.B-1-chr3;pvalue=3.18e-05;qvalue=0.0486;sequence=ACCCTGCTTGGGGGGCAGG;
chr3	fimo	nucleotide_motif	15416601	15416613	45.4	-	.	Name=GLIS3.H12CORE.0.P.C_chr3-;Alias=;ID=GLIS3.H12CORE.0.P.C-1-chr3;pvalue=2.9e-05;qvalue=0.0414;sequence=GCTTGGGGGGCAG;
chr3	fimo	nucleotide_motif	15425681	15425693	42.6	-	.	Name=GLIS3.H12CORE.0.P.C_chr3-;Alias=;ID=GLIS3.H12CORE.0.P.C-1-chr3;pvalue=5.53e-05;qvalue=0.0414;sequence=GGCTGGGAGGACT;
chr3	fimo	nucleotide_motif	15425791	15425803	40.1	+	.	Name=GLIS3.H12CORE.0.P.C_chr3+;Alias=;ID=GLIS3.H12CORE.0.P.C-2-chr3;pvalue=9.66e-05;qvalue=0.0482;sequence=GGCCGGGGGGCCG;
chr3	fimo	nucleotide_motif	15416601	15416612	43.8	-	.	Name=GLIS3.H12CORE.1.S.C_chr3-;Alias=;ID=GLIS3.H12CORE.1.S.C-1-chr3;pvalue=4.11e-05;qvalue=0.0445;sequence=CTTGGGGGGCAG;
chr3	fimo	nucleotide_motif	15425792	15425803	42.7	+	.	Name=GLIS3.H12CORE.1.S.C_chr3+;Alias=;ID=GLIS3.H12CORE.1.S.C-1-chr3;pvalue=5.36e-05;qvalue=0.0445;sequence=GCCGGGGGGCCG;
chr3	fimo	nucleotide_motif	15425549	15425568	50.8	+	.	Name=HINFP.H12CORE.0.P.B_chr3+;Alias=;ID=HINFP.H12CORE.0.P.B-1-chr3;pvalue=8.32e-06;qvalue=0.00686;sequence=CCGGGGCAGGGAGAGGACTA;
chr3	fimo	nucleotide_motif	15425620	15425639	49.3	+	.	Name=HINFP.H12CORE.0.P.B_chr3+;Alias=;ID=HINFP.H12CORE.0.P.B-2-chr3;pvalue=1.18e-05;qvalue=0.00686;sequence=GGGGACTAGATGGAGGACGG;
chr3	fimo	nucleotide_motif	15425868	15425887	41.2	-	.	Name=HINFP.H12CORE.0.P.B_chr3-;Alias=;ID=HINFP.H12CORE.0.P.B-3-chr3;pvalue=7.49e-05;qvalue=0.0257;sequence=CCGGGCGGGCGGGAGGGACG;
chr3	fimo	nucleotide_motif	15425800	15425819	39.4	+	.	Name=HINFP.H12CORE.0.P.B_chr3+;Alias=;ID=HINFP.H12CORE.0.P.B-4-chr3;pvalue=0.000116;qvalue=0.0257;sequence=GCCGAGGGGGCCGGAGGCCG;
chr3	fimo	nucleotide_motif	15425793	15425812	38.7	+	.	Name=HINFP.H12CORE.0.P.B_chr3+;Alias=;ID=HINFP.H12CORE.0.P.B-5-chr3;pvalue=0.000134;qvalue=0.0257;sequence=CCGGGGGGCCGAGGGGGCCG;
chr3	fimo	nucleotide_motif	15425593	15425612	38.1	+	.	Name=HINFP.H12CORE.0.P.B_chr3+;Alias=;ID=HINFP.H12CORE.0.P.B-6-chr3;pvalue=0.000155;qvalue=0.0257;sequence=AGGGAGTTTGGTGAGGAAGG;
chr3	fimo	nucleotide_motif	15425776	15425795	37.8	+	.	Name=HINFP.H12CORE.0.P.B_chr3+;Alias=;ID=HINFP.H12CORE.0.P.B-7-chr3;pvalue=0.000167;qvalue=0.0257;sequence=TCGGGGTGAGGGGGAGGCCG;
chr3	fimo	nucleotide_motif	15425864	15425883	37.5	-	.	Name=HINFP.H12CORE.0.P.B_chr3-;Alias=;ID=HINFP.H12CORE.0.P.B-8-chr3;pvalue=0.000176;qvalue=0.0257;sequence=GCGGGCGGGAGGGACGGGAC;
chr3	fimo	nucleotide_motif	15425786	15425805	35.4	+	.	Name=HINFP.H12CORE.0.P.B_chr3+;Alias=;ID=HINFP.H12CORE.0.P.B-9-chr3;pvalue=0.000289;qvalue=0.0374;sequence=GGGGAGGCCGGGGGGCCGAG;
chr3	fimo	nucleotide_motif	15425796	15425815	34.3	+	.	Name=HINFP.H12CORE.0.P.B_chr3+;Alias=;ID=HINFP.H12CORE.0.P.B-10-chr3;pvalue=0.000371;qvalue=0.0417;sequence=GGGGGCCGAGGGGGCCGGAG;
chr3	fimo	nucleotide_motif	15425637	15425656	34	+	.	Name=HINFP.H12CORE.0.P.B_chr3+;Alias=;ID=HINFP.H12CORE.0.P.B-11-chr3;pvalue=0.000393;qvalue=0.0417;sequence=CGGGGGTTAGGTGAAGGATG;
chr3	fimo	nucleotide_motif	15425341	15425352	45.6	+	.	Name=HXC9.H12CORE.0.P.B_chr3+;Alias=;ID=HXC9.H12CORE.0.P.B-1-chr3;pvalue=2.77e-05;qvalue=0.0491;sequence=TAATTTACAGCC;
chr3	fimo	nucleotide_motif	15425500	15425516	66.3	-	.	Name=IRF4.H12CORE.0.P.B_chr3-;Alias=;ID=IRF4.H12CORE.0.P.B-1-chr3;pvalue=2.35e-07;qvalue=0.000395;sequence=AGAAAAGAACTGAAACT;
chr3	fimo	nucleotide_motif	15425497	15425515	57.4	-	.	Name=IRF8.H12CORE.0.P.B_chr3-;Alias=;ID=IRF8.H12CORE.0.P.B-1-chr3;pvalue=1.82e-06;qvalue=0.00317;sequence=GAAAAGAACTGAAACTTTA;
chr3	fimo	nucleotide_motif	15416407	15416419	49	-	.	Name=KLF1.H12CORE.0.P.B_chr3-;Alias=;ID=KLF1.H12CORE.0.P.B-1-chr3;pvalue=1.27e-05;qvalue=0.0179;sequence=AGGGGTGGGGCAT;
chr3	fimo	nucleotide_motif	15416613	15416625	46.3	+	.	Name=KLF1.H12CORE.0.P.B_chr3+;Alias=;ID=KLF1.H12CORE.0.P.B-2-chr3;pvalue=2.32e-05;qvalue=0.0179;sequence=CAGGGTGGTGTCC;
chr3	fimo	nucleotide_motif	15416434	15416446	41.4	+	.	Name=KLF1.H12CORE.0.P.B_chr3+;Alias=;ID=KLF1.H12CORE.0.P.B-3-chr3;pvalue=7.29e-05;qvalue=0.0296;sequence=GAGGGCGGGCCTT;
chr3	fimo	nucleotide_motif	15416390	15416402	38.3	+	.	Name=KLF1.H12CORE.0.P.B_chr3+;Alias=;ID=KLF1.H12CORE.0.P.B-4-chr3;pvalue=0.000148;qvalue=0.0345;sequence=TGGGGTGGGGATA;
chr3	fimo	nucleotide_motif	15416508	15416520	38.2	+	.	Name=KLF1.H12CORE.0.P.B_chr3+;Alias=;ID=KLF1.H12CORE.0.P.B-5-chr3;pvalue=0.000152;qvalue=0.0345;sequence=GTGGGCGAGTCCC;
chr3	fimo	nucleotide_motif	15425405	15425417	41.1	+	.	Name=KLF1.H12CORE.0.P.B_chr3+;Alias=;ID=KLF1.H12CORE.0.P.B-1-chr3;pvalue=7.71e-05;qvalue=0.0296;sequence=AGGGGTGGTGACC;
chr3	fimo	nucleotide_motif	15425756	15425768	38	+	.	Name=KLF1.H12CORE.0.P.B_chr3+;Alias=;ID=KLF1.H12CORE.0.P.B-2-chr3;pvalue=0.000157;qvalue=0.0345;sequence=GAGGGCTGGGGCT;
chr3	fimo	nucleotide_motif	15425757	15425769	37	+	.	Name=KLF1.H12CORE.0.P.B_chr3+;Alias=;ID=KLF1.H12CORE.0.P.B-3-chr3;pvalue=0.000199;qvalue=0.0383;sequence=AGGGCTGGGGCTG;
chr3	fimo	nucleotide_motif	15425777	15425789	36.3	+	.	Name=KLF1.H12CORE.0.P.B_chr3+;Alias=;ID=KLF1.H12CORE.0.P.B-4-chr3;pvalue=0.000236;qvalue=0.0403;sequence=CGGGGTGAGGGGG;
chr3	fimo	nucleotide_motif	15416431	15416445	53.8	+	.	Name=KLF10.H12CORE.0.P.C_chr3+;Alias=;ID=KLF10.H12CORE.0.P.C-1-chr3;pvalue=4.15e-06;qvalue=0.00574;sequence=GGAGAGGGCGGGCCT;
chr3	fimo	nucleotide_motif	15416408	15416422	45.7	-	.	Name=KLF10.H12CORE.0.P.C_chr3-;Alias=;ID=KLF10.H12CORE.0.P.C-2-chr3;pvalue=2.68e-05;qvalue=0.0155;sequence=TTCAGGGGTGGGGCA;
chr3	fimo	nucleotide_motif	15416387	15416401	39.5	+	.	Name=KLF10.H12CORE.0.P.C_chr3+;Alias=;ID=KLF10.H12CORE.0.P.C-3-chr3;pvalue=0.000112;qvalue=0.0155;sequence=CTATGGGGTGGGGAT;
chr3	fimo	nucleotide_motif	15416505	15416519	38.4	+	.	Name=KLF10.H12CORE.0.P.C_chr3+;Alias=;ID=KLF10.H12CORE.0.P.C-4-chr3;pvalue=0.000143;qvalue=0.0158;sequence=ACAGTGGGCGAGTCC;
chr3	fimo	nucleotide_motif	15416555	15416569	30.2	-	.	Name=KLF10.H12CORE.0.P.C_chr3-;Alias=;ID=KLF10.H12CORE.0.P.C-5-chr3;pvalue=0.000961;qvalue=0.0461;sequence=GTGGTGAGCAGGGCT;
chr3	fimo	nucleotide_motif	15425785	15425799	43.3	+	.	Name=KLF10.H12CORE.0.P.C_chr3+;Alias=;ID=KLF10.H12CORE.0.P.C-1-chr3;pvalue=4.67e-05;qvalue=0.0155;sequence=GGGGGAGGCCGGGGG;
chr3	fimo	nucleotide_motif	15425809	15425823	43	+	.	Name=KLF10.H12CORE.0.P.C_chr3+;Alias=;ID=KLF10.H12CORE.0.P.C-2-chr3;pvalue=5e-05;qvalue=0.0155;sequence=GCCGGAGGCCGGGAC;
chr3	fimo	nucleotide_motif	15425605	15425619	42	+	.	Name=KLF10.H12CORE.0.P.C_chr3+;Alias=;ID=KLF10.H12CORE.0.P.C-3-chr3;pvalue=6.27e-05;qvalue=0.0155;sequence=GAGGAAGGTGTGGAC;
chr3	fimo	nucleotide_motif	15425754	15425768	40.6	+	.	Name=KLF10.H12CORE.0.P.C_chr3+;Alias=;ID=KLF10.H12CORE.0.P.C-4-chr3;pvalue=8.7e-05;qvalue=0.0155;sequence=AGGAGGGCTGGGGCT;
chr3	fimo	nucleotide_motif	15425367	15425381	40.2	-	.	Name=KLF10.H12CORE.0.P.C_chr3-;Alias=;ID=KLF10.H12CORE.0.P.C-5-chr3;pvalue=9.59e-05;qvalue=0.0155;sequence=GCCAGAGGAGGGTCG;
chr3	fimo	nucleotide_motif	15425611	15425625	40.1	+	.	Name=KLF10.H12CORE.0.P.C_chr3+;Alias=;ID=KLF10.H12CORE.0.P.C-6-chr3;pvalue=9.86e-05;qvalue=0.0155;sequence=GGTGTGGACGGGGAC;
chr3	fimo	nucleotide_motif	15425786	15425800	39.5	+	.	Name=KLF10.H12CORE.0.P.C_chr3+;Alias=;ID=KLF10.H12CORE.0.P.C-7-chr3;pvalue=0.000111;qvalue=0.0155;sequence=GGGGAGGCCGGGGGG;
chr3	fimo	nucleotide_motif	15425753	15425767	38.9	+	.	Name=KLF10.H12CORE.0.P.C_chr3+;Alias=;ID=KLF10.H12CORE.0.P.C-8-chr3;pvalue=0.00013;qvalue=0.0158;sequence=CAGGAGGGCTGGGGC;
chr3	fimo	nucleotide_motif	15425402	15425416	38.1	+	.	Name=KLF10.H12CORE.0.P.C_chr3+;Alias=;ID=KLF10.H12CORE.0.P.C-9-chr3;pvalue=0.000154;qvalue=0.0158;sequence=CAGAGGGGTGGTGAC;
chr3	fimo	nucleotide_motif	15425863	15425877	38	-	.	Name=KLF10.H12CORE.0.P.C_chr3-;Alias=;ID=KLF10.H12CORE.0.P.C-10-chr3;pvalue=0.00016;qvalue=0.0158;sequence=GGGAGGGACGGGACG;
chr3	fimo	nucleotide_motif	15425802	15425816	37.6	+	.	Name=KLF10.H12CORE.0.P.C_chr3+;Alias=;ID=KLF10.H12CORE.0.P.C-11-chr3;pvalue=0.000173;qvalue=0.0159;sequence=CGAGGGGGCCGGAGG;
chr3	fimo	nucleotide_motif	15425872	15425886	36.5	-	.	Name=KLF10.H12CORE.0.P.C_chr3-;Alias=;ID=KLF10.H12CORE.0.P.C-12-chr3;pvalue=0.000224;qvalue=0.0194;sequence=CGGGCGGGCGGGAGG;
chr3	fimo	nucleotide_motif	15425803	15425817	35.8	+	.	Name=KLF10.H12CORE.0.P.C_chr3+;Alias=;ID=KLF10.H12CORE.0.P.C-13-chr3;pvalue=0.000266;qvalue=0.0216;sequence=GAGGGGGCCGGAGGC;
chr3	fimo	nucleotide_motif	15425868	15425882	35.1	-	.	Name=KLF10.H12CORE.0.P.C_chr3-;Alias=;ID=KLF10.H12CORE.0.P.C-14-chr3;pvalue=0.000311;qvalue=0.0239;sequence=CGGGCGGGAGGGACG;
chr3	fimo	nucleotide_motif	15425864	15425878	33.3	-	.	Name=KLF10.H12CORE.0.P.C_chr3-;Alias=;ID=KLF10.H12CORE.0.P.C-15-chr3;pvalue=0.000467;qvalue=0.0319;sequence=CGGGAGGGACGGGAC;
chr3	fimo	nucleotide_motif	15425690	15425704	33.1	-	.	Name=KLF10.H12CORE.0.P.C_chr3-;Alias=;ID=KLF10.H12CORE.0.P.C-16-chr3;pvalue=0.000486;qvalue=0.0319;sequence=TGAGTAAGTGGGGCT;
chr3	fimo	nucleotide_motif	15425793	15425807	32.8	+	.	Name=KLF10.H12CORE.0.P.C_chr3+;Alias=;ID=KLF10.H12CORE.0.P.C-17-chr3;pvalue=0.000525;qvalue=0.0319;sequence=CCGGGGGGCCGAGGG;
chr3	fimo	nucleotide_motif	15425685	15425699	32.7	-	.	Name=KLF10.H12CORE.0.P.C_chr3-;Alias=;ID=KLF10.H12CORE.0.P.C-18-chr3;pvalue=0.00054;qvalue=0.0319;sequence=AAGTGGGGCTGGGAG;
chr3	fimo	nucleotide_motif	15425780	15425794	32.6	+	.	Name=KLF10.H12CORE.0.P.C_chr3+;Alias=;ID=KLF10.H12CORE.0.P.C-19-chr3;pvalue=0.000548;qvalue=0.0319;sequence=GGTGAGGGGGAGGCC;
chr3	fimo	nucleotide_motif	15425652	15425666	32.6	+	.	Name=KLF10.H12CORE.0.P.C_chr3+;Alias=;ID=KLF10.H12CORE.0.P.C-20-chr3;pvalue=0.000552;qvalue=0.0319;sequence=GGATGGGGTGCTGGT;
chr3	fimo	nucleotide_motif	15425810	15425824	32.1	+	.	Name=KLF10.H12CORE.0.P.C_chr3+;Alias=;ID=KLF10.H12CORE.0.P.C-21-chr3;pvalue=0.000623;qvalue=0.0345;sequence=CCGGAGGCCGGGACG;
chr3	fimo	nucleotide_motif	15425628	15425642	31	+	.	Name=KLF10.H12CORE.0.P.C_chr3+;Alias=;ID=KLF10.H12CORE.0.P.C-22-chr3;pvalue=0.000784;qvalue=0.0405;sequence=GATGGAGGACGGGGG;
chr3	fimo	nucleotide_motif	15425363	15425377	31	-	.	Name=KLF10.H12CORE.0.P.C_chr3-;Alias=;ID=KLF10.H12CORE.0.P.C-23-chr3;pvalue=0.00079;qvalue=0.0405;sequence=GAGGAGGGTCGGTGT;
chr3	fimo	nucleotide_motif	15425684	15425698	29.9	-	.	Name=KLF10.H12CORE.0.P.C_chr3-;Alias=;ID=KLF10.H12CORE.0.P.C-24-chr3;pvalue=0.00102;qvalue=0.0461;sequence=AGTGGGGCTGGGAGG;
chr3	fimo	nucleotide_motif	15425856	15425870	29.8	-	.	Name=KLF10.H12CORE.0.P.C_chr3-;Alias=;ID=KLF10.H12CORE.0.P.C-25-chr3;pvalue=0.00105;qvalue=0.0461;sequence=ACGGGACGCGGTGCA;
chr3	fimo	nucleotide_motif	15425646	15425660	29.7	+	.	Name=KLF10.H12CORE.0.P.C_chr3+;Alias=;ID=KLF10.H12CORE.0.P.C-26-chr3;pvalue=0.00106;qvalue=0.0461;sequence=GGTGAAGGATGGGGT;
chr3	fimo	nucleotide_motif	15425629	15425643	29.6	+	.	Name=KLF10.H12CORE.0.P.C_chr3+;Alias=;ID=KLF10.H12CORE.0.P.C-27-chr3;pvalue=0.00109;qvalue=0.0461;sequence=ATGGAGGACGGGGGT;
chr3	fimo	nucleotide_motif	15425444	15425458	29.5	+	.	Name=KLF10.H12CORE.0.P.C_chr3+;Alias=;ID=KLF10.H12CORE.0.P.C-28-chr3;pvalue=0.00112;qvalue=0.0461;sequence=CAAGGGGGTATTTCT;
chr3	fimo	nucleotide_motif	15425794	15425808	29.5	+	.	Name=KLF10.H12CORE.0.P.C_chr3+;Alias=;ID=KLF10.H12CORE.0.P.C-29-chr3;pvalue=0.00113;qvalue=0.0461;sequence=CGGGGGGCCGAGGGG;
chr3	fimo	nucleotide_motif	15425776	15425790	29.3	+	.	Name=KLF10.H12CORE.0.P.C_chr3+;Alias=;ID=KLF10.H12CORE.0.P.C-30-chr3;pvalue=0.00116;qvalue=0.0461;sequence=TCGGGGTGAGGGGGA;
chr3	fimo	nucleotide_motif	15416587	15416610	45.1	-	.	Name=KLF10.H12CORE.1.PSM.A_chr3-;Alias=;ID=KLF10.H12CORE.1.PSM.A-1-chr3;pvalue=3.1e-05;qvalue=0.0111;sequence=TGGGGGGCAGGCGGAAGGTGGACA;
chr3	fimo	nucleotide_motif	15416426	15416449	31.4	+	.	Name=KLF10.H12CORE.1.PSM.A_chr3+;Alias=;ID=KLF10.H12CORE.1.PSM.A-2-chr3;pvalue=0.000718;qvalue=0.0461;sequence=TCAGAGGAGAGGGCGGGCCTTAGC;
chr3	fimo	nucleotide_motif	15416432	15416455	31.4	+	.	Name=KLF10.H12CORE.1.PSM.A_chr3+;Alias=;ID=KLF10.H12CORE.1.PSM.A-3-chr3;pvalue=0.000718;qvalue=0.0461;sequence=GAGAGGGCGGGCCTTAGCATTTAA;
chr3	fimo	nucleotide_motif	15416388	15416411	30.3	+	.	Name=KLF10.H12CORE.1.PSM.A_chr3+;Alias=;ID=KLF10.H12CORE.1.PSM.A-4-chr3;pvalue=0.000934;qvalue=0.0461;sequence=TATGGGGTGGGGATAACGGATGCC;
chr3	fimo	nucleotide_motif	15425775	15425798	48.3	+	.	Name=KLF10.H12CORE.1.PSM.A_chr3+;Alias=;ID=KLF10.H12CORE.1.PSM.A-1-chr3;pvalue=1.46e-05;qvalue=0.01;sequence=TTCGGGGTGAGGGGGAGGCCGGGG;
chr3	fimo	nucleotide_motif	15425606	15425629	48	+	.	Name=KLF10.H12CORE.1.PSM.A_chr3+;Alias=;ID=KLF10.H12CORE.1.PSM.A-2-chr3;pvalue=1.58e-05;qvalue=0.01;sequence=AGGAAGGTGTGGACGGGGACTAGA;
chr3	fimo	nucleotide_motif	15425783	15425806	46.8	+	.	Name=KLF10.H12CORE.1.PSM.A_chr3+;Alias=;ID=KLF10.H12CORE.1.PSM.A-3-chr3;pvalue=2.1e-05;qvalue=0.01;sequence=GAGGGGGAGGCCGGGGGGCCGAGG;
chr3	fimo	nucleotide_motif	15425792	15425815	40.7	+	.	Name=KLF10.H12CORE.1.PSM.A_chr3+;Alias=;ID=KLF10.H12CORE.1.PSM.A-4-chr3;pvalue=8.59e-05;qvalue=0.0246;sequence=GCCGGGGGGCCGAGGGGGCCGGAG;
chr3	fimo	nucleotide_motif	15425366	15425389	39.7	-	.	Name=KLF10.H12CORE.1.PSM.A_chr3-;Alias=;ID=KLF10.H12CORE.1.PSM.A-5-chr3;pvalue=0.000107;qvalue=0.0256;sequence=TGGTGGGTGCCAGAGGAGGGTCGG;
chr3	fimo	nucleotide_motif	15425368	15425391	38.9	-	.	Name=KLF10.H12CORE.1.PSM.A_chr3-;Alias=;ID=KLF10.H12CORE.1.PSM.A-6-chr3;pvalue=0.00013;qvalue=0.0266;sequence=CGTGGTGGGTGCCAGAGGAGGGTC;
chr3	fimo	nucleotide_motif	15425781	15425804	37.7	+	.	Name=KLF10.H12CORE.1.PSM.A_chr3+;Alias=;ID=KLF10.H12CORE.1.PSM.A-7-chr3;pvalue=0.000169;qvalue=0.0302;sequence=GTGAGGGGGAGGCCGGGGGGCCGA;
chr3	fimo	nucleotide_motif	15425866	15425889	37	-	.	Name=KLF10.H12CORE.1.PSM.A_chr3-;Alias=;ID=KLF10.H12CORE.1.PSM.A-8-chr3;pvalue=0.000198;qvalue=0.0304;sequence=CCCCGGGCGGGCGGGAGGGACGGG;
chr3	fimo	nucleotide_motif	15425537	15425560	36.6	+	.	Name=KLF10.H12CORE.1.PSM.A_chr3+;Alias=;ID=KLF10.H12CORE.1.PSM.A-9-chr3;pvalue=0.000217;qvalue=0.0304;sequence=TTTAGGGATTTTCCGGGGCAGGGA;
chr3	fimo	nucleotide_motif	15425636	15425659	36.3	+	.	Name=KLF10.H12CORE.1.PSM.A_chr3+;Alias=;ID=KLF10.H12CORE.1.PSM.A-10-chr3;pvalue=0.000233;qvalue=0.0304;sequence=ACGGGGGTTAGGTGAAGGATGGGG;
chr3	fimo	nucleotide_motif	15425655	15425678	35.6	+	.	Name=KLF10.H12CORE.1.PSM.A_chr3+;Alias=;ID=KLF10.H12CORE.1.PSM.A-11-chr3;pvalue=0.000275;qvalue=0.0328;sequence=TGGGGTGCTGGTCGGAGGATGGCT;
chr3	fimo	nucleotide_motif	15425782	15425805	34.2	+	.	Name=KLF10.H12CORE.1.PSM.A_chr3+;Alias=;ID=KLF10.H12CORE.1.PSM.A-12-chr3;pvalue=0.000381;qvalue=0.042;sequence=TGAGGGGGAGGCCGGGGGGCCGAG;
chr3	fimo	nucleotide_motif	15425864	15425887	33.6	-	.	Name=KLF10.H12CORE.1.PSM.A_chr3-;Alias=;ID=KLF10.H12CORE.1.PSM.A-13-chr3;pvalue=0.000432;qvalue=0.0442;sequence=CCGGGCGGGCGGGAGGGACGGGAC;
chr3	fimo	nucleotide_motif	15425641	15425664	32.9	+	.	Name=KLF10.H12CORE.1.PSM.A_chr3+;Alias=;ID=KLF10.H12CORE.1.PSM.A-14-chr3;pvalue=0.000515;qvalue=0.0461;sequence=GGTTAGGTGAAGGATGGGGTGCTG;
chr3	fimo	nucleotide_motif	15425862	15425885	32.5	-	.	Name=KLF10.H12CORE.1.PSM.A_chr3-;Alias=;ID=KLF10.H12CORE.1.PSM.A-15-chr3;pvalue=0.00056;qvalue=0.0461;sequence=GGGCGGGCGGGAGGGACGGGACGC;
chr3	fimo	nucleotide_motif	15425434	15425457	32.3	+	.	Name=KLF10.H12CORE.1.PSM.A_chr3+;Alias=;ID=KLF10.H12CORE.1.PSM.A-16-chr3;pvalue=0.000591;qvalue=0.0461;sequence=GGGAAGTTTTCAAGGGGGTATTTC;
chr3	fimo	nucleotide_motif	15425445	15425468	32	+	.	Name=KLF10.H12CORE.1.PSM.A_chr3+;Alias=;ID=KLF10.H12CORE.1.PSM.A-17-chr3;pvalue=0.000624;qvalue=0.0461;sequence=AAGGGGGTATTTCTCAGGCACTAA;
chr3	fimo	nucleotide_motif	15425364	15425387	31.3	-	.	Name=KLF10.H12CORE.1.PSM.A_chr3-;Alias=;ID=KLF10.H12CORE.1.PSM.A-18-chr3;pvalue=0.000739;qvalue=0.0461;sequence=GTGGGTGCCAGAGGAGGGTCGGTG;
chr3	fimo	nucleotide_motif	15425637	15425660	31.2	+	.	Name=KLF10.H12CORE.1.PSM.A_chr3+;Alias=;ID=KLF10.H12CORE.1.PSM.A-19-chr3;pvalue=0.000751;qvalue=0.0461;sequence=CGGGGGTTAGGTGAAGGATGGGGT;
chr3	fimo	nucleotide_motif	15425800	15425823	30.9	+	.	Name=KLF10.H12CORE.1.PSM.A_chr3+;Alias=;ID=KLF10.H12CORE.1.PSM.A-20-chr3;pvalue=0.000805;qvalue=0.0461;sequence=GCCGAGGGGGCCGGAGGCCGGGAC;
chr3	fimo	nucleotide_motif	15425630	15425653	30.8	+	.	Name=KLF10.H12CORE.1.PSM.A_chr3+;Alias=;ID=KLF10.H12CORE.1.PSM.A-21-chr3;pvalue=0.000831;qvalue=0.0461;sequence=TGGAGGACGGGGGTTAGGTGAAGG;
chr3	fimo	nucleotide_motif	15425347	15425370	30.8	-	.	Name=KLF10.H12CORE.1.PSM.A_chr3-;Alias=;ID=KLF10.H12CORE.1.PSM.A-22-chr3;pvalue=0.000835;qvalue=0.0461;sequence=GTCGGTGTTTAGCTGAGGGGCTGT;
chr3	fimo	nucleotide_motif	15425793	15425816	30.6	+	.	Name=KLF10.H12CORE.1.PSM.A_chr3+;Alias=;ID=KLF10.H12CORE.1.PSM.A-23-chr3;pvalue=0.000872;qvalue=0.0461;sequence=CCGGGGGGCCGAGGGGGCCGGAGG;
chr3	fimo	nucleotide_motif	15425873	15425896	30.6	-	.	Name=KLF10.H12CORE.1.PSM.A_chr3-;Alias=;ID=KLF10.H12CORE.1.PSM.A-24-chr3;pvalue=0.000872;qvalue=0.0461;sequence=TTCCGGGCCCCGGGCGGGCGGGAG;
chr3	fimo	nucleotide_motif	15425590	15425613	30.4	+	.	Name=KLF10.H12CORE.1.PSM.A_chr3+;Alias=;ID=KLF10.H12CORE.1.PSM.A-25-chr3;pvalue=0.000908;qvalue=0.0461;sequence=TAGAGGGAGTTTGGTGAGGAAGGT;
chr3	fimo	nucleotide_motif	15425686	15425709	30.1	-	.	Name=KLF10.H12CORE.1.PSM.A_chr3-;Alias=;ID=KLF10.H12CORE.1.PSM.A-26-chr3;pvalue=0.000972;qvalue=0.0464;sequence=CACCGTGAGTAAGTGGGGCTGGGA;
chr3	fimo	nucleotide_motif	15425592	15425615	29.7	+	.	Name=KLF10.H12CORE.1.PSM.A_chr3+;Alias=;ID=KLF10.H12CORE.1.PSM.A-27-chr3;pvalue=0.00106;qvalue=0.049;sequence=GAGGGAGTTTGGTGAGGAAGGTGT;
chr3	fimo	nucleotide_motif	15425548	15425571	29.6	+	.	Name=KLF10.H12CORE.1.PSM.A_chr3+;Alias=;ID=KLF10.H12CORE.1.PSM.A-28-chr3;pvalue=0.00109;qvalue=0.049;sequence=TCCGGGGCAGGGAGAGGACTAGTA;
chr3	fimo	nucleotide_motif	15416432	15416446	59	+	.	Name=KLF11.H12CORE.0.P.B_chr3+;Alias=;ID=KLF11.H12CORE.0.P.B-1-chr3;pvalue=1.26e-06;qvalue=0.00173;sequence=GAGAGGGCGGGCCTT;
chr3	fimo	nucleotide_motif	15416407	15416421	47.1	-	.	Name=KLF11.H12CORE.0.P.B_chr3-;Alias=;ID=KLF11.H12CORE.0.P.B-2-chr3;pvalue=1.93e-05;qvalue=0.0107;sequence=TCAGGGGTGGGGCAT;
chr3	fimo	nucleotide_motif	15416388	15416402	39.2	+	.	Name=KLF11.H12CORE.0.P.B_chr3+;Alias=;ID=KLF11.H12CORE.0.P.B-3-chr3;pvalue=0.00012;qvalue=0.0155;sequence=TATGGGGTGGGGATA;
chr3	fimo	nucleotide_motif	15416506	15416520	35.3	+	.	Name=KLF11.H12CORE.0.P.B_chr3+;Alias=;ID=KLF11.H12CORE.0.P.B-4-chr3;pvalue=0.000297;qvalue=0.0203;sequence=CAGTGGGCGAGTCCC;
chr3	fimo	nucleotide_motif	15416431	15416445	33.4	+	.	Name=KLF11.H12CORE.0.P.B_chr3+;Alias=;ID=KLF11.H12CORE.0.P.B-5-chr3;pvalue=0.000454;qvalue=0.0259;sequence=GGAGAGGGCGGGCCT;
chr3	fimo	nucleotide_motif	15416596	15416610	32.7	-	.	Name=KLF11.H12CORE.0.P.B_chr3-;Alias=;ID=KLF11.H12CORE.0.P.B-6-chr3;pvalue=0.000534;qvalue=0.0281;sequence=TGGGGGGCAGGCGGA;
chr3	fimo	nucleotide_motif	15416554	15416568	31.3	-	.	Name=KLF11.H12CORE.0.P.B_chr3-;Alias=;ID=KLF11.H12CORE.0.P.B-7-chr3;pvalue=0.000735;qvalue=0.0346;sequence=TGGTGAGCAGGGCTG;
chr3	fimo	nucleotide_motif	15416592	15416606	29.5	-	.	Name=KLF11.H12CORE.0.P.B_chr3-;Alias=;ID=KLF11.H12CORE.0.P.B-8-chr3;pvalue=0.00111;qvalue=0.0435;sequence=GGGCAGGCGGAAGGT;
chr3	fimo	nucleotide_motif	15416474	15416488	29.1	-	.	Name=KLF11.H12CORE.0.P.B_chr3-;Alias=;ID=KLF11.H12CORE.0.P.B-9-chr3;pvalue=0.00123;qvalue=0.0451;sequence=GGCCAGGCAGGGATG;
chr3	fimo	nucleotide_motif	15425755	15425769	45.5	+	.	Name=KLF11.H12CORE.0.P.B_chr3+;Alias=;ID=KLF11.H12CORE.0.P.B-1-chr3;pvalue=2.79e-05;qvalue=0.0107;sequence=GGAGGGCTGGGGCTG;
chr3	fimo	nucleotide_motif	15425810	15425824	45	+	.	Name=KLF11.H12CORE.0.P.B_chr3+;Alias=;ID=KLF11.H12CORE.0.P.B-2-chr3;pvalue=3.12e-05;qvalue=0.0107;sequence=CCGGAGGCCGGGACG;
chr3	fimo	nucleotide_motif	15425862	15425876	42.3	-	.	Name=KLF11.H12CORE.0.P.B_chr3-;Alias=;ID=KLF11.H12CORE.0.P.B-3-chr3;pvalue=5.89e-05;qvalue=0.0154;sequence=GGAGGGACGGGACGC;
chr3	fimo	nucleotide_motif	15425786	15425800	41.3	+	.	Name=KLF11.H12CORE.0.P.B_chr3+;Alias=;ID=KLF11.H12CORE.0.P.B-4-chr3;pvalue=7.32e-05;qvalue=0.0154;sequence=GGGGAGGCCGGGGGG;
chr3	fimo	nucleotide_motif	15425871	15425885	41	-	.	Name=KLF11.H12CORE.0.P.B_chr3-;Alias=;ID=KLF11.H12CORE.0.P.B-5-chr3;pvalue=7.89e-05;qvalue=0.0154;sequence=GGGCGGGCGGGAGGG;
chr3	fimo	nucleotide_motif	15425811	15425825	38.9	+	.	Name=KLF11.H12CORE.0.P.B_chr3+;Alias=;ID=KLF11.H12CORE.0.P.B-6-chr3;pvalue=0.000128;qvalue=0.0155;sequence=CGGAGGCCGGGACGA;
chr3	fimo	nucleotide_motif	15425803	15425817	38.8	+	.	Name=KLF11.H12CORE.0.P.B_chr3+;Alias=;ID=KLF11.H12CORE.0.P.B-7-chr3;pvalue=0.000131;qvalue=0.0155;sequence=GAGGGGGCCGGAGGC;
chr3	fimo	nucleotide_motif	15425754	15425768	38.3	+	.	Name=KLF11.H12CORE.0.P.B_chr3+;Alias=;ID=KLF11.H12CORE.0.P.B-8-chr3;pvalue=0.000149;qvalue=0.0155;sequence=AGGAGGGCTGGGGCT;
chr3	fimo	nucleotide_motif	15425867	15425881	38.1	-	.	Name=KLF11.H12CORE.0.P.B_chr3-;Alias=;ID=KLF11.H12CORE.0.P.B-9-chr3;pvalue=0.000153;qvalue=0.0155;sequence=GGGCGGGAGGGACGG;
chr3	fimo	nucleotide_motif	15425684	15425698	38.1	-	.	Name=KLF11.H12CORE.0.P.B_chr3-;Alias=;ID=KLF11.H12CORE.0.P.B-10-chr3;pvalue=0.000154;qvalue=0.0155;sequence=AGTGGGGCTGGGAGG;
chr3	fimo	nucleotide_motif	15425612	15425626	38	+	.	Name=KLF11.H12CORE.0.P.B_chr3+;Alias=;ID=KLF11.H12CORE.0.P.B-11-chr3;pvalue=0.000159;qvalue=0.0155;sequence=GTGTGGACGGGGACT;
chr3	fimo	nucleotide_motif	15425787	15425801	37.2	+	.	Name=KLF11.H12CORE.0.P.B_chr3+;Alias=;ID=KLF11.H12CORE.0.P.B-12-chr3;pvalue=0.000188;qvalue=0.0172;sequence=GGGAGGCCGGGGGGC;
chr3	fimo	nucleotide_motif	15425794	15425808	35.9	+	.	Name=KLF11.H12CORE.0.P.B_chr3+;Alias=;ID=KLF11.H12CORE.0.P.B-13-chr3;pvalue=0.000257;qvalue=0.0203;sequence=CGGGGGGCCGAGGGG;
chr3	fimo	nucleotide_motif	15425804	15425818	35.6	+	.	Name=KLF11.H12CORE.0.P.B_chr3+;Alias=;ID=KLF11.H12CORE.0.P.B-14-chr3;pvalue=0.000277;qvalue=0.0203;sequence=AGGGGGCCGGAGGCC;
chr3	fimo	nucleotide_motif	15425689	15425703	35.3	-	.	Name=KLF11.H12CORE.0.P.B_chr3-;Alias=;ID=KLF11.H12CORE.0.P.B-15-chr3;pvalue=0.000292;qvalue=0.0203;sequence=GAGTAAGTGGGGCTG;
chr3	fimo	nucleotide_motif	15425366	15425380	35.3	-	.	Name=KLF11.H12CORE.0.P.B_chr3-;Alias=;ID=KLF11.H12CORE.0.P.B-16-chr3;pvalue=0.000293;qvalue=0.0203;sequence=CCAGAGGAGGGTCGG;
chr3	fimo	nucleotide_motif	15425403	15425417	35	+	.	Name=KLF11.H12CORE.0.P.B_chr3+;Alias=;ID=KLF11.H12CORE.0.P.B-17-chr3;pvalue=0.000314;qvalue=0.0205;sequence=AGAGGGGTGGTGACC;
chr3	fimo	nucleotide_motif	15425863	15425877	34.3	-	.	Name=KLF11.H12CORE.0.P.B_chr3-;Alias=;ID=KLF11.H12CORE.0.P.B-18-chr3;pvalue=0.000375;qvalue=0.0228;sequence=GGGAGGGACGGGACG;
chr3	fimo	nucleotide_motif	15425548	15425562	34.2	+	.	Name=KLF11.H12CORE.0.P.B_chr3+;Alias=;ID=KLF11.H12CORE.0.P.B-19-chr3;pvalue=0.000383;qvalue=0.0228;sequence=TCCGGGGCAGGGAGA;
chr3	fimo	nucleotide_motif	15425606	15425620	33.1	+	.	Name=KLF11.H12CORE.0.P.B_chr3+;Alias=;ID=KLF11.H12CORE.0.P.B-20-chr3;pvalue=0.000492;qvalue=0.0269;sequence=AGGAAGGTGTGGACG;
chr3	fimo	nucleotide_motif	15425795	15425809	32.2	+	.	Name=KLF11.H12CORE.0.P.B_chr3+;Alias=;ID=KLF11.H12CORE.0.P.B-21-chr3;pvalue=0.000599;qvalue=0.0303;sequence=GGGGGGCCGAGGGGG;
chr3	fimo	nucleotide_motif	15425630	15425644	32	+	.	Name=KLF11.H12CORE.0.P.B_chr3+;Alias=;ID=KLF11.H12CORE.0.P.B-22-chr3;pvalue=0.000623;qvalue=0.0304;sequence=TGGAGGACGGGGGTT;
chr3	fimo	nucleotide_motif	15425781	15425795	30.6	+	.	Name=KLF11.H12CORE.0.P.B_chr3+;Alias=;ID=KLF11.H12CORE.0.P.B-23-chr3;pvalue=0.000879;qvalue=0.0393;sequence=GTGAGGGGGAGGCCG;
chr3	fimo	nucleotide_motif	15425733	15425747	30.4	+	.	Name=KLF11.H12CORE.0.P.B_chr3+;Alias=;ID=KLF11.H12CORE.0.P.B-24-chr3;pvalue=0.000904;qvalue=0.0393;sequence=GAGCAGCCGGGATCG;
chr3	fimo	nucleotide_motif	15425875	15425889	30.4	-	.	Name=KLF11.H12CORE.0.P.B_chr3-;Alias=;ID=KLF11.H12CORE.0.P.B-25-chr3;pvalue=0.000919;qvalue=0.0393;sequence=CCCCGGGCGGGCGGG;
chr3	fimo	nucleotide_motif	15425361	15425375	30.2	-	.	Name=KLF11.H12CORE.0.P.B_chr3-;Alias=;ID=KLF11.H12CORE.0.P.B-26-chr3;pvalue=0.000964;qvalue=0.04;sequence=GGAGGGTCGGTGTTT;
chr3	fimo	nucleotide_motif	15425760	15425774	30	+	.	Name=KLF11.H12CORE.0.P.B_chr3+;Alias=;ID=KLF11.H12CORE.0.P.B-27-chr3;pvalue=0.00101;qvalue=0.0405;sequence=GCTGGGGCTGCCCCG;
chr3	fimo	nucleotide_motif	15425391	15425405	29	-	.	Name=KLF11.H12CORE.0.P.B_chr3-;Alias=;ID=KLF11.H12CORE.0.P.B-28-chr3;pvalue=0.00124;qvalue=0.0451;sequence=TCTGGGGCTGAACTC;
chr3	fimo	nucleotide_motif	15425884	15425898	29	+	.	Name=KLF11.H12CORE.0.P.B_chr3+;Alias=;ID=KLF11.H12CORE.0.P.B-29-chr3;pvalue=0.00126;qvalue=0.0451;sequence=ccgGGGCCCGGAATC;
chr3	fimo	nucleotide_motif	15425855	15425869	28.9	-	.	Name=KLF11.H12CORE.0.P.B_chr3-;Alias=;ID=KLF11.H12CORE.0.P.B-30-chr3;pvalue=0.00129;qvalue=0.0451;sequence=CGGGACGCGGTGCAG;
chr3	fimo	nucleotide_motif	15425777	15425791	28.5	+	.	Name=KLF11.H12CORE.0.P.B_chr3+;Alias=;ID=KLF11.H12CORE.0.P.B-31-chr3;pvalue=0.00142;qvalue=0.0486;sequence=CGGGGTGAGGGGGAG;
chr3	fimo	nucleotide_motif	15416587	15416610	38.6	-	.	Name=KLF11.H12CORE.1.SM.B_chr3-;Alias=;ID=KLF11.H12CORE.1.SM.B-1-chr3;pvalue=0.000136;qvalue=0.0227;sequence=TGGGGGGCAGGCGGAAGGTGGACA;
chr3	fimo	nucleotide_motif	15416432	15416455	34.6	+	.	Name=KLF11.H12CORE.1.SM.B_chr3+;Alias=;ID=KLF11.H12CORE.1.SM.B-2-chr3;pvalue=0.000345;qvalue=0.0317;sequence=GAGAGGGCGGGCCTTAGCATTTAA;
chr3	fimo	nucleotide_motif	15416506	15416529	34	+	.	Name=KLF11.H12CORE.1.SM.B_chr3+;Alias=;ID=KLF11.H12CORE.1.SM.B-3-chr3;pvalue=0.000397;qvalue=0.0325;sequence=CAGTGGGCGAGTCCCGGCAGATGA;
chr3	fimo	nucleotide_motif	15416388	15416411	32.6	+	.	Name=KLF11.H12CORE.1.SM.B_chr3+;Alias=;ID=KLF11.H12CORE.1.SM.B-4-chr3;pvalue=0.000555;qvalue=0.036;sequence=TATGGGGTGGGGATAACGGATGCC;
chr3	fimo	nucleotide_motif	15416426	15416449	32	+	.	Name=KLF11.H12CORE.1.SM.B_chr3+;Alias=;ID=KLF11.H12CORE.1.SM.B-5-chr3;pvalue=0.000633;qvalue=0.0383;sequence=TCAGAGGAGAGGGCGGGCCTTAGC;
chr3	fimo	nucleotide_motif	15416583	15416606	29.9	-	.	Name=KLF11.H12CORE.1.SM.B_chr3-;Alias=;ID=KLF11.H12CORE.1.SM.B-6-chr3;pvalue=0.00103;qvalue=0.0478;sequence=GGGCAGGCGGAAGGTGGACAAGAG;
chr3	fimo	nucleotide_motif	15425775	15425798	54.9	+	.	Name=KLF11.H12CORE.1.SM.B_chr3+;Alias=;ID=KLF11.H12CORE.1.SM.B-1-chr3;pvalue=3.26e-06;qvalue=0.00454;sequence=TTCGGGGTGAGGGGGAGGCCGGGG;
chr3	fimo	nucleotide_motif	15425783	15425806	50.7	+	.	Name=KLF11.H12CORE.1.SM.B_chr3+;Alias=;ID=KLF11.H12CORE.1.SM.B-2-chr3;pvalue=8.42e-06;qvalue=0.00479;sequence=GAGGGGGAGGCCGGGGGGCCGAGG;
chr3	fimo	nucleotide_motif	15425606	15425629	49.9	+	.	Name=KLF11.H12CORE.1.SM.B_chr3+;Alias=;ID=KLF11.H12CORE.1.SM.B-3-chr3;pvalue=1.03e-05;qvalue=0.00479;sequence=AGGAAGGTGTGGACGGGGACTAGA;
chr3	fimo	nucleotide_motif	15425792	15425815	39.2	+	.	Name=KLF11.H12CORE.1.SM.B_chr3+;Alias=;ID=KLF11.H12CORE.1.SM.B-4-chr3;pvalue=0.000121;qvalue=0.0227;sequence=GCCGGGGGGCCGAGGGGGCCGGAG;
chr3	fimo	nucleotide_motif	15425866	15425889	39.1	-	.	Name=KLF11.H12CORE.1.SM.B_chr3-;Alias=;ID=KLF11.H12CORE.1.SM.B-5-chr3;pvalue=0.000122;qvalue=0.0227;sequence=CCCCGGGCGGGCGGGAGGGACGGG;
chr3	fimo	nucleotide_motif	15425781	15425804	39.1	+	.	Name=KLF11.H12CORE.1.SM.B_chr3+;Alias=;ID=KLF11.H12CORE.1.SM.B-6-chr3;pvalue=0.000123;qvalue=0.0227;sequence=GTGAGGGGGAGGCCGGGGGGCCGA;
chr3	fimo	nucleotide_motif	15425590	15425613	39	+	.	Name=KLF11.H12CORE.1.SM.B_chr3+;Alias=;ID=KLF11.H12CORE.1.SM.B-7-chr3;pvalue=0.000127;qvalue=0.0227;sequence=TAGAGGGAGTTTGGTGAGGAAGGT;
chr3	fimo	nucleotide_motif	15425862	15425885	38.2	-	.	Name=KLF11.H12CORE.1.SM.B_chr3-;Alias=;ID=KLF11.H12CORE.1.SM.B-8-chr3;pvalue=0.00015;qvalue=0.0227;sequence=GGGCGGGCGGGAGGGACGGGACGC;
chr3	fimo	nucleotide_motif	15425366	15425389	37.9	-	.	Name=KLF11.H12CORE.1.SM.B_chr3-;Alias=;ID=KLF11.H12CORE.1.SM.B-9-chr3;pvalue=0.000163;qvalue=0.0227;sequence=TGGTGGGTGCCAGAGGAGGGTCGG;
chr3	fimo	nucleotide_motif	15425858	15425881	37.2	-	.	Name=KLF11.H12CORE.1.SM.B_chr3-;Alias=;ID=KLF11.H12CORE.1.SM.B-10-chr3;pvalue=0.000189;qvalue=0.0239;sequence=GGGCGGGAGGGACGGGACGCGGTG;
chr3	fimo	nucleotide_motif	15425537	15425560	36	+	.	Name=KLF11.H12CORE.1.SM.B_chr3+;Alias=;ID=KLF11.H12CORE.1.SM.B-11-chr3;pvalue=0.000252;qvalue=0.0292;sequence=TTTAGGGATTTTCCGGGGCAGGGA;
chr3	fimo	nucleotide_motif	15425782	15425805	35.5	+	.	Name=KLF11.H12CORE.1.SM.B_chr3+;Alias=;ID=KLF11.H12CORE.1.SM.B-12-chr3;pvalue=0.000282;qvalue=0.0298;sequence=TGAGGGGGAGGCCGGGGGGCCGAG;
chr3	fimo	nucleotide_motif	15425636	15425659	35.2	+	.	Name=KLF11.H12CORE.1.SM.B_chr3+;Alias=;ID=KLF11.H12CORE.1.SM.B-13-chr3;pvalue=0.0003;qvalue=0.0298;sequence=ACGGGGGTTAGGTGAAGGATGGGG;
chr3	fimo	nucleotide_motif	15425630	15425653	34.4	+	.	Name=KLF11.H12CORE.1.SM.B_chr3+;Alias=;ID=KLF11.H12CORE.1.SM.B-14-chr3;pvalue=0.000365;qvalue=0.0317;sequence=TGGAGGACGGGGGTTAGGTGAAGG;
chr3	fimo	nucleotide_motif	15425754	15425777	33.5	+	.	Name=KLF11.H12CORE.1.SM.B_chr3+;Alias=;ID=KLF11.H12CORE.1.SM.B-15-chr3;pvalue=0.000444;qvalue=0.0344;sequence=AGGAGGGCTGGGGCTGCCCCGTTC;
chr3	fimo	nucleotide_motif	15425612	15425635	32.9	+	.	Name=KLF11.H12CORE.1.SM.B_chr3+;Alias=;ID=KLF11.H12CORE.1.SM.B-16-chr3;pvalue=0.000511;qvalue=0.036;sequence=GTGTGGACGGGGACTAGATGGAGG;
chr3	fimo	nucleotide_motif	15425641	15425664	32.5	+	.	Name=KLF11.H12CORE.1.SM.B_chr3+;Alias=;ID=KLF11.H12CORE.1.SM.B-17-chr3;pvalue=0.000557;qvalue=0.036;sequence=GGTTAGGTGAAGGATGGGGTGCTG;
chr3	fimo	nucleotide_motif	15425786	15425809	32.4	+	.	Name=KLF11.H12CORE.1.SM.B_chr3+;Alias=;ID=KLF11.H12CORE.1.SM.B-18-chr3;pvalue=0.000568;qvalue=0.036;sequence=GGGGAGGCCGGGGGGCCGAGGGGG;
chr3	fimo	nucleotide_motif	15425368	15425391	31.1	-	.	Name=KLF11.H12CORE.1.SM.B_chr3-;Alias=;ID=KLF11.H12CORE.1.SM.B-19-chr3;pvalue=0.000781;qvalue=0.0453;sequence=CGTGGTGGGTGCCAGAGGAGGGTC;
chr3	fimo	nucleotide_motif	15425777	15425800	30.9	+	.	Name=KLF11.H12CORE.1.SM.B_chr3+;Alias=;ID=KLF11.H12CORE.1.SM.B-20-chr3;pvalue=0.000817;qvalue=0.0455;sequence=CGGGGTGAGGGGGAGGCCGGGGGG;
chr3	fimo	nucleotide_motif	15425655	15425678	30.7	+	.	Name=KLF11.H12CORE.1.SM.B_chr3+;Alias=;ID=KLF11.H12CORE.1.SM.B-21-chr3;pvalue=0.000859;qvalue=0.0456;sequence=TGGGGTGCTGGTCGGAGGATGGCT;
chr3	fimo	nucleotide_motif	15425548	15425571	30.5	+	.	Name=KLF11.H12CORE.1.SM.B_chr3+;Alias=;ID=KLF11.H12CORE.1.SM.B-22-chr3;pvalue=0.000883;qvalue=0.0456;sequence=TCCGGGGCAGGGAGAGGACTAGTA;
chr3	fimo	nucleotide_motif	15425853	15425876	30.1	-	.	Name=KLF11.H12CORE.1.SM.B_chr3-;Alias=;ID=KLF11.H12CORE.1.SM.B-23-chr3;pvalue=0.000984;qvalue=0.0478;sequence=GGAGGGACGGGACGCGGTGCAGTG;
chr3	fimo	nucleotide_motif	15425780	15425803	29.9	+	.	Name=KLF11.H12CORE.1.SM.B_chr3+;Alias=;ID=KLF11.H12CORE.1.SM.B-24-chr3;pvalue=0.00102;qvalue=0.0478;sequence=GGTGAGGGGGAGGCCGGGGGGCCG;
chr3	fimo	nucleotide_motif	15416435	15416452	41.9	+	.	Name=KLF12.H12CORE.0.P.C_chr3+;Alias=;ID=KLF12.H12CORE.0.P.C-1-chr3;pvalue=6.48e-05;qvalue=0.0135;sequence=AGGGCGGGCCTTAGCATT;
chr3	fimo	nucleotide_motif	15416401	15416418	41.3	-	.	Name=KLF12.H12CORE.0.P.C_chr3-;Alias=;ID=KLF12.H12CORE.0.P.C-2-chr3;pvalue=7.39e-05;qvalue=0.0135;sequence=GGGGTGGGGCATCCGTTA;
chr3	fimo	nucleotide_motif	15416391	15416408	39.7	+	.	Name=KLF12.H12CORE.0.P.C_chr3+;Alias=;ID=KLF12.H12CORE.0.P.C-3-chr3;pvalue=0.000108;qvalue=0.0135;sequence=GGGGTGGGGATAACGGAT;
chr3	fimo	nucleotide_motif	15416509	15416526	39.7	+	.	Name=KLF12.H12CORE.0.P.C_chr3+;Alias=;ID=KLF12.H12CORE.0.P.C-4-chr3;pvalue=0.000108;qvalue=0.0135;sequence=TGGGCGAGTCCCGGCAGA;
chr3	fimo	nucleotide_motif	15416429	15416446	35.8	+	.	Name=KLF12.H12CORE.0.P.C_chr3+;Alias=;ID=KLF12.H12CORE.0.P.C-5-chr3;pvalue=0.000262;qvalue=0.0168;sequence=GAGGAGAGGGCGGGCCTT;
chr3	fimo	nucleotide_motif	15416590	15416607	35.1	-	.	Name=KLF12.H12CORE.0.P.C_chr3-;Alias=;ID=KLF12.H12CORE.0.P.C-6-chr3;pvalue=0.00031;qvalue=0.0181;sequence=GGGGCAGGCGGAAGGTGG;
chr3	fimo	nucleotide_motif	15416548	15416565	29.9	-	.	Name=KLF12.H12CORE.0.P.C_chr3-;Alias=;ID=KLF12.H12CORE.0.P.C-7-chr3;pvalue=0.00101;qvalue=0.0377;sequence=TGAGCAGGGCTGTCCGGA;
chr3	fimo	nucleotide_motif	15416421	15416438	29	+	.	Name=KLF12.H12CORE.0.P.C_chr3+;Alias=;ID=KLF12.H12CORE.0.P.C-8-chr3;pvalue=0.00126;qvalue=0.0401;sequence=AAGGCTCAGAGGAGAGGG;
chr3	fimo	nucleotide_motif	15416592	15416609	27.5	-	.	Name=KLF12.H12CORE.0.P.C_chr3-;Alias=;ID=KLF12.H12CORE.0.P.C-9-chr3;pvalue=0.00179;qvalue=0.0482;sequence=GGGGGGCAGGCGGAAGGT;
chr3	fimo	nucleotide_motif	15416535	15416552	27.4	+	.	Name=KLF12.H12CORE.0.P.C_chr3+;Alias=;ID=KLF12.H12CORE.0.P.C-10-chr3;pvalue=0.00183;qvalue=0.0482;sequence=GTGGTGGAGAAGATCCGG;
chr3	fimo	nucleotide_motif	15425861	15425878	47.5	-	.	Name=KLF12.H12CORE.0.P.C_chr3-;Alias=;ID=KLF12.H12CORE.0.P.C-1-chr3;pvalue=1.79e-05;qvalue=0.0135;sequence=CGGGAGGGACGGGACGCG;
chr3	fimo	nucleotide_motif	15425784	15425801	45.3	+	.	Name=KLF12.H12CORE.0.P.C_chr3+;Alias=;ID=KLF12.H12CORE.0.P.C-2-chr3;pvalue=2.97e-05;qvalue=0.0135;sequence=AGGGGGAGGCCGGGGGGC;
chr3	fimo	nucleotide_motif	15425551	15425568	43.5	+	.	Name=KLF12.H12CORE.0.P.C_chr3+;Alias=;ID=KLF12.H12CORE.0.P.C-3-chr3;pvalue=4.43e-05;qvalue=0.0135;sequence=GGGGCAGGGAGAGGACTA;
chr3	fimo	nucleotide_motif	15425757	15425774	42.8	+	.	Name=KLF12.H12CORE.0.P.C_chr3+;Alias=;ID=KLF12.H12CORE.0.P.C-4-chr3;pvalue=5.26e-05;qvalue=0.0135;sequence=AGGGCTGGGGCTGCCCCG;
chr3	fimo	nucleotide_motif	15425609	15425626	41.2	+	.	Name=KLF12.H12CORE.0.P.C_chr3+;Alias=;ID=KLF12.H12CORE.0.P.C-5-chr3;pvalue=7.52e-05;qvalue=0.0135;sequence=AAGGTGTGGACGGGGACT;
chr3	fimo	nucleotide_motif	15425778	15425795	40.9	+	.	Name=KLF12.H12CORE.0.P.C_chr3+;Alias=;ID=KLF12.H12CORE.0.P.C-6-chr3;pvalue=8.04e-05;qvalue=0.0135;sequence=GGGGTGAGGGGGAGGCCG;
chr3	fimo	nucleotide_motif	15425615	15425632	39.4	+	.	Name=KLF12.H12CORE.0.P.C_chr3+;Alias=;ID=KLF12.H12CORE.0.P.C-7-chr3;pvalue=0.000115;qvalue=0.0135;sequence=TGGACGGGGACTAGATGG;
chr3	fimo	nucleotide_motif	15425869	15425886	39.2	-	.	Name=KLF12.H12CORE.0.P.C_chr3-;Alias=;ID=KLF12.H12CORE.0.P.C-8-chr3;pvalue=0.00012;qvalue=0.0135;sequence=CGGGCGGGCGGGAGGGAC;
chr3	fimo	nucleotide_motif	15425807	15425824	38.4	+	.	Name=KLF12.H12CORE.0.P.C_chr3+;Alias=;ID=KLF12.H12CORE.0.P.C-9-chr3;pvalue=0.000146;qvalue=0.0151;sequence=GGGCCGGAGGCCGGGACG;
chr3	fimo	nucleotide_motif	15425865	15425882	37.6	-	.	Name=KLF12.H12CORE.0.P.C_chr3-;Alias=;ID=KLF12.H12CORE.0.P.C-10-chr3;pvalue=0.000172;qvalue=0.0152;sequence=CGGGCGGGAGGGACGGGA;
chr3	fimo	nucleotide_motif	15425783	15425800	37.3	+	.	Name=KLF12.H12CORE.0.P.C_chr3+;Alias=;ID=KLF12.H12CORE.0.P.C-11-chr3;pvalue=0.000184;qvalue=0.0152;sequence=GAGGGGGAGGCCGGGGGG;
chr3	fimo	nucleotide_motif	15425786	15425803	37	+	.	Name=KLF12.H12CORE.0.P.C_chr3+;Alias=;ID=KLF12.H12CORE.0.P.C-12-chr3;pvalue=0.0002;qvalue=0.0152;sequence=GGGGAGGCCGGGGGGCCG;
chr3	fimo	nucleotide_motif	15425683	15425700	36.9	-	.	Name=KLF12.H12CORE.0.P.C_chr3-;Alias=;ID=KLF12.H12CORE.0.P.C-13-chr3;pvalue=0.000203;qvalue=0.0152;sequence=TAAGTGGGGCTGGGAGGA;
chr3	fimo	nucleotide_motif	15425780	15425797	36.7	+	.	Name=KLF12.H12CORE.0.P.C_chr3+;Alias=;ID=KLF12.H12CORE.0.P.C-14-chr3;pvalue=0.000215;qvalue=0.0152;sequence=GGTGAGGGGGAGGCCGGG;
chr3	fimo	nucleotide_motif	15425856	15425873	36.7	-	.	Name=KLF12.H12CORE.0.P.C_chr3-;Alias=;ID=KLF12.H12CORE.0.P.C-15-chr3;pvalue=0.000215;qvalue=0.0152;sequence=GGGACGGGACGCGGTGCA;
chr3	fimo	nucleotide_motif	15425790	15425807	36.3	+	.	Name=KLF12.H12CORE.0.P.C_chr3+;Alias=;ID=KLF12.H12CORE.0.P.C-16-chr3;pvalue=0.000235;qvalue=0.0157;sequence=AGGCCGGGGGGCCGAGGG;
chr3	fimo	nucleotide_motif	15425797	15425814	35.5	+	.	Name=KLF12.H12CORE.0.P.C_chr3+;Alias=;ID=KLF12.H12CORE.0.P.C-17-chr3;pvalue=0.000279;qvalue=0.017;sequence=GGGGCCGAGGGGGCCGGA;
chr3	fimo	nucleotide_motif	15425785	15425802	34.4	+	.	Name=KLF12.H12CORE.0.P.C_chr3+;Alias=;ID=KLF12.H12CORE.0.P.C-18-chr3;pvalue=0.000359;qvalue=0.0201;sequence=GGGGGAGGCCGGGGGGCC;
chr3	fimo	nucleotide_motif	15425857	15425874	34.2	-	.	Name=KLF12.H12CORE.0.P.C_chr3-;Alias=;ID=KLF12.H12CORE.0.P.C-19-chr3;pvalue=0.000379;qvalue=0.0204;sequence=AGGGACGGGACGCGGTGC;
chr3	fimo	nucleotide_motif	15425813	15425830	34	+	.	Name=KLF12.H12CORE.0.P.C_chr3+;Alias=;ID=KLF12.H12CORE.0.P.C-20-chr3;pvalue=0.0004;qvalue=0.0207;sequence=GAGGCCGGGACGAGTGCA;
chr3	fimo	nucleotide_motif	15425556	15425573	33.4	+	.	Name=KLF12.H12CORE.0.P.C_chr3+;Alias=;ID=KLF12.H12CORE.0.P.C-21-chr3;pvalue=0.000456;qvalue=0.0227;sequence=AGGGAGAGGACTAGTAGA;
chr3	fimo	nucleotide_motif	15425758	15425775	33	+	.	Name=KLF12.H12CORE.0.P.C_chr3+;Alias=;ID=KLF12.H12CORE.0.P.C-22-chr3;pvalue=0.000497;qvalue=0.0237;sequence=GGGCTGGGGCTGCCCCGT;
chr3	fimo	nucleotide_motif	15425753	15425770	32.8	+	.	Name=KLF12.H12CORE.0.P.C_chr3+;Alias=;ID=KLF12.H12CORE.0.P.C-23-chr3;pvalue=0.000527;qvalue=0.0237;sequence=CAGGAGGGCTGGGGCTGC;
chr3	fimo	nucleotide_motif	15425633	15425650	32.7	+	.	Name=KLF12.H12CORE.0.P.C_chr3+;Alias=;ID=KLF12.H12CORE.0.P.C-24-chr3;pvalue=0.000535;qvalue=0.0237;sequence=AGGACGGGGGTTAGGTGA;
chr3	fimo	nucleotide_motif	15425406	15425423	32.5	+	.	Name=KLF12.H12CORE.0.P.C_chr3+;Alias=;ID=KLF12.H12CORE.0.P.C-25-chr3;pvalue=0.000555;qvalue=0.0237;sequence=GGGGTGGTGACCCCACTG;
chr3	fimo	nucleotide_motif	15425385	15425402	32.5	-	.	Name=KLF12.H12CORE.0.P.C_chr3-;Alias=;ID=KLF12.H12CORE.0.P.C-26-chr3;pvalue=0.000566;qvalue=0.0237;sequence=GGGGCTGAACTCGTGGTG;
chr3	fimo	nucleotide_motif	15425789	15425806	31.5	+	.	Name=KLF12.H12CORE.0.P.C_chr3+;Alias=;ID=KLF12.H12CORE.0.P.C-27-chr3;pvalue=0.00071;qvalue=0.0289;sequence=GAGGCCGGGGGGCCGAGG;
chr3	fimo	nucleotide_motif	15425678	15425695	30.8	-	.	Name=KLF12.H12CORE.0.P.C_chr3-;Alias=;ID=KLF12.H12CORE.0.P.C-28-chr3;pvalue=0.000831;qvalue=0.0321;sequence=GGGGCTGGGAGGACTTTA;
chr3	fimo	nucleotide_motif	15425656	15425673	30.8	+	.	Name=KLF12.H12CORE.0.P.C_chr3+;Alias=;ID=KLF12.H12CORE.0.P.C-29-chr3;pvalue=0.000837;qvalue=0.0321;sequence=GGGGTGCTGGTCGGAGGA;
chr3	fimo	nucleotide_motif	15425606	15425623	29.6	+	.	Name=KLF12.H12CORE.0.P.C_chr3+;Alias=;ID=KLF12.H12CORE.0.P.C-30-chr3;pvalue=0.0011;qvalue=0.0395;sequence=AGGAAGGTGTGGACGGGG;
chr3	fimo	nucleotide_motif	15425360	15425377	29.5	-	.	Name=KLF12.H12CORE.0.P.C_chr3-;Alias=;ID=KLF12.H12CORE.0.P.C-31-chr3;pvalue=0.00112;qvalue=0.0395;sequence=GAGGAGGGTCGGTGTTTA;
chr3	fimo	nucleotide_motif	15425540	15425557	29.4	+	.	Name=KLF12.H12CORE.0.P.C_chr3+;Alias=;ID=KLF12.H12CORE.0.P.C-32-chr3;pvalue=0.00115;qvalue=0.0397;sequence=AGGGATTTTCCGGGGCAG;
chr3	fimo	nucleotide_motif	15425644	15425661	29.1	+	.	Name=KLF12.H12CORE.0.P.C_chr3+;Alias=;ID=KLF12.H12CORE.0.P.C-33-chr3;pvalue=0.00122;qvalue=0.0401;sequence=TAGGTGAAGGATGGGGTG;
chr3	fimo	nucleotide_motif	15425763	15425780	28.9	+	.	Name=KLF12.H12CORE.0.P.C_chr3+;Alias=;ID=KLF12.H12CORE.0.P.C-34-chr3;pvalue=0.0013;qvalue=0.0401;sequence=GGGGCTGCCCCGTTCGGG;
chr3	fimo	nucleotide_motif	15425795	15425812	28.8	+	.	Name=KLF12.H12CORE.0.P.C_chr3+;Alias=;ID=KLF12.H12CORE.0.P.C-35-chr3;pvalue=0.00131;qvalue=0.0401;sequence=GGGGGGCCGAGGGGGCCG;
chr3	fimo	nucleotide_motif	15425875	15425892	28.8	-	.	Name=KLF12.H12CORE.0.P.C_chr3-;Alias=;ID=KLF12.H12CORE.0.P.C-36-chr3;pvalue=0.00131;qvalue=0.0401;sequence=GGGCCCCGGGCGGGCGGG;
chr3	fimo	nucleotide_motif	15425756	15425773	28.3	-	.	Name=KLF12.H12CORE.0.P.C_chr3-;Alias=;ID=KLF12.H12CORE.0.P.C-37-chr3;pvalue=0.00148;qvalue=0.0432;sequence=GGGGCAGCCCCAGCCCTC;
chr3	fimo	nucleotide_motif	15425605	15425622	28.3	+	.	Name=KLF12.H12CORE.0.P.C_chr3+;Alias=;ID=KLF12.H12CORE.0.P.C-38-chr3;pvalue=0.00148;qvalue=0.0432;sequence=GAGGAAGGTGTGGACGGG;
chr3	fimo	nucleotide_motif	15425651	15425668	28.1	+	.	Name=KLF12.H12CORE.0.P.C_chr3+;Alias=;ID=KLF12.H12CORE.0.P.C-39-chr3;pvalue=0.00156;qvalue=0.0446;sequence=AGGATGGGGTGCTGGTCG;
chr3	fimo	nucleotide_motif	15425798	15425815	27.4	+	.	Name=KLF12.H12CORE.0.P.C_chr3+;Alias=;ID=KLF12.H12CORE.0.P.C-40-chr3;pvalue=0.00181;qvalue=0.0482;sequence=GGGCCGAGGGGGCCGGAG;
chr3	fimo	nucleotide_motif	15425888	15425905	27.4	-	.	Name=KLF12.H12CORE.0.P.C_chr3-;Alias=;ID=KLF12.H12CORE.0.P.C-41-chr3;pvalue=0.00182;qvalue=0.0482;sequence=AGAGCGGGATTCCGGGCC;
chr3	fimo	nucleotide_motif	15425673	15425690	27.1	-	.	Name=KLF12.H12CORE.0.P.C_chr3-;Alias=;ID=KLF12.H12CORE.0.P.C-42-chr3;pvalue=0.00193;qvalue=0.0496;sequence=TGGGAGGACTTTAGCCAT;
chr3	fimo	nucleotide_motif	15425730	15425747	27	+	.	Name=KLF12.H12CORE.0.P.C_chr3+;Alias=;ID=KLF12.H12CORE.0.P.C-43-chr3;pvalue=0.00198;qvalue=0.0496;sequence=TAAGAGCAGCCGGGATCG;
chr3	fimo	nucleotide_motif	15425620	15425637	26.9	+	.	Name=KLF12.H12CORE.0.P.C_chr3+;Alias=;ID=KLF12.H12CORE.0.P.C-44-chr3;pvalue=0.00202;qvalue=0.0496;sequence=GGGGACTAGATGGAGGAC;
chr3	fimo	nucleotide_motif	15425814	15425831	26.9	+	.	Name=KLF12.H12CORE.0.P.C_chr3+;Alias=;ID=KLF12.H12CORE.0.P.C-45-chr3;pvalue=0.00206;qvalue=0.0496;sequence=AGGCCGGGACGAGTGCAA;
chr3	fimo	nucleotide_motif	15425792	15425809	26.8	+	.	Name=KLF12.H12CORE.0.P.C_chr3+;Alias=;ID=KLF12.H12CORE.0.P.C-46-chr3;pvalue=0.00207;qvalue=0.0496;sequence=GCCGGGGGGCCGAGGGGG;
chr3	fimo	nucleotide_motif	15416590	15416609	43.4	-	.	Name=KLF13.H12CORE.1.P.C_chr3-;Alias=;ID=KLF13.H12CORE.1.P.C-1-chr3;pvalue=4.55e-05;qvalue=0.00701;sequence=GGGGGGCAGGCGGAAGGTGG;
chr3	fimo	nucleotide_motif	15416507	15416526	42.5	+	.	Name=KLF13.H12CORE.1.P.C_chr3+;Alias=;ID=KLF13.H12CORE.1.P.C-2-chr3;pvalue=5.6e-05;qvalue=0.00701;sequence=AGTGGGCGAGTCCCGGCAGA;
chr3	fimo	nucleotide_motif	15416433	15416452	39.7	+	.	Name=KLF13.H12CORE.1.P.C_chr3+;Alias=;ID=KLF13.H12CORE.1.P.C-3-chr3;pvalue=0.000107;qvalue=0.00898;sequence=AGAGGGCGGGCCTTAGCATT;
chr3	fimo	nucleotide_motif	15416401	15416420	38.2	-	.	Name=KLF13.H12CORE.1.P.C_chr3-;Alias=;ID=KLF13.H12CORE.1.P.C-4-chr3;pvalue=0.000151;qvalue=0.0108;sequence=CAGGGGTGGGGCATCCGTTA;
chr3	fimo	nucleotide_motif	15416548	15416567	36.1	-	.	Name=KLF13.H12CORE.1.P.C_chr3-;Alias=;ID=KLF13.H12CORE.1.P.C-5-chr3;pvalue=0.000246;qvalue=0.0152;sequence=GGTGAGCAGGGCTGTCCGGA;
chr3	fimo	nucleotide_motif	15416389	15416408	35.6	+	.	Name=KLF13.H12CORE.1.P.C_chr3+;Alias=;ID=KLF13.H12CORE.1.P.C-6-chr3;pvalue=0.000272;qvalue=0.016;sequence=ATGGGGTGGGGATAACGGAT;
chr3	fimo	nucleotide_motif	15416589	15416608	35	-	.	Name=KLF13.H12CORE.1.P.C_chr3-;Alias=;ID=KLF13.H12CORE.1.P.C-7-chr3;pvalue=0.000318;qvalue=0.0174;sequence=GGGGGCAGGCGGAAGGTGGA;
chr3	fimo	nucleotide_motif	15416427	15416446	29.3	+	.	Name=KLF13.H12CORE.1.P.C_chr3+;Alias=;ID=KLF13.H12CORE.1.P.C-8-chr3;pvalue=0.00117;qvalue=0.0386;sequence=CAGAGGAGAGGGCGGGCCTT;
chr3	fimo	nucleotide_motif	15416583	15416602	28.1	-	.	Name=KLF13.H12CORE.1.P.C_chr3-;Alias=;ID=KLF13.H12CORE.1.P.C-9-chr3;pvalue=0.00154;qvalue=0.0433;sequence=AGGCGGAAGGTGGACAAGAG;
chr3	fimo	nucleotide_motif	15416373	15416392	27.3	+	.	Name=KLF13.H12CORE.1.P.C_chr3+;Alias=;ID=KLF13.H12CORE.1.P.C-10-chr3;pvalue=0.00185;qvalue=0.0472;sequence=AGGGGTAGTGAACACTATGG;
chr3	fimo	nucleotide_motif	15416586	15416605	27.3	-	.	Name=KLF13.H12CORE.1.P.C_chr3-;Alias=;ID=KLF13.H12CORE.1.P.C-11-chr3;pvalue=0.00186;qvalue=0.0472;sequence=GGCAGGCGGAAGGTGGACAA;
chr3	fimo	nucleotide_motif	15416429	15416448	26.9	+	.	Name=KLF13.H12CORE.1.P.C_chr3+;Alias=;ID=KLF13.H12CORE.1.P.C-12-chr3;pvalue=0.00202;qvalue=0.0495;sequence=GAGGAGAGGGCGGGCCTTAG;
chr3	fimo	nucleotide_motif	15425778	15425797	57.4	+	.	Name=KLF13.H12CORE.1.P.C_chr3+;Alias=;ID=KLF13.H12CORE.1.P.C-1-chr3;pvalue=1.8e-06;qvalue=0.00257;sequence=GGGGTGAGGGGGAGGCCGGG;
chr3	fimo	nucleotide_motif	15425683	15425702	48.3	-	.	Name=KLF13.H12CORE.1.P.C_chr3-;Alias=;ID=KLF13.H12CORE.1.P.C-2-chr3;pvalue=1.47e-05;qvalue=0.00657;sequence=AGTAAGTGGGGCTGGGAGGA;
chr3	fimo	nucleotide_motif	15425805	15425824	47.1	+	.	Name=KLF13.H12CORE.1.P.C_chr3+;Alias=;ID=KLF13.H12CORE.1.P.C-3-chr3;pvalue=1.94e-05;qvalue=0.00657;sequence=GGGGGCCGGAGGCCGGGACG;
chr3	fimo	nucleotide_motif	15425788	15425807	47	+	.	Name=KLF13.H12CORE.1.P.C_chr3+;Alias=;ID=KLF13.H12CORE.1.P.C-4-chr3;pvalue=1.97e-05;qvalue=0.00657;sequence=GGAGGCCGGGGGGCCGAGGG;
chr3	fimo	nucleotide_motif	15425865	15425884	46	-	.	Name=KLF13.H12CORE.1.P.C_chr3-;Alias=;ID=KLF13.H12CORE.1.P.C-5-chr3;pvalue=2.49e-05;qvalue=0.00657;sequence=GGCGGGCGGGAGGGACGGGA;
chr3	fimo	nucleotide_motif	15425784	15425803	45.4	+	.	Name=KLF13.H12CORE.1.P.C_chr3+;Alias=;ID=KLF13.H12CORE.1.P.C-6-chr3;pvalue=2.86e-05;qvalue=0.00657;sequence=AGGGGGAGGCCGGGGGGCCG;
chr3	fimo	nucleotide_motif	15425656	15425675	44.3	+	.	Name=KLF13.H12CORE.1.P.C_chr3+;Alias=;ID=KLF13.H12CORE.1.P.C-7-chr3;pvalue=3.7e-05;qvalue=0.00657;sequence=GGGGTGCTGGTCGGAGGATG;
chr3	fimo	nucleotide_motif	15425787	15425806	44.3	+	.	Name=KLF13.H12CORE.1.P.C_chr3+;Alias=;ID=KLF13.H12CORE.1.P.C-8-chr3;pvalue=3.7e-05;qvalue=0.00657;sequence=GGGAGGCCGGGGGGCCGAGG;
chr3	fimo	nucleotide_motif	15425861	15425880	43	-	.	Name=KLF13.H12CORE.1.P.C_chr3-;Alias=;ID=KLF13.H12CORE.1.P.C-9-chr3;pvalue=5.02e-05;qvalue=0.00701;sequence=GGCGGGAGGGACGGGACGCG;
chr3	fimo	nucleotide_motif	15425804	15425823	42.3	+	.	Name=KLF13.H12CORE.1.P.C_chr3+;Alias=;ID=KLF13.H12CORE.1.P.C-10-chr3;pvalue=5.92e-05;qvalue=0.00701;sequence=AGGGGGCCGGAGGCCGGGAC;
chr3	fimo	nucleotide_motif	15425795	15425814	41.9	+	.	Name=KLF13.H12CORE.1.P.C_chr3+;Alias=;ID=KLF13.H12CORE.1.P.C-11-chr3;pvalue=6.48e-05;qvalue=0.00709;sequence=GGGGGGCCGAGGGGGCCGGA;
chr3	fimo	nucleotide_motif	15425607	15425626	40.5	+	.	Name=KLF13.H12CORE.1.P.C_chr3+;Alias=;ID=KLF13.H12CORE.1.P.C-12-chr3;pvalue=8.81e-05;qvalue=0.00895;sequence=GGAAGGTGTGGACGGGGACT;
chr3	fimo	nucleotide_motif	15425613	15425632	40.1	+	.	Name=KLF13.H12CORE.1.P.C_chr3+;Alias=;ID=KLF13.H12CORE.1.P.C-13-chr3;pvalue=9.78e-05;qvalue=0.00898;sequence=TGTGGACGGGGACTAGATGG;
chr3	fimo	nucleotide_motif	15425631	15425650	39.8	+	.	Name=KLF13.H12CORE.1.P.C_chr3+;Alias=;ID=KLF13.H12CORE.1.P.C-14-chr3;pvalue=0.000105;qvalue=0.00898;sequence=GGAGGACGGGGGTTAGGTGA;
chr3	fimo	nucleotide_motif	15425755	15425774	39.3	+	.	Name=KLF13.H12CORE.1.P.C_chr3+;Alias=;ID=KLF13.H12CORE.1.P.C-15-chr3;pvalue=0.000118;qvalue=0.00913;sequence=GGAGGGCTGGGGCTGCCCCG;
chr3	fimo	nucleotide_motif	15425856	15425875	39.1	-	.	Name=KLF13.H12CORE.1.P.C_chr3-;Alias=;ID=KLF13.H12CORE.1.P.C-16-chr3;pvalue=0.000122;qvalue=0.00913;sequence=GAGGGACGGGACGCGGTGCA;
chr3	fimo	nucleotide_motif	15425796	15425815	36.8	+	.	Name=KLF13.H12CORE.1.P.C_chr3+;Alias=;ID=KLF13.H12CORE.1.P.C-17-chr3;pvalue=0.000206;qvalue=0.014;sequence=GGGGGCCGAGGGGGCCGGAG;
chr3	fimo	nucleotide_motif	15425798	15425817	36.1	+	.	Name=KLF13.H12CORE.1.P.C_chr3+;Alias=;ID=KLF13.H12CORE.1.P.C-18-chr3;pvalue=0.000246;qvalue=0.0152;sequence=GGGCCGAGGGGGCCGGAGGC;
chr3	fimo	nucleotide_motif	15425857	15425876	35.5	-	.	Name=KLF13.H12CORE.1.P.C_chr3-;Alias=;ID=KLF13.H12CORE.1.P.C-19-chr3;pvalue=0.000281;qvalue=0.016;sequence=GGAGGGACGGGACGCGGTGC;
chr3	fimo	nucleotide_motif	15425404	15425423	34.4	+	.	Name=KLF13.H12CORE.1.P.C_chr3+;Alias=;ID=KLF13.H12CORE.1.P.C-20-chr3;pvalue=0.000361;qvalue=0.019;sequence=GAGGGGTGGTGACCCCACTG;
chr3	fimo	nucleotide_motif	15425782	15425801	34.1	+	.	Name=KLF13.H12CORE.1.P.C_chr3+;Alias=;ID=KLF13.H12CORE.1.P.C-21-chr3;pvalue=0.000391;qvalue=0.0198;sequence=TGAGGGGGAGGCCGGGGGGC;
chr3	fimo	nucleotide_motif	15425811	15425830	33.8	+	.	Name=KLF13.H12CORE.1.P.C_chr3+;Alias=;ID=KLF13.H12CORE.1.P.C-22-chr3;pvalue=0.000414;qvalue=0.0199;sequence=CGGAGGCCGGGACGAGTGCA;
chr3	fimo	nucleotide_motif	15425360	15425379	33.8	-	.	Name=KLF13.H12CORE.1.P.C_chr3-;Alias=;ID=KLF13.H12CORE.1.P.C-23-chr3;pvalue=0.00042;qvalue=0.0199;sequence=CAGAGGAGGGTCGGTGTTTA;
chr3	fimo	nucleotide_motif	15425756	15425775	33.5	+	.	Name=KLF13.H12CORE.1.P.C_chr3+;Alias=;ID=KLF13.H12CORE.1.P.C-24-chr3;pvalue=0.000443;qvalue=0.0203;sequence=GAGGGCTGGGGCTGCCCCGT;
chr3	fimo	nucleotide_motif	15425790	15425809	33.3	+	.	Name=KLF13.H12CORE.1.P.C_chr3+;Alias=;ID=KLF13.H12CORE.1.P.C-25-chr3;pvalue=0.000468;qvalue=0.0208;sequence=AGGCCGGGGGGCCGAGGGGG;
chr3	fimo	nucleotide_motif	15425630	15425649	33	+	.	Name=KLF13.H12CORE.1.P.C_chr3+;Alias=;ID=KLF13.H12CORE.1.P.C-26-chr3;pvalue=0.0005;qvalue=0.0216;sequence=TGGAGGACGGGGGTTAGGTG;
chr3	fimo	nucleotide_motif	15425591	15425610	31.9	+	.	Name=KLF13.H12CORE.1.P.C_chr3+;Alias=;ID=KLF13.H12CORE.1.P.C-27-chr3;pvalue=0.000645;qvalue=0.0268;sequence=AGAGGGAGTTTGGTGAGGAA;
chr3	fimo	nucleotide_motif	15425593	15425612	31.8	+	.	Name=KLF13.H12CORE.1.P.C_chr3+;Alias=;ID=KLF13.H12CORE.1.P.C-28-chr3;pvalue=0.00066;qvalue=0.0268;sequence=AGGGAGTTTGGTGAGGAAGG;
chr3	fimo	nucleotide_motif	15425780	15425799	31.7	+	.	Name=KLF13.H12CORE.1.P.C_chr3+;Alias=;ID=KLF13.H12CORE.1.P.C-29-chr3;pvalue=0.00068;qvalue=0.0269;sequence=GGTGAGGGGGAGGCCGGGGG;
chr3	fimo	nucleotide_motif	15425812	15425831	31.4	+	.	Name=KLF13.H12CORE.1.P.C_chr3+;Alias=;ID=KLF13.H12CORE.1.P.C-30-chr3;pvalue=0.000731;qvalue=0.0281;sequence=GGAGGCCGGGACGAGTGCAA;
chr3	fimo	nucleotide_motif	15425648	15425667	31.1	+	.	Name=KLF13.H12CORE.1.P.C_chr3+;Alias=;ID=KLF13.H12CORE.1.P.C-31-chr3;pvalue=0.00078;qvalue=0.0292;sequence=TGAAGGATGGGGTGCTGGTC;
chr3	fimo	nucleotide_motif	15425781	15425800	30.5	+	.	Name=KLF13.H12CORE.1.P.C_chr3+;Alias=;ID=KLF13.H12CORE.1.P.C-32-chr3;pvalue=0.000893;qvalue=0.0317;sequence=GTGAGGGGGAGGCCGGGGGG;
chr3	fimo	nucleotide_motif	15425550	15425569	30.4	+	.	Name=KLF13.H12CORE.1.P.C_chr3+;Alias=;ID=KLF13.H12CORE.1.P.C-33-chr3;pvalue=0.000908;qvalue=0.0317;sequence=CGGGGCAGGGAGAGGACTAG;
chr3	fimo	nucleotide_motif	15425776	15425795	30.4	+	.	Name=KLF13.H12CORE.1.P.C_chr3+;Alias=;ID=KLF13.H12CORE.1.P.C-34-chr3;pvalue=0.000915;qvalue=0.0317;sequence=TCGGGGTGAGGGGGAGGCCG;
chr3	fimo	nucleotide_motif	15425849	15425868	30.2	-	.	Name=KLF13.H12CORE.1.P.C_chr3-;Alias=;ID=KLF13.H12CORE.1.P.C-35-chr3;pvalue=0.000954;qvalue=0.0323;sequence=GGGACGCGGTGCAGTGTTGT;
chr3	fimo	nucleotide_motif	15425685	15425704	28.8	-	.	Name=KLF13.H12CORE.1.P.C_chr3-;Alias=;ID=KLF13.H12CORE.1.P.C-36-chr3;pvalue=0.0013;qvalue=0.0417;sequence=TGAGTAAGTGGGGCTGGGAG;
chr3	fimo	nucleotide_motif	15425603	15425622	28.8	+	.	Name=KLF13.H12CORE.1.P.C_chr3+;Alias=;ID=KLF13.H12CORE.1.P.C-37-chr3;pvalue=0.00132;qvalue=0.0417;sequence=GTGAGGAAGGTGTGGACGGG;
chr3	fimo	nucleotide_motif	15425604	15425623	28.6	+	.	Name=KLF13.H12CORE.1.P.C_chr3+;Alias=;ID=KLF13.H12CORE.1.P.C-38-chr3;pvalue=0.00137;qvalue=0.0423;sequence=TGAGGAAGGTGTGGACGGGG;
chr3	fimo	nucleotide_motif	15425385	15425404	28.5	-	.	Name=KLF13.H12CORE.1.P.C_chr3-;Alias=;ID=KLF13.H12CORE.1.P.C-39-chr3;pvalue=0.00142;qvalue=0.0431;sequence=CTGGGGCTGAACTCGTGGTG;
chr3	fimo	nucleotide_motif	15425549	15425568	28.2	+	.	Name=KLF13.H12CORE.1.P.C_chr3+;Alias=;ID=KLF13.H12CORE.1.P.C-40-chr3;pvalue=0.00151;qvalue=0.0433;sequence=CCGGGGCAGGGAGAGGACTA;
chr3	fimo	nucleotide_motif	15425638	15425657	28.1	+	.	Name=KLF13.H12CORE.1.P.C_chr3+;Alias=;ID=KLF13.H12CORE.1.P.C-41-chr3;pvalue=0.00153;qvalue=0.0433;sequence=GGGGGTTAGGTGAAGGATGG;
chr3	fimo	nucleotide_motif	15425369	15425388	28.1	-	.	Name=KLF13.H12CORE.1.P.C_chr3-;Alias=;ID=KLF13.H12CORE.1.P.C-42-chr3;pvalue=0.00155;qvalue=0.0433;sequence=GGTGGGTGCCAGAGGAGGGT;
chr3	fimo	nucleotide_motif	15425639	15425658	27.8	+	.	Name=KLF13.H12CORE.1.P.C_chr3+;Alias=;ID=KLF13.H12CORE.1.P.C-43-chr3;pvalue=0.00165;qvalue=0.0446;sequence=GGGGTTAGGTGAAGGATGGG;
chr3	fimo	nucleotide_motif	15425446	15425465	27.8	+	.	Name=KLF13.H12CORE.1.P.C_chr3+;Alias=;ID=KLF13.H12CORE.1.P.C-44-chr3;pvalue=0.00166;qvalue=0.0446;sequence=AGGGGGTATTTCTCAGGCAC;
chr3	fimo	nucleotide_motif	15425356	15425375	27.4	-	.	Name=KLF13.H12CORE.1.P.C_chr3-;Alias=;ID=KLF13.H12CORE.1.P.C-45-chr3;pvalue=0.00181;qvalue=0.0472;sequence=GGAGGGTCGGTGTTTAGCTG;
chr3	fimo	nucleotide_motif	15425627	15425646	27.1	+	.	Name=KLF13.H12CORE.1.P.C_chr3+;Alias=;ID=KLF13.H12CORE.1.P.C-46-chr3;pvalue=0.00193;qvalue=0.048;sequence=AGATGGAGGACGGGGGTTAG;
chr3	fimo	nucleotide_motif	15425352	15425371	26.8	-	.	Name=KLF13.H12CORE.1.P.C_chr3-;Alias=;ID=KLF13.H12CORE.1.P.C-47-chr3;pvalue=0.00206;qvalue=0.0497;sequence=GGTCGGTGTTTAGCTGAGGG;
chr3	fimo	nucleotide_motif	15425869	15425888	26.8	-	.	Name=KLF13.H12CORE.1.P.C_chr3-;Alias=;ID=KLF13.H12CORE.1.P.C-48-chr3;pvalue=0.0021;qvalue=0.0497;sequence=CCCGGGCGGGCGGGAGGGAC;
chr3	fimo	nucleotide_motif	15416506	15416528	45.4	+	.	Name=KLF14.H12CORE.1.P.C_chr3+;Alias=;ID=KLF14.H12CORE.1.P.C-1-chr3;pvalue=2.85e-05;qvalue=0.00272;sequence=CAGTGGGCGAGTCCCGGCAGATG;
chr3	fimo	nucleotide_motif	15416584	15416606	35.8	-	.	Name=KLF14.H12CORE.1.P.C_chr3-;Alias=;ID=KLF14.H12CORE.1.P.C-2-chr3;pvalue=0.000262;qvalue=0.016;sequence=GGGCAGGCGGAAGGTGGACAAGA;
chr3	fimo	nucleotide_motif	15416587	15416609	34.6	-	.	Name=KLF14.H12CORE.1.P.C_chr3-;Alias=;ID=KLF14.H12CORE.1.P.C-3-chr3;pvalue=0.00035;qvalue=0.017;sequence=GGGGGGCAGGCGGAAGGTGGACA;
chr3	fimo	nucleotide_motif	15416388	15416410	34.3	+	.	Name=KLF14.H12CORE.1.P.C_chr3+;Alias=;ID=KLF14.H12CORE.1.P.C-4-chr3;pvalue=0.000367;qvalue=0.017;sequence=TATGGGGTGGGGATAACGGATGC;
chr3	fimo	nucleotide_motif	15416432	15416454	34	+	.	Name=KLF14.H12CORE.1.P.C_chr3+;Alias=;ID=KLF14.H12CORE.1.P.C-5-chr3;pvalue=0.000393;qvalue=0.017;sequence=GAGAGGGCGGGCCTTAGCATTTA;
chr3	fimo	nucleotide_motif	15416588	15416610	31.8	-	.	Name=KLF14.H12CORE.1.P.C_chr3-;Alias=;ID=KLF14.H12CORE.1.P.C-6-chr3;pvalue=0.000666;qvalue=0.0203;sequence=TGGGGGGCAGGCGGAAGGTGGAC;
chr3	fimo	nucleotide_motif	15416372	15416394	31	+	.	Name=KLF14.H12CORE.1.P.C_chr3+;Alias=;ID=KLF14.H12CORE.1.P.C-7-chr3;pvalue=0.000789;qvalue=0.0207;sequence=AAGGGGTAGTGAACACTATGGGG;
chr3	fimo	nucleotide_motif	15416546	15416568	29.4	-	.	Name=KLF14.H12CORE.1.P.C_chr3-;Alias=;ID=KLF14.H12CORE.1.P.C-8-chr3;pvalue=0.00115;qvalue=0.0275;sequence=TGGTGAGCAGGGCTGTCCGGATC;
chr3	fimo	nucleotide_motif	15416399	15416421	28.9	-	.	Name=KLF14.H12CORE.1.P.C_chr3-;Alias=;ID=KLF14.H12CORE.1.P.C-9-chr3;pvalue=0.00129;qvalue=0.0289;sequence=TCAGGGGTGGGGCATCCGTTATC;
chr3	fimo	nucleotide_motif	15416426	15416448	28.5	+	.	Name=KLF14.H12CORE.1.P.C_chr3+;Alias=;ID=KLF14.H12CORE.1.P.C-10-chr3;pvalue=0.0014;qvalue=0.0293;sequence=TCAGAGGAGAGGGCGGGCCTTAG;
chr3	fimo	nucleotide_motif	15416593	15416615	27	-	.	Name=KLF14.H12CORE.1.P.C_chr3-;Alias=;ID=KLF14.H12CORE.1.P.C-11-chr3;pvalue=0.00198;qvalue=0.037;sequence=CTGCTTGGGGGGCAGGCGGAAGG;
chr3	fimo	nucleotide_motif	15416590	15416612	27	-	.	Name=KLF14.H12CORE.1.P.C_chr3-;Alias=;ID=KLF14.H12CORE.1.P.C-12-chr3;pvalue=0.00199;qvalue=0.037;sequence=CTTGGGGGGCAGGCGGAAGGTGG;
chr3	fimo	nucleotide_motif	15416623	15416645	25.9	-	.	Name=KLF14.H12CORE.1.P.C_chr3-;Alias=;ID=KLF14.H12CORE.1.P.C-13-chr3;pvalue=0.00259;qvalue=0.045;sequence=GCGAGAGTAGAGGCCAAAGAGGA;
chr3	fimo	nucleotide_motif	15416535	15416557	25.7	+	.	Name=KLF14.H12CORE.1.P.C_chr3+;Alias=;ID=KLF14.H12CORE.1.P.C-14-chr3;pvalue=0.00272;qvalue=0.0463;sequence=GTGGTGGAGAAGATCCGGACAGC;
chr3	fimo	nucleotide_motif	15416421	15416443	25.6	+	.	Name=KLF14.H12CORE.1.P.C_chr3+;Alias=;ID=KLF14.H12CORE.1.P.C-15-chr3;pvalue=0.00277;qvalue=0.0463;sequence=AAGGCTCAGAGGAGAGGGCGGGC;
chr3	fimo	nucleotide_motif	15416418	15416440	25.4	+	.	Name=KLF14.H12CORE.1.P.C_chr3+;Alias=;ID=KLF14.H12CORE.1.P.C-16-chr3;pvalue=0.00287;qvalue=0.0473;sequence=CTGAAGGCTCAGAGGAGAGGGCG;
chr3	fimo	nucleotide_motif	15416625	15416647	25.2	-	.	Name=KLF14.H12CORE.1.P.C_chr3-;Alias=;ID=KLF14.H12CORE.1.P.C-17-chr3;pvalue=0.00302;qvalue=0.0483;sequence=TGGCGAGAGTAGAGGCCAAAGAG;
chr3	fimo	nucleotide_motif	15425787	15425809	63.4	+	.	Name=KLF14.H12CORE.1.P.C_chr3+;Alias=;ID=KLF14.H12CORE.1.P.C-1-chr3;pvalue=4.56e-07;qvalue=0.000379;sequence=GGGAGGCCGGGGGGCCGAGGGGG;
chr3	fimo	nucleotide_motif	15425777	15425799	62.5	+	.	Name=KLF14.H12CORE.1.P.C_chr3+;Alias=;ID=KLF14.H12CORE.1.P.C-2-chr3;pvalue=5.67e-07;qvalue=0.000379;sequence=CGGGGTGAGGGGGAGGCCGGGGG;
chr3	fimo	nucleotide_motif	15425804	15425826	54	+	.	Name=KLF14.H12CORE.1.P.C_chr3+;Alias=;ID=KLF14.H12CORE.1.P.C-3-chr3;pvalue=4e-06;qvalue=0.00155;sequence=AGGGGGCCGGAGGCCGGGACGAG;
chr3	fimo	nucleotide_motif	15425786	15425808	53.3	+	.	Name=KLF14.H12CORE.1.P.C_chr3+;Alias=;ID=KLF14.H12CORE.1.P.C-4-chr3;pvalue=4.63e-06;qvalue=0.00155;sequence=GGGGAGGCCGGGGGGCCGAGGGG;
chr3	fimo	nucleotide_motif	15425863	15425885	50.6	-	.	Name=KLF14.H12CORE.1.P.C_chr3-;Alias=;ID=KLF14.H12CORE.1.P.C-5-chr3;pvalue=8.76e-06;qvalue=0.00204;sequence=GGGCGGGCGGGAGGGACGGGACG;
chr3	fimo	nucleotide_motif	15425859	15425881	49.2	-	.	Name=KLF14.H12CORE.1.P.C_chr3-;Alias=;ID=KLF14.H12CORE.1.P.C-6-chr3;pvalue=1.2e-05;qvalue=0.00204;sequence=GGGCGGGAGGGACGGGACGCGGT;
chr3	fimo	nucleotide_motif	15425783	15425805	49.2	+	.	Name=KLF14.H12CORE.1.P.C_chr3+;Alias=;ID=KLF14.H12CORE.1.P.C-7-chr3;pvalue=1.21e-05;qvalue=0.00204;sequence=GAGGGGGAGGCCGGGGGGCCGAG;
chr3	fimo	nucleotide_motif	15425612	15425634	48.9	+	.	Name=KLF14.H12CORE.1.P.C_chr3+;Alias=;ID=KLF14.H12CORE.1.P.C-8-chr3;pvalue=1.28e-05;qvalue=0.00204;sequence=GTGTGGACGGGGACTAGATGGAG;
chr3	fimo	nucleotide_motif	15425795	15425817	48.5	+	.	Name=KLF14.H12CORE.1.P.C_chr3+;Alias=;ID=KLF14.H12CORE.1.P.C-9-chr3;pvalue=1.42e-05;qvalue=0.00204;sequence=GGGGGGCCGAGGGGGCCGGAGGC;
chr3	fimo	nucleotide_motif	15425794	15425816	48.2	+	.	Name=KLF14.H12CORE.1.P.C_chr3+;Alias=;ID=KLF14.H12CORE.1.P.C-10-chr3;pvalue=1.53e-05;qvalue=0.00204;sequence=CGGGGGGCCGAGGGGGCCGGAGG;
chr3	fimo	nucleotide_motif	15425681	15425703	47.2	-	.	Name=KLF14.H12CORE.1.P.C_chr3-;Alias=;ID=KLF14.H12CORE.1.P.C-11-chr3;pvalue=1.89e-05;qvalue=0.0023;sequence=GAGTAAGTGGGGCTGGGAGGACT;
chr3	fimo	nucleotide_motif	15425803	15425825	45.9	+	.	Name=KLF14.H12CORE.1.P.C_chr3+;Alias=;ID=KLF14.H12CORE.1.P.C-12-chr3;pvalue=2.57e-05;qvalue=0.00272;sequence=GAGGGGGCCGGAGGCCGGGACGA;
chr3	fimo	nucleotide_motif	15425606	15425628	45.5	+	.	Name=KLF14.H12CORE.1.P.C_chr3+;Alias=;ID=KLF14.H12CORE.1.P.C-13-chr3;pvalue=2.79e-05;qvalue=0.00272;sequence=AGGAAGGTGTGGACGGGGACTAG;
chr3	fimo	nucleotide_motif	15425781	15425803	44.7	+	.	Name=KLF14.H12CORE.1.P.C_chr3+;Alias=;ID=KLF14.H12CORE.1.P.C-14-chr3;pvalue=3.37e-05;qvalue=0.003;sequence=GTGAGGGGGAGGCCGGGGGGCCG;
chr3	fimo	nucleotide_motif	15425855	15425877	40.8	-	.	Name=KLF14.H12CORE.1.P.C_chr3-;Alias=;ID=KLF14.H12CORE.1.P.C-15-chr3;pvalue=8.31e-05;qvalue=0.00686;sequence=GGGAGGGACGGGACGCGGTGCAG;
chr3	fimo	nucleotide_motif	15425854	15425876	40.6	-	.	Name=KLF14.H12CORE.1.P.C_chr3-;Alias=;ID=KLF14.H12CORE.1.P.C-16-chr3;pvalue=8.72e-05;qvalue=0.00686;sequence=GGAGGGACGGGACGCGGTGCAGT;
chr3	fimo	nucleotide_motif	15425779	15425801	40	+	.	Name=KLF14.H12CORE.1.P.C_chr3+;Alias=;ID=KLF14.H12CORE.1.P.C-17-chr3;pvalue=0.0001;qvalue=0.00745;sequence=GGGTGAGGGGGAGGCCGGGGGGC;
chr3	fimo	nucleotide_motif	15425797	15425819	37.8	+	.	Name=KLF14.H12CORE.1.P.C_chr3+;Alias=;ID=KLF14.H12CORE.1.P.C-18-chr3;pvalue=0.000164;qvalue=0.0116;sequence=GGGGCCGAGGGGGCCGGAGGCCG;
chr3	fimo	nucleotide_motif	15425683	15425705	37.6	-	.	Name=KLF14.H12CORE.1.P.C_chr3-;Alias=;ID=KLF14.H12CORE.1.P.C-19-chr3;pvalue=0.000174;qvalue=0.0117;sequence=GTGAGTAAGTGGGGCTGGGAGGA;
chr3	fimo	nucleotide_motif	15425630	15425652	37.4	+	.	Name=KLF14.H12CORE.1.P.C_chr3+;Alias=;ID=KLF14.H12CORE.1.P.C-20-chr3;pvalue=0.000183;qvalue=0.0117;sequence=TGGAGGACGGGGGTTAGGTGAAG;
chr3	fimo	nucleotide_motif	15425653	15425675	35.6	+	.	Name=KLF14.H12CORE.1.P.C_chr3+;Alias=;ID=KLF14.H12CORE.1.P.C-21-chr3;pvalue=0.000274;qvalue=0.016;sequence=GATGGGGTGCTGGTCGGAGGATG;
chr3	fimo	nucleotide_motif	15425778	15425800	35.1	+	.	Name=KLF14.H12CORE.1.P.C_chr3+;Alias=;ID=KLF14.H12CORE.1.P.C-22-chr3;pvalue=0.000311;qvalue=0.017;sequence=GGGGTGAGGGGGAGGCCGGGGGG;
chr3	fimo	nucleotide_motif	15425629	15425651	34.9	+	.	Name=KLF14.H12CORE.1.P.C_chr3+;Alias=;ID=KLF14.H12CORE.1.P.C-23-chr3;pvalue=0.000325;qvalue=0.017;sequence=ATGGAGGACGGGGGTTAGGTGAA;
chr3	fimo	nucleotide_motif	15425590	15425612	34.5	+	.	Name=KLF14.H12CORE.1.P.C_chr3+;Alias=;ID=KLF14.H12CORE.1.P.C-24-chr3;pvalue=0.000358;qvalue=0.017;sequence=TAGAGGGAGTTTGGTGAGGAAGG;
chr3	fimo	nucleotide_motif	15425780	15425802	34.2	+	.	Name=KLF14.H12CORE.1.P.C_chr3+;Alias=;ID=KLF14.H12CORE.1.P.C-25-chr3;pvalue=0.00038;qvalue=0.017;sequence=GGTGAGGGGGAGGCCGGGGGGCC;
chr3	fimo	nucleotide_motif	15425543	15425565	34.1	+	.	Name=KLF14.H12CORE.1.P.C_chr3+;Alias=;ID=KLF14.H12CORE.1.P.C-26-chr3;pvalue=0.00039;qvalue=0.017;sequence=GATTTTCCGGGGCAGGGAGAGGA;
chr3	fimo	nucleotide_motif	15425775	15425797	33.4	+	.	Name=KLF14.H12CORE.1.P.C_chr3+;Alias=;ID=KLF14.H12CORE.1.P.C-27-chr3;pvalue=0.00046;qvalue=0.0177;sequence=TTCGGGGTGAGGGGGAGGCCGGG;
chr3	fimo	nucleotide_motif	15425655	15425677	33.3	+	.	Name=KLF14.H12CORE.1.P.C_chr3+;Alias=;ID=KLF14.H12CORE.1.P.C-28-chr3;pvalue=0.000465;qvalue=0.0177;sequence=TGGGGTGCTGGTCGGAGGATGGC;
chr3	fimo	nucleotide_motif	15425350	15425372	33.3	-	.	Name=KLF14.H12CORE.1.P.C_chr3-;Alias=;ID=KLF14.H12CORE.1.P.C-29-chr3;pvalue=0.000469;qvalue=0.0177;sequence=GGGTCGGTGTTTAGCTGAGGGGC;
chr3	fimo	nucleotide_motif	15425647	15425669	33.2	+	.	Name=KLF14.H12CORE.1.P.C_chr3+;Alias=;ID=KLF14.H12CORE.1.P.C-30-chr3;pvalue=0.000483;qvalue=0.0177;sequence=GTGAAGGATGGGGTGCTGGTCGG;
chr3	fimo	nucleotide_motif	15425592	15425614	33.1	+	.	Name=KLF14.H12CORE.1.P.C_chr3+;Alias=;ID=KLF14.H12CORE.1.P.C-31-chr3;pvalue=0.000487;qvalue=0.0177;sequence=GAGGGAGTTTGGTGAGGAAGGTG;
chr3	fimo	nucleotide_motif	15425358	15425380	33.1	-	.	Name=KLF14.H12CORE.1.P.C_chr3-;Alias=;ID=KLF14.H12CORE.1.P.C-32-chr3;pvalue=0.000489;qvalue=0.0177;sequence=CCAGAGGAGGGTCGGTGTTTAGC;
chr3	fimo	nucleotide_motif	15425603	15425625	32.8	+	.	Name=KLF14.H12CORE.1.P.C_chr3+;Alias=;ID=KLF14.H12CORE.1.P.C-33-chr3;pvalue=0.000519;qvalue=0.0181;sequence=GTGAGGAAGGTGTGGACGGGGAC;
chr3	fimo	nucleotide_motif	15425878	15425900	32.8	-	.	Name=KLF14.H12CORE.1.P.C_chr3-;Alias=;ID=KLF14.H12CORE.1.P.C-34-chr3;pvalue=0.000527;qvalue=0.0181;sequence=GGGATTCCGGGCCCCGGGCGGGC;
chr3	fimo	nucleotide_motif	15425789	15425811	32.4	+	.	Name=KLF14.H12CORE.1.P.C_chr3+;Alias=;ID=KLF14.H12CORE.1.P.C-35-chr3;pvalue=0.000571;qvalue=0.0191;sequence=GAGGCCGGGGGGCCGAGGGGGCC;
chr3	fimo	nucleotide_motif	15425867	15425889	31.9	-	.	Name=KLF14.H12CORE.1.P.C_chr3-;Alias=;ID=KLF14.H12CORE.1.P.C-36-chr3;pvalue=0.000643;qvalue=0.0203;sequence=CCCCGGGCGGGCGGGAGGGACGG;
chr3	fimo	nucleotide_motif	15425371	15425393	31.7	-	.	Name=KLF14.H12CORE.1.P.C_chr3-;Alias=;ID=KLF14.H12CORE.1.P.C-37-chr3;pvalue=0.000669;qvalue=0.0203;sequence=CTCGTGGTGGGTGCCAGAGGAGG;
chr3	fimo	nucleotide_motif	15425354	15425376	31.7	-	.	Name=KLF14.H12CORE.1.P.C_chr3-;Alias=;ID=KLF14.H12CORE.1.P.C-38-chr3;pvalue=0.000672;qvalue=0.0203;sequence=AGGAGGGTCGGTGTTTAGCTGAG;
chr3	fimo	nucleotide_motif	15425872	15425894	31.6	-	.	Name=KLF14.H12CORE.1.P.C_chr3-;Alias=;ID=KLF14.H12CORE.1.P.C-39-chr3;pvalue=0.000683;qvalue=0.0203;sequence=CCGGGCCCCGGGCGGGCGGGAGG;
chr3	fimo	nucleotide_motif	15425549	15425571	31.5	+	.	Name=KLF14.H12CORE.1.P.C_chr3+;Alias=;ID=KLF14.H12CORE.1.P.C-40-chr3;pvalue=0.000705;qvalue=0.0205;sequence=CCGGGGCAGGGAGAGGACTAGTA;
chr3	fimo	nucleotide_motif	15425879	15425901	31.3	-	.	Name=KLF14.H12CORE.1.P.C_chr3-;Alias=;ID=KLF14.H12CORE.1.P.C-41-chr3;pvalue=0.000746;qvalue=0.0207;sequence=CGGGATTCCGGGCCCCGGGCGGG;
chr3	fimo	nucleotide_motif	15425755	15425777	31.2	+	.	Name=KLF14.H12CORE.1.P.C_chr3+;Alias=;ID=KLF14.H12CORE.1.P.C-42-chr3;pvalue=0.000752;qvalue=0.0207;sequence=GGAGGGCTGGGGCTGCCCCGTTC;
chr3	fimo	nucleotide_motif	15425602	15425624	31.2	+	.	Name=KLF14.H12CORE.1.P.C_chr3+;Alias=;ID=KLF14.H12CORE.1.P.C-43-chr3;pvalue=0.000761;qvalue=0.0207;sequence=GGTGAGGAAGGTGTGGACGGGGA;
chr3	fimo	nucleotide_motif	15425811	15425833	31.1	+	.	Name=KLF14.H12CORE.1.P.C_chr3+;Alias=;ID=KLF14.H12CORE.1.P.C-44-chr3;pvalue=0.000783;qvalue=0.0207;sequence=CGGAGGCCGGGACGAGTGCAATA;
chr3	fimo	nucleotide_motif	15425810	15425832	30.4	+	.	Name=KLF14.H12CORE.1.P.C_chr3+;Alias=;ID=KLF14.H12CORE.1.P.C-45-chr3;pvalue=0.000917;qvalue=0.0233;sequence=CCGGAGGCCGGGACGAGTGCAAT;
chr3	fimo	nucleotide_motif	15425871	15425893	30.4	-	.	Name=KLF14.H12CORE.1.P.C_chr3-;Alias=;ID=KLF14.H12CORE.1.P.C-46-chr3;pvalue=0.000921;qvalue=0.0233;sequence=CGGGCCCCGGGCGGGCGGGAGGG;
chr3	fimo	nucleotide_motif	15425617	15425639	30.1	+	.	Name=KLF14.H12CORE.1.P.C_chr3+;Alias=;ID=KLF14.H12CORE.1.P.C-47-chr3;pvalue=0.000973;qvalue=0.0241;sequence=GACGGGGACTAGATGGAGGACGG;
chr3	fimo	nucleotide_motif	15425637	15425659	29.7	+	.	Name=KLF14.H12CORE.1.P.C_chr3+;Alias=;ID=KLF14.H12CORE.1.P.C-48-chr3;pvalue=0.00108;qvalue=0.0263;sequence=CGGGGGTTAGGTGAAGGATGGGG;
chr3	fimo	nucleotide_motif	15425798	15425820	29	+	.	Name=KLF14.H12CORE.1.P.C_chr3+;Alias=;ID=KLF14.H12CORE.1.P.C-49-chr3;pvalue=0.00126;qvalue=0.0289;sequence=GGGCCGAGGGGGCCGGAGGCCGG;
chr3	fimo	nucleotide_motif	15425403	15425425	28.9	+	.	Name=KLF14.H12CORE.1.P.C_chr3+;Alias=;ID=KLF14.H12CORE.1.P.C-50-chr3;pvalue=0.00128;qvalue=0.0289;sequence=AGAGGGGTGGTGACCCCACTGTT;
chr3	fimo	nucleotide_motif	15425367	15425389	28.9	-	.	Name=KLF14.H12CORE.1.P.C_chr3-;Alias=;ID=KLF14.H12CORE.1.P.C-51-chr3;pvalue=0.00129;qvalue=0.0289;sequence=TGGTGGGTGCCAGAGGAGGGTCG;
chr3	fimo	nucleotide_motif	15425636	15425658	28.7	+	.	Name=KLF14.H12CORE.1.P.C_chr3+;Alias=;ID=KLF14.H12CORE.1.P.C-52-chr3;pvalue=0.00135;qvalue=0.0293;sequence=ACGGGGGTTAGGTGAAGGATGGG;
chr3	fimo	nucleotide_motif	15425650	15425672	28.6	+	.	Name=KLF14.H12CORE.1.P.C_chr3+;Alias=;ID=KLF14.H12CORE.1.P.C-53-chr3;pvalue=0.00138;qvalue=0.0293;sequence=AAGGATGGGGTGCTGGTCGGAGG;
chr3	fimo	nucleotide_motif	15425638	15425660	28.5	+	.	Name=KLF14.H12CORE.1.P.C_chr3+;Alias=;ID=KLF14.H12CORE.1.P.C-54-chr3;pvalue=0.00141;qvalue=0.0293;sequence=GGGGGTTAGGTGAAGGATGGGGT;
chr3	fimo	nucleotide_motif	15425383	15425405	28.5	-	.	Name=KLF14.H12CORE.1.P.C_chr3-;Alias=;ID=KLF14.H12CORE.1.P.C-55-chr3;pvalue=0.00142;qvalue=0.0293;sequence=TCTGGGGCTGAACTCGTGGTGGG;
chr3	fimo	nucleotide_motif	15425860	15425882	28.4	-	.	Name=KLF14.H12CORE.1.P.C_chr3-;Alias=;ID=KLF14.H12CORE.1.P.C-56-chr3;pvalue=0.00146;qvalue=0.0295;sequence=CGGGCGGGAGGGACGGGACGCGG;
chr3	fimo	nucleotide_motif	15425687	15425709	28.3	-	.	Name=KLF14.H12CORE.1.P.C_chr3-;Alias=;ID=KLF14.H12CORE.1.P.C-57-chr3;pvalue=0.00149;qvalue=0.0297;sequence=CACCGTGAGTAAGTGGGGCTGGG;
chr3	fimo	nucleotide_motif	15425754	15425776	28.1	+	.	Name=KLF14.H12CORE.1.P.C_chr3+;Alias=;ID=KLF14.H12CORE.1.P.C-58-chr3;pvalue=0.00155;qvalue=0.0305;sequence=AGGAGGGCTGGGGCTGCCCCGTT;
chr3	fimo	nucleotide_motif	15425370	15425392	27.8	-	.	Name=KLF14.H12CORE.1.P.C_chr3-;Alias=;ID=KLF14.H12CORE.1.P.C-59-chr3;pvalue=0.00166;qvalue=0.0322;sequence=TCGTGGTGGGTGCCAGAGGAGGG;
chr3	fimo	nucleotide_motif	15425733	15425755	27.3	+	.	Name=KLF14.H12CORE.1.P.C_chr3+;Alias=;ID=KLF14.H12CORE.1.P.C-60-chr3;pvalue=0.00186;qvalue=0.0355;sequence=GAGCAGCCGGGATCGACAGCCAG;
chr3	fimo	nucleotide_motif	15425675	15425697	26.7	-	.	Name=KLF14.H12CORE.1.P.C_chr3-;Alias=;ID=KLF14.H12CORE.1.P.C-61-chr3;pvalue=0.00213;qvalue=0.039;sequence=GTGGGGCTGGGAGGACTTTAGCC;
chr3	fimo	nucleotide_motif	15425788	15425810	26.5	+	.	Name=KLF14.H12CORE.1.P.C_chr3+;Alias=;ID=KLF14.H12CORE.1.P.C-62-chr3;pvalue=0.00221;qvalue=0.04;sequence=GGAGGCCGGGGGGCCGAGGGGGC;
chr3	fimo	nucleotide_motif	15425626	15425648	26	+	.	Name=KLF14.H12CORE.1.P.C_chr3+;Alias=;ID=KLF14.H12CORE.1.P.C-63-chr3;pvalue=0.00252;qvalue=0.0448;sequence=TAGATGGAGGACGGGGGTTAGGT;
chr3	fimo	nucleotide_motif	15425364	15425386	25.9	-	.	Name=KLF14.H12CORE.1.P.C_chr3-;Alias=;ID=KLF14.H12CORE.1.P.C-64-chr3;pvalue=0.00254;qvalue=0.0448;sequence=TGGGTGCCAGAGGAGGGTCGGTG;
chr3	fimo	nucleotide_motif	15425790	15425812	25.6	+	.	Name=KLF14.H12CORE.1.P.C_chr3+;Alias=;ID=KLF14.H12CORE.1.P.C-65-chr3;pvalue=0.00276;qvalue=0.0463;sequence=AGGCCGGGGGGCCGAGGGGGCCG;
chr3	fimo	nucleotide_motif	15425365	15425387	25.3	-	.	Name=KLF14.H12CORE.1.P.C_chr3-;Alias=;ID=KLF14.H12CORE.1.P.C-66-chr3;pvalue=0.00292;qvalue=0.0476;sequence=GTGGGTGCCAGAGGAGGGTCGGT;
chr3	fimo	nucleotide_motif	15425865	15425887	25.2	-	.	Name=KLF14.H12CORE.1.P.C_chr3-;Alias=;ID=KLF14.H12CORE.1.P.C-67-chr3;pvalue=0.00305;qvalue=0.0483;sequence=CCGGGCGGGCGGGAGGGACGGGA;
chr3	fimo	nucleotide_motif	15425847	15425869	25.1	-	.	Name=KLF14.H12CORE.1.P.C_chr3-;Alias=;ID=KLF14.H12CORE.1.P.C-68-chr3;pvalue=0.00307;qvalue=0.0483;sequence=CGGGACGCGGTGCAGTGTTGTTC;
chr3	fimo	nucleotide_motif	15425594	15425616	25	+	.	Name=KLF14.H12CORE.1.P.C_chr3+;Alias=;ID=KLF14.H12CORE.1.P.C-69-chr3;pvalue=0.00314;qvalue=0.0488;sequence=GGGAGTTTGGTGAGGAAGGTGTG;
chr3	fimo	nucleotide_motif	15425641	15425663	24.9	+	.	Name=KLF14.H12CORE.1.P.C_chr3+;Alias=;ID=KLF14.H12CORE.1.P.C-70-chr3;pvalue=0.00321;qvalue=0.0494;sequence=GGTTAGGTGAAGGATGGGGTGCT;
chr3	fimo	nucleotide_motif	15416431	15416444	48.6	+	.	Name=KLF15.H12CORE.0.S.B_chr3+;Alias=;ID=KLF15.H12CORE.0.S.B-1-chr3;pvalue=1.38e-05;qvalue=0.0225;sequence=GGAGAGGGCGGGCC;
chr3	fimo	nucleotide_motif	15416390	15416409	45.2	+	.	Name=KLF15.H12CORE.1.P.C_chr3+;Alias=;ID=KLF15.H12CORE.1.P.C-1-chr3;pvalue=3.03e-05;qvalue=0.00463;sequence=TGGGGTGGGGATAACGGATG;
chr3	fimo	nucleotide_motif	15416589	15416608	38.6	-	.	Name=KLF15.H12CORE.1.P.C_chr3-;Alias=;ID=KLF15.H12CORE.1.P.C-2-chr3;pvalue=0.000137;qvalue=0.00891;sequence=GGGGGCAGGCGGAAGGTGGA;
chr3	fimo	nucleotide_motif	15416585	15416604	38.4	-	.	Name=KLF15.H12CORE.1.P.C_chr3-;Alias=;ID=KLF15.H12CORE.1.P.C-3-chr3;pvalue=0.000143;qvalue=0.00891;sequence=GCAGGCGGAAGGTGGACAAG;
chr3	fimo	nucleotide_motif	15416428	15416447	38.1	+	.	Name=KLF15.H12CORE.1.P.C_chr3+;Alias=;ID=KLF15.H12CORE.1.P.C-4-chr3;pvalue=0.000156;qvalue=0.00891;sequence=AGAGGAGAGGGCGGGCCTTA;
chr3	fimo	nucleotide_motif	15416578	15416597	35.7	-	.	Name=KLF15.H12CORE.1.P.C_chr3-;Alias=;ID=KLF15.H12CORE.1.P.C-5-chr3;pvalue=0.000269;qvalue=0.0134;sequence=GAAGGTGGACAAGAGATAGA;
chr3	fimo	nucleotide_motif	15416590	15416609	33.9	-	.	Name=KLF15.H12CORE.1.P.C_chr3-;Alias=;ID=KLF15.H12CORE.1.P.C-6-chr3;pvalue=0.000408;qvalue=0.0158;sequence=GGGGGGCAGGCGGAAGGTGG;
chr3	fimo	nucleotide_motif	15416422	15416441	33.6	+	.	Name=KLF15.H12CORE.1.P.C_chr3+;Alias=;ID=KLF15.H12CORE.1.P.C-7-chr3;pvalue=0.000439;qvalue=0.0159;sequence=AGGCTCAGAGGAGAGGGCGG;
chr3	fimo	nucleotide_motif	15416591	15416610	31.8	-	.	Name=KLF15.H12CORE.1.P.C_chr3-;Alias=;ID=KLF15.H12CORE.1.P.C-8-chr3;pvalue=0.000662;qvalue=0.0193;sequence=TGGGGGGCAGGCGGAAGGTG;
chr3	fimo	nucleotide_motif	15416588	15416607	30.6	-	.	Name=KLF15.H12CORE.1.P.C_chr3-;Alias=;ID=KLF15.H12CORE.1.P.C-9-chr3;pvalue=0.000872;qvalue=0.0221;sequence=GGGGCAGGCGGAAGGTGGAC;
chr3	fimo	nucleotide_motif	15416420	15416439	30	+	.	Name=KLF15.H12CORE.1.P.C_chr3+;Alias=;ID=KLF15.H12CORE.1.P.C-10-chr3;pvalue=0.001;qvalue=0.0234;sequence=GAAGGCTCAGAGGAGAGGGC;
chr3	fimo	nucleotide_motif	15416624	15416643	29.9	-	.	Name=KLF15.H12CORE.1.P.C_chr3-;Alias=;ID=KLF15.H12CORE.1.P.C-11-chr3;pvalue=0.00103;qvalue=0.0236;sequence=GAGAGTAGAGGCCAAAGAGG;
chr3	fimo	nucleotide_motif	15416434	15416453	29.5	+	.	Name=KLF15.H12CORE.1.P.C_chr3+;Alias=;ID=KLF15.H12CORE.1.P.C-12-chr3;pvalue=0.00113;qvalue=0.024;sequence=GAGGGCGGGCCTTAGCATTT;
chr3	fimo	nucleotide_motif	15416623	15416642	29.4	-	.	Name=KLF15.H12CORE.1.P.C_chr3-;Alias=;ID=KLF15.H12CORE.1.P.C-13-chr3;pvalue=0.00115;qvalue=0.024;sequence=AGAGTAGAGGCCAAAGAGGA;
chr3	fimo	nucleotide_motif	15416467	15416486	29.1	-	.	Name=KLF15.H12CORE.1.P.C_chr3-;Alias=;ID=KLF15.H12CORE.1.P.C-14-chr3;pvalue=0.00123;qvalue=0.0247;sequence=CCAGGCAGGGATGATCAAGG;
chr3	fimo	nucleotide_motif	15416508	15416527	28.4	+	.	Name=KLF15.H12CORE.1.P.C_chr3+;Alias=;ID=KLF15.H12CORE.1.P.C-15-chr3;pvalue=0.00145;qvalue=0.0265;sequence=GTGGGCGAGTCCCGGCAGAT;
chr3	fimo	nucleotide_motif	15416400	15416419	27.5	-	.	Name=KLF15.H12CORE.1.P.C_chr3-;Alias=;ID=KLF15.H12CORE.1.P.C-16-chr3;pvalue=0.00177;qvalue=0.03;sequence=AGGGGTGGGGCATCCGTTAT;
chr3	fimo	nucleotide_motif	15416462	15416481	27.5	-	.	Name=KLF15.H12CORE.1.P.C_chr3-;Alias=;ID=KLF15.H12CORE.1.P.C-17-chr3;pvalue=0.00179;qvalue=0.03;sequence=CAGGGATGATCAAGGTCAGA;
chr3	fimo	nucleotide_motif	15416423	15416442	26.7	+	.	Name=KLF15.H12CORE.1.P.C_chr3+;Alias=;ID=KLF15.H12CORE.1.P.C-18-chr3;pvalue=0.00211;qvalue=0.0334;sequence=GGCTCAGAGGAGAGGGCGGG;
chr3	fimo	nucleotide_motif	15416534	15416553	26.6	+	.	Name=KLF15.H12CORE.1.P.C_chr3+;Alias=;ID=KLF15.H12CORE.1.P.C-19-chr3;pvalue=0.00216;qvalue=0.0334;sequence=TGTGGTGGAGAAGATCCGGA;
chr3	fimo	nucleotide_motif	15416359	15416378	24.9	+	.	Name=KLF15.H12CORE.1.P.C_chr3+;Alias=;ID=KLF15.H12CORE.1.P.C-20-chr3;pvalue=0.00323;qvalue=0.0431;sequence=AGGGTTGGATTTCAAGGGGT;
chr3	fimo	nucleotide_motif	15416358	15416377	24.8	+	.	Name=KLF15.H12CORE.1.P.C_chr3+;Alias=;ID=KLF15.H12CORE.1.P.C-21-chr3;pvalue=0.00329;qvalue=0.0431;sequence=AAGGGTTGGATTTCAAGGGG;
chr3	fimo	nucleotide_motif	15416425	15416444	24.8	+	.	Name=KLF15.H12CORE.1.P.C_chr3+;Alias=;ID=KLF15.H12CORE.1.P.C-22-chr3;pvalue=0.00331;qvalue=0.0431;sequence=CTCAGAGGAGAGGGCGGGCC;
chr3	fimo	nucleotide_motif	15416537	15416556	24.6	+	.	Name=KLF15.H12CORE.1.P.C_chr3+;Alias=;ID=KLF15.H12CORE.1.P.C-23-chr3;pvalue=0.00349;qvalue=0.0432;sequence=GGTGGAGAAGATCCGGACAG;
chr3	fimo	nucleotide_motif	15416582	15416601	24.2	-	.	Name=KLF15.H12CORE.1.P.C_chr3-;Alias=;ID=KLF15.H12CORE.1.P.C-24-chr3;pvalue=0.00382;qvalue=0.0454;sequence=GGCGGAAGGTGGACAAGAGA;
chr3	fimo	nucleotide_motif	15425860	15425879	61.2	-	.	Name=KLF15.H12CORE.1.P.C_chr3-;Alias=;ID=KLF15.H12CORE.1.P.C-1-chr3;pvalue=7.55e-07;qvalue=0.00102;sequence=GCGGGAGGGACGGGACGCGG;
chr3	fimo	nucleotide_motif	15425779	15425798	58.3	+	.	Name=KLF15.H12CORE.1.P.C_chr3+;Alias=;ID=KLF15.H12CORE.1.P.C-2-chr3;pvalue=1.48e-06;qvalue=0.00102;sequence=GGGTGAGGGGGAGGCCGGGG;
chr3	fimo	nucleotide_motif	15425777	15425796	54.7	+	.	Name=KLF15.H12CORE.1.P.C_chr3+;Alias=;ID=KLF15.H12CORE.1.P.C-3-chr3;pvalue=3.34e-06;qvalue=0.00153;sequence=CGGGGTGAGGGGGAGGCCGG;
chr3	fimo	nucleotide_motif	15425785	15425804	48.8	+	.	Name=KLF15.H12CORE.1.P.C_chr3+;Alias=;ID=KLF15.H12CORE.1.P.C-4-chr3;pvalue=1.3e-05;qvalue=0.00413;sequence=GGGGGAGGCCGGGGGGCCGA;
chr3	fimo	nucleotide_motif	15425806	15425825	47.5	+	.	Name=KLF15.H12CORE.1.P.C_chr3+;Alias=;ID=KLF15.H12CORE.1.P.C-5-chr3;pvalue=1.79e-05;qvalue=0.00413;sequence=GGGGCCGGAGGCCGGGACGA;
chr3	fimo	nucleotide_motif	15425796	15425815	47.2	+	.	Name=KLF15.H12CORE.1.P.C_chr3+;Alias=;ID=KLF15.H12CORE.1.P.C-6-chr3;pvalue=1.91e-05;qvalue=0.00413;sequence=GGGGGCCGAGGGGGCCGGAG;
chr3	fimo	nucleotide_motif	15425868	15425887	46.8	-	.	Name=KLF15.H12CORE.1.P.C_chr3-;Alias=;ID=KLF15.H12CORE.1.P.C-7-chr3;pvalue=2.1e-05;qvalue=0.00413;sequence=CCGGGCGGGCGGGAGGGACG;
chr3	fimo	nucleotide_motif	15425789	15425808	46.1	+	.	Name=KLF15.H12CORE.1.P.C_chr3+;Alias=;ID=KLF15.H12CORE.1.P.C-8-chr3;pvalue=2.48e-05;qvalue=0.00426;sequence=GAGGCCGGGGGGCCGAGGGG;
chr3	fimo	nucleotide_motif	15425550	15425569	43.1	+	.	Name=KLF15.H12CORE.1.P.C_chr3+;Alias=;ID=KLF15.H12CORE.1.P.C-9-chr3;pvalue=4.86e-05;qvalue=0.00668;sequence=CGGGGCAGGGAGAGGACTAG;
chr3	fimo	nucleotide_motif	15425797	15425816	42.3	+	.	Name=KLF15.H12CORE.1.P.C_chr3+;Alias=;ID=KLF15.H12CORE.1.P.C-10-chr3;pvalue=5.85e-05;qvalue=0.00731;sequence=GGGGCCGAGGGGGCCGGAGG;
chr3	fimo	nucleotide_motif	15425604	15425623	41.8	+	.	Name=KLF15.H12CORE.1.P.C_chr3+;Alias=;ID=KLF15.H12CORE.1.P.C-11-chr3;pvalue=6.56e-05;qvalue=0.00746;sequence=TGAGGAAGGTGTGGACGGGG;
chr3	fimo	nucleotide_motif	15425782	15425801	41.5	+	.	Name=KLF15.H12CORE.1.P.C_chr3+;Alias=;ID=KLF15.H12CORE.1.P.C-12-chr3;pvalue=7.06e-05;qvalue=0.00746;sequence=TGAGGGGGAGGCCGGGGGGC;
chr3	fimo	nucleotide_motif	15425608	15425627	41	+	.	Name=KLF15.H12CORE.1.P.C_chr3+;Alias=;ID=KLF15.H12CORE.1.P.C-13-chr3;pvalue=8.01e-05;qvalue=0.00758;sequence=GAAGGTGTGGACGGGGACTA;
chr3	fimo	nucleotide_motif	15425788	15425807	40.4	+	.	Name=KLF15.H12CORE.1.P.C_chr3+;Alias=;ID=KLF15.H12CORE.1.P.C-14-chr3;pvalue=9.03e-05;qvalue=0.00758;sequence=GGAGGCCGGGGGGCCGAGGG;
chr3	fimo	nucleotide_motif	15425783	15425802	40.4	+	.	Name=KLF15.H12CORE.1.P.C_chr3+;Alias=;ID=KLF15.H12CORE.1.P.C-15-chr3;pvalue=9.07e-05;qvalue=0.00758;sequence=GAGGGGGAGGCCGGGGGGCC;
chr3	fimo	nucleotide_motif	15425551	15425570	40.1	+	.	Name=KLF15.H12CORE.1.P.C_chr3+;Alias=;ID=KLF15.H12CORE.1.P.C-16-chr3;pvalue=9.7e-05;qvalue=0.00758;sequence=GGGGCAGGGAGAGGACTAGT;
chr3	fimo	nucleotide_motif	15425619	15425638	40	+	.	Name=KLF15.H12CORE.1.P.C_chr3+;Alias=;ID=KLF15.H12CORE.1.P.C-17-chr3;pvalue=9.92e-05;qvalue=0.00758;sequence=CGGGGACTAGATGGAGGACG;
chr3	fimo	nucleotide_motif	15425784	15425803	38.5	+	.	Name=KLF15.H12CORE.1.P.C_chr3+;Alias=;ID=KLF15.H12CORE.1.P.C-18-chr3;pvalue=0.00014;qvalue=0.00891;sequence=AGGGGGAGGCCGGGGGGCCG;
chr3	fimo	nucleotide_motif	15425864	15425883	38.2	-	.	Name=KLF15.H12CORE.1.P.C_chr3-;Alias=;ID=KLF15.H12CORE.1.P.C-19-chr3;pvalue=0.00015;qvalue=0.00891;sequence=GCGGGCGGGAGGGACGGGAC;
chr3	fimo	nucleotide_motif	15425805	15425824	38.1	+	.	Name=KLF15.H12CORE.1.P.C_chr3+;Alias=;ID=KLF15.H12CORE.1.P.C-20-chr3;pvalue=0.000154;qvalue=0.00891;sequence=GGGGGCCGGAGGCCGGGACG;
chr3	fimo	nucleotide_motif	15425384	15425403	36.1	-	.	Name=KLF15.H12CORE.1.P.C_chr3-;Alias=;ID=KLF15.H12CORE.1.P.C-21-chr3;pvalue=0.000243;qvalue=0.0133;sequence=TGGGGCTGAACTCGTGGTGG;
chr3	fimo	nucleotide_motif	15425371	15425390	36	-	.	Name=KLF15.H12CORE.1.P.C_chr3-;Alias=;ID=KLF15.H12CORE.1.P.C-22-chr3;pvalue=0.000252;qvalue=0.0133;sequence=GTGGTGGGTGCCAGAGGAGG;
chr3	fimo	nucleotide_motif	15425855	15425874	35.6	-	.	Name=KLF15.H12CORE.1.P.C_chr3-;Alias=;ID=KLF15.H12CORE.1.P.C-23-chr3;pvalue=0.000273;qvalue=0.0134;sequence=AGGGACGGGACGCGGTGCAG;
chr3	fimo	nucleotide_motif	15425592	15425611	35.5	+	.	Name=KLF15.H12CORE.1.P.C_chr3+;Alias=;ID=KLF15.H12CORE.1.P.C-24-chr3;pvalue=0.000282;qvalue=0.0134;sequence=GAGGGAGTTTGGTGAGGAAG;
chr3	fimo	nucleotide_motif	15425682	15425701	34.8	-	.	Name=KLF15.H12CORE.1.P.C_chr3-;Alias=;ID=KLF15.H12CORE.1.P.C-25-chr3;pvalue=0.00033;qvalue=0.0151;sequence=GTAAGTGGGGCTGGGAGGAC;
chr3	fimo	nucleotide_motif	15425631	15425650	34	+	.	Name=KLF15.H12CORE.1.P.C_chr3+;Alias=;ID=KLF15.H12CORE.1.P.C-26-chr3;pvalue=0.000394;qvalue=0.0158;sequence=GGAGGACGGGGGTTAGGTGA;
chr3	fimo	nucleotide_motif	15425605	15425624	34	+	.	Name=KLF15.H12CORE.1.P.C_chr3+;Alias=;ID=KLF15.H12CORE.1.P.C-27-chr3;pvalue=0.000399;qvalue=0.0158;sequence=GAGGAAGGTGTGGACGGGGA;
chr3	fimo	nucleotide_motif	15425794	15425813	34	+	.	Name=KLF15.H12CORE.1.P.C_chr3+;Alias=;ID=KLF15.H12CORE.1.P.C-28-chr3;pvalue=0.000402;qvalue=0.0158;sequence=CGGGGGGCCGAGGGGGCCGG;
chr3	fimo	nucleotide_motif	15425640	15425659	33.9	+	.	Name=KLF15.H12CORE.1.P.C_chr3+;Alias=;ID=KLF15.H12CORE.1.P.C-29-chr3;pvalue=0.000411;qvalue=0.0158;sequence=GGGTTAGGTGAAGGATGGGG;
chr3	fimo	nucleotide_motif	15425638	15425657	33.8	+	.	Name=KLF15.H12CORE.1.P.C_chr3+;Alias=;ID=KLF15.H12CORE.1.P.C-30-chr3;pvalue=0.000416;qvalue=0.0158;sequence=GGGGGTTAGGTGAAGGATGG;
chr3	fimo	nucleotide_motif	15425643	15425662	33.7	+	.	Name=KLF15.H12CORE.1.P.C_chr3+;Alias=;ID=KLF15.H12CORE.1.P.C-31-chr3;pvalue=0.000424;qvalue=0.0158;sequence=TTAGGTGAAGGATGGGGTGC;
chr3	fimo	nucleotide_motif	15425778	15425797	33.1	+	.	Name=KLF15.H12CORE.1.P.C_chr3+;Alias=;ID=KLF15.H12CORE.1.P.C-32-chr3;pvalue=0.000486;qvalue=0.0171;sequence=GGGGTGAGGGGGAGGCCGGG;
chr3	fimo	nucleotide_motif	15425812	15425831	32.6	+	.	Name=KLF15.H12CORE.1.P.C_chr3+;Alias=;ID=KLF15.H12CORE.1.P.C-33-chr3;pvalue=0.000549;qvalue=0.0178;sequence=GGAGGCCGGGACGAGTGCAA;
chr3	fimo	nucleotide_motif	15425657	15425676	32.6	+	.	Name=KLF15.H12CORE.1.P.C_chr3+;Alias=;ID=KLF15.H12CORE.1.P.C-34-chr3;pvalue=0.000551;qvalue=0.0178;sequence=GGGTGCTGGTCGGAGGATGG;
chr3	fimo	nucleotide_motif	15425756	15425775	32.6	+	.	Name=KLF15.H12CORE.1.P.C_chr3+;Alias=;ID=KLF15.H12CORE.1.P.C-35-chr3;pvalue=0.000551;qvalue=0.0178;sequence=GAGGGCTGGGGCTGCCCCGT;
chr3	fimo	nucleotide_motif	15425649	15425668	32.5	+	.	Name=KLF15.H12CORE.1.P.C_chr3+;Alias=;ID=KLF15.H12CORE.1.P.C-36-chr3;pvalue=0.000557;qvalue=0.0178;sequence=GAAGGATGGGGTGCTGGTCG;
chr3	fimo	nucleotide_motif	15425863	15425882	32.3	-	.	Name=KLF15.H12CORE.1.P.C_chr3-;Alias=;ID=KLF15.H12CORE.1.P.C-37-chr3;pvalue=0.000583;qvalue=0.0182;sequence=CGGGCGGGAGGGACGGGACG;
chr3	fimo	nucleotide_motif	15425628	15425647	32.1	+	.	Name=KLF15.H12CORE.1.P.C_chr3+;Alias=;ID=KLF15.H12CORE.1.P.C-38-chr3;pvalue=0.00061;qvalue=0.0182;sequence=GATGGAGGACGGGGGTTAGG;
chr3	fimo	nucleotide_motif	15425867	15425886	32.1	-	.	Name=KLF15.H12CORE.1.P.C_chr3-;Alias=;ID=KLF15.H12CORE.1.P.C-39-chr3;pvalue=0.00061;qvalue=0.0182;sequence=CGGGCGGGCGGGAGGGACGG;
chr3	fimo	nucleotide_motif	15425601	15425620	31.7	+	.	Name=KLF15.H12CORE.1.P.C_chr3+;Alias=;ID=KLF15.H12CORE.1.P.C-40-chr3;pvalue=0.000672;qvalue=0.0193;sequence=TGGTGAGGAAGGTGTGGACG;
chr3	fimo	nucleotide_motif	15425866	15425885	31.5	-	.	Name=KLF15.H12CORE.1.P.C_chr3-;Alias=;ID=KLF15.H12CORE.1.P.C-41-chr3;pvalue=0.000703;qvalue=0.0194;sequence=GGGCGGGCGGGAGGGACGGG;
chr3	fimo	nucleotide_motif	15425625	15425644	31.5	+	.	Name=KLF15.H12CORE.1.P.C_chr3+;Alias=;ID=KLF15.H12CORE.1.P.C-42-chr3;pvalue=0.000705;qvalue=0.0194;sequence=CTAGATGGAGGACGGGGGTT;
chr3	fimo	nucleotide_motif	15425856	15425875	30.8	-	.	Name=KLF15.H12CORE.1.P.C_chr3-;Alias=;ID=KLF15.H12CORE.1.P.C-43-chr3;pvalue=0.000832;qvalue=0.0221;sequence=GAGGGACGGGACGCGGTGCA;
chr3	fimo	nucleotide_motif	15425614	15425633	30.7	+	.	Name=KLF15.H12CORE.1.P.C_chr3+;Alias=;ID=KLF15.H12CORE.1.P.C-44-chr3;pvalue=0.000847;qvalue=0.0221;sequence=GTGGACGGGGACTAGATGGA;
chr3	fimo	nucleotide_motif	15425813	15425832	30.6	+	.	Name=KLF15.H12CORE.1.P.C_chr3+;Alias=;ID=KLF15.H12CORE.1.P.C-45-chr3;pvalue=0.000866;qvalue=0.0221;sequence=GAGGCCGGGACGAGTGCAAT;
chr3	fimo	nucleotide_motif	15425632	15425651	30.5	+	.	Name=KLF15.H12CORE.1.P.C_chr3+;Alias=;ID=KLF15.H12CORE.1.P.C-46-chr3;pvalue=0.000882;qvalue=0.0221;sequence=GAGGACGGGGGTTAGGTGAA;
chr3	fimo	nucleotide_motif	15425861	15425880	30.3	-	.	Name=KLF15.H12CORE.1.P.C_chr3-;Alias=;ID=KLF15.H12CORE.1.P.C-47-chr3;pvalue=0.000924;qvalue=0.0222;sequence=GGCGGGAGGGACGGGACGCG;
chr3	fimo	nucleotide_motif	15425781	15425800	30.3	+	.	Name=KLF15.H12CORE.1.P.C_chr3+;Alias=;ID=KLF15.H12CORE.1.P.C-48-chr3;pvalue=0.000928;qvalue=0.0222;sequence=GTGAGGGGGAGGCCGGGGGG;
chr3	fimo	nucleotide_motif	15425802	15425821	30.3	+	.	Name=KLF15.H12CORE.1.P.C_chr3+;Alias=;ID=KLF15.H12CORE.1.P.C-49-chr3;pvalue=0.000934;qvalue=0.0222;sequence=CGAGGGGGCCGGAGGCCGGG;
chr3	fimo	nucleotide_motif	15425688	15425707	29.7	-	.	Name=KLF15.H12CORE.1.P.C_chr3-;Alias=;ID=KLF15.H12CORE.1.P.C-50-chr3;pvalue=0.00107;qvalue=0.024;sequence=CCGTGAGTAAGTGGGGCTGG;
chr3	fimo	nucleotide_motif	15425359	15425378	29.5	-	.	Name=KLF15.H12CORE.1.P.C_chr3-;Alias=;ID=KLF15.H12CORE.1.P.C-51-chr3;pvalue=0.00111;qvalue=0.024;sequence=AGAGGAGGGTCGGTGTTTAG;
chr3	fimo	nucleotide_motif	15425791	15425810	29.4	+	.	Name=KLF15.H12CORE.1.P.C_chr3+;Alias=;ID=KLF15.H12CORE.1.P.C-52-chr3;pvalue=0.00114;qvalue=0.024;sequence=GGCCGGGGGGCCGAGGGGGC;
chr3	fimo	nucleotide_motif	15425776	15425795	29.4	+	.	Name=KLF15.H12CORE.1.P.C_chr3+;Alias=;ID=KLF15.H12CORE.1.P.C-53-chr3;pvalue=0.00115;qvalue=0.024;sequence=TCGGGGTGAGGGGGAGGCCG;
chr3	fimo	nucleotide_motif	15425865	15425884	29.1	-	.	Name=KLF15.H12CORE.1.P.C_chr3-;Alias=;ID=KLF15.H12CORE.1.P.C-54-chr3;pvalue=0.00123;qvalue=0.0247;sequence=GGCGGGCGGGAGGGACGGGA;
chr3	fimo	nucleotide_motif	15425539	15425558	29.1	+	.	Name=KLF15.H12CORE.1.P.C_chr3+;Alias=;ID=KLF15.H12CORE.1.P.C-55-chr3;pvalue=0.00124;qvalue=0.0247;sequence=TAGGGATTTTCCGGGGCAGG;
chr3	fimo	nucleotide_motif	15425790	15425809	29	+	.	Name=KLF15.H12CORE.1.P.C_chr3+;Alias=;ID=KLF15.H12CORE.1.P.C-56-chr3;pvalue=0.00126;qvalue=0.0248;sequence=AGGCCGGGGGGCCGAGGGGG;
chr3	fimo	nucleotide_motif	15425650	15425669	28.9	+	.	Name=KLF15.H12CORE.1.P.C_chr3+;Alias=;ID=KLF15.H12CORE.1.P.C-57-chr3;pvalue=0.00129;qvalue=0.0249;sequence=AAGGATGGGGTGCTGGTCGG;
chr3	fimo	nucleotide_motif	15425793	15425812	28.8	+	.	Name=KLF15.H12CORE.1.P.C_chr3+;Alias=;ID=KLF15.H12CORE.1.P.C-58-chr3;pvalue=0.00131;qvalue=0.025;sequence=CCGGGGGGCCGAGGGGGCCG;
chr3	fimo	nucleotide_motif	15425639	15425658	28.7	+	.	Name=KLF15.H12CORE.1.P.C_chr3+;Alias=;ID=KLF15.H12CORE.1.P.C-59-chr3;pvalue=0.00135;qvalue=0.0255;sequence=GGGGTTAGGTGAAGGATGGG;
chr3	fimo	nucleotide_motif	15425610	15425629	28.6	+	.	Name=KLF15.H12CORE.1.P.C_chr3+;Alias=;ID=KLF15.H12CORE.1.P.C-60-chr3;pvalue=0.00139;qvalue=0.0258;sequence=AGGTGTGGACGGGGACTAGA;
chr3	fimo	nucleotide_motif	15425684	15425703	28.2	-	.	Name=KLF15.H12CORE.1.P.C_chr3-;Alias=;ID=KLF15.H12CORE.1.P.C-61-chr3;pvalue=0.0015;qvalue=0.0268;sequence=GAGTAAGTGGGGCTGGGAGG;
chr3	fimo	nucleotide_motif	15425557	15425576	28.2	+	.	Name=KLF15.H12CORE.1.P.C_chr3+;Alias=;ID=KLF15.H12CORE.1.P.C-62-chr3;pvalue=0.0015;qvalue=0.0268;sequence=GGGAGAGGACTAGTAGAATG;
chr3	fimo	nucleotide_motif	15425799	15425818	28.1	+	.	Name=KLF15.H12CORE.1.P.C_chr3+;Alias=;ID=KLF15.H12CORE.1.P.C-63-chr3;pvalue=0.00153;qvalue=0.027;sequence=GGCCGAGGGGGCCGGAGGCC;
chr3	fimo	nucleotide_motif	15425622	15425641	28	+	.	Name=KLF15.H12CORE.1.P.C_chr3+;Alias=;ID=KLF15.H12CORE.1.P.C-64-chr3;pvalue=0.00157;qvalue=0.0272;sequence=GGACTAGATGGAGGACGGGG;
chr3	fimo	nucleotide_motif	15425637	15425656	27.8	+	.	Name=KLF15.H12CORE.1.P.C_chr3+;Alias=;ID=KLF15.H12CORE.1.P.C-65-chr3;pvalue=0.00168;qvalue=0.0288;sequence=CGGGGGTTAGGTGAAGGATG;
chr3	fimo	nucleotide_motif	15425873	15425892	27.2	-	.	Name=KLF15.H12CORE.1.P.C_chr3-;Alias=;ID=KLF15.H12CORE.1.P.C-66-chr3;pvalue=0.00192;qvalue=0.0316;sequence=GGGCCCCGGGCGGGCGGGAG;
chr3	fimo	nucleotide_motif	15425772	15425791	27.1	+	.	Name=KLF15.H12CORE.1.P.C_chr3+;Alias=;ID=KLF15.H12CORE.1.P.C-67-chr3;pvalue=0.00193;qvalue=0.0316;sequence=CCGTTCGGGGTGAGGGGGAG;
chr3	fimo	nucleotide_motif	15425662	15425681	27	+	.	Name=KLF15.H12CORE.1.P.C_chr3+;Alias=;ID=KLF15.H12CORE.1.P.C-68-chr3;pvalue=0.00198;qvalue=0.0321;sequence=CTGGTCGGAGGATGGCTAAA;
chr3	fimo	nucleotide_motif	15425432	15425451	26.7	+	.	Name=KLF15.H12CORE.1.P.C_chr3+;Alias=;ID=KLF15.H12CORE.1.P.C-69-chr3;pvalue=0.00212;qvalue=0.0334;sequence=ATGGGAAGTTTTCAAGGGGG;
chr3	fimo	nucleotide_motif	15425645	15425664	26.7	+	.	Name=KLF15.H12CORE.1.P.C_chr3+;Alias=;ID=KLF15.H12CORE.1.P.C-70-chr3;pvalue=0.00215;qvalue=0.0334;sequence=AGGTGAAGGATGGGGTGCTG;
chr3	fimo	nucleotide_motif	15425652	15425671	26.4	+	.	Name=KLF15.H12CORE.1.P.C_chr3+;Alias=;ID=KLF15.H12CORE.1.P.C-71-chr3;pvalue=0.00231;qvalue=0.0352;sequence=GGATGGGGTGCTGGTCGGAG;
chr3	fimo	nucleotide_motif	15425368	15425387	26.3	-	.	Name=KLF15.H12CORE.1.P.C_chr3-;Alias=;ID=KLF15.H12CORE.1.P.C-72-chr3;pvalue=0.00233;qvalue=0.0352;sequence=GTGGGTGCCAGAGGAGGGTC;
chr3	fimo	nucleotide_motif	15425803	15425822	26.2	+	.	Name=KLF15.H12CORE.1.P.C_chr3+;Alias=;ID=KLF15.H12CORE.1.P.C-73-chr3;pvalue=0.00239;qvalue=0.0357;sequence=GAGGGGGCCGGAGGCCGGGA;
chr3	fimo	nucleotide_motif	15425874	15425893	26	-	.	Name=KLF15.H12CORE.1.P.C_chr3-;Alias=;ID=KLF15.H12CORE.1.P.C-74-chr3;pvalue=0.00248;qvalue=0.0361;sequence=CGGGCCCCGGGCGGGCGGGA;
chr3	fimo	nucleotide_motif	15425834	15425853	26	+	.	Name=KLF15.H12CORE.1.P.C_chr3+;Alias=;ID=KLF15.H12CORE.1.P.C-75-chr3;pvalue=0.0025;qvalue=0.0361;sequence=TTGGCAGGGGAAAGAACAAC;
chr3	fimo	nucleotide_motif	15425366	15425385	26	-	.	Name=KLF15.H12CORE.1.P.C_chr3-;Alias=;ID=KLF15.H12CORE.1.P.C-76-chr3;pvalue=0.00253;qvalue=0.0361;sequence=GGGTGCCAGAGGAGGGTCGG;
chr3	fimo	nucleotide_motif	15425655	15425674	26	+	.	Name=KLF15.H12CORE.1.P.C_chr3+;Alias=;ID=KLF15.H12CORE.1.P.C-77-chr3;pvalue=0.00253;qvalue=0.0361;sequence=TGGGGTGCTGGTCGGAGGAT;
chr3	fimo	nucleotide_motif	15425595	15425614	25.9	+	.	Name=KLF15.H12CORE.1.P.C_chr3+;Alias=;ID=KLF15.H12CORE.1.P.C-78-chr3;pvalue=0.00255;qvalue=0.0361;sequence=GGAGTTTGGTGAGGAAGGTG;
chr3	fimo	nucleotide_motif	15425620	15425639	25.9	+	.	Name=KLF15.H12CORE.1.P.C_chr3+;Alias=;ID=KLF15.H12CORE.1.P.C-79-chr3;pvalue=0.0026;qvalue=0.0363;sequence=GGGGACTAGATGGAGGACGG;
chr3	fimo	nucleotide_motif	15425545	15425564	25.8	+	.	Name=KLF15.H12CORE.1.P.C_chr3+;Alias=;ID=KLF15.H12CORE.1.P.C-80-chr3;pvalue=0.00261;qvalue=0.0363;sequence=TTTTCCGGGGCAGGGAGAGG;
chr3	fimo	nucleotide_motif	15425872	15425891	25.4	-	.	Name=KLF15.H12CORE.1.P.C_chr3-;Alias=;ID=KLF15.H12CORE.1.P.C-81-chr3;pvalue=0.00285;qvalue=0.0391;sequence=GGCCCCGGGCGGGCGGGAGG;
chr3	fimo	nucleotide_motif	15425372	15425391	25.4	-	.	Name=KLF15.H12CORE.1.P.C_chr3-;Alias=;ID=KLF15.H12CORE.1.P.C-82-chr3;pvalue=0.00287;qvalue=0.0391;sequence=CGTGGTGGGTGCCAGAGGAG;
chr3	fimo	nucleotide_motif	15425800	15425819	24.9	+	.	Name=KLF15.H12CORE.1.P.C_chr3+;Alias=;ID=KLF15.H12CORE.1.P.C-83-chr3;pvalue=0.00325;qvalue=0.0431;sequence=GCCGAGGGGGCCGGAGGCCG;
chr3	fimo	nucleotide_motif	15425405	15425424	24.8	+	.	Name=KLF15.H12CORE.1.P.C_chr3+;Alias=;ID=KLF15.H12CORE.1.P.C-84-chr3;pvalue=0.00332;qvalue=0.0431;sequence=AGGGGTGGTGACCCCACTGT;
chr3	fimo	nucleotide_motif	15425646	15425665	24.7	+	.	Name=KLF15.H12CORE.1.P.C_chr3+;Alias=;ID=KLF15.H12CORE.1.P.C-85-chr3;pvalue=0.00339;qvalue=0.0432;sequence=GGTGAAGGATGGGGTGCTGG;
chr3	fimo	nucleotide_motif	15425862	15425881	24.6	-	.	Name=KLF15.H12CORE.1.P.C_chr3-;Alias=;ID=KLF15.H12CORE.1.P.C-86-chr3;pvalue=0.00343;qvalue=0.0432;sequence=GGGCGGGAGGGACGGGACGC;
chr3	fimo	nucleotide_motif	15425383	15425402	24.6	-	.	Name=KLF15.H12CORE.1.P.C_chr3-;Alias=;ID=KLF15.H12CORE.1.P.C-87-chr3;pvalue=0.00349;qvalue=0.0432;sequence=GGGGCTGAACTCGTGGTGGG;
chr3	fimo	nucleotide_motif	15425555	15425574	24.6	+	.	Name=KLF15.H12CORE.1.P.C_chr3+;Alias=;ID=KLF15.H12CORE.1.P.C-88-chr3;pvalue=0.00349;qvalue=0.0432;sequence=CAGGGAGAGGACTAGTAGAA;
chr3	fimo	nucleotide_motif	15425370	15425389	24.5	-	.	Name=KLF15.H12CORE.1.P.C_chr3-;Alias=;ID=KLF15.H12CORE.1.P.C-89-chr3;pvalue=0.00353;qvalue=0.0434;sequence=TGGTGGGTGCCAGAGGAGGG;
chr3	fimo	nucleotide_motif	15425596	15425615	24.3	+	.	Name=KLF15.H12CORE.1.P.C_chr3+;Alias=;ID=KLF15.H12CORE.1.P.C-90-chr3;pvalue=0.00367;qvalue=0.0447;sequence=GAGTTTGGTGAGGAAGGTGT;
chr3	fimo	nucleotide_motif	15425616	15425635	24.2	+	.	Name=KLF15.H12CORE.1.P.C_chr3+;Alias=;ID=KLF15.H12CORE.1.P.C-91-chr3;pvalue=0.00382;qvalue=0.0454;sequence=GGACGGGGACTAGATGGAGG;
chr3	fimo	nucleotide_motif	15425752	15425771	24.1	+	.	Name=KLF15.H12CORE.1.P.C_chr3+;Alias=;ID=KLF15.H12CORE.1.P.C-92-chr3;pvalue=0.0039;qvalue=0.0454;sequence=CCAGGAGGGCTGGGGCTGCC;
chr3	fimo	nucleotide_motif	15425757	15425776	24.1	+	.	Name=KLF15.H12CORE.1.P.C_chr3+;Alias=;ID=KLF15.H12CORE.1.P.C-93-chr3;pvalue=0.0039;qvalue=0.0454;sequence=AGGGCTGGGGCTGCCCCGTT;
chr3	fimo	nucleotide_motif	15425780	15425799	24	+	.	Name=KLF15.H12CORE.1.P.C_chr3+;Alias=;ID=KLF15.H12CORE.1.P.C-94-chr3;pvalue=0.00394;qvalue=0.0454;sequence=GGTGAGGGGGAGGCCGGGGG;
chr3	fimo	nucleotide_motif	15425801	15425820	24	+	.	Name=KLF15.H12CORE.1.P.C_chr3+;Alias=;ID=KLF15.H12CORE.1.P.C-95-chr3;pvalue=0.00394;qvalue=0.0454;sequence=CCGAGGGGGCCGGAGGCCGG;
chr3	fimo	nucleotide_motif	15425677	15425696	24	-	.	Name=KLF15.H12CORE.1.P.C_chr3-;Alias=;ID=KLF15.H12CORE.1.P.C-96-chr3;pvalue=0.00396;qvalue=0.0454;sequence=TGGGGCTGGGAGGACTTTAG;
chr3	fimo	nucleotide_motif	15425634	15425653	23.9	+	.	Name=KLF15.H12CORE.1.P.C_chr3+;Alias=;ID=KLF15.H12CORE.1.P.C-97-chr3;pvalue=0.00406;qvalue=0.0462;sequence=GGACGGGGGTTAGGTGAAGG;
chr3	fimo	nucleotide_motif	15425365	15425384	23.8	-	.	Name=KLF15.H12CORE.1.P.C_chr3-;Alias=;ID=KLF15.H12CORE.1.P.C-98-chr3;pvalue=0.00419;qvalue=0.0472;sequence=GGTGCCAGAGGAGGGTCGGT;
chr3	fimo	nucleotide_motif	15425354	15425373	23.7	-	.	Name=KLF15.H12CORE.1.P.C_chr3-;Alias=;ID=KLF15.H12CORE.1.P.C-99-chr3;pvalue=0.00426;qvalue=0.0476;sequence=AGGGTCGGTGTTTAGCTGAG;
chr3	fimo	nucleotide_motif	15425762	15425781	23.6	+	.	Name=KLF15.H12CORE.1.P.C_chr3+;Alias=;ID=KLF15.H12CORE.1.P.C-100-chr3;pvalue=0.00435;qvalue=0.0482;sequence=TGGGGCTGCCCCGTTCGGGG;
chr3	fimo	nucleotide_motif	15416588	15416610	46.1	-	.	Name=KLF16.H12CORE.1.P.B_chr3-;Alias=;ID=KLF16.H12CORE.1.P.B-1-chr3;pvalue=2.43e-05;qvalue=0.00128;sequence=TGGGGGGCAGGCGGAAGGTGGAC;
chr3	fimo	nucleotide_motif	15416428	15416450	44.6	+	.	Name=KLF16.H12CORE.1.P.B_chr3+;Alias=;ID=KLF16.H12CORE.1.P.B-2-chr3;pvalue=3.43e-05;qvalue=0.00147;sequence=AGAGGAGAGGGCGGGCCTTAGCA;
chr3	fimo	nucleotide_motif	15416585	15416607	41.8	-	.	Name=KLF16.H12CORE.1.P.B_chr3-;Alias=;ID=KLF16.H12CORE.1.P.B-3-chr3;pvalue=6.54e-05;qvalue=0.0027;sequence=GGGGCAGGCGGAAGGTGGACAAG;
chr3	fimo	nucleotide_motif	15416422	15416444	37.2	+	.	Name=KLF16.H12CORE.1.P.B_chr3+;Alias=;ID=KLF16.H12CORE.1.P.B-4-chr3;pvalue=0.00019;qvalue=0.00586;sequence=AGGCTCAGAGGAGAGGGCGGGCC;
chr3	fimo	nucleotide_motif	15416403	15416425	36.8	-	.	Name=KLF16.H12CORE.1.P.B_chr3-;Alias=;ID=KLF16.H12CORE.1.P.B-5-chr3;pvalue=0.000211;qvalue=0.00586;sequence=GCCTTCAGGGGTGGGGCATCCGT;
chr3	fimo	nucleotide_motif	15416591	15416613	36.7	-	.	Name=KLF16.H12CORE.1.P.B_chr3-;Alias=;ID=KLF16.H12CORE.1.P.B-6-chr3;pvalue=0.000214;qvalue=0.00586;sequence=GCTTGGGGGGCAGGCGGAAGGTG;
chr3	fimo	nucleotide_motif	15416384	15416406	35.6	+	.	Name=KLF16.H12CORE.1.P.B_chr3+;Alias=;ID=KLF16.H12CORE.1.P.B-7-chr3;pvalue=0.000273;qvalue=0.00685;sequence=ACACTATGGGGTGGGGATAACGG;
chr3	fimo	nucleotide_motif	15416581	15416603	33.7	-	.	Name=KLF16.H12CORE.1.P.B_chr3-;Alias=;ID=KLF16.H12CORE.1.P.B-8-chr3;pvalue=0.00043;qvalue=0.00904;sequence=CAGGCGGAAGGTGGACAAGAGAT;
chr3	fimo	nucleotide_motif	15416550	15416572	30.6	-	.	Name=KLF16.H12CORE.1.P.B_chr3-;Alias=;ID=KLF16.H12CORE.1.P.B-9-chr3;pvalue=0.000865;qvalue=0.0141;sequence=CCAGTGGTGAGCAGGGCTGTCCG;
chr3	fimo	nucleotide_motif	15416594	15416616	29.7	-	.	Name=KLF16.H12CORE.1.P.B_chr3-;Alias=;ID=KLF16.H12CORE.1.P.B-10-chr3;pvalue=0.00108;qvalue=0.015;sequence=CCTGCTTGGGGGGCAGGCGGAAG;
chr3	fimo	nucleotide_motif	15416626	15416648	29.6	-	.	Name=KLF16.H12CORE.1.P.B_chr3-;Alias=;ID=KLF16.H12CORE.1.P.B-11-chr3;pvalue=0.00109;qvalue=0.015;sequence=GTGGCGAGAGTAGAGGCCAAAGA;
chr3	fimo	nucleotide_motif	15416582	15416604	29.3	-	.	Name=KLF16.H12CORE.1.P.B_chr3-;Alias=;ID=KLF16.H12CORE.1.P.B-12-chr3;pvalue=0.00118;qvalue=0.0159;sequence=GCAGGCGGAAGGTGGACAAGAGA;
chr3	fimo	nucleotide_motif	15416592	15416614	29.1	-	.	Name=KLF16.H12CORE.1.P.B_chr3-;Alias=;ID=KLF16.H12CORE.1.P.B-13-chr3;pvalue=0.00124;qvalue=0.0163;sequence=TGCTTGGGGGGCAGGCGGAAGGT;
chr3	fimo	nucleotide_motif	15416427	15416449	28.9	+	.	Name=KLF16.H12CORE.1.P.B_chr3+;Alias=;ID=KLF16.H12CORE.1.P.B-14-chr3;pvalue=0.00128;qvalue=0.0165;sequence=CAGAGGAGAGGGCGGGCCTTAGC;
chr3	fimo	nucleotide_motif	15416531	15416553	28.4	+	.	Name=KLF16.H12CORE.1.P.B_chr3+;Alias=;ID=KLF16.H12CORE.1.P.B-15-chr3;pvalue=0.00146;qvalue=0.0176;sequence=AGCTGTGGTGGAGAAGATCCGGA;
chr3	fimo	nucleotide_motif	15416624	15416646	28.2	-	.	Name=KLF16.H12CORE.1.P.B_chr3-;Alias=;ID=KLF16.H12CORE.1.P.B-16-chr3;pvalue=0.00151;qvalue=0.0178;sequence=GGCGAGAGTAGAGGCCAAAGAGG;
chr3	fimo	nucleotide_motif	15416423	15416445	28.1	+	.	Name=KLF16.H12CORE.1.P.B_chr3+;Alias=;ID=KLF16.H12CORE.1.P.B-17-chr3;pvalue=0.00154;qvalue=0.0179;sequence=GGCTCAGAGGAGAGGGCGGGCCT;
chr3	fimo	nucleotide_motif	15416597	15416619	27.9	-	.	Name=KLF16.H12CORE.1.P.B_chr3-;Alias=;ID=KLF16.H12CORE.1.P.B-18-chr3;pvalue=0.00163;qvalue=0.0185;sequence=CACCCTGCTTGGGGGGCAGGCGG;
chr3	fimo	nucleotide_motif	15416584	15416606	27.8	-	.	Name=KLF16.H12CORE.1.P.B_chr3-;Alias=;ID=KLF16.H12CORE.1.P.B-19-chr3;pvalue=0.00165;qvalue=0.0185;sequence=GGGCAGGCGGAAGGTGGACAAGA;
chr3	fimo	nucleotide_motif	15416419	15416441	27.5	+	.	Name=KLF16.H12CORE.1.P.B_chr3+;Alias=;ID=KLF16.H12CORE.1.P.B-20-chr3;pvalue=0.00177;qvalue=0.0186;sequence=TGAAGGCTCAGAGGAGAGGGCGG;
chr3	fimo	nucleotide_motif	15416470	15416492	27.1	-	.	Name=KLF16.H12CORE.1.P.B_chr3-;Alias=;ID=KLF16.H12CORE.1.P.B-21-chr3;pvalue=0.00193;qvalue=0.0198;sequence=CACTGGCCAGGCAGGGATGATCA;
chr3	fimo	nucleotide_motif	15416416	15416438	26.8	+	.	Name=KLF16.H12CORE.1.P.B_chr3+;Alias=;ID=KLF16.H12CORE.1.P.B-22-chr3;pvalue=0.00209;qvalue=0.0208;sequence=CCCTGAAGGCTCAGAGGAGAGGG;
chr3	fimo	nucleotide_motif	15416502	15416524	26.4	+	.	Name=KLF16.H12CORE.1.P.B_chr3+;Alias=;ID=KLF16.H12CORE.1.P.B-23-chr3;pvalue=0.00227;qvalue=0.0223;sequence=CTGACAGTGGGCGAGTCCCGGCA;
chr3	fimo	nucleotide_motif	15416414	15416436	26.2	+	.	Name=KLF16.H12CORE.1.P.B_chr3+;Alias=;ID=KLF16.H12CORE.1.P.B-24-chr3;pvalue=0.00238;qvalue=0.0231;sequence=ACCCCTGAAGGCTCAGAGGAGAG;
chr3	fimo	nucleotide_motif	15416593	15416615	26.1	-	.	Name=KLF16.H12CORE.1.P.B_chr3-;Alias=;ID=KLF16.H12CORE.1.P.B-25-chr3;pvalue=0.00243;qvalue=0.0234;sequence=CTGCTTGGGGGGCAGGCGGAAGG;
chr3	fimo	nucleotide_motif	15416620	15416642	26.1	-	.	Name=KLF16.H12CORE.1.P.B_chr3-;Alias=;ID=KLF16.H12CORE.1.P.B-26-chr3;pvalue=0.00247;qvalue=0.0236;sequence=AGAGTAGAGGCCAAAGAGGACAC;
chr3	fimo	nucleotide_motif	15416587	15416609	25.6	-	.	Name=KLF16.H12CORE.1.P.B_chr3-;Alias=;ID=KLF16.H12CORE.1.P.B-27-chr3;pvalue=0.00273;qvalue=0.0248;sequence=GGGGGGCAGGCGGAAGGTGGACA;
chr3	fimo	nucleotide_motif	15416578	15416600	25.1	-	.	Name=KLF16.H12CORE.1.P.B_chr3-;Alias=;ID=KLF16.H12CORE.1.P.B-28-chr3;pvalue=0.0031;qvalue=0.0275;sequence=GCGGAAGGTGGACAAGAGATAGA;
chr3	fimo	nucleotide_motif	15416549	15416571	25.1	-	.	Name=KLF16.H12CORE.1.P.B_chr3-;Alias=;ID=KLF16.H12CORE.1.P.B-29-chr3;pvalue=0.00312;qvalue=0.0275;sequence=CAGTGGTGAGCAGGGCTGTCCGG;
chr3	fimo	nucleotide_motif	15416417	15416439	24.7	+	.	Name=KLF16.H12CORE.1.P.B_chr3+;Alias=;ID=KLF16.H12CORE.1.P.B-30-chr3;pvalue=0.00336;qvalue=0.0288;sequence=CCTGAAGGCTCAGAGGAGAGGGC;
chr3	fimo	nucleotide_motif	15416528	15416550	24.5	+	.	Name=KLF16.H12CORE.1.P.B_chr3+;Alias=;ID=KLF16.H12CORE.1.P.B-31-chr3;pvalue=0.00351;qvalue=0.0294;sequence=GATAGCTGTGGTGGAGAAGATCC;
chr3	fimo	nucleotide_motif	15416522	15416544	24.2	+	.	Name=KLF16.H12CORE.1.P.B_chr3+;Alias=;ID=KLF16.H12CORE.1.P.B-32-chr3;pvalue=0.00378;qvalue=0.031;sequence=GCAGATGATAGCTGTGGTGGAGA;
chr3	fimo	nucleotide_motif	15416465	15416487	23.9	-	.	Name=KLF16.H12CORE.1.P.B_chr3-;Alias=;ID=KLF16.H12CORE.1.P.B-33-chr3;pvalue=0.00407;qvalue=0.0332;sequence=GCCAGGCAGGGATGATCAAGGTC;
chr3	fimo	nucleotide_motif	15416576	15416598	23.3	-	.	Name=KLF16.H12CORE.1.P.B_chr3-;Alias=;ID=KLF16.H12CORE.1.P.B-34-chr3;pvalue=0.00467;qvalue=0.0366;sequence=GGAAGGTGGACAAGAGATAGATG;
chr3	fimo	nucleotide_motif	15416421	15416443	23.3	+	.	Name=KLF16.H12CORE.1.P.B_chr3+;Alias=;ID=KLF16.H12CORE.1.P.B-35-chr3;pvalue=0.00469;qvalue=0.0366;sequence=AAGGCTCAGAGGAGAGGGCGGGC;
chr3	fimo	nucleotide_motif	15416474	15416496	23.1	-	.	Name=KLF16.H12CORE.1.P.B_chr3-;Alias=;ID=KLF16.H12CORE.1.P.B-36-chr3;pvalue=0.00493;qvalue=0.0375;sequence=CGATCACTGGCCAGGCAGGGATG;
chr3	fimo	nucleotide_motif	15416621	15416643	22.9	-	.	Name=KLF16.H12CORE.1.P.B_chr3-;Alias=;ID=KLF16.H12CORE.1.P.B-37-chr3;pvalue=0.0051;qvalue=0.0383;sequence=GAGAGTAGAGGCCAAAGAGGACA;
chr3	fimo	nucleotide_motif	15416424	15416446	22.1	+	.	Name=KLF16.H12CORE.1.P.B_chr3+;Alias=;ID=KLF16.H12CORE.1.P.B-38-chr3;pvalue=0.00622;qvalue=0.0446;sequence=GCTCAGAGGAGAGGGCGGGCCTT;
chr3	fimo	nucleotide_motif	15416586	15416608	22	-	.	Name=KLF16.H12CORE.1.P.B_chr3-;Alias=;ID=KLF16.H12CORE.1.P.B-39-chr3;pvalue=0.00637;qvalue=0.045;sequence=GGGGGCAGGCGGAAGGTGGACAA;
chr3	fimo	nucleotide_motif	15416534	15416556	21.8	+	.	Name=KLF16.H12CORE.1.P.B_chr3+;Alias=;ID=KLF16.H12CORE.1.P.B-40-chr3;pvalue=0.0066;qvalue=0.0457;sequence=TGTGGTGGAGAAGATCCGGACAG;
chr3	fimo	nucleotide_motif	15425863	15425885	64.2	-	.	Name=KLF16.H12CORE.1.P.B_chr3-;Alias=;ID=KLF16.H12CORE.1.P.B-1-chr3;pvalue=3.82e-07;qvalue=0.000256;sequence=GGGCGGGCGGGAGGGACGGGACG;
chr3	fimo	nucleotide_motif	15425806	15425828	63.5	+	.	Name=KLF16.H12CORE.1.P.B_chr3+;Alias=;ID=KLF16.H12CORE.1.P.B-2-chr3;pvalue=4.42e-07;qvalue=0.000256;sequence=GGGGCCGGAGGCCGGGACGAGTG;
chr3	fimo	nucleotide_motif	15425777	15425799	61.7	+	.	Name=KLF16.H12CORE.1.P.B_chr3+;Alias=;ID=KLF16.H12CORE.1.P.B-3-chr3;pvalue=6.66e-07;qvalue=0.000256;sequence=CGGGGTGAGGGGGAGGCCGGGGG;
chr3	fimo	nucleotide_motif	15425783	15425805	60.5	+	.	Name=KLF16.H12CORE.1.P.B_chr3+;Alias=;ID=KLF16.H12CORE.1.P.B-4-chr3;pvalue=8.85e-07;qvalue=0.000256;sequence=GAGGGGGAGGCCGGGGGGCCGAG;
chr3	fimo	nucleotide_motif	15425800	15425822	58.6	+	.	Name=KLF16.H12CORE.1.P.B_chr3+;Alias=;ID=KLF16.H12CORE.1.P.B-5-chr3;pvalue=1.37e-06;qvalue=0.000316;sequence=GCCGAGGGGGCCGGAGGCCGGGA;
chr3	fimo	nucleotide_motif	15425779	15425801	56.4	+	.	Name=KLF16.H12CORE.1.P.B_chr3+;Alias=;ID=KLF16.H12CORE.1.P.B-6-chr3;pvalue=2.26e-06;qvalue=0.000372;sequence=GGGTGAGGGGGAGGCCGGGGGGC;
chr3	fimo	nucleotide_motif	15425871	15425893	56.1	-	.	Name=KLF16.H12CORE.1.P.B_chr3-;Alias=;ID=KLF16.H12CORE.1.P.B-7-chr3;pvalue=2.43e-06;qvalue=0.000372;sequence=CGGGCCCCGGGCGGGCGGGAGGG;
chr3	fimo	nucleotide_motif	15425785	15425807	55.6	+	.	Name=KLF16.H12CORE.1.P.B_chr3+;Alias=;ID=KLF16.H12CORE.1.P.B-8-chr3;pvalue=2.75e-06;qvalue=0.000372;sequence=GGGGGAGGCCGGGGGGCCGAGGG;
chr3	fimo	nucleotide_motif	15425867	15425889	55	-	.	Name=KLF16.H12CORE.1.P.B_chr3-;Alias=;ID=KLF16.H12CORE.1.P.B-9-chr3;pvalue=3.19e-06;qvalue=0.000372;sequence=CCCCGGGCGGGCGGGAGGGACGG;
chr3	fimo	nucleotide_motif	15425858	15425880	54.5	-	.	Name=KLF16.H12CORE.1.P.B_chr3-;Alias=;ID=KLF16.H12CORE.1.P.B-10-chr3;pvalue=3.56e-06;qvalue=0.000372;sequence=GGCGGGAGGGACGGGACGCGGTG;
chr3	fimo	nucleotide_motif	15425791	15425813	54.3	+	.	Name=KLF16.H12CORE.1.P.B_chr3+;Alias=;ID=KLF16.H12CORE.1.P.B-11-chr3;pvalue=3.71e-06;qvalue=0.000372;sequence=GGCCGGGGGGCCGAGGGGGCCGG;
chr3	fimo	nucleotide_motif	15425778	15425800	54.1	+	.	Name=KLF16.H12CORE.1.P.B_chr3+;Alias=;ID=KLF16.H12CORE.1.P.B-12-chr3;pvalue=3.91e-06;qvalue=0.000372;sequence=GGGGTGAGGGGGAGGCCGGGGGG;
chr3	fimo	nucleotide_motif	15425790	15425812	53.8	+	.	Name=KLF16.H12CORE.1.P.B_chr3+;Alias=;ID=KLF16.H12CORE.1.P.B-13-chr3;pvalue=4.18e-06;qvalue=0.000372;sequence=AGGCCGGGGGGCCGAGGGGGCCG;
chr3	fimo	nucleotide_motif	15425799	15425821	53.2	+	.	Name=KLF16.H12CORE.1.P.B_chr3+;Alias=;ID=KLF16.H12CORE.1.P.B-14-chr3;pvalue=4.77e-06;qvalue=0.000394;sequence=GGCCGAGGGGGCCGGAGGCCGGG;
chr3	fimo	nucleotide_motif	15425793	15425815	52	+	.	Name=KLF16.H12CORE.1.P.B_chr3+;Alias=;ID=KLF16.H12CORE.1.P.B-15-chr3;pvalue=6.29e-06;qvalue=0.000484;sequence=CCGGGGGGCCGAGGGGGCCGGAG;
chr3	fimo	nucleotide_motif	15425782	15425804	51.6	+	.	Name=KLF16.H12CORE.1.P.B_chr3+;Alias=;ID=KLF16.H12CORE.1.P.B-16-chr3;pvalue=6.96e-06;qvalue=0.000484;sequence=TGAGGGGGAGGCCGGGGGGCCGA;
chr3	fimo	nucleotide_motif	15425864	15425886	51.5	-	.	Name=KLF16.H12CORE.1.P.B_chr3-;Alias=;ID=KLF16.H12CORE.1.P.B-17-chr3;pvalue=7.11e-06;qvalue=0.000484;sequence=CGGGCGGGCGGGAGGGACGGGAC;
chr3	fimo	nucleotide_motif	15425859	15425881	50.6	-	.	Name=KLF16.H12CORE.1.P.B_chr3-;Alias=;ID=KLF16.H12CORE.1.P.B-18-chr3;pvalue=8.79e-06;qvalue=0.000564;sequence=GGGCGGGAGGGACGGGACGCGGT;
chr3	fimo	nucleotide_motif	15425602	15425624	47.9	+	.	Name=KLF16.H12CORE.1.P.B_chr3+;Alias=;ID=KLF16.H12CORE.1.P.B-19-chr3;pvalue=1.62e-05;qvalue=0.000945;sequence=GGTGAGGAAGGTGTGGACGGGGA;
chr3	fimo	nucleotide_motif	15425794	15425816	47.9	+	.	Name=KLF16.H12CORE.1.P.B_chr3+;Alias=;ID=KLF16.H12CORE.1.P.B-20-chr3;pvalue=1.63e-05;qvalue=0.000945;sequence=CGGGGGGCCGAGGGGGCCGGAGG;
chr3	fimo	nucleotide_motif	15425776	15425798	47.1	+	.	Name=KLF16.H12CORE.1.P.B_chr3+;Alias=;ID=KLF16.H12CORE.1.P.B-21-chr3;pvalue=1.95e-05;qvalue=0.00107;sequence=TCGGGGTGAGGGGGAGGCCGGGG;
chr3	fimo	nucleotide_motif	15425773	15425795	45.7	+	.	Name=KLF16.H12CORE.1.P.B_chr3+;Alias=;ID=KLF16.H12CORE.1.P.B-22-chr3;pvalue=2.7e-05;qvalue=0.00136;sequence=CGTTCGGGGTGAGGGGGAGGCCG;
chr3	fimo	nucleotide_motif	15425807	15425829	45.4	+	.	Name=KLF16.H12CORE.1.P.B_chr3+;Alias=;ID=KLF16.H12CORE.1.P.B-23-chr3;pvalue=2.87e-05;qvalue=0.00138;sequence=GGGCCGGAGGCCGGGACGAGTGC;
chr3	fimo	nucleotide_motif	15425786	15425808	45.3	+	.	Name=KLF16.H12CORE.1.P.B_chr3+;Alias=;ID=KLF16.H12CORE.1.P.B-24-chr3;pvalue=2.97e-05;qvalue=0.00138;sequence=GGGGAGGCCGGGGGGCCGAGGGG;
chr3	fimo	nucleotide_motif	15425685	15425707	45	-	.	Name=KLF16.H12CORE.1.P.B_chr3-;Alias=;ID=KLF16.H12CORE.1.P.B-25-chr3;pvalue=3.19e-05;qvalue=0.00142;sequence=CCGTGAGTAAGTGGGGCTGGGAG;
chr3	fimo	nucleotide_motif	15425751	15425773	41.4	+	.	Name=KLF16.H12CORE.1.P.B_chr3+;Alias=;ID=KLF16.H12CORE.1.P.B-26-chr3;pvalue=7.17e-05;qvalue=0.00286;sequence=GCCAGGAGGGCTGGGGCTGCCCC;
chr3	fimo	nucleotide_motif	15425860	15425882	40.7	-	.	Name=KLF16.H12CORE.1.P.B_chr3-;Alias=;ID=KLF16.H12CORE.1.P.B-27-chr3;pvalue=8.49e-05;qvalue=0.00327;sequence=CGGGCGGGAGGGACGGGACGCGG;
chr3	fimo	nucleotide_motif	15425872	15425894	39.2	-	.	Name=KLF16.H12CORE.1.P.B_chr3-;Alias=;ID=KLF16.H12CORE.1.P.B-28-chr3;pvalue=0.000121;qvalue=0.00451;sequence=CCGGGCCCCGGGCGGGCGGGAGG;
chr3	fimo	nucleotide_motif	15425866	15425888	38.3	-	.	Name=KLF16.H12CORE.1.P.B_chr3-;Alias=;ID=KLF16.H12CORE.1.P.B-29-chr3;pvalue=0.000149;qvalue=0.00539;sequence=CCCGGGCGGGCGGGAGGGACGGG;
chr3	fimo	nucleotide_motif	15425788	15425810	38	+	.	Name=KLF16.H12CORE.1.P.B_chr3+;Alias=;ID=KLF16.H12CORE.1.P.B-30-chr3;pvalue=0.000159;qvalue=0.00558;sequence=GGAGGCCGGGGGGCCGAGGGGGC;
chr3	fimo	nucleotide_motif	15425795	15425817	37.6	+	.	Name=KLF16.H12CORE.1.P.B_chr3+;Alias=;ID=KLF16.H12CORE.1.P.B-31-chr3;pvalue=0.000174;qvalue=0.00586;sequence=GGGGGGCCGAGGGGGCCGGAGGC;
chr3	fimo	nucleotide_motif	15425771	15425793	37.4	+	.	Name=KLF16.H12CORE.1.P.B_chr3+;Alias=;ID=KLF16.H12CORE.1.P.B-32-chr3;pvalue=0.000184;qvalue=0.00586;sequence=CCCGTTCGGGGTGAGGGGGAGGC;
chr3	fimo	nucleotide_motif	15425784	15425806	37.1	+	.	Name=KLF16.H12CORE.1.P.B_chr3+;Alias=;ID=KLF16.H12CORE.1.P.B-33-chr3;pvalue=0.000196;qvalue=0.00586;sequence=AGGGGGAGGCCGGGGGGCCGAGG;
chr3	fimo	nucleotide_motif	15425876	15425898	36.7	-	.	Name=KLF16.H12CORE.1.P.B_chr3-;Alias=;ID=KLF16.H12CORE.1.P.B-34-chr3;pvalue=0.000214;qvalue=0.00586;sequence=GATTCCGGGCCCCGGGCGGGCGG;
chr3	fimo	nucleotide_motif	15425613	15425635	36.7	+	.	Name=KLF16.H12CORE.1.P.B_chr3+;Alias=;ID=KLF16.H12CORE.1.P.B-35-chr3;pvalue=0.000215;qvalue=0.00586;sequence=TGTGGACGGGGACTAGATGGAGG;
chr3	fimo	nucleotide_motif	15425619	15425641	36.6	+	.	Name=KLF16.H12CORE.1.P.B_chr3+;Alias=;ID=KLF16.H12CORE.1.P.B-36-chr3;pvalue=0.000218;qvalue=0.00586;sequence=CGGGGACTAGATGGAGGACGGGG;
chr3	fimo	nucleotide_motif	15425750	15425772	36.6	+	.	Name=KLF16.H12CORE.1.P.B_chr3+;Alias=;ID=KLF16.H12CORE.1.P.B-37-chr3;pvalue=0.000218;qvalue=0.00586;sequence=AGCCAGGAGGGCTGGGGCTGCCC;
chr3	fimo	nucleotide_motif	15425362	15425384	36.5	-	.	Name=KLF16.H12CORE.1.P.B_chr3-;Alias=;ID=KLF16.H12CORE.1.P.B-38-chr3;pvalue=0.000225;qvalue=0.00592;sequence=GGTGCCAGAGGAGGGTCGGTGTT;
chr3	fimo	nucleotide_motif	15425868	15425890	36	-	.	Name=KLF16.H12CORE.1.P.B_chr3-;Alias=;ID=KLF16.H12CORE.1.P.B-39-chr3;pvalue=0.000248;qvalue=0.00637;sequence=GCCCCGGGCGGGCGGGAGGGACG;
chr3	fimo	nucleotide_motif	15425637	15425659	35.3	+	.	Name=KLF16.H12CORE.1.P.B_chr3+;Alias=;ID=KLF16.H12CORE.1.P.B-40-chr3;pvalue=0.000297;qvalue=0.0073;sequence=CGGGGGTTAGGTGAAGGATGGGG;
chr3	fimo	nucleotide_motif	15425787	15425809	35.1	+	.	Name=KLF16.H12CORE.1.P.B_chr3+;Alias=;ID=KLF16.H12CORE.1.P.B-41-chr3;pvalue=0.000309;qvalue=0.00743;sequence=GGGAGGCCGGGGGGCCGAGGGGG;
chr3	fimo	nucleotide_motif	15425608	15425630	34.3	+	.	Name=KLF16.H12CORE.1.P.B_chr3+;Alias=;ID=KLF16.H12CORE.1.P.B-42-chr3;pvalue=0.000374;qvalue=0.00883;sequence=GAAGGTGTGGACGGGGACTAGAT;
chr3	fimo	nucleotide_motif	15425803	15425825	34.1	+	.	Name=KLF16.H12CORE.1.P.B_chr3+;Alias=;ID=KLF16.H12CORE.1.P.B-43-chr3;pvalue=0.000387;qvalue=0.00887;sequence=GAGGGGGCCGGAGGCCGGGACGA;
chr3	fimo	nucleotide_motif	15425549	15425571	34.1	+	.	Name=KLF16.H12CORE.1.P.B_chr3+;Alias=;ID=KLF16.H12CORE.1.P.B-44-chr3;pvalue=0.000391;qvalue=0.00887;sequence=CCGGGGCAGGGAGAGGACTAGTA;
chr3	fimo	nucleotide_motif	15425865	15425887	33.8	-	.	Name=KLF16.H12CORE.1.P.B_chr3-;Alias=;ID=KLF16.H12CORE.1.P.B-45-chr3;pvalue=0.000411;qvalue=0.00904;sequence=CCGGGCGGGCGGGAGGGACGGGA;
chr3	fimo	nucleotide_motif	15425631	15425653	33.8	+	.	Name=KLF16.H12CORE.1.P.B_chr3+;Alias=;ID=KLF16.H12CORE.1.P.B-46-chr3;pvalue=0.000418;qvalue=0.00904;sequence=GGAGGACGGGGGTTAGGTGAAGG;
chr3	fimo	nucleotide_motif	15425551	15425573	33.7	+	.	Name=KLF16.H12CORE.1.P.B_chr3+;Alias=;ID=KLF16.H12CORE.1.P.B-47-chr3;pvalue=0.000425;qvalue=0.00904;sequence=GGGGCAGGGAGAGGACTAGTAGA;
chr3	fimo	nucleotide_motif	15425797	15425819	33.4	+	.	Name=KLF16.H12CORE.1.P.B_chr3+;Alias=;ID=KLF16.H12CORE.1.P.B-48-chr3;pvalue=0.000452;qvalue=0.00926;sequence=GGGGCCGAGGGGGCCGGAGGCCG;
chr3	fimo	nucleotide_motif	15425649	15425671	33.4	+	.	Name=KLF16.H12CORE.1.P.B_chr3+;Alias=;ID=KLF16.H12CORE.1.P.B-49-chr3;pvalue=0.000456;qvalue=0.00926;sequence=GAAGGATGGGGTGCTGGTCGGAG;
chr3	fimo	nucleotide_motif	15425625	15425647	33	+	.	Name=KLF16.H12CORE.1.P.B_chr3+;Alias=;ID=KLF16.H12CORE.1.P.B-50-chr3;pvalue=0.000497;qvalue=0.0099;sequence=CTAGATGGAGGACGGGGGTTAGG;
chr3	fimo	nucleotide_motif	15425854	15425876	32.7	-	.	Name=KLF16.H12CORE.1.P.B_chr3-;Alias=;ID=KLF16.H12CORE.1.P.B-51-chr3;pvalue=0.000538;qvalue=0.0105;sequence=GGAGGGACGGGACGCGGTGCAGT;
chr3	fimo	nucleotide_motif	15425798	15425820	32.6	+	.	Name=KLF16.H12CORE.1.P.B_chr3+;Alias=;ID=KLF16.H12CORE.1.P.B-52-chr3;pvalue=0.00055;qvalue=0.0105;sequence=GGGCCGAGGGGGCCGGAGGCCGG;
chr3	fimo	nucleotide_motif	15425883	15425905	32.6	-	.	Name=KLF16.H12CORE.1.P.B_chr3-;Alias=;ID=KLF16.H12CORE.1.P.B-53-chr3;pvalue=0.000553;qvalue=0.0105;sequence=AGAGCGGGATTCCGGGCCCCGGG;
chr3	fimo	nucleotide_motif	15425646	15425668	32.3	+	.	Name=KLF16.H12CORE.1.P.B_chr3+;Alias=;ID=KLF16.H12CORE.1.P.B-54-chr3;pvalue=0.000594;qvalue=0.0111;sequence=GGTGAAGGATGGGGTGCTGGTCG;
chr3	fimo	nucleotide_motif	15425632	15425654	31.6	+	.	Name=KLF16.H12CORE.1.P.B_chr3+;Alias=;ID=KLF16.H12CORE.1.P.B-55-chr3;pvalue=0.000691;qvalue=0.0124;sequence=GAGGACGGGGGTTAGGTGAAGGA;
chr3	fimo	nucleotide_motif	15425643	15425665	31.5	+	.	Name=KLF16.H12CORE.1.P.B_chr3+;Alias=;ID=KLF16.H12CORE.1.P.B-56-chr3;pvalue=0.0007;qvalue=0.0124;sequence=TTAGGTGAAGGATGGGGTGCTGG;
chr3	fimo	nucleotide_motif	15425758	15425780	31.5	-	.	Name=KLF16.H12CORE.1.P.B_chr3-;Alias=;ID=KLF16.H12CORE.1.P.B-57-chr3;pvalue=0.000702;qvalue=0.0124;sequence=CCCGAACGGGGCAGCCCCAGCCC;
chr3	fimo	nucleotide_motif	15425651	15425673	31.4	+	.	Name=KLF16.H12CORE.1.P.B_chr3+;Alias=;ID=KLF16.H12CORE.1.P.B-58-chr3;pvalue=0.000717;qvalue=0.0124;sequence=AGGATGGGGTGCTGGTCGGAGGA;
chr3	fimo	nucleotide_motif	15425399	15425421	31.4	+	.	Name=KLF16.H12CORE.1.P.B_chr3+;Alias=;ID=KLF16.H12CORE.1.P.B-59-chr3;pvalue=0.000719;qvalue=0.0124;sequence=CCCCAGAGGGGTGGTGACCCCAC;
chr3	fimo	nucleotide_motif	15425368	15425390	31.2	-	.	Name=KLF16.H12CORE.1.P.B_chr3-;Alias=;ID=KLF16.H12CORE.1.P.B-60-chr3;pvalue=0.000764;qvalue=0.013;sequence=GTGGTGGGTGCCAGAGGAGGGTC;
chr3	fimo	nucleotide_motif	15425857	15425879	31	-	.	Name=KLF16.H12CORE.1.P.B_chr3-;Alias=;ID=KLF16.H12CORE.1.P.B-61-chr3;pvalue=0.000794;qvalue=0.0133;sequence=GCGGGAGGGACGGGACGCGGTGC;
chr3	fimo	nucleotide_motif	15425796	15425818	30.9	+	.	Name=KLF16.H12CORE.1.P.B_chr3+;Alias=;ID=KLF16.H12CORE.1.P.B-62-chr3;pvalue=0.000808;qvalue=0.0133;sequence=GGGGGCCGAGGGGGCCGGAGGCC;
chr3	fimo	nucleotide_motif	15425639	15425661	30.5	+	.	Name=KLF16.H12CORE.1.P.B_chr3+;Alias=;ID=KLF16.H12CORE.1.P.B-63-chr3;pvalue=0.000889;qvalue=0.0143;sequence=GGGGTTAGGTGAAGGATGGGGTG;
chr3	fimo	nucleotide_motif	15425870	15425892	30.3	-	.	Name=KLF16.H12CORE.1.P.B_chr3-;Alias=;ID=KLF16.H12CORE.1.P.B-64-chr3;pvalue=0.000937;qvalue=0.0145;sequence=GGGCCCCGGGCGGGCGGGAGGGA;
chr3	fimo	nucleotide_motif	15425851	15425873	30.2	-	.	Name=KLF16.H12CORE.1.P.B_chr3-;Alias=;ID=KLF16.H12CORE.1.P.B-65-chr3;pvalue=0.000948;qvalue=0.0145;sequence=GGGACGGGACGCGGTGCAGTGTT;
chr3	fimo	nucleotide_motif	15425880	15425902	30.2	+	.	Name=KLF16.H12CORE.1.P.B_chr3+;Alias=;ID=KLF16.H12CORE.1.P.B-66-chr3;pvalue=0.000951;qvalue=0.0145;sequence=ccgcccgGGGCCCGGAATCCCGC;
chr3	fimo	nucleotide_motif	15425853	15425875	30.2	-	.	Name=KLF16.H12CORE.1.P.B_chr3-;Alias=;ID=KLF16.H12CORE.1.P.B-67-chr3;pvalue=0.000956;qvalue=0.0145;sequence=GAGGGACGGGACGCGGTGCAGTG;
chr3	fimo	nucleotide_motif	15425352	15425374	30	-	.	Name=KLF16.H12CORE.1.P.B_chr3-;Alias=;ID=KLF16.H12CORE.1.P.B-68-chr3;pvalue=0.000999;qvalue=0.0149;sequence=GAGGGTCGGTGTTTAGCTGAGGG;
chr3	fimo	nucleotide_motif	15425550	15425572	29.9	+	.	Name=KLF16.H12CORE.1.P.B_chr3+;Alias=;ID=KLF16.H12CORE.1.P.B-69-chr3;pvalue=0.00102;qvalue=0.0149;sequence=CGGGGCAGGGAGAGGACTAGTAG;
chr3	fimo	nucleotide_motif	15425544	15425566	29.8	+	.	Name=KLF16.H12CORE.1.P.B_chr3+;Alias=;ID=KLF16.H12CORE.1.P.B-70-chr3;pvalue=0.00103;qvalue=0.0149;sequence=ATTTTCCGGGGCAGGGAGAGGAC;
chr3	fimo	nucleotide_motif	15425862	15425884	29.8	-	.	Name=KLF16.H12CORE.1.P.B_chr3-;Alias=;ID=KLF16.H12CORE.1.P.B-71-chr3;pvalue=0.00103;qvalue=0.0149;sequence=GGCGGGCGGGAGGGACGGGACGC;
chr3	fimo	nucleotide_motif	15425774	15425796	29.8	+	.	Name=KLF16.H12CORE.1.P.B_chr3+;Alias=;ID=KLF16.H12CORE.1.P.B-72-chr3;pvalue=0.00104;qvalue=0.0149;sequence=GTTCGGGGTGAGGGGGAGGCCGG;
chr3	fimo	nucleotide_motif	15425756	15425778	29.7	+	.	Name=KLF16.H12CORE.1.P.B_chr3+;Alias=;ID=KLF16.H12CORE.1.P.B-73-chr3;pvalue=0.00108;qvalue=0.015;sequence=GAGGGCTGGGGCTGCCCCGTTCG;
chr3	fimo	nucleotide_motif	15425801	15425823	29.2	+	.	Name=KLF16.H12CORE.1.P.B_chr3+;Alias=;ID=KLF16.H12CORE.1.P.B-74-chr3;pvalue=0.00119;qvalue=0.0159;sequence=CCGAGGGGGCCGGAGGCCGGGAC;
chr3	fimo	nucleotide_motif	15425680	15425702	29.2	-	.	Name=KLF16.H12CORE.1.P.B_chr3-;Alias=;ID=KLF16.H12CORE.1.P.B-75-chr3;pvalue=0.0012;qvalue=0.0159;sequence=AGTAAGTGGGGCTGGGAGGACTT;
chr3	fimo	nucleotide_motif	15425770	15425792	28.9	+	.	Name=KLF16.H12CORE.1.P.B_chr3+;Alias=;ID=KLF16.H12CORE.1.P.B-76-chr3;pvalue=0.00127;qvalue=0.0165;sequence=CCCCGTTCGGGGTGAGGGGGAGG;
chr3	fimo	nucleotide_motif	15425387	15425409	28.9	-	.	Name=KLF16.H12CORE.1.P.B_chr3-;Alias=;ID=KLF16.H12CORE.1.P.B-77-chr3;pvalue=0.0013;qvalue=0.0165;sequence=CCCCTCTGGGGCTGAACTCGTGG;
chr3	fimo	nucleotide_motif	15425802	15425824	28.6	+	.	Name=KLF16.H12CORE.1.P.B_chr3+;Alias=;ID=KLF16.H12CORE.1.P.B-78-chr3;pvalue=0.00138;qvalue=0.0171;sequence=CGAGGGGGCCGGAGGCCGGGACG;
chr3	fimo	nucleotide_motif	15425882	15425904	28.6	-	.	Name=KLF16.H12CORE.1.P.B_chr3-;Alias=;ID=KLF16.H12CORE.1.P.B-79-chr3;pvalue=0.00138;qvalue=0.0171;sequence=GAGCGGGATTCCGGGCCCCGGGC;
chr3	fimo	nucleotide_motif	15425742	15425764	28.5	+	.	Name=KLF16.H12CORE.1.P.B_chr3+;Alias=;ID=KLF16.H12CORE.1.P.B-80-chr3;pvalue=0.00142;qvalue=0.0175;sequence=GGATCGACAGCCAGGAGGGCTGG;
chr3	fimo	nucleotide_motif	15425621	15425643	28.4	+	.	Name=KLF16.H12CORE.1.P.B_chr3+;Alias=;ID=KLF16.H12CORE.1.P.B-81-chr3;pvalue=0.00144;qvalue=0.0175;sequence=GGGACTAGATGGAGGACGGGGGT;
chr3	fimo	nucleotide_motif	15425634	15425656	28.2	+	.	Name=KLF16.H12CORE.1.P.B_chr3+;Alias=;ID=KLF16.H12CORE.1.P.B-82-chr3;pvalue=0.0015;qvalue=0.0178;sequence=GGACGGGGGTTAGGTGAAGGATG;
chr3	fimo	nucleotide_motif	15425539	15425561	27.9	+	.	Name=KLF16.H12CORE.1.P.B_chr3+;Alias=;ID=KLF16.H12CORE.1.P.B-83-chr3;pvalue=0.0016;qvalue=0.0185;sequence=TAGGGATTTTCCGGGGCAGGGAG;
chr3	fimo	nucleotide_motif	15425792	15425814	27.8	+	.	Name=KLF16.H12CORE.1.P.B_chr3+;Alias=;ID=KLF16.H12CORE.1.P.B-84-chr3;pvalue=0.00166;qvalue=0.0185;sequence=GCCGGGGGGCCGAGGGGGCCGGA;
chr3	fimo	nucleotide_motif	15425879	15425901	27.8	+	.	Name=KLF16.H12CORE.1.P.B_chr3+;Alias=;ID=KLF16.H12CORE.1.P.B-85-chr3;pvalue=0.00167;qvalue=0.0185;sequence=cccgcccgGGGCCCGGAATCCCG;
chr3	fimo	nucleotide_motif	15425729	15425751	27.7	+	.	Name=KLF16.H12CORE.1.P.B_chr3+;Alias=;ID=KLF16.H12CORE.1.P.B-86-chr3;pvalue=0.00168;qvalue=0.0185;sequence=CTAAGAGCAGCCGGGATCGACAG;
chr3	fimo	nucleotide_motif	15425598	15425620	27.7	+	.	Name=KLF16.H12CORE.1.P.B_chr3+;Alias=;ID=KLF16.H12CORE.1.P.B-87-chr3;pvalue=0.00171;qvalue=0.0186;sequence=GTTTGGTGAGGAAGGTGTGGACG;
chr3	fimo	nucleotide_motif	15425595	15425617	27.6	+	.	Name=KLF16.H12CORE.1.P.B_chr3+;Alias=;ID=KLF16.H12CORE.1.P.B-88-chr3;pvalue=0.00173;qvalue=0.0186;sequence=GGAGTTTGGTGAGGAAGGTGTGG;
chr3	fimo	nucleotide_motif	15425700	15425722	27.6	+	.	Name=KLF16.H12CORE.1.P.B_chr3+;Alias=;ID=KLF16.H12CORE.1.P.B-89-chr3;pvalue=0.00175;qvalue=0.0186;sequence=ACTCACGGTGGCAGCGGCGACAC;
chr3	fimo	nucleotide_motif	15425861	15425883	27.6	-	.	Name=KLF16.H12CORE.1.P.B_chr3-;Alias=;ID=KLF16.H12CORE.1.P.B-90-chr3;pvalue=0.00175;qvalue=0.0186;sequence=GCGGGCGGGAGGGACGGGACGCG;
chr3	fimo	nucleotide_motif	15425789	15425811	27.4	+	.	Name=KLF16.H12CORE.1.P.B_chr3+;Alias=;ID=KLF16.H12CORE.1.P.B-91-chr3;pvalue=0.00182;qvalue=0.019;sequence=GAGGCCGGGGGGCCGAGGGGGCC;
chr3	fimo	nucleotide_motif	15425766	15425788	27.2	+	.	Name=KLF16.H12CORE.1.P.B_chr3+;Alias=;ID=KLF16.H12CORE.1.P.B-92-chr3;pvalue=0.00192;qvalue=0.0198;sequence=GCTGCCCCGTTCGGGGTGAGGGG;
chr3	fimo	nucleotide_motif	15425869	15425891	26.9	-	.	Name=KLF16.H12CORE.1.P.B_chr3-;Alias=;ID=KLF16.H12CORE.1.P.B-93-chr3;pvalue=0.00203;qvalue=0.0206;sequence=GGCCCCGGGCGGGCGGGAGGGAC;
chr3	fimo	nucleotide_motif	15425365	15425387	26.8	-	.	Name=KLF16.H12CORE.1.P.B_chr3-;Alias=;ID=KLF16.H12CORE.1.P.B-94-chr3;pvalue=0.00207;qvalue=0.0208;sequence=GTGGGTGCCAGAGGAGGGTCGGT;
chr3	fimo	nucleotide_motif	15425554	15425576	26.4	+	.	Name=KLF16.H12CORE.1.P.B_chr3+;Alias=;ID=KLF16.H12CORE.1.P.B-95-chr3;pvalue=0.00228;qvalue=0.0223;sequence=GCAGGGAGAGGACTAGTAGAATG;
chr3	fimo	nucleotide_motif	15425706	15425728	25.9	+	.	Name=KLF16.H12CORE.1.P.B_chr3+;Alias=;ID=KLF16.H12CORE.1.P.B-96-chr3;pvalue=0.00255;qvalue=0.024;sequence=GGTGGCAGCGGCGACACTCCAGT;
chr3	fimo	nucleotide_motif	15425607	15425629	25.9	+	.	Name=KLF16.H12CORE.1.P.B_chr3+;Alias=;ID=KLF16.H12CORE.1.P.B-97-chr3;pvalue=0.00255;qvalue=0.024;sequence=GGAAGGTGTGGACGGGGACTAGA;
chr3	fimo	nucleotide_motif	15425640	15425662	25.7	+	.	Name=KLF16.H12CORE.1.P.B_chr3+;Alias=;ID=KLF16.H12CORE.1.P.B-98-chr3;pvalue=0.00266;qvalue=0.0248;sequence=GGGTTAGGTGAAGGATGGGGTGC;
chr3	fimo	nucleotide_motif	15425601	15425623	25.6	+	.	Name=KLF16.H12CORE.1.P.B_chr3+;Alias=;ID=KLF16.H12CORE.1.P.B-99-chr3;pvalue=0.00272;qvalue=0.0248;sequence=TGGTGAGGAAGGTGTGGACGGGG;
chr3	fimo	nucleotide_motif	15425626	15425648	25.6	+	.	Name=KLF16.H12CORE.1.P.B_chr3+;Alias=;ID=KLF16.H12CORE.1.P.B-100-chr3;pvalue=0.00272;qvalue=0.0248;sequence=TAGATGGAGGACGGGGGTTAGGT;
chr3	fimo	nucleotide_motif	15425745	15425767	25.6	+	.	Name=KLF16.H12CORE.1.P.B_chr3+;Alias=;ID=KLF16.H12CORE.1.P.B-101-chr3;pvalue=0.00274;qvalue=0.0248;sequence=TCGACAGCCAGGAGGGCTGGGGC;
chr3	fimo	nucleotide_motif	15425656	15425678	25.4	+	.	Name=KLF16.H12CORE.1.P.B_chr3+;Alias=;ID=KLF16.H12CORE.1.P.B-102-chr3;pvalue=0.00287;qvalue=0.0257;sequence=GGGGTGCTGGTCGGAGGATGGCT;
chr3	fimo	nucleotide_motif	15425369	15425391	25	-	.	Name=KLF16.H12CORE.1.P.B_chr3-;Alias=;ID=KLF16.H12CORE.1.P.B-103-chr3;pvalue=0.00316;qvalue=0.0277;sequence=CGTGGTGGGTGCCAGAGGAGGGT;
chr3	fimo	nucleotide_motif	15425877	15425899	24.8	-	.	Name=KLF16.H12CORE.1.P.B_chr3-;Alias=;ID=KLF16.H12CORE.1.P.B-104-chr3;pvalue=0.00328;qvalue=0.0285;sequence=GGATTCCGGGCCCCGGGCGGGCG;
chr3	fimo	nucleotide_motif	15425604	15425626	24.7	+	.	Name=KLF16.H12CORE.1.P.B_chr3+;Alias=;ID=KLF16.H12CORE.1.P.B-105-chr3;pvalue=0.00335;qvalue=0.0288;sequence=TGAGGAAGGTGTGGACGGGGACT;
chr3	fimo	nucleotide_motif	15425746	15425768	24.7	+	.	Name=KLF16.H12CORE.1.P.B_chr3+;Alias=;ID=KLF16.H12CORE.1.P.B-106-chr3;pvalue=0.0034;qvalue=0.0289;sequence=CGACAGCCAGGAGGGCTGGGGCT;
chr3	fimo	nucleotide_motif	15425622	15425644	24.5	+	.	Name=KLF16.H12CORE.1.P.B_chr3+;Alias=;ID=KLF16.H12CORE.1.P.B-107-chr3;pvalue=0.0035;qvalue=0.0294;sequence=GGACTAGATGGAGGACGGGGGTT;
chr3	fimo	nucleotide_motif	15425620	15425642	24.5	+	.	Name=KLF16.H12CORE.1.P.B_chr3+;Alias=;ID=KLF16.H12CORE.1.P.B-108-chr3;pvalue=0.00354;qvalue=0.0295;sequence=GGGGACTAGATGGAGGACGGGGG;
chr3	fimo	nucleotide_motif	15425703	15425725	24.2	+	.	Name=KLF16.H12CORE.1.P.B_chr3+;Alias=;ID=KLF16.H12CORE.1.P.B-109-chr3;pvalue=0.00376;qvalue=0.031;sequence=CACGGTGGCAGCGGCGACACTCC;
chr3	fimo	nucleotide_motif	15425828	15425850	23.8	+	.	Name=KLF16.H12CORE.1.P.B_chr3+;Alias=;ID=KLF16.H12CORE.1.P.B-110-chr3;pvalue=0.00416;qvalue=0.0336;sequence=GCAATATTGGCAGGGGAAAGAAC;
chr3	fimo	nucleotide_motif	15425874	15425896	23.8	+	.	Name=KLF16.H12CORE.1.P.B_chr3+;Alias=;ID=KLF16.H12CORE.1.P.B-111-chr3;pvalue=0.00418;qvalue=0.0336;sequence=tcccgcccgcccgGGGCCCGGAA;
chr3	fimo	nucleotide_motif	15425618	15425640	23.6	+	.	Name=KLF16.H12CORE.1.P.B_chr3+;Alias=;ID=KLF16.H12CORE.1.P.B-112-chr3;pvalue=0.00436;qvalue=0.0348;sequence=ACGGGGACTAGATGGAGGACGGG;
chr3	fimo	nucleotide_motif	15425780	15425802	23.5	+	.	Name=KLF16.H12CORE.1.P.B_chr3+;Alias=;ID=KLF16.H12CORE.1.P.B-113-chr3;pvalue=0.00451;qvalue=0.0357;sequence=GGTGAGGGGGAGGCCGGGGGGCC;
chr3	fimo	nucleotide_motif	15425375	15425397	23.2	-	.	Name=KLF16.H12CORE.1.P.B_chr3-;Alias=;ID=KLF16.H12CORE.1.P.B-114-chr3;pvalue=0.00478;qvalue=0.0371;sequence=TGAACTCGTGGTGGGTGCCAGAG;
chr3	fimo	nucleotide_motif	15425599	15425621	23.2	+	.	Name=KLF16.H12CORE.1.P.B_chr3+;Alias=;ID=KLF16.H12CORE.1.P.B-115-chr3;pvalue=0.00481;qvalue=0.0371;sequence=TTTGGTGAGGAAGGTGTGGACGG;
chr3	fimo	nucleotide_motif	15425316	15425338	23.1	+	.	Name=KLF16.H12CORE.1.P.B_chr3+;Alias=;ID=KLF16.H12CORE.1.P.B-116-chr3;pvalue=0.00492;qvalue=0.0375;sequence=GGGCCTTGGGGTCTATCCTGGAG;
chr3	fimo	nucleotide_motif	15425628	15425650	23	+	.	Name=KLF16.H12CORE.1.P.B_chr3+;Alias=;ID=KLF16.H12CORE.1.P.B-117-chr3;pvalue=0.00503;qvalue=0.038;sequence=GATGGAGGACGGGGGTTAGGTGA;
chr3	fimo	nucleotide_motif	15425614	15425636	22.4	+	.	Name=KLF16.H12CORE.1.P.B_chr3+;Alias=;ID=KLF16.H12CORE.1.P.B-118-chr3;pvalue=0.00577;qvalue=0.043;sequence=GTGGACGGGGACTAGATGGAGGA;
chr3	fimo	nucleotide_motif	15425589	15425611	22.2	+	.	Name=KLF16.H12CORE.1.P.B_chr3+;Alias=;ID=KLF16.H12CORE.1.P.B-119-chr3;pvalue=0.00595;qvalue=0.0441;sequence=CTAGAGGGAGTTTGGTGAGGAAG;
chr3	fimo	nucleotide_motif	15425772	15425794	22.2	+	.	Name=KLF16.H12CORE.1.P.B_chr3+;Alias=;ID=KLF16.H12CORE.1.P.B-120-chr3;pvalue=0.00607;qvalue=0.0444;sequence=CCGTTCGGGGTGAGGGGGAGGCC;
chr3	fimo	nucleotide_motif	15425781	15425803	22.2	+	.	Name=KLF16.H12CORE.1.P.B_chr3+;Alias=;ID=KLF16.H12CORE.1.P.B-121-chr3;pvalue=0.00607;qvalue=0.0444;sequence=GTGAGGGGGAGGCCGGGGGGCCG;
chr3	fimo	nucleotide_motif	15425638	15425660	22.1	+	.	Name=KLF16.H12CORE.1.P.B_chr3+;Alias=;ID=KLF16.H12CORE.1.P.B-122-chr3;pvalue=0.00613;qvalue=0.0446;sequence=GGGGGTTAGGTGAAGGATGGGGT;
chr3	fimo	nucleotide_motif	15425380	15425402	22	-	.	Name=KLF16.H12CORE.1.P.B_chr3-;Alias=;ID=KLF16.H12CORE.1.P.B-123-chr3;pvalue=0.00623;qvalue=0.0446;sequence=GGGGCTGAACTCGTGGTGGGTGC;
chr3	fimo	nucleotide_motif	15425738	15425760	22	+	.	Name=KLF16.H12CORE.1.P.B_chr3+;Alias=;ID=KLF16.H12CORE.1.P.B-124-chr3;pvalue=0.00625;qvalue=0.0446;sequence=GCCGGGATCGACAGCCAGGAGGG;
chr3	fimo	nucleotide_motif	15425593	15425615	21.9	+	.	Name=KLF16.H12CORE.1.P.B_chr3+;Alias=;ID=KLF16.H12CORE.1.P.B-125-chr3;pvalue=0.00639;qvalue=0.045;sequence=AGGGAGTTTGGTGAGGAAGGTGT;
chr3	fimo	nucleotide_motif	15425833	15425855	21.9	+	.	Name=KLF16.H12CORE.1.P.B_chr3+;Alias=;ID=KLF16.H12CORE.1.P.B-126-chr3;pvalue=0.00649;qvalue=0.0455;sequence=ATTGGCAGGGGAAAGAACAACAC;
chr3	fimo	nucleotide_motif	15425733	15425755	21.8	+	.	Name=KLF16.H12CORE.1.P.B_chr3+;Alias=;ID=KLF16.H12CORE.1.P.B-127-chr3;pvalue=0.0066;qvalue=0.0457;sequence=GAGCAGCCGGGATCGACAGCCAG;
chr3	fimo	nucleotide_motif	15425633	15425655	21.8	+	.	Name=KLF16.H12CORE.1.P.B_chr3+;Alias=;ID=KLF16.H12CORE.1.P.B-128-chr3;pvalue=0.00663;qvalue=0.0457;sequence=AGGACGGGGGTTAGGTGAAGGAT;
chr3	fimo	nucleotide_motif	15425363	15425385	21.7	-	.	Name=KLF16.H12CORE.1.P.B_chr3-;Alias=;ID=KLF16.H12CORE.1.P.B-129-chr3;pvalue=0.00675;qvalue=0.0462;sequence=GGGTGCCAGAGGAGGGTCGGTGT;
chr3	fimo	nucleotide_motif	15425775	15425797	21.6	+	.	Name=KLF16.H12CORE.1.P.B_chr3+;Alias=;ID=KLF16.H12CORE.1.P.B-130-chr3;pvalue=0.00691;qvalue=0.047;sequence=TTCGGGGTGAGGGGGAGGCCGGG;
chr3	fimo	nucleotide_motif	15425741	15425763	21.5	+	.	Name=KLF16.H12CORE.1.P.B_chr3+;Alias=;ID=KLF16.H12CORE.1.P.B-131-chr3;pvalue=0.00706;qvalue=0.0477;sequence=GGGATCGACAGCCAGGAGGGCTG;
chr3	fimo	nucleotide_motif	15425545	15425567	21.3	+	.	Name=KLF16.H12CORE.1.P.B_chr3+;Alias=;ID=KLF16.H12CORE.1.P.B-132-chr3;pvalue=0.00742;qvalue=0.0499;sequence=TTTTCCGGGGCAGGGAGAGGACT;
chr3	fimo	nucleotide_motif	15416612	15416622	39.2	+	.	Name=KLF17.H12CORE.1.P.C_chr3+;Alias=;ID=KLF17.H12CORE.1.P.C-1-chr3;pvalue=0.000121;qvalue=0.0277;sequence=GCAGGGTGGTG;
chr3	fimo	nucleotide_motif	15416389	15416399	38.5	+	.	Name=KLF17.H12CORE.1.P.C_chr3+;Alias=;ID=KLF17.H12CORE.1.P.C-2-chr3;pvalue=0.00014;qvalue=0.0277;sequence=ATGGGGTGGGG;
chr3	fimo	nucleotide_motif	15416433	15416443	37.4	+	.	Name=KLF17.H12CORE.1.P.C_chr3+;Alias=;ID=KLF17.H12CORE.1.P.C-3-chr3;pvalue=0.00018;qvalue=0.0277;sequence=AGAGGGCGGGC;
chr3	fimo	nucleotide_motif	15416410	15416420	36.8	-	.	Name=KLF17.H12CORE.1.P.C_chr3-;Alias=;ID=KLF17.H12CORE.1.P.C-4-chr3;pvalue=0.000209;qvalue=0.0277;sequence=CAGGGGTGGGG;
chr3	fimo	nucleotide_motif	15416598	15416608	31.7	-	.	Name=KLF17.H12CORE.1.P.C_chr3-;Alias=;ID=KLF17.H12CORE.1.P.C-5-chr3;pvalue=0.000674;qvalue=0.0436;sequence=GGGGGCAGGCG;
chr3	fimo	nucleotide_motif	15425554	15425564	49.6	+	.	Name=KLF17.H12CORE.1.P.C_chr3+;Alias=;ID=KLF17.H12CORE.1.P.C-1-chr3;pvalue=1.09e-05;qvalue=0.0169;sequence=GCAGGGAGAGG;
chr3	fimo	nucleotide_motif	15425870	15425880	46.3	-	.	Name=KLF17.H12CORE.1.P.C_chr3-;Alias=;ID=KLF17.H12CORE.1.P.C-2-chr3;pvalue=2.32e-05;qvalue=0.0179;sequence=GGCGGGAGGGA;
chr3	fimo	nucleotide_motif	15425778	15425788	42.6	+	.	Name=KLF17.H12CORE.1.P.C_chr3+;Alias=;ID=KLF17.H12CORE.1.P.C-3-chr3;pvalue=5.49e-05;qvalue=0.0277;sequence=GGGGTGAGGGG;
chr3	fimo	nucleotide_motif	15425866	15425876	40.9	-	.	Name=KLF17.H12CORE.1.P.C_chr3-;Alias=;ID=KLF17.H12CORE.1.P.C-4-chr3;pvalue=8.12e-05;qvalue=0.0277;sequence=GGAGGGACGGG;
chr3	fimo	nucleotide_motif	15425631	15425641	37.9	+	.	Name=KLF17.H12CORE.1.P.C_chr3+;Alias=;ID=KLF17.H12CORE.1.P.C-5-chr3;pvalue=0.000163;qvalue=0.0277;sequence=GGAGGACGGGG;
chr3	fimo	nucleotide_motif	15425788	15425798	37.5	+	.	Name=KLF17.H12CORE.1.P.C_chr3+;Alias=;ID=KLF17.H12CORE.1.P.C-6-chr3;pvalue=0.000179;qvalue=0.0277;sequence=GGAGGCCGGGG;
chr3	fimo	nucleotide_motif	15425874	15425884	36.7	-	.	Name=KLF17.H12CORE.1.P.C_chr3-;Alias=;ID=KLF17.H12CORE.1.P.C-7-chr3;pvalue=0.000214;qvalue=0.0277;sequence=GGCGGGCGGGA;
chr3	fimo	nucleotide_motif	15425755	15425765	36.4	+	.	Name=KLF17.H12CORE.1.P.C_chr3+;Alias=;ID=KLF17.H12CORE.1.P.C-8-chr3;pvalue=0.000227;qvalue=0.0277;sequence=GGAGGGCTGGG;
chr3	fimo	nucleotide_motif	15425649	15425659	36.3	+	.	Name=KLF17.H12CORE.1.P.C_chr3+;Alias=;ID=KLF17.H12CORE.1.P.C-9-chr3;pvalue=0.000236;qvalue=0.0277;sequence=GAAGGATGGGG;
chr3	fimo	nucleotide_motif	15425776	15425786	36	+	.	Name=KLF17.H12CORE.1.P.C_chr3+;Alias=;ID=KLF17.H12CORE.1.P.C-10-chr3;pvalue=0.000251;qvalue=0.0277;sequence=TCGGGGTGAGG;
chr3	fimo	nucleotide_motif	15425607	15425617	35.6	+	.	Name=KLF17.H12CORE.1.P.C_chr3+;Alias=;ID=KLF17.H12CORE.1.P.C-11-chr3;pvalue=0.000272;qvalue=0.028;sequence=GGAAGGTGTGG;
chr3	fimo	nucleotide_motif	15425404	15425414	34.4	+	.	Name=KLF17.H12CORE.1.P.C_chr3+;Alias=;ID=KLF17.H12CORE.1.P.C-12-chr3;pvalue=0.000365;qvalue=0.0352;sequence=GAGGGGTGGTG;
chr3	fimo	nucleotide_motif	15425682	15425692	33.5	-	.	Name=KLF17.H12CORE.1.P.C_chr3-;Alias=;ID=KLF17.H12CORE.1.P.C-13-chr3;pvalue=0.000446;qvalue=0.0406;sequence=GCTGGGAGGAC;
chr3	fimo	nucleotide_motif	15425604	15425614	33.2	+	.	Name=KLF17.H12CORE.1.P.C_chr3+;Alias=;ID=KLF17.H12CORE.1.P.C-14-chr3;pvalue=0.000479;qvalue=0.0411;sequence=TGAGGAAGGTG;
chr3	fimo	nucleotide_motif	15425812	15425822	32.5	+	.	Name=KLF17.H12CORE.1.P.C_chr3+;Alias=;ID=KLF17.H12CORE.1.P.C-15-chr3;pvalue=0.000565;qvalue=0.0436;sequence=GGAGGCCGGGA;
chr3	fimo	nucleotide_motif	15425648	15425658	32.3	+	.	Name=KLF17.H12CORE.1.P.C_chr3+;Alias=;ID=KLF17.H12CORE.1.P.C-16-chr3;pvalue=0.000582;qvalue=0.0436;sequence=TGAAGGATGGG;
chr3	fimo	nucleotide_motif	15425756	15425766	32	+	.	Name=KLF17.H12CORE.1.P.C_chr3+;Alias=;ID=KLF17.H12CORE.1.P.C-17-chr3;pvalue=0.000626;qvalue=0.0436;sequence=GAGGGCTGGGG;
chr3	fimo	nucleotide_motif	15425782	15425792	31.8	+	.	Name=KLF17.H12CORE.1.P.C_chr3+;Alias=;ID=KLF17.H12CORE.1.P.C-18-chr3;pvalue=0.000658;qvalue=0.0436;sequence=TGAGGGGGAGG;
chr3	fimo	nucleotide_motif	15425784	15425794	31.7	+	.	Name=KLF17.H12CORE.1.P.C_chr3+;Alias=;ID=KLF17.H12CORE.1.P.C-19-chr3;pvalue=0.000677;qvalue=0.0436;sequence=AGGGGGAGGCC;
chr3	fimo	nucleotide_motif	15416404	15416421	54.9	-	.	Name=KLF3.H12CORE.0.PS.A_chr3-;Alias=;ID=KLF3.H12CORE.0.PS.A-1-chr3;pvalue=3.22e-06;qvalue=0.00485;sequence=TCAGGGGTGGGGCATCCG;
chr3	fimo	nucleotide_motif	15416432	15416449	42.8	+	.	Name=KLF3.H12CORE.0.PS.A_chr3+;Alias=;ID=KLF3.H12CORE.0.PS.A-2-chr3;pvalue=5.24e-05;qvalue=0.0175;sequence=GAGAGGGCGGGCCTTAGC;
chr3	fimo	nucleotide_motif	15416611	15416628	42.3	+	.	Name=KLF3.H12CORE.0.PS.A_chr3+;Alias=;ID=KLF3.H12CORE.0.PS.A-3-chr3;pvalue=5.81e-05;qvalue=0.0175;sequence=AGCAGGGTGGTGTCCTCT;
chr3	fimo	nucleotide_motif	15416388	15416405	41.3	+	.	Name=KLF3.H12CORE.0.PS.A_chr3+;Alias=;ID=KLF3.H12CORE.0.PS.A-4-chr3;pvalue=7.38e-05;qvalue=0.0186;sequence=TATGGGGTGGGGATAACG;
chr3	fimo	nucleotide_motif	15416506	15416523	38.1	+	.	Name=KLF3.H12CORE.0.PS.A_chr3+;Alias=;ID=KLF3.H12CORE.0.PS.A-5-chr3;pvalue=0.000154;qvalue=0.0302;sequence=CAGTGGGCGAGTCCCGGC;
chr3	fimo	nucleotide_motif	15425755	15425772	42.9	+	.	Name=KLF3.H12CORE.0.PS.A_chr3+;Alias=;ID=KLF3.H12CORE.0.PS.A-1-chr3;pvalue=5.15e-05;qvalue=0.0175;sequence=GGAGGGCTGGGGCTGCCC;
chr3	fimo	nucleotide_motif	15425606	15425623	42.8	+	.	Name=KLF3.H12CORE.0.PS.A_chr3+;Alias=;ID=KLF3.H12CORE.0.PS.A-2-chr3;pvalue=5.2e-05;qvalue=0.0175;sequence=AGGAAGGTGTGGACGGGG;
chr3	fimo	nucleotide_motif	15425403	15425420	37.9	+	.	Name=KLF3.H12CORE.0.PS.A_chr3+;Alias=;ID=KLF3.H12CORE.0.PS.A-3-chr3;pvalue=0.00016;qvalue=0.0302;sequence=AGAGGGGTGGTGACCCCA;
chr3	fimo	nucleotide_motif	15425864	15425881	35.1	-	.	Name=KLF3.H12CORE.0.PS.A_chr3-;Alias=;ID=KLF3.H12CORE.0.PS.A-4-chr3;pvalue=0.000306;qvalue=0.0469;sequence=GGGCGGGAGGGACGGGAC;
chr3	fimo	nucleotide_motif	15425775	15425792	34.7	+	.	Name=KLF3.H12CORE.0.PS.A_chr3+;Alias=;ID=KLF3.H12CORE.0.PS.A-5-chr3;pvalue=0.000335;qvalue=0.0469;sequence=TTCGGGGTGAGGGGGAGG;
chr3	fimo	nucleotide_motif	15425868	15425885	34.7	-	.	Name=KLF3.H12CORE.0.PS.A_chr3-;Alias=;ID=KLF3.H12CORE.0.PS.A-6-chr3;pvalue=0.000342;qvalue=0.0469;sequence=GGGCGGGCGGGAGGGACG;
chr3	fimo	nucleotide_motif	15425756	15425768	60.2	+	.	Name=KLF3.H12CORE.1.M.C_chr3+;Alias=;ID=KLF3.H12CORE.1.M.C-1-chr3;pvalue=9.6e-07;qvalue=0.00142;sequence=GAGGGCTGGGGCT;
chr3	fimo	nucleotide_motif	15416408	15416418	47.6	-	.	Name=KLF4.H12CORE.0.PSM.A_chr3-;Alias=;ID=KLF4.H12CORE.0.PSM.A-1-chr3;pvalue=1.74e-05;qvalue=0.0193;sequence=GGGGTGGGGCA;
chr3	fimo	nucleotide_motif	15416435	15416445	44.4	+	.	Name=KLF4.H12CORE.0.PSM.A_chr3+;Alias=;ID=KLF4.H12CORE.0.PSM.A-2-chr3;pvalue=3.61e-05;qvalue=0.0193;sequence=AGGGCGGGCCT;
chr3	fimo	nucleotide_motif	15416614	15416624	44.3	+	.	Name=KLF4.H12CORE.0.PSM.A_chr3+;Alias=;ID=KLF4.H12CORE.0.PSM.A-3-chr3;pvalue=3.72e-05;qvalue=0.0193;sequence=AGGGTGGTGTC;
chr3	fimo	nucleotide_motif	15416391	15416401	40	+	.	Name=KLF4.H12CORE.0.PSM.A_chr3+;Alias=;ID=KLF4.H12CORE.0.PSM.A-4-chr3;pvalue=9.95e-05;qvalue=0.0387;sequence=GGGGTGGGGAT;
chr3	fimo	nucleotide_motif	15416408	15416420	51.2	-	.	Name=KLF5.H12CORE.0.PM.A_chr3-;Alias=;ID=KLF5.H12CORE.0.PM.A-1-chr3;pvalue=7.49e-06;qvalue=0.0118;sequence=CAGGGGTGGGGCA;
chr3	fimo	nucleotide_motif	15416433	15416445	42.4	+	.	Name=KLF5.H12CORE.0.PM.A_chr3+;Alias=;ID=KLF5.H12CORE.0.PM.A-2-chr3;pvalue=5.78e-05;qvalue=0.0414;sequence=AGAGGGCGGGCCT;
chr3	fimo	nucleotide_motif	15416389	15416401	41	+	.	Name=KLF5.H12CORE.0.PM.A_chr3+;Alias=;ID=KLF5.H12CORE.0.PM.A-3-chr3;pvalue=7.89e-05;qvalue=0.0414;sequence=ATGGGGTGGGGAT;
chr3	fimo	nucleotide_motif	15425607	15425619	39.1	+	.	Name=KLF5.H12CORE.0.PM.A_chr3+;Alias=;ID=KLF5.H12CORE.0.PM.A-1-chr3;pvalue=0.000123;qvalue=0.0484;sequence=GGAAGGTGTGGAC;
chr3	fimo	nucleotide_motif	15416404	15416421	49.5	-	.	Name=KLF6.H12CORE.0.P.B_chr3-;Alias=;ID=KLF6.H12CORE.0.P.B-1-chr3;pvalue=1.12e-05;qvalue=0.00679;sequence=TCAGGGGTGGGGCATCCG;
chr3	fimo	nucleotide_motif	15416432	15416449	44.3	+	.	Name=KLF6.H12CORE.0.P.B_chr3+;Alias=;ID=KLF6.H12CORE.0.P.B-2-chr3;pvalue=3.66e-05;qvalue=0.0102;sequence=GAGAGGGCGGGCCTTAGC;
chr3	fimo	nucleotide_motif	15416611	15416628	38	+	.	Name=KLF6.H12CORE.0.P.B_chr3+;Alias=;ID=KLF6.H12CORE.0.P.B-3-chr3;pvalue=0.000159;qvalue=0.015;sequence=AGCAGGGTGGTGTCCTCT;
chr3	fimo	nucleotide_motif	15416506	15416523	36.2	+	.	Name=KLF6.H12CORE.0.P.B_chr3+;Alias=;ID=KLF6.H12CORE.0.P.B-4-chr3;pvalue=0.000238;qvalue=0.0177;sequence=CAGTGGGCGAGTCCCGGC;
chr3	fimo	nucleotide_motif	15416388	15416405	34.2	+	.	Name=KLF6.H12CORE.0.P.B_chr3+;Alias=;ID=KLF6.H12CORE.0.P.B-5-chr3;pvalue=0.000377;qvalue=0.0243;sequence=TATGGGGTGGGGATAACG;
chr3	fimo	nucleotide_motif	15416593	15416610	31.2	-	.	Name=KLF6.H12CORE.0.P.B_chr3-;Alias=;ID=KLF6.H12CORE.0.P.B-6-chr3;pvalue=0.000753;qvalue=0.0368;sequence=TGGGGGGCAGGCGGAAGG;
chr3	fimo	nucleotide_motif	15425860	15425877	51.4	-	.	Name=KLF6.H12CORE.0.P.B_chr3-;Alias=;ID=KLF6.H12CORE.0.P.B-1-chr3;pvalue=7.16e-06;qvalue=0.00679;sequence=GGGAGGGACGGGACGCGG;
chr3	fimo	nucleotide_motif	15425606	15425623	48.4	+	.	Name=KLF6.H12CORE.0.P.B_chr3+;Alias=;ID=KLF6.H12CORE.0.P.B-2-chr3;pvalue=1.44e-05;qvalue=0.00679;sequence=AGGAAGGTGTGGACGGGG;
chr3	fimo	nucleotide_motif	15425403	15425420	46.3	+	.	Name=KLF6.H12CORE.0.P.B_chr3+;Alias=;ID=KLF6.H12CORE.0.P.B-3-chr3;pvalue=2.35e-05;qvalue=0.00834;sequence=AGAGGGGTGGTGACCCCA;
chr3	fimo	nucleotide_motif	15425754	15425771	43.7	+	.	Name=KLF6.H12CORE.0.P.B_chr3+;Alias=;ID=KLF6.H12CORE.0.P.B-4-chr3;pvalue=4.3e-05;qvalue=0.0102;sequence=AGGAGGGCTGGGGCTGCC;
chr3	fimo	nucleotide_motif	15425864	15425881	40.8	-	.	Name=KLF6.H12CORE.0.P.B_chr3-;Alias=;ID=KLF6.H12CORE.0.P.B-5-chr3;pvalue=8.36e-05;qvalue=0.015;sequence=GGGCGGGAGGGACGGGAC;
chr3	fimo	nucleotide_motif	15425548	15425565	40.4	+	.	Name=KLF6.H12CORE.0.P.B_chr3+;Alias=;ID=KLF6.H12CORE.0.P.B-6-chr3;pvalue=9.12e-05;qvalue=0.015;sequence=TCCGGGGCAGGGAGAGGA;
chr3	fimo	nucleotide_motif	15425783	15425800	39.4	+	.	Name=KLF6.H12CORE.0.P.B_chr3+;Alias=;ID=KLF6.H12CORE.0.P.B-7-chr3;pvalue=0.000115;qvalue=0.015;sequence=GAGGGGGAGGCCGGGGGG;
chr3	fimo	nucleotide_motif	15425868	15425885	39.3	-	.	Name=KLF6.H12CORE.0.P.B_chr3-;Alias=;ID=KLF6.H12CORE.0.P.B-8-chr3;pvalue=0.000118;qvalue=0.015;sequence=GGGCGGGCGGGAGGGACG;
chr3	fimo	nucleotide_motif	15425787	15425804	39.1	+	.	Name=KLF6.H12CORE.0.P.B_chr3+;Alias=;ID=KLF6.H12CORE.0.P.B-9-chr3;pvalue=0.000123;qvalue=0.015;sequence=GGGAGGCCGGGGGGCCGA;
chr3	fimo	nucleotide_motif	15425777	15425794	38.8	+	.	Name=KLF6.H12CORE.0.P.B_chr3+;Alias=;ID=KLF6.H12CORE.0.P.B-10-chr3;pvalue=0.00013;qvalue=0.015;sequence=CGGGGTGAGGGGGAGGCC;
chr3	fimo	nucleotide_motif	15425794	15425811	38.4	+	.	Name=KLF6.H12CORE.0.P.B_chr3+;Alias=;ID=KLF6.H12CORE.0.P.B-11-chr3;pvalue=0.000144;qvalue=0.015;sequence=CGGGGGGCCGAGGGGGCC;
chr3	fimo	nucleotide_motif	15425553	15425570	38	+	.	Name=KLF6.H12CORE.0.P.B_chr3+;Alias=;ID=KLF6.H12CORE.0.P.B-12-chr3;pvalue=0.000158;qvalue=0.015;sequence=GGCAGGGAGAGGACTAGT;
chr3	fimo	nucleotide_motif	15425804	15425821	36.7	+	.	Name=KLF6.H12CORE.0.P.B_chr3+;Alias=;ID=KLF6.H12CORE.0.P.B-13-chr3;pvalue=0.000214;qvalue=0.0177;sequence=AGGGGGCCGGAGGCCGGG;
chr3	fimo	nucleotide_motif	15425630	15425647	36.6	+	.	Name=KLF6.H12CORE.0.P.B_chr3+;Alias=;ID=KLF6.H12CORE.0.P.B-14-chr3;pvalue=0.00022;qvalue=0.0177;sequence=TGGAGGACGGGGGTTAGG;
chr3	fimo	nucleotide_motif	15425755	15425772	36.4	+	.	Name=KLF6.H12CORE.0.P.B_chr3+;Alias=;ID=KLF6.H12CORE.0.P.B-15-chr3;pvalue=0.00023;qvalue=0.0177;sequence=GGAGGGCTGGGGCTGCCC;
chr3	fimo	nucleotide_motif	15425859	15425876	35.6	-	.	Name=KLF6.H12CORE.0.P.B_chr3-;Alias=;ID=KLF6.H12CORE.0.P.B-16-chr3;pvalue=0.000275;qvalue=0.0194;sequence=GGAGGGACGGGACGCGGT;
chr3	fimo	nucleotide_motif	15425781	15425798	34.2	+	.	Name=KLF6.H12CORE.0.P.B_chr3+;Alias=;ID=KLF6.H12CORE.0.P.B-17-chr3;pvalue=0.000381;qvalue=0.0243;sequence=GTGAGGGGGAGGCCGGGG;
chr3	fimo	nucleotide_motif	15425612	15425629	34	+	.	Name=KLF6.H12CORE.0.P.B_chr3+;Alias=;ID=KLF6.H12CORE.0.P.B-18-chr3;pvalue=0.000395;qvalue=0.0243;sequence=GTGTGGACGGGGACTAGA;
chr3	fimo	nucleotide_motif	15425872	15425889	33.7	-	.	Name=KLF6.H12CORE.0.P.B_chr3-;Alias=;ID=KLF6.H12CORE.0.P.B-19-chr3;pvalue=0.000425;qvalue=0.0251;sequence=CCCCGGGCGGGCGGGAGG;
chr3	fimo	nucleotide_motif	15425786	15425803	33.3	+	.	Name=KLF6.H12CORE.0.P.B_chr3+;Alias=;ID=KLF6.H12CORE.0.P.B-20-chr3;pvalue=0.000463;qvalue=0.0262;sequence=GGGGAGGCCGGGGGGCCG;
chr3	fimo	nucleotide_motif	15425803	15425820	33.2	+	.	Name=KLF6.H12CORE.0.P.B_chr3+;Alias=;ID=KLF6.H12CORE.0.P.B-21-chr3;pvalue=0.000482;qvalue=0.0263;sequence=GAGGGGGCCGGAGGCCGG;
chr3	fimo	nucleotide_motif	15425648	15425665	32.1	+	.	Name=KLF6.H12CORE.0.P.B_chr3+;Alias=;ID=KLF6.H12CORE.0.P.B-22-chr3;pvalue=0.000611;qvalue=0.0321;sequence=TGAAGGATGGGGTGCTGG;
chr3	fimo	nucleotide_motif	15425653	15425670	31.8	+	.	Name=KLF6.H12CORE.0.P.B_chr3+;Alias=;ID=KLF6.H12CORE.0.P.B-23-chr3;pvalue=0.000663;qvalue=0.0335;sequence=GATGGGGTGCTGGTCGGA;
chr3	fimo	nucleotide_motif	15425775	15425792	30.8	+	.	Name=KLF6.H12CORE.0.P.B_chr3+;Alias=;ID=KLF6.H12CORE.0.P.B-24-chr3;pvalue=0.000826;qvalue=0.039;sequence=TTCGGGGTGAGGGGGAGG;
chr3	fimo	nucleotide_motif	15425660	15425677	30.6	+	.	Name=KLF6.H12CORE.0.P.B_chr3+;Alias=;ID=KLF6.H12CORE.0.P.B-25-chr3;pvalue=0.000876;qvalue=0.04;sequence=TGCTGGTCGGAGGATGGC;
chr3	fimo	nucleotide_motif	15425617	15425634	29.6	+	.	Name=KLF6.H12CORE.0.P.B_chr3+;Alias=;ID=KLF6.H12CORE.0.P.B-26-chr3;pvalue=0.00108;qvalue=0.048;sequence=GACGGGGACTAGATGGAG;
chr3	fimo	nucleotide_motif	15425782	15425799	29.3	+	.	Name=KLF6.H12CORE.0.P.B_chr3+;Alias=;ID=KLF6.H12CORE.0.P.B-27-chr3;pvalue=0.00117;qvalue=0.0491;sequence=TGAGGGGGAGGCCGGGGG;
chr3	fimo	nucleotide_motif	15425681	15425698	29.3	-	.	Name=KLF6.H12CORE.0.P.B_chr3-;Alias=;ID=KLF6.H12CORE.0.P.B-28-chr3;pvalue=0.00118;qvalue=0.0491;sequence=AGTGGGGCTGGGAGGACT;
chr3	fimo	nucleotide_motif	15425590	15425607	29.2	+	.	Name=KLF6.H12CORE.0.P.B_chr3+;Alias=;ID=KLF6.H12CORE.0.P.B-29-chr3;pvalue=0.00121;qvalue=0.0491;sequence=TAGAGGGAGTTTGGTGAG;
chr3	fimo	nucleotide_motif	15425676	15425693	29	-	.	Name=KLF6.H12CORE.0.P.B_chr3-;Alias=;ID=KLF6.H12CORE.0.P.B-30-chr3;pvalue=0.00127;qvalue=0.0498;sequence=GGCTGGGAGGACTTTAGC;
chr3	fimo	nucleotide_motif	15416410	15416419	45.5	-	.	Name=KLF7.H12CORE.0.P.B_chr3-;Alias=;ID=KLF7.H12CORE.0.P.B-1-chr3;pvalue=2.81e-05;qvalue=0.0225;sequence=AGGGGTGGGG;
chr3	fimo	nucleotide_motif	15416434	15416443	44.5	+	.	Name=KLF7.H12CORE.0.P.B_chr3+;Alias=;ID=KLF7.H12CORE.0.P.B-2-chr3;pvalue=3.58e-05;qvalue=0.0225;sequence=GAGGGCGGGC;
chr3	fimo	nucleotide_motif	15416390	15416399	39.7	+	.	Name=KLF7.H12CORE.0.P.B_chr3+;Alias=;ID=KLF7.H12CORE.0.P.B-3-chr3;pvalue=0.000106;qvalue=0.0295;sequence=TGGGGTGGGG;
chr3	fimo	nucleotide_motif	15416508	15416517	35	+	.	Name=KLF7.H12CORE.0.P.B_chr3+;Alias=;ID=KLF7.H12CORE.0.P.B-4-chr3;pvalue=0.000314;qvalue=0.0383;sequence=GTGGGCGAGT;
chr3	fimo	nucleotide_motif	15416599	15416608	33.4	-	.	Name=KLF7.H12CORE.0.P.B_chr3-;Alias=;ID=KLF7.H12CORE.0.P.B-5-chr3;pvalue=0.000452;qvalue=0.0402;sequence=GGGGGCAGGC;
chr3	fimo	nucleotide_motif	15416613	15416622	32.8	+	.	Name=KLF7.H12CORE.0.P.B_chr3+;Alias=;ID=KLF7.H12CORE.0.P.B-6-chr3;pvalue=0.000522;qvalue=0.0402;sequence=CAGGGTGGTG;
chr3	fimo	nucleotide_motif	15425874	15425883	43.8	-	.	Name=KLF7.H12CORE.0.P.B_chr3-;Alias=;ID=KLF7.H12CORE.0.P.B-1-chr3;pvalue=4.2e-05;qvalue=0.0225;sequence=GCGGGCGGGA;
chr3	fimo	nucleotide_motif	15425550	15425559	39.9	+	.	Name=KLF7.H12CORE.0.P.B_chr3+;Alias=;ID=KLF7.H12CORE.0.P.B-2-chr3;pvalue=0.000102;qvalue=0.0295;sequence=CGGGGCAGGG;
chr3	fimo	nucleotide_motif	15425614	15425623	39.6	+	.	Name=KLF7.H12CORE.0.P.B_chr3+;Alias=;ID=KLF7.H12CORE.0.P.B-3-chr3;pvalue=0.00011;qvalue=0.0295;sequence=GTGGACGGGG;
chr3	fimo	nucleotide_motif	15425632	15425641	38.9	+	.	Name=KLF7.H12CORE.0.P.B_chr3+;Alias=;ID=KLF7.H12CORE.0.P.B-4-chr3;pvalue=0.000129;qvalue=0.0296;sequence=GAGGACGGGG;
chr3	fimo	nucleotide_motif	15425878	15425887	37.6	-	.	Name=KLF7.H12CORE.0.P.B_chr3-;Alias=;ID=KLF7.H12CORE.0.P.B-5-chr3;pvalue=0.000175;qvalue=0.0338;sequence=CCGGGCGGGC;
chr3	fimo	nucleotide_motif	15425789	15425798	37.2	+	.	Name=KLF7.H12CORE.0.P.B_chr3+;Alias=;ID=KLF7.H12CORE.0.P.B-6-chr3;pvalue=0.000189;qvalue=0.0338;sequence=GAGGCCGGGG;
chr3	fimo	nucleotide_motif	15425756	15425765	36.5	+	.	Name=KLF7.H12CORE.0.P.B_chr3+;Alias=;ID=KLF7.H12CORE.0.P.B-7-chr3;pvalue=0.000225;qvalue=0.0361;sequence=GAGGGCTGGG;
chr3	fimo	nucleotide_motif	15425865	15425874	35.2	-	.	Name=KLF7.H12CORE.0.P.B_chr3-;Alias=;ID=KLF7.H12CORE.0.P.B-8-chr3;pvalue=0.000302;qvalue=0.0383;sequence=AGGGACGGGA;
chr3	fimo	nucleotide_motif	15425405	15425414	35.1	+	.	Name=KLF7.H12CORE.0.P.B_chr3+;Alias=;ID=KLF7.H12CORE.0.P.B-9-chr3;pvalue=0.000307;qvalue=0.0383;sequence=AGGGGTGGTG;
chr3	fimo	nucleotide_motif	15425806	15425815	34.6	+	.	Name=KLF7.H12CORE.0.P.B_chr3+;Alias=;ID=KLF7.H12CORE.0.P.B-10-chr3;pvalue=0.000346;qvalue=0.0383;sequence=GGGGCCGGAG;
chr3	fimo	nucleotide_motif	15425779	15425788	34.4	+	.	Name=KLF7.H12CORE.0.P.B_chr3+;Alias=;ID=KLF7.H12CORE.0.P.B-11-chr3;pvalue=0.000366;qvalue=0.0383;sequence=GGGTGAGGGG;
chr3	fimo	nucleotide_motif	15425870	15425879	34.2	-	.	Name=KLF7.H12CORE.0.P.B_chr3-;Alias=;ID=KLF7.H12CORE.0.P.B-12-chr3;pvalue=0.000382;qvalue=0.0383;sequence=GCGGGAGGGA;
chr3	fimo	nucleotide_motif	15425777	15425786	33	+	.	Name=KLF7.H12CORE.0.P.B_chr3+;Alias=;ID=KLF7.H12CORE.0.P.B-13-chr3;pvalue=0.000495;qvalue=0.0402;sequence=CGGGGTGAGG;
chr3	fimo	nucleotide_motif	15425813	15425822	32.9	+	.	Name=KLF7.H12CORE.0.P.B_chr3+;Alias=;ID=KLF7.H12CORE.0.P.B-14-chr3;pvalue=0.000508;qvalue=0.0402;sequence=GAGGCCGGGA;
chr3	fimo	nucleotide_motif	15425687	15425696	32.8	-	.	Name=KLF7.H12CORE.0.P.B_chr3-;Alias=;ID=KLF7.H12CORE.0.P.B-15-chr3;pvalue=0.000526;qvalue=0.0402;sequence=TGGGGCTGGG;
chr3	fimo	nucleotide_motif	15425860	15425869	32	-	.	Name=KLF7.H12CORE.0.P.B_chr3-;Alias=;ID=KLF7.H12CORE.0.P.B-16-chr3;pvalue=0.00063;qvalue=0.046;sequence=CGGGACGCGG;
chr3	fimo	nucleotide_motif	15416408	15416420	47.8	-	.	Name=KLF8.H12CORE.0.P.C_chr3-;Alias=;ID=KLF8.H12CORE.0.P.C-1-chr3;pvalue=1.66e-05;qvalue=0.0202;sequence=CAGGGGTGGGGCA;
chr3	fimo	nucleotide_motif	15416389	15416401	43.5	+	.	Name=KLF8.H12CORE.0.P.C_chr3+;Alias=;ID=KLF8.H12CORE.0.P.C-2-chr3;pvalue=4.45e-05;qvalue=0.0202;sequence=ATGGGGTGGGGAT;
chr3	fimo	nucleotide_motif	15416433	15416445	36.9	+	.	Name=KLF8.H12CORE.0.P.C_chr3+;Alias=;ID=KLF8.H12CORE.0.P.C-3-chr3;pvalue=0.000203;qvalue=0.0221;sequence=AGAGGGCGGGCCT;
chr3	fimo	nucleotide_motif	15416507	15416519	33.8	+	.	Name=KLF8.H12CORE.0.P.C_chr3+;Alias=;ID=KLF8.H12CORE.0.P.C-4-chr3;pvalue=0.000413;qvalue=0.0262;sequence=AGTGGGCGAGTCC;
chr3	fimo	nucleotide_motif	15416612	15416624	33.4	+	.	Name=KLF8.H12CORE.0.P.C_chr3+;Alias=;ID=KLF8.H12CORE.0.P.C-5-chr3;pvalue=0.000459;qvalue=0.0279;sequence=GCAGGGTGGTGTC;
chr3	fimo	nucleotide_motif	15416555	15416567	32.7	-	.	Name=KLF8.H12CORE.0.P.C_chr3-;Alias=;ID=KLF8.H12CORE.0.P.C-6-chr3;pvalue=0.00054;qvalue=0.0316;sequence=GGTGAGCAGGGCT;
chr3	fimo	nucleotide_motif	15425404	15425416	42.8	+	.	Name=KLF8.H12CORE.0.P.C_chr3+;Alias=;ID=KLF8.H12CORE.0.P.C-1-chr3;pvalue=5.2e-05;qvalue=0.0202;sequence=GAGGGGTGGTGAC;
chr3	fimo	nucleotide_motif	15425755	15425767	40.5	+	.	Name=KLF8.H12CORE.0.P.C_chr3+;Alias=;ID=KLF8.H12CORE.0.P.C-2-chr3;pvalue=8.85e-05;qvalue=0.0202;sequence=GGAGGGCTGGGGC;
chr3	fimo	nucleotide_motif	15425756	15425768	39.9	+	.	Name=KLF8.H12CORE.0.P.C_chr3+;Alias=;ID=KLF8.H12CORE.0.P.C-3-chr3;pvalue=0.000101;qvalue=0.0202;sequence=GAGGGCTGGGGCT;
chr3	fimo	nucleotide_motif	15425863	15425875	39.7	-	.	Name=KLF8.H12CORE.0.P.C_chr3-;Alias=;ID=KLF8.H12CORE.0.P.C-4-chr3;pvalue=0.000107;qvalue=0.0202;sequence=GAGGGACGGGACG;
chr3	fimo	nucleotide_motif	15425685	15425697	39.7	-	.	Name=KLF8.H12CORE.0.P.C_chr3-;Alias=;ID=KLF8.H12CORE.0.P.C-5-chr3;pvalue=0.000107;qvalue=0.0202;sequence=GTGGGGCTGGGAG;
chr3	fimo	nucleotide_motif	15425549	15425561	38.9	+	.	Name=KLF8.H12CORE.0.P.C_chr3+;Alias=;ID=KLF8.H12CORE.0.P.C-6-chr3;pvalue=0.000128;qvalue=0.0202;sequence=CCGGGGCAGGGAG;
chr3	fimo	nucleotide_motif	15425631	15425643	38.7	+	.	Name=KLF8.H12CORE.0.P.C_chr3+;Alias=;ID=KLF8.H12CORE.0.P.C-7-chr3;pvalue=0.000136;qvalue=0.0202;sequence=GGAGGACGGGGGT;
chr3	fimo	nucleotide_motif	15425613	15425625	38.4	+	.	Name=KLF8.H12CORE.0.P.C_chr3+;Alias=;ID=KLF8.H12CORE.0.P.C-8-chr3;pvalue=0.000143;qvalue=0.0202;sequence=TGTGGACGGGGAC;
chr3	fimo	nucleotide_motif	15425805	15425817	38	+	.	Name=KLF8.H12CORE.0.P.C_chr3+;Alias=;ID=KLF8.H12CORE.0.P.C-9-chr3;pvalue=0.000158;qvalue=0.0202;sequence=GGGGGCCGGAGGC;
chr3	fimo	nucleotide_motif	15425788	15425800	38	+	.	Name=KLF8.H12CORE.0.P.C_chr3+;Alias=;ID=KLF8.H12CORE.0.P.C-10-chr3;pvalue=0.000159;qvalue=0.0202;sequence=GGAGGCCGGGGGG;
chr3	fimo	nucleotide_motif	15425607	15425619	37.5	+	.	Name=KLF8.H12CORE.0.P.C_chr3+;Alias=;ID=KLF8.H12CORE.0.P.C-11-chr3;pvalue=0.000179;qvalue=0.021;sequence=GGAAGGTGTGGAC;
chr3	fimo	nucleotide_motif	15425868	15425880	36.6	-	.	Name=KLF8.H12CORE.0.P.C_chr3-;Alias=;ID=KLF8.H12CORE.0.P.C-12-chr3;pvalue=0.00022;qvalue=0.0223;sequence=GGCGGGAGGGACG;
chr3	fimo	nucleotide_motif	15425778	15425790	36.3	+	.	Name=KLF8.H12CORE.0.P.C_chr3+;Alias=;ID=KLF8.H12CORE.0.P.C-13-chr3;pvalue=0.000234;qvalue=0.0223;sequence=GGGGTGAGGGGGA;
chr3	fimo	nucleotide_motif	15425649	15425661	35.5	+	.	Name=KLF8.H12CORE.0.P.C_chr3+;Alias=;ID=KLF8.H12CORE.0.P.C-14-chr3;pvalue=0.000279;qvalue=0.025;sequence=GAAGGATGGGGTG;
chr3	fimo	nucleotide_motif	15425367	15425379	35.2	-	.	Name=KLF8.H12CORE.0.P.C_chr3-;Alias=;ID=KLF8.H12CORE.0.P.C-15-chr3;pvalue=0.000301;qvalue=0.0253;sequence=CAGAGGAGGGTCG;
chr3	fimo	nucleotide_motif	15425795	15425807	35	+	.	Name=KLF8.H12CORE.0.P.C_chr3+;Alias=;ID=KLF8.H12CORE.0.P.C-16-chr3;pvalue=0.000315;qvalue=0.0253;sequence=GGGGGGCCGAGGG;
chr3	fimo	nucleotide_motif	15425864	15425876	34.7	-	.	Name=KLF8.H12CORE.0.P.C_chr3-;Alias=;ID=KLF8.H12CORE.0.P.C-17-chr3;pvalue=0.000338;qvalue=0.0257;sequence=GGAGGGACGGGAC;
chr3	fimo	nucleotide_motif	15425554	15425566	34.3	+	.	Name=KLF8.H12CORE.0.P.C_chr3+;Alias=;ID=KLF8.H12CORE.0.P.C-18-chr3;pvalue=0.000374;qvalue=0.026;sequence=GCAGGGAGAGGAC;
chr3	fimo	nucleotide_motif	15425812	15425824	34.1	+	.	Name=KLF8.H12CORE.0.P.C_chr3+;Alias=;ID=KLF8.H12CORE.0.P.C-19-chr3;pvalue=0.000392;qvalue=0.026;sequence=GGAGGCCGGGACG;
chr3	fimo	nucleotide_motif	15425872	15425884	34.1	-	.	Name=KLF8.H12CORE.0.P.C_chr3-;Alias=;ID=KLF8.H12CORE.0.P.C-20-chr3;pvalue=0.000392;qvalue=0.026;sequence=GGCGGGCGGGAGG;
chr3	fimo	nucleotide_motif	15425787	15425799	32.5	+	.	Name=KLF8.H12CORE.0.P.C_chr3+;Alias=;ID=KLF8.H12CORE.0.P.C-21-chr3;pvalue=0.000562;qvalue=0.0317;sequence=GGGAGGCCGGGGG;
chr3	fimo	nucleotide_motif	15425811	15425823	31.6	+	.	Name=KLF8.H12CORE.0.P.C_chr3+;Alias=;ID=KLF8.H12CORE.0.P.C-22-chr3;pvalue=0.000698;qvalue=0.0379;sequence=CGGAGGCCGGGAC;
chr3	fimo	nucleotide_motif	15425796	15425808	30.4	+	.	Name=KLF8.H12CORE.0.P.C_chr3+;Alias=;ID=KLF8.H12CORE.0.P.C-23-chr3;pvalue=0.000911;qvalue=0.0478;sequence=GGGGGCCGAGGGG;
chr3	fimo	nucleotide_motif	15416390	15416412	39	+	.	Name=KLF8.H12CORE.1.P.C_chr3+;Alias=;ID=KLF8.H12CORE.1.P.C-1-chr3;pvalue=0.000124;qvalue=0.00755;sequence=TGGGGTGGGGATAACGGATGCCC;
chr3	fimo	nucleotide_motif	15416582	15416604	38.8	-	.	Name=KLF8.H12CORE.1.P.C_chr3-;Alias=;ID=KLF8.H12CORE.1.P.C-2-chr3;pvalue=0.00013;qvalue=0.00755;sequence=GCAGGCGGAAGGTGGACAAGAGA;
chr3	fimo	nucleotide_motif	15416420	15416442	38.6	+	.	Name=KLF8.H12CORE.1.P.C_chr3+;Alias=;ID=KLF8.H12CORE.1.P.C-3-chr3;pvalue=0.000137;qvalue=0.00755;sequence=GAAGGCTCAGAGGAGAGGGCGGG;
chr3	fimo	nucleotide_motif	15416428	15416450	36.8	+	.	Name=KLF8.H12CORE.1.P.C_chr3+;Alias=;ID=KLF8.H12CORE.1.P.C-4-chr3;pvalue=0.00021;qvalue=0.00906;sequence=AGAGGAGAGGGCGGGCCTTAGCA;
chr3	fimo	nucleotide_motif	15416508	15416530	34.7	+	.	Name=KLF8.H12CORE.1.P.C_chr3+;Alias=;ID=KLF8.H12CORE.1.P.C-5-chr3;pvalue=0.000341;qvalue=0.011;sequence=GTGGGCGAGTCCCGGCAGATGAT;
chr3	fimo	nucleotide_motif	15416585	15416607	34	-	.	Name=KLF8.H12CORE.1.P.C_chr3-;Alias=;ID=KLF8.H12CORE.1.P.C-6-chr3;pvalue=0.000394;qvalue=0.0118;sequence=GGGGCAGGCGGAAGGTGGACAAG;
chr3	fimo	nucleotide_motif	15416586	15416608	33.1	-	.	Name=KLF8.H12CORE.1.P.C_chr3-;Alias=;ID=KLF8.H12CORE.1.P.C-7-chr3;pvalue=0.000492;qvalue=0.0136;sequence=GGGGGCAGGCGGAAGGTGGACAA;
chr3	fimo	nucleotide_motif	15416587	15416609	31.8	-	.	Name=KLF8.H12CORE.1.P.C_chr3-;Alias=;ID=KLF8.H12CORE.1.P.C-8-chr3;pvalue=0.000654;qvalue=0.0171;sequence=GGGGGGCAGGCGGAAGGTGGACA;
chr3	fimo	nucleotide_motif	15416588	15416610	29.9	-	.	Name=KLF8.H12CORE.1.P.C_chr3-;Alias=;ID=KLF8.H12CORE.1.P.C-9-chr3;pvalue=0.00102;qvalue=0.0223;sequence=TGGGGGGCAGGCGGAAGGTGGAC;
chr3	fimo	nucleotide_motif	15416621	15416643	29.6	-	.	Name=KLF8.H12CORE.1.P.C_chr3-;Alias=;ID=KLF8.H12CORE.1.P.C-10-chr3;pvalue=0.0011;qvalue=0.0228;sequence=GAGAGTAGAGGCCAAAGAGGACA;
chr3	fimo	nucleotide_motif	15416434	15416456	29.3	+	.	Name=KLF8.H12CORE.1.P.C_chr3+;Alias=;ID=KLF8.H12CORE.1.P.C-11-chr3;pvalue=0.00118;qvalue=0.0233;sequence=GAGGGCGGGCCTTAGCATTTAAC;
chr3	fimo	nucleotide_motif	15416358	15416380	29.2	+	.	Name=KLF8.H12CORE.1.P.C_chr3+;Alias=;ID=KLF8.H12CORE.1.P.C-12-chr3;pvalue=0.00119;qvalue=0.0233;sequence=AAGGGTTGGATTTCAAGGGGTAG;
chr3	fimo	nucleotide_motif	15416397	15416419	28.9	-	.	Name=KLF8.H12CORE.1.P.C_chr3-;Alias=;ID=KLF8.H12CORE.1.P.C-13-chr3;pvalue=0.00129;qvalue=0.0244;sequence=AGGGGTGGGGCATCCGTTATCCC;
chr3	fimo	nucleotide_motif	15416534	15416556	28.5	+	.	Name=KLF8.H12CORE.1.P.C_chr3+;Alias=;ID=KLF8.H12CORE.1.P.C-14-chr3;pvalue=0.00141;qvalue=0.0264;sequence=TGTGGTGGAGAAGATCCGGACAG;
chr3	fimo	nucleotide_motif	15416575	15416597	25.4	-	.	Name=KLF8.H12CORE.1.P.C_chr3-;Alias=;ID=KLF8.H12CORE.1.P.C-15-chr3;pvalue=0.00289;qvalue=0.0397;sequence=GAAGGTGGACAAGAGATAGATGT;
chr3	fimo	nucleotide_motif	15416374	15416396	25.4	+	.	Name=KLF8.H12CORE.1.P.C_chr3+;Alias=;ID=KLF8.H12CORE.1.P.C-16-chr3;pvalue=0.0029;qvalue=0.0397;sequence=GGGGTAGTGAACACTATGGGGTG;
chr3	fimo	nucleotide_motif	15416593	15416615	25.2	-	.	Name=KLF8.H12CORE.1.P.C_chr3-;Alias=;ID=KLF8.H12CORE.1.P.C-17-chr3;pvalue=0.00301;qvalue=0.0404;sequence=CTGCTTGGGGGGCAGGCGGAAGG;
chr3	fimo	nucleotide_motif	15416591	15416613	25.1	-	.	Name=KLF8.H12CORE.1.P.C_chr3-;Alias=;ID=KLF8.H12CORE.1.P.C-18-chr3;pvalue=0.00305;qvalue=0.0405;sequence=GCTTGGGGGGCAGGCGGAAGGTG;
chr3	fimo	nucleotide_motif	15416620	15416642	24.8	-	.	Name=KLF8.H12CORE.1.P.C_chr3-;Alias=;ID=KLF8.H12CORE.1.P.C-19-chr3;pvalue=0.0033;qvalue=0.0432;sequence=AGAGTAGAGGCCAAAGAGGACAC;
chr3	fimo	nucleotide_motif	15416623	15416645	24.8	-	.	Name=KLF8.H12CORE.1.P.C_chr3-;Alias=;ID=KLF8.H12CORE.1.P.C-20-chr3;pvalue=0.00331;qvalue=0.0432;sequence=GCGAGAGTAGAGGCCAAAGAGGA;
chr3	fimo	nucleotide_motif	15416373	15416395	24.5	+	.	Name=KLF8.H12CORE.1.P.C_chr3+;Alias=;ID=KLF8.H12CORE.1.P.C-21-chr3;pvalue=0.00357;qvalue=0.0461;sequence=AGGGGTAGTGAACACTATGGGGT;
chr3	fimo	nucleotide_motif	15416589	15416611	24.2	-	.	Name=KLF8.H12CORE.1.P.C_chr3-;Alias=;ID=KLF8.H12CORE.1.P.C-22-chr3;pvalue=0.00381;qvalue=0.047;sequence=TTGGGGGGCAGGCGGAAGGTGGA;
chr3	fimo	nucleotide_motif	15425777	15425799	62.3	+	.	Name=KLF8.H12CORE.1.P.C_chr3+;Alias=;ID=KLF8.H12CORE.1.P.C-1-chr3;pvalue=5.94e-07;qvalue=0.000756;sequence=CGGGGTGAGGGGGAGGCCGGGGG;
chr3	fimo	nucleotide_motif	15425779	15425801	59.6	+	.	Name=KLF8.H12CORE.1.P.C_chr3+;Alias=;ID=KLF8.H12CORE.1.P.C-2-chr3;pvalue=1.09e-06;qvalue=0.000756;sequence=GGGTGAGGGGGAGGCCGGGGGGC;
chr3	fimo	nucleotide_motif	15425857	15425879	50.9	-	.	Name=KLF8.H12CORE.1.P.C_chr3-;Alias=;ID=KLF8.H12CORE.1.P.C-3-chr3;pvalue=8.09e-06;qvalue=0.00266;sequence=GCGGGAGGGACGGGACGCGGTGC;
chr3	fimo	nucleotide_motif	15425789	15425811	50.3	+	.	Name=KLF8.H12CORE.1.P.C_chr3+;Alias=;ID=KLF8.H12CORE.1.P.C-4-chr3;pvalue=9.22e-06;qvalue=0.00266;sequence=GAGGCCGGGGGGCCGAGGGGGCC;
chr3	fimo	nucleotide_motif	15425806	15425828	49.5	+	.	Name=KLF8.H12CORE.1.P.C_chr3+;Alias=;ID=KLF8.H12CORE.1.P.C-5-chr3;pvalue=1.12e-05;qvalue=0.00266;sequence=GGGGCCGGAGGCCGGGACGAGTG;
chr3	fimo	nucleotide_motif	15425785	15425807	48.2	+	.	Name=KLF8.H12CORE.1.P.C_chr3+;Alias=;ID=KLF8.H12CORE.1.P.C-6-chr3;pvalue=1.52e-05;qvalue=0.00266;sequence=GGGGGAGGCCGGGGGGCCGAGGG;
chr3	fimo	nucleotide_motif	15425783	15425805	48.1	+	.	Name=KLF8.H12CORE.1.P.C_chr3+;Alias=;ID=KLF8.H12CORE.1.P.C-7-chr3;pvalue=1.54e-05;qvalue=0.00266;sequence=GAGGGGGAGGCCGGGGGGCCGAG;
chr3	fimo	nucleotide_motif	15425861	15425883	48.1	-	.	Name=KLF8.H12CORE.1.P.C_chr3-;Alias=;ID=KLF8.H12CORE.1.P.C-8-chr3;pvalue=1.54e-05;qvalue=0.00266;sequence=GCGGGCGGGAGGGACGGGACGCG;
chr3	fimo	nucleotide_motif	15425619	15425641	46.5	+	.	Name=KLF8.H12CORE.1.P.C_chr3+;Alias=;ID=KLF8.H12CORE.1.P.C-9-chr3;pvalue=2.25e-05;qvalue=0.00291;sequence=CGGGGACTAGATGGAGGACGGGG;
chr3	fimo	nucleotide_motif	15425865	15425887	45.5	-	.	Name=KLF8.H12CORE.1.P.C_chr3-;Alias=;ID=KLF8.H12CORE.1.P.C-10-chr3;pvalue=2.83e-05;qvalue=0.00291;sequence=CCGGGCGGGCGGGAGGGACGGGA;
chr3	fimo	nucleotide_motif	15425550	15425572	45.4	+	.	Name=KLF8.H12CORE.1.P.C_chr3+;Alias=;ID=KLF8.H12CORE.1.P.C-11-chr3;pvalue=2.9e-05;qvalue=0.00291;sequence=CGGGGCAGGGAGAGGACTAGTAG;
chr3	fimo	nucleotide_motif	15425796	15425818	45.4	+	.	Name=KLF8.H12CORE.1.P.C_chr3+;Alias=;ID=KLF8.H12CORE.1.P.C-12-chr3;pvalue=2.9e-05;qvalue=0.00291;sequence=GGGGGCCGAGGGGGCCGGAGGCC;
chr3	fimo	nucleotide_motif	15425614	15425636	45.3	+	.	Name=KLF8.H12CORE.1.P.C_chr3+;Alias=;ID=KLF8.H12CORE.1.P.C-13-chr3;pvalue=2.93e-05;qvalue=0.00291;sequence=GTGGACGGGGACTAGATGGAGGA;
chr3	fimo	nucleotide_motif	15425788	15425810	45.3	+	.	Name=KLF8.H12CORE.1.P.C_chr3+;Alias=;ID=KLF8.H12CORE.1.P.C-14-chr3;pvalue=2.95e-05;qvalue=0.00291;sequence=GGAGGCCGGGGGGCCGAGGGGGC;
chr3	fimo	nucleotide_motif	15425631	15425653	43.8	+	.	Name=KLF8.H12CORE.1.P.C_chr3+;Alias=;ID=KLF8.H12CORE.1.P.C-15-chr3;pvalue=4.2e-05;qvalue=0.00387;sequence=GGAGGACGGGGGTTAGGTGAAGG;
chr3	fimo	nucleotide_motif	15425381	15425403	42.7	-	.	Name=KLF8.H12CORE.1.P.C_chr3-;Alias=;ID=KLF8.H12CORE.1.P.C-16-chr3;pvalue=5.32e-05;qvalue=0.00459;sequence=TGGGGCTGAACTCGTGGTGGGTG;
chr3	fimo	nucleotide_motif	15425632	15425654	42.4	+	.	Name=KLF8.H12CORE.1.P.C_chr3+;Alias=;ID=KLF8.H12CORE.1.P.C-17-chr3;pvalue=5.69e-05;qvalue=0.00463;sequence=GAGGACGGGGGTTAGGTGAAGGA;
chr3	fimo	nucleotide_motif	15425608	15425630	41.3	+	.	Name=KLF8.H12CORE.1.P.C_chr3+;Alias=;ID=KLF8.H12CORE.1.P.C-18-chr3;pvalue=7.46e-05;qvalue=0.00562;sequence=GAAGGTGTGGACGGGGACTAGAT;
chr3	fimo	nucleotide_motif	15425797	15425819	41.1	+	.	Name=KLF8.H12CORE.1.P.C_chr3+;Alias=;ID=KLF8.H12CORE.1.P.C-19-chr3;pvalue=7.73e-05;qvalue=0.00562;sequence=GGGGCCGAGGGGGCCGGAGGCCG;
chr3	fimo	nucleotide_motif	15425592	15425614	40.1	+	.	Name=KLF8.H12CORE.1.P.C_chr3+;Alias=;ID=KLF8.H12CORE.1.P.C-20-chr3;pvalue=9.81e-05;qvalue=0.00677;sequence=GAGGGAGTTTGGTGAGGAAGGTG;
chr3	fimo	nucleotide_motif	15425805	15425827	39.6	+	.	Name=KLF8.H12CORE.1.P.C_chr3+;Alias=;ID=KLF8.H12CORE.1.P.C-21-chr3;pvalue=0.00011;qvalue=0.00725;sequence=GGGGGCCGGAGGCCGGGACGAGT;
chr3	fimo	nucleotide_motif	15425852	15425874	38.7	-	.	Name=KLF8.H12CORE.1.P.C_chr3-;Alias=;ID=KLF8.H12CORE.1.P.C-22-chr3;pvalue=0.000134;qvalue=0.00755;sequence=AGGGACGGGACGCGGTGCAGTGT;
chr3	fimo	nucleotide_motif	15425853	15425875	38.5	-	.	Name=KLF8.H12CORE.1.P.C_chr3-;Alias=;ID=KLF8.H12CORE.1.P.C-23-chr3;pvalue=0.000143;qvalue=0.00757;sequence=GAGGGACGGGACGCGGTGCAGTG;
chr3	fimo	nucleotide_motif	15425649	15425671	38.1	+	.	Name=KLF8.H12CORE.1.P.C_chr3+;Alias=;ID=KLF8.H12CORE.1.P.C-24-chr3;pvalue=0.000156;qvalue=0.00797;sequence=GAAGGATGGGGTGCTGGTCGGAG;
chr3	fimo	nucleotide_motif	15425601	15425623	37.7	+	.	Name=KLF8.H12CORE.1.P.C_chr3+;Alias=;ID=KLF8.H12CORE.1.P.C-25-chr3;pvalue=0.000168;qvalue=0.00827;sequence=TGGTGAGGAAGGTGTGGACGGGG;
chr3	fimo	nucleotide_motif	15425799	15425821	37.6	+	.	Name=KLF8.H12CORE.1.P.C_chr3+;Alias=;ID=KLF8.H12CORE.1.P.C-26-chr3;pvalue=0.000174;qvalue=0.00827;sequence=GGCCGAGGGGGCCGGAGGCCGGG;
chr3	fimo	nucleotide_motif	15425369	15425391	37	-	.	Name=KLF8.H12CORE.1.P.C_chr3-;Alias=;ID=KLF8.H12CORE.1.P.C-27-chr3;pvalue=0.0002;qvalue=0.00906;sequence=CGTGGTGGGTGCCAGAGGAGGGT;
chr3	fimo	nucleotide_motif	15425782	15425804	36.9	+	.	Name=KLF8.H12CORE.1.P.C_chr3+;Alias=;ID=KLF8.H12CORE.1.P.C-28-chr3;pvalue=0.000206;qvalue=0.00906;sequence=TGAGGGGGAGGCCGGGGGGCCGA;
chr3	fimo	nucleotide_motif	15425650	15425672	36.2	+	.	Name=KLF8.H12CORE.1.P.C_chr3+;Alias=;ID=KLF8.H12CORE.1.P.C-29-chr3;pvalue=0.000239;qvalue=0.01;sequence=AAGGATGGGGTGCTGGTCGGAGG;
chr3	fimo	nucleotide_motif	15425356	15425378	35.8	-	.	Name=KLF8.H12CORE.1.P.C_chr3-;Alias=;ID=KLF8.H12CORE.1.P.C-30-chr3;pvalue=0.00026;qvalue=0.0101;sequence=AGAGGAGGGTCGGTGTTTAGCTG;
chr3	fimo	nucleotide_motif	15425784	15425806	35.8	+	.	Name=KLF8.H12CORE.1.P.C_chr3+;Alias=;ID=KLF8.H12CORE.1.P.C-31-chr3;pvalue=0.000261;qvalue=0.0101;sequence=AGGGGGAGGCCGGGGGGCCGAGG;
chr3	fimo	nucleotide_motif	15425638	15425660	35.8	+	.	Name=KLF8.H12CORE.1.P.C_chr3+;Alias=;ID=KLF8.H12CORE.1.P.C-32-chr3;pvalue=0.000264;qvalue=0.0101;sequence=GGGGGTTAGGTGAAGGATGGGGT;
chr3	fimo	nucleotide_motif	15425539	15425561	35.6	+	.	Name=KLF8.H12CORE.1.P.C_chr3+;Alias=;ID=KLF8.H12CORE.1.P.C-33-chr3;pvalue=0.000276;qvalue=0.0103;sequence=TAGGGATTTTCCGGGGCAGGGAG;
chr3	fimo	nucleotide_motif	15425871	15425893	35.3	-	.	Name=KLF8.H12CORE.1.P.C_chr3-;Alias=;ID=KLF8.H12CORE.1.P.C-34-chr3;pvalue=0.000296;qvalue=0.0107;sequence=CGGGCCCCGGGCGGGCGGGAGGG;
chr3	fimo	nucleotide_motif	15425679	15425701	35.2	-	.	Name=KLF8.H12CORE.1.P.C_chr3-;Alias=;ID=KLF8.H12CORE.1.P.C-35-chr3;pvalue=0.000303;qvalue=0.0107;sequence=GTAAGTGGGGCTGGGAGGACTTT;
chr3	fimo	nucleotide_motif	15425625	15425647	35.1	+	.	Name=KLF8.H12CORE.1.P.C_chr3+;Alias=;ID=KLF8.H12CORE.1.P.C-36-chr3;pvalue=0.000309;qvalue=0.0107;sequence=CTAGATGGAGGACGGGGGTTAGG;
chr3	fimo	nucleotide_motif	15425551	15425573	34.8	+	.	Name=KLF8.H12CORE.1.P.C_chr3+;Alias=;ID=KLF8.H12CORE.1.P.C-37-chr3;pvalue=0.000332;qvalue=0.011;sequence=GGGGCAGGGAGAGGACTAGTAGA;
chr3	fimo	nucleotide_motif	15425657	15425679	34.6	+	.	Name=KLF8.H12CORE.1.P.C_chr3+;Alias=;ID=KLF8.H12CORE.1.P.C-38-chr3;pvalue=0.000342;qvalue=0.011;sequence=GGGTGCTGGTCGGAGGATGGCTA;
chr3	fimo	nucleotide_motif	15425685	15425707	34.4	-	.	Name=KLF8.H12CORE.1.P.C_chr3-;Alias=;ID=KLF8.H12CORE.1.P.C-39-chr3;pvalue=0.000364;qvalue=0.0113;sequence=CCGTGAGTAAGTGGGGCTGGGAG;
chr3	fimo	nucleotide_motif	15425643	15425665	34.3	+	.	Name=KLF8.H12CORE.1.P.C_chr3+;Alias=;ID=KLF8.H12CORE.1.P.C-40-chr3;pvalue=0.000367;qvalue=0.0113;sequence=TTAGGTGAAGGATGGGGTGCTGG;
chr3	fimo	nucleotide_motif	15425620	15425642	33.4	+	.	Name=KLF8.H12CORE.1.P.C_chr3+;Alias=;ID=KLF8.H12CORE.1.P.C-41-chr3;pvalue=0.00046;qvalue=0.0133;sequence=GGGGACTAGATGGAGGACGGGGG;
chr3	fimo	nucleotide_motif	15425870	15425892	33.3	-	.	Name=KLF8.H12CORE.1.P.C_chr3-;Alias=;ID=KLF8.H12CORE.1.P.C-42-chr3;pvalue=0.000467;qvalue=0.0133;sequence=GGGCCCCGGGCGGGCGGGAGGGA;
chr3	fimo	nucleotide_motif	15425604	15425626	33.3	+	.	Name=KLF8.H12CORE.1.P.C_chr3+;Alias=;ID=KLF8.H12CORE.1.P.C-43-chr3;pvalue=0.00047;qvalue=0.0133;sequence=TGAGGAAGGTGTGGACGGGGACT;
chr3	fimo	nucleotide_motif	15425781	15425803	32.1	+	.	Name=KLF8.H12CORE.1.P.C_chr3+;Alias=;ID=KLF8.H12CORE.1.P.C-44-chr3;pvalue=0.000619;qvalue=0.0168;sequence=GTGAGGGGGAGGCCGGGGGGCCG;
chr3	fimo	nucleotide_motif	15425791	15425813	31.7	+	.	Name=KLF8.H12CORE.1.P.C_chr3+;Alias=;ID=KLF8.H12CORE.1.P.C-45-chr3;pvalue=0.000671;qvalue=0.0171;sequence=GGCCGGGGGGCCGAGGGGGCCGG;
chr3	fimo	nucleotide_motif	15425352	15425374	31.7	-	.	Name=KLF8.H12CORE.1.P.C_chr3-;Alias=;ID=KLF8.H12CORE.1.P.C-46-chr3;pvalue=0.000674;qvalue=0.0171;sequence=GAGGGTCGGTGTTTAGCTGAGGG;
chr3	fimo	nucleotide_motif	15425812	15425834	31.6	+	.	Name=KLF8.H12CORE.1.P.C_chr3+;Alias=;ID=KLF8.H12CORE.1.P.C-47-chr3;pvalue=0.000686;qvalue=0.0171;sequence=GGAGGCCGGGACGAGTGCAATAT;
chr3	fimo	nucleotide_motif	15425778	15425800	31.6	+	.	Name=KLF8.H12CORE.1.P.C_chr3+;Alias=;ID=KLF8.H12CORE.1.P.C-48-chr3;pvalue=0.000694;qvalue=0.0171;sequence=GGGGTGAGGGGGAGGCCGGGGGG;
chr3	fimo	nucleotide_motif	15425655	15425677	31.2	+	.	Name=KLF8.H12CORE.1.P.C_chr3+;Alias=;ID=KLF8.H12CORE.1.P.C-49-chr3;pvalue=0.000763;qvalue=0.018;sequence=TGGGGTGCTGGTCGGAGGATGGC;
chr3	fimo	nucleotide_motif	15425637	15425659	31.1	+	.	Name=KLF8.H12CORE.1.P.C_chr3+;Alias=;ID=KLF8.H12CORE.1.P.C-50-chr3;pvalue=0.000769;qvalue=0.018;sequence=CGGGGGTTAGGTGAAGGATGGGG;
chr3	fimo	nucleotide_motif	15425756	15425778	31.1	+	.	Name=KLF8.H12CORE.1.P.C_chr3+;Alias=;ID=KLF8.H12CORE.1.P.C-51-chr3;pvalue=0.000769;qvalue=0.018;sequence=GAGGGCTGGGGCTGCCCCGTTCG;
chr3	fimo	nucleotide_motif	15425594	15425616	30.9	+	.	Name=KLF8.H12CORE.1.P.C_chr3+;Alias=;ID=KLF8.H12CORE.1.P.C-52-chr3;pvalue=0.000812;qvalue=0.0185;sequence=GGGAGTTTGGTGAGGAAGGTGTG;
chr3	fimo	nucleotide_motif	15425858	15425880	30.9	-	.	Name=KLF8.H12CORE.1.P.C_chr3-;Alias=;ID=KLF8.H12CORE.1.P.C-53-chr3;pvalue=0.000818;qvalue=0.0185;sequence=GGCGGGAGGGACGGGACGCGGTG;
chr3	fimo	nucleotide_motif	15425794	15425816	30.1	+	.	Name=KLF8.H12CORE.1.P.C_chr3+;Alias=;ID=KLF8.H12CORE.1.P.C-54-chr3;pvalue=0.000979;qvalue=0.0218;sequence=CGGGGGGCCGAGGGGGCCGGAGG;
chr3	fimo	nucleotide_motif	15425639	15425661	29.8	+	.	Name=KLF8.H12CORE.1.P.C_chr3+;Alias=;ID=KLF8.H12CORE.1.P.C-55-chr3;pvalue=0.00105;qvalue=0.0226;sequence=GGGGTTAGGTGAAGGATGGGGTG;
chr3	fimo	nucleotide_motif	15425613	15425635	29.7	+	.	Name=KLF8.H12CORE.1.P.C_chr3+;Alias=;ID=KLF8.H12CORE.1.P.C-56-chr3;pvalue=0.00108;qvalue=0.0228;sequence=TGTGGACGGGGACTAGATGGAGG;
chr3	fimo	nucleotide_motif	15425776	15425798	29.6	+	.	Name=KLF8.H12CORE.1.P.C_chr3+;Alias=;ID=KLF8.H12CORE.1.P.C-57-chr3;pvalue=0.00109;qvalue=0.0228;sequence=TCGGGGTGAGGGGGAGGCCGGGG;
chr3	fimo	nucleotide_motif	15425681	15425703	29.2	-	.	Name=KLF8.H12CORE.1.P.C_chr3-;Alias=;ID=KLF8.H12CORE.1.P.C-58-chr3;pvalue=0.0012;qvalue=0.0233;sequence=GAGTAAGTGGGGCTGGGAGGACT;
chr3	fimo	nucleotide_motif	15425757	15425779	29.2	+	.	Name=KLF8.H12CORE.1.P.C_chr3+;Alias=;ID=KLF8.H12CORE.1.P.C-59-chr3;pvalue=0.0012;qvalue=0.0233;sequence=AGGGCTGGGGCTGCCCCGTTCGG;
chr3	fimo	nucleotide_motif	15425863	15425885	29.1	-	.	Name=KLF8.H12CORE.1.P.C_chr3-;Alias=;ID=KLF8.H12CORE.1.P.C-60-chr3;pvalue=0.00123;qvalue=0.0237;sequence=GGGCGGGCGGGAGGGACGGGACG;
chr3	fimo	nucleotide_motif	15425545	15425567	28.4	+	.	Name=KLF8.H12CORE.1.P.C_chr3+;Alias=;ID=KLF8.H12CORE.1.P.C-61-chr3;pvalue=0.00145;qvalue=0.0266;sequence=TTTTCCGGGGCAGGGAGAGGACT;
chr3	fimo	nucleotide_motif	15425605	15425627	28.2	+	.	Name=KLF8.H12CORE.1.P.C_chr3+;Alias=;ID=KLF8.H12CORE.1.P.C-62-chr3;pvalue=0.00151;qvalue=0.0275;sequence=GAGGAAGGTGTGGACGGGGACTA;
chr3	fimo	nucleotide_motif	15425599	15425621	28.1	+	.	Name=KLF8.H12CORE.1.P.C_chr3+;Alias=;ID=KLF8.H12CORE.1.P.C-63-chr3;pvalue=0.00155;qvalue=0.0278;sequence=TTTGGTGAGGAAGGTGTGGACGG;
chr3	fimo	nucleotide_motif	15425351	15425373	27.8	-	.	Name=KLF8.H12CORE.1.P.C_chr3-;Alias=;ID=KLF8.H12CORE.1.P.C-64-chr3;pvalue=0.00166;qvalue=0.0295;sequence=AGGGTCGGTGTTTAGCTGAGGGG;
chr3	fimo	nucleotide_motif	15425860	15425882	27.7	-	.	Name=KLF8.H12CORE.1.P.C_chr3-;Alias=;ID=KLF8.H12CORE.1.P.C-65-chr3;pvalue=0.0017;qvalue=0.0297;sequence=CGGGCGGGAGGGACGGGACGCGG;
chr3	fimo	nucleotide_motif	15425555	15425577	27.2	+	.	Name=KLF8.H12CORE.1.P.C_chr3+;Alias=;ID=KLF8.H12CORE.1.P.C-66-chr3;pvalue=0.0019;qvalue=0.0328;sequence=CAGGGAGAGGACTAGTAGAATGT;
chr3	fimo	nucleotide_motif	15425877	15425899	27.2	-	.	Name=KLF8.H12CORE.1.P.C_chr3-;Alias=;ID=KLF8.H12CORE.1.P.C-67-chr3;pvalue=0.00192;qvalue=0.0328;sequence=GGATTCCGGGCCCCGGGCGGGCG;
chr3	fimo	nucleotide_motif	15425368	15425390	26.9	-	.	Name=KLF8.H12CORE.1.P.C_chr3-;Alias=;ID=KLF8.H12CORE.1.P.C-68-chr3;pvalue=0.00203;qvalue=0.0332;sequence=GTGGTGGGTGCCAGAGGAGGGTC;
chr3	fimo	nucleotide_motif	15425813	15425835	26.9	+	.	Name=KLF8.H12CORE.1.P.C_chr3+;Alias=;ID=KLF8.H12CORE.1.P.C-69-chr3;pvalue=0.00203;qvalue=0.0332;sequence=GAGGCCGGGACGAGTGCAATATT;
chr3	fimo	nucleotide_motif	15425628	15425650	26.9	+	.	Name=KLF8.H12CORE.1.P.C_chr3+;Alias=;ID=KLF8.H12CORE.1.P.C-70-chr3;pvalue=0.00205;qvalue=0.0332;sequence=GATGGAGGACGGGGGTTAGGTGA;
chr3	fimo	nucleotide_motif	15425640	15425662	26.9	+	.	Name=KLF8.H12CORE.1.P.C_chr3+;Alias=;ID=KLF8.H12CORE.1.P.C-71-chr3;pvalue=0.00205;qvalue=0.0332;sequence=GGGTTAGGTGAAGGATGGGGTGC;
chr3	fimo	nucleotide_motif	15425674	15425696	26.7	-	.	Name=KLF8.H12CORE.1.P.C_chr3-;Alias=;ID=KLF8.H12CORE.1.P.C-72-chr3;pvalue=0.00212;qvalue=0.0341;sequence=TGGGGCTGGGAGGACTTTAGCCA;
chr3	fimo	nucleotide_motif	15425876	15425898	26.7	-	.	Name=KLF8.H12CORE.1.P.C_chr3-;Alias=;ID=KLF8.H12CORE.1.P.C-73-chr3;pvalue=0.00216;qvalue=0.0342;sequence=GATTCCGGGCCCCGGGCGGGCGG;
chr3	fimo	nucleotide_motif	15425365	15425387	26.6	-	.	Name=KLF8.H12CORE.1.P.C_chr3-;Alias=;ID=KLF8.H12CORE.1.P.C-74-chr3;pvalue=0.00218;qvalue=0.0342;sequence=GTGGGTGCCAGAGGAGGGTCGGT;
chr3	fimo	nucleotide_motif	15425428	15425450	26.5	+	.	Name=KLF8.H12CORE.1.P.C_chr3+;Alias=;ID=KLF8.H12CORE.1.P.C-75-chr3;pvalue=0.00223;qvalue=0.0347;sequence=GGAGATGGGAAGTTTTCAAGGGG;
chr3	fimo	nucleotide_motif	15425790	15425812	26.4	+	.	Name=KLF8.H12CORE.1.P.C_chr3+;Alias=;ID=KLF8.H12CORE.1.P.C-76-chr3;pvalue=0.00229;qvalue=0.0352;sequence=AGGCCGGGGGGCCGAGGGGGCCG;
chr3	fimo	nucleotide_motif	15425645	15425667	26.3	+	.	Name=KLF8.H12CORE.1.P.C_chr3+;Alias=;ID=KLF8.H12CORE.1.P.C-77-chr3;pvalue=0.00233;qvalue=0.0354;sequence=AGGTGAAGGATGGGGTGCTGGTC;
chr3	fimo	nucleotide_motif	15425772	15425794	26.1	+	.	Name=KLF8.H12CORE.1.P.C_chr3+;Alias=;ID=KLF8.H12CORE.1.P.C-78-chr3;pvalue=0.00246;qvalue=0.037;sequence=CCGTTCGGGGTGAGGGGGAGGCC;
chr3	fimo	nucleotide_motif	15425775	15425797	26	+	.	Name=KLF8.H12CORE.1.P.C_chr3+;Alias=;ID=KLF8.H12CORE.1.P.C-79-chr3;pvalue=0.00251;qvalue=0.0373;sequence=TTCGGGGTGAGGGGGAGGCCGGG;
chr3	fimo	nucleotide_motif	15425595	15425617	25.9	+	.	Name=KLF8.H12CORE.1.P.C_chr3+;Alias=;ID=KLF8.H12CORE.1.P.C-80-chr3;pvalue=0.00255;qvalue=0.0375;sequence=GGAGTTTGGTGAGGAAGGTGTGG;
chr3	fimo	nucleotide_motif	15425346	15425368	25.7	-	.	Name=KLF8.H12CORE.1.P.C_chr3-;Alias=;ID=KLF8.H12CORE.1.P.C-81-chr3;pvalue=0.00268;qvalue=0.039;sequence=CGGTGTTTAGCTGAGGGGCTGTA;
chr3	fimo	nucleotide_motif	15425872	15425894	25.5	-	.	Name=KLF8.H12CORE.1.P.C_chr3-;Alias=;ID=KLF8.H12CORE.1.P.C-82-chr3;pvalue=0.00283;qvalue=0.0397;sequence=CCGGGCCCCGGGCGGGCGGGAGG;
chr3	fimo	nucleotide_motif	15425800	15425822	25.5	+	.	Name=KLF8.H12CORE.1.P.C_chr3+;Alias=;ID=KLF8.H12CORE.1.P.C-83-chr3;pvalue=0.00285;qvalue=0.0397;sequence=GCCGAGGGGGCCGGAGGCCGGGA;
chr3	fimo	nucleotide_motif	15425610	15425632	25.4	+	.	Name=KLF8.H12CORE.1.P.C_chr3+;Alias=;ID=KLF8.H12CORE.1.P.C-84-chr3;pvalue=0.00286;qvalue=0.0397;sequence=AGGTGTGGACGGGGACTAGATGG;
chr3	fimo	nucleotide_motif	15425862	15425884	25.4	-	.	Name=KLF8.H12CORE.1.P.C_chr3-;Alias=;ID=KLF8.H12CORE.1.P.C-85-chr3;pvalue=0.00289;qvalue=0.0397;sequence=GGCGGGCGGGAGGGACGGGACGC;
chr3	fimo	nucleotide_motif	15425780	15425802	25.3	+	.	Name=KLF8.H12CORE.1.P.C_chr3+;Alias=;ID=KLF8.H12CORE.1.P.C-86-chr3;pvalue=0.00296;qvalue=0.04;sequence=GGTGAGGGGGAGGCCGGGGGGCC;
chr3	fimo	nucleotide_motif	15425646	15425668	24.4	+	.	Name=KLF8.H12CORE.1.P.C_chr3+;Alias=;ID=KLF8.H12CORE.1.P.C-87-chr3;pvalue=0.00366;qvalue=0.0465;sequence=GGTGAAGGATGGGGTGCTGGTCG;
chr3	fimo	nucleotide_motif	15425729	15425751	24.3	+	.	Name=KLF8.H12CORE.1.P.C_chr3+;Alias=;ID=KLF8.H12CORE.1.P.C-88-chr3;pvalue=0.00367;qvalue=0.0465;sequence=CTAAGAGCAGCCGGGATCGACAG;
chr3	fimo	nucleotide_motif	15425338	15425360	24.3	-	.	Name=KLF8.H12CORE.1.P.C_chr3-;Alias=;ID=KLF8.H12CORE.1.P.C-89-chr3;pvalue=0.00372;qvalue=0.0467;sequence=AGCTGAGGGGCTGTAAATTAGAC;
chr3	fimo	nucleotide_motif	15425596	15425618	24.2	+	.	Name=KLF8.H12CORE.1.P.C_chr3+;Alias=;ID=KLF8.H12CORE.1.P.C-90-chr3;pvalue=0.00376;qvalue=0.0468;sequence=GAGTTTGGTGAGGAAGGTGTGGA;
chr3	fimo	nucleotide_motif	15425834	15425856	24	+	.	Name=KLF8.H12CORE.1.P.C_chr3+;Alias=;ID=KLF8.H12CORE.1.P.C-91-chr3;pvalue=0.00394;qvalue=0.0482;sequence=TTGGCAGGGGAAAGAACAACACT;
chr3	fimo	nucleotide_motif	15425866	15425888	23.9	-	.	Name=KLF8.H12CORE.1.P.C_chr3-;Alias=;ID=KLF8.H12CORE.1.P.C-92-chr3;pvalue=0.0041;qvalue=0.0497;sequence=CCCGGGCGGGCGGGAGGGACGGG;
chr3	fimo	nucleotide_motif	15416432	15416445	50.1	+	.	Name=KLF9.H12CORE.0.P.B_chr3+;Alias=;ID=KLF9.H12CORE.0.P.B-1-chr3;pvalue=9.79e-06;qvalue=0.0136;sequence=GAGAGGGCGGGCCT;
chr3	fimo	nucleotide_motif	15416408	15416421	45.9	-	.	Name=KLF9.H12CORE.0.P.B_chr3-;Alias=;ID=KLF9.H12CORE.0.P.B-2-chr3;pvalue=2.58e-05;qvalue=0.0136;sequence=TCAGGGGTGGGGCA;
chr3	fimo	nucleotide_motif	15416506	15416519	45.7	+	.	Name=KLF9.H12CORE.0.P.B_chr3+;Alias=;ID=KLF9.H12CORE.0.P.B-3-chr3;pvalue=2.7e-05;qvalue=0.0136;sequence=CAGTGGGCGAGTCC;
chr3	fimo	nucleotide_motif	15416388	15416401	37.7	+	.	Name=KLF9.H12CORE.0.P.B_chr3+;Alias=;ID=KLF9.H12CORE.0.P.B-4-chr3;pvalue=0.00017;qvalue=0.0418;sequence=TATGGGGTGGGGAT;
chr3	fimo	nucleotide_motif	15416597	15416610	33.5	-	.	Name=KLF9.H12CORE.0.P.B_chr3-;Alias=;ID=KLF9.H12CORE.0.P.B-5-chr3;pvalue=0.000446;qvalue=0.0486;sequence=TGGGGGGCAGGCGG;
chr3	fimo	nucleotide_motif	15425755	15425768	42.3	+	.	Name=KLF9.H12CORE.0.P.B_chr3+;Alias=;ID=KLF9.H12CORE.0.P.B-1-chr3;pvalue=5.92e-05;qvalue=0.0224;sequence=GGAGGGCTGGGGCT;
chr3	fimo	nucleotide_motif	15425612	15425625	38.2	+	.	Name=KLF9.H12CORE.0.P.B_chr3+;Alias=;ID=KLF9.H12CORE.0.P.B-2-chr3;pvalue=0.000152;qvalue=0.0418;sequence=GTGTGGACGGGGAC;
chr3	fimo	nucleotide_motif	15425863	15425876	36.8	-	.	Name=KLF9.H12CORE.0.P.B_chr3-;Alias=;ID=KLF9.H12CORE.0.P.B-3-chr3;pvalue=0.000211;qvalue=0.0418;sequence=GGAGGGACGGGACG;
chr3	fimo	nucleotide_motif	15425754	15425767	36.5	+	.	Name=KLF9.H12CORE.0.P.B_chr3+;Alias=;ID=KLF9.H12CORE.0.P.B-4-chr3;pvalue=0.000222;qvalue=0.0418;sequence=AGGAGGGCTGGGGC;
chr3	fimo	nucleotide_motif	15425403	15425416	35.7	+	.	Name=KLF9.H12CORE.0.P.B_chr3+;Alias=;ID=KLF9.H12CORE.0.P.B-5-chr3;pvalue=0.000271;qvalue=0.0418;sequence=AGAGGGGTGGTGAC;
chr3	fimo	nucleotide_motif	15425787	15425800	35.4	+	.	Name=KLF9.H12CORE.0.P.B_chr3+;Alias=;ID=KLF9.H12CORE.0.P.B-6-chr3;pvalue=0.000291;qvalue=0.0418;sequence=GGGAGGCCGGGGGG;
chr3	fimo	nucleotide_motif	15425606	15425619	35.2	+	.	Name=KLF9.H12CORE.0.P.B_chr3+;Alias=;ID=KLF9.H12CORE.0.P.B-7-chr3;pvalue=0.000304;qvalue=0.0418;sequence=AGGAAGGTGTGGAC;
chr3	fimo	nucleotide_motif	15425803	15425816	34	+	.	Name=KLF9.H12CORE.0.P.B_chr3+;Alias=;ID=KLF9.H12CORE.0.P.B-8-chr3;pvalue=0.000399;qvalue=0.0486;sequence=GAGGGGGCCGGAGG;
chr3	fimo	nucleotide_motif	15425690	15425703	33.4	-	.	Name=KLF9.H12CORE.0.P.B_chr3-;Alias=;ID=KLF9.H12CORE.0.P.B-9-chr3;pvalue=0.000451;qvalue=0.0486;sequence=GAGTAAGTGGGGCT;
chr3	fimo	nucleotide_motif	15425804	15425817	33.2	+	.	Name=KLF9.H12CORE.0.P.B_chr3+;Alias=;ID=KLF9.H12CORE.0.P.B-10-chr3;pvalue=0.000482;qvalue=0.0486;sequence=AGGGGGCCGGAGGC;
chr3	fimo	nucleotide_motif	15416431	15416453	42.5	+	.	Name=KLF9.H12CORE.1.P.B_chr3+;Alias=;ID=KLF9.H12CORE.1.P.B-1-chr3;pvalue=5.59e-05;qvalue=0.00309;sequence=GGAGAGGGCGGGCCTTAGCATTT;
chr3	fimo	nucleotide_motif	15416387	15416409	40.3	+	.	Name=KLF9.H12CORE.1.P.B_chr3+;Alias=;ID=KLF9.H12CORE.1.P.B-2-chr3;pvalue=9.37e-05;qvalue=0.00394;sequence=CTATGGGGTGGGGATAACGGATG;
chr3	fimo	nucleotide_motif	15416589	15416611	37.5	-	.	Name=KLF9.H12CORE.1.P.B_chr3-;Alias=;ID=KLF9.H12CORE.1.P.B-3-chr3;pvalue=0.000177;qvalue=0.00565;sequence=TTGGGGGGCAGGCGGAAGGTGGA;
chr3	fimo	nucleotide_motif	15416505	15416527	34.8	+	.	Name=KLF9.H12CORE.1.P.B_chr3+;Alias=;ID=KLF9.H12CORE.1.P.B-4-chr3;pvalue=0.000329;qvalue=0.00887;sequence=ACAGTGGGCGAGTCCCGGCAGAT;
chr3	fimo	nucleotide_motif	15416400	15416422	34.3	-	.	Name=KLF9.H12CORE.1.P.B_chr3-;Alias=;ID=KLF9.H12CORE.1.P.B-5-chr3;pvalue=0.000367;qvalue=0.00941;sequence=TTCAGGGGTGGGGCATCCGTTAT;
chr3	fimo	nucleotide_motif	15416547	15416569	34.1	-	.	Name=KLF9.H12CORE.1.P.B_chr3-;Alias=;ID=KLF9.H12CORE.1.P.B-6-chr3;pvalue=0.000392;qvalue=0.00966;sequence=GTGGTGAGCAGGGCTGTCCGGAT;
chr3	fimo	nucleotide_motif	15416585	15416607	32.4	-	.	Name=KLF9.H12CORE.1.P.B_chr3-;Alias=;ID=KLF9.H12CORE.1.P.B-7-chr3;pvalue=0.00058;qvalue=0.0119;sequence=GGGGCAGGCGGAAGGTGGACAAG;
chr3	fimo	nucleotide_motif	15416588	15416610	29.7	-	.	Name=KLF9.H12CORE.1.P.B_chr3-;Alias=;ID=KLF9.H12CORE.1.P.B-8-chr3;pvalue=0.00106;qvalue=0.0176;sequence=TGGGGGGCAGGCGGAAGGTGGAC;
chr3	fimo	nucleotide_motif	15416591	15416613	28.6	-	.	Name=KLF9.H12CORE.1.P.B_chr3-;Alias=;ID=KLF9.H12CORE.1.P.B-9-chr3;pvalue=0.00137;qvalue=0.0196;sequence=GCTTGGGGGGCAGGCGGAAGGTG;
chr3	fimo	nucleotide_motif	15416417	15416439	26.5	+	.	Name=KLF9.H12CORE.1.P.B_chr3+;Alias=;ID=KLF9.H12CORE.1.P.B-10-chr3;pvalue=0.00223;qvalue=0.0267;sequence=CCTGAAGGCTCAGAGGAGAGGGC;
chr3	fimo	nucleotide_motif	15416425	15416447	26.2	+	.	Name=KLF9.H12CORE.1.P.B_chr3+;Alias=;ID=KLF9.H12CORE.1.P.B-11-chr3;pvalue=0.00241;qvalue=0.0271;sequence=CTCAGAGGAGAGGGCGGGCCTTA;
chr3	fimo	nucleotide_motif	15416371	15416393	24.7	+	.	Name=KLF9.H12CORE.1.P.B_chr3+;Alias=;ID=KLF9.H12CORE.1.P.B-12-chr3;pvalue=0.00335;qvalue=0.0332;sequence=CAAGGGGTAGTGAACACTATGGG;
chr3	fimo	nucleotide_motif	15416590	15416612	24.7	-	.	Name=KLF9.H12CORE.1.P.B_chr3-;Alias=;ID=KLF9.H12CORE.1.P.B-13-chr3;pvalue=0.00336;qvalue=0.0332;sequence=CTTGGGGGGCAGGCGGAAGGTGG;
chr3	fimo	nucleotide_motif	15416422	15416444	23.5	+	.	Name=KLF9.H12CORE.1.P.B_chr3+;Alias=;ID=KLF9.H12CORE.1.P.B-14-chr3;pvalue=0.00442;qvalue=0.0393;sequence=AGGCTCAGAGGAGAGGGCGGGCC;
chr3	fimo	nucleotide_motif	15416467	15416489	23.5	-	.	Name=KLF9.H12CORE.1.P.B_chr3-;Alias=;ID=KLF9.H12CORE.1.P.B-15-chr3;pvalue=0.00442;qvalue=0.0393;sequence=TGGCCAGGCAGGGATGATCAAGG;
chr3	fimo	nucleotide_motif	15416507	15416529	23.5	+	.	Name=KLF9.H12CORE.1.P.B_chr3+;Alias=;ID=KLF9.H12CORE.1.P.B-16-chr3;pvalue=0.00443;qvalue=0.0393;sequence=AGTGGGCGAGTCCCGGCAGATGA;
chr3	fimo	nucleotide_motif	15416578	15416600	23.5	-	.	Name=KLF9.H12CORE.1.P.B_chr3-;Alias=;ID=KLF9.H12CORE.1.P.B-17-chr3;pvalue=0.00446;qvalue=0.0393;sequence=GCGGAAGGTGGACAAGAGATAGA;
chr3	fimo	nucleotide_motif	15416593	15416615	23.3	-	.	Name=KLF9.H12CORE.1.P.B_chr3-;Alias=;ID=KLF9.H12CORE.1.P.B-18-chr3;pvalue=0.00473;qvalue=0.0403;sequence=CTGCTTGGGGGGCAGGCGGAAGG;
chr3	fimo	nucleotide_motif	15416596	15416618	23.1	-	.	Name=KLF9.H12CORE.1.P.B_chr3-;Alias=;ID=KLF9.H12CORE.1.P.B-19-chr3;pvalue=0.0049;qvalue=0.0408;sequence=ACCCTGCTTGGGGGGCAGGCGGA;
chr3	fimo	nucleotide_motif	15416582	15416604	22.9	-	.	Name=KLF9.H12CORE.1.P.B_chr3-;Alias=;ID=KLF9.H12CORE.1.P.B-20-chr3;pvalue=0.00511;qvalue=0.0422;sequence=GCAGGCGGAAGGTGGACAAGAGA;
chr3	fimo	nucleotide_motif	15416355	15416377	22.6	+	.	Name=KLF9.H12CORE.1.P.B_chr3+;Alias=;ID=KLF9.H12CORE.1.P.B-21-chr3;pvalue=0.00551;qvalue=0.0433;sequence=AACAAGGGTTGGATTTCAAGGGG;
chr3	fimo	nucleotide_motif	15416477	15416499	22.6	-	.	Name=KLF9.H12CORE.1.P.B_chr3-;Alias=;ID=KLF9.H12CORE.1.P.B-22-chr3;pvalue=0.00552;qvalue=0.0433;sequence=GGTCGATCACTGGCCAGGCAGGG;
chr3	fimo	nucleotide_motif	15416623	15416645	22.4	-	.	Name=KLF9.H12CORE.1.P.B_chr3-;Alias=;ID=KLF9.H12CORE.1.P.B-23-chr3;pvalue=0.0057;qvalue=0.0444;sequence=GCGAGAGTAGAGGCCAAAGAGGA;
chr3	fimo	nucleotide_motif	15416420	15416442	22.2	+	.	Name=KLF9.H12CORE.1.P.B_chr3+;Alias=;ID=KLF9.H12CORE.1.P.B-24-chr3;pvalue=0.006;qvalue=0.0452;sequence=GAAGGCTCAGAGGAGAGGGCGGG;
chr3	fimo	nucleotide_motif	15416426	15416448	22.2	+	.	Name=KLF9.H12CORE.1.P.B_chr3+;Alias=;ID=KLF9.H12CORE.1.P.B-25-chr3;pvalue=0.00603;qvalue=0.0452;sequence=TCAGAGGAGAGGGCGGGCCTTAG;
chr3	fimo	nucleotide_motif	15416594	15416616	22.1	-	.	Name=KLF9.H12CORE.1.P.B_chr3-;Alias=;ID=KLF9.H12CORE.1.P.B-26-chr3;pvalue=0.00621;qvalue=0.0459;sequence=CCTGCTTGGGGGGCAGGCGGAAG;
chr3	fimo	nucleotide_motif	15416427	15416449	22	+	.	Name=KLF9.H12CORE.1.P.B_chr3+;Alias=;ID=KLF9.H12CORE.1.P.B-27-chr3;pvalue=0.00625;qvalue=0.0459;sequence=CAGAGGAGAGGGCGGGCCTTAGC;
chr3	fimo	nucleotide_motif	15416610	15416632	22	+	.	Name=KLF9.H12CORE.1.P.B_chr3+;Alias=;ID=KLF9.H12CORE.1.P.B-28-chr3;pvalue=0.0063;qvalue=0.046;sequence=AAGCAGGGTGGTGTCCTCTTTGG;
chr3	fimo	nucleotide_motif	15416531	15416553	21.8	+	.	Name=KLF9.H12CORE.1.P.B_chr3+;Alias=;ID=KLF9.H12CORE.1.P.B-29-chr3;pvalue=0.0066;qvalue=0.0471;sequence=AGCTGTGGTGGAGAAGATCCGGA;
chr3	fimo	nucleotide_motif	15425786	15425808	60.4	+	.	Name=KLF9.H12CORE.1.P.B_chr3+;Alias=;ID=KLF9.H12CORE.1.P.B-1-chr3;pvalue=9.16e-07;qvalue=0.000962;sequence=GGGGAGGCCGGGGGGCCGAGGGG;
chr3	fimo	nucleotide_motif	15425785	15425807	57	+	.	Name=KLF9.H12CORE.1.P.B_chr3+;Alias=;ID=KLF9.H12CORE.1.P.B-2-chr3;pvalue=1.99e-06;qvalue=0.00105;sequence=GGGGGAGGCCGGGGGGCCGAGGG;
chr3	fimo	nucleotide_motif	15425776	15425798	52	+	.	Name=KLF9.H12CORE.1.P.B_chr3+;Alias=;ID=KLF9.H12CORE.1.P.B-3-chr3;pvalue=6.22e-06;qvalue=0.0017;sequence=TCGGGGTGAGGGGGAGGCCGGGG;
chr3	fimo	nucleotide_motif	15425860	15425882	51.9	-	.	Name=KLF9.H12CORE.1.P.B_chr3-;Alias=;ID=KLF9.H12CORE.1.P.B-4-chr3;pvalue=6.49e-06;qvalue=0.0017;sequence=CGGGCGGGAGGGACGGGACGCGG;
chr3	fimo	nucleotide_motif	15425611	15425633	48.3	+	.	Name=KLF9.H12CORE.1.P.B_chr3+;Alias=;ID=KLF9.H12CORE.1.P.B-5-chr3;pvalue=1.47e-05;qvalue=0.00196;sequence=GGTGTGGACGGGGACTAGATGGA;
chr3	fimo	nucleotide_motif	15425788	15425810	48.1	+	.	Name=KLF9.H12CORE.1.P.B_chr3+;Alias=;ID=KLF9.H12CORE.1.P.B-6-chr3;pvalue=1.54e-05;qvalue=0.00196;sequence=GGAGGCCGGGGGGCCGAGGGGGC;
chr3	fimo	nucleotide_motif	15425803	15425825	48.1	+	.	Name=KLF9.H12CORE.1.P.B_chr3+;Alias=;ID=KLF9.H12CORE.1.P.B-7-chr3;pvalue=1.54e-05;qvalue=0.00196;sequence=GAGGGGGCCGGAGGCCGGGACGA;
chr3	fimo	nucleotide_motif	15425855	15425877	47.8	-	.	Name=KLF9.H12CORE.1.P.B_chr3-;Alias=;ID=KLF9.H12CORE.1.P.B-8-chr3;pvalue=1.67e-05;qvalue=0.00196;sequence=GGGAGGGACGGGACGCGGTGCAG;
chr3	fimo	nucleotide_motif	15425793	15425815	47.2	+	.	Name=KLF9.H12CORE.1.P.B_chr3+;Alias=;ID=KLF9.H12CORE.1.P.B-9-chr3;pvalue=1.9e-05;qvalue=0.00196;sequence=CCGGGGGGCCGAGGGGGCCGGAG;
chr3	fimo	nucleotide_motif	15425780	15425802	46.9	+	.	Name=KLF9.H12CORE.1.P.B_chr3+;Alias=;ID=KLF9.H12CORE.1.P.B-10-chr3;pvalue=2.02e-05;qvalue=0.00196;sequence=GGTGAGGGGGAGGCCGGGGGGCC;
chr3	fimo	nucleotide_motif	15425864	15425886	46.9	-	.	Name=KLF9.H12CORE.1.P.B_chr3-;Alias=;ID=KLF9.H12CORE.1.P.B-11-chr3;pvalue=2.05e-05;qvalue=0.00196;sequence=CGGGCGGGCGGGAGGGACGGGAC;
chr3	fimo	nucleotide_motif	15425605	15425627	45.5	+	.	Name=KLF9.H12CORE.1.P.B_chr3+;Alias=;ID=KLF9.H12CORE.1.P.B-12-chr3;pvalue=2.82e-05;qvalue=0.00238;sequence=GAGGAAGGTGTGGACGGGGACTA;
chr3	fimo	nucleotide_motif	15425802	15425824	44.9	+	.	Name=KLF9.H12CORE.1.P.B_chr3+;Alias=;ID=KLF9.H12CORE.1.P.B-13-chr3;pvalue=3.23e-05;qvalue=0.00238;sequence=CGAGGGGGCCGGAGGCCGGGACG;
chr3	fimo	nucleotide_motif	15425796	15425818	44.7	+	.	Name=KLF9.H12CORE.1.P.B_chr3+;Alias=;ID=KLF9.H12CORE.1.P.B-14-chr3;pvalue=3.42e-05;qvalue=0.00238;sequence=GGGGGCCGAGGGGGCCGGAGGCC;
chr3	fimo	nucleotide_motif	15425782	15425804	44.4	+	.	Name=KLF9.H12CORE.1.P.B_chr3+;Alias=;ID=KLF9.H12CORE.1.P.B-15-chr3;pvalue=3.63e-05;qvalue=0.00238;sequence=TGAGGGGGAGGCCGGGGGGCCGA;
chr3	fimo	nucleotide_motif	15425868	15425890	44.4	-	.	Name=KLF9.H12CORE.1.P.B_chr3-;Alias=;ID=KLF9.H12CORE.1.P.B-16-chr3;pvalue=3.63e-05;qvalue=0.00238;sequence=GCCCCGGGCGGGCGGGAGGGACG;
chr3	fimo	nucleotide_motif	15425794	15425816	43	+	.	Name=KLF9.H12CORE.1.P.B_chr3+;Alias=;ID=KLF9.H12CORE.1.P.B-17-chr3;pvalue=5.03e-05;qvalue=0.00309;sequence=CGGGGGGCCGAGGGGGCCGGAGG;
chr3	fimo	nucleotide_motif	15425682	15425704	42.8	-	.	Name=KLF9.H12CORE.1.P.B_chr3-;Alias=;ID=KLF9.H12CORE.1.P.B-18-chr3;pvalue=5.29e-05;qvalue=0.00309;sequence=TGAGTAAGTGGGGCTGGGAGGAC;
chr3	fimo	nucleotide_motif	15425753	15425775	42	+	.	Name=KLF9.H12CORE.1.P.B_chr3+;Alias=;ID=KLF9.H12CORE.1.P.B-19-chr3;pvalue=6.34e-05;qvalue=0.00333;sequence=CAGGAGGGCTGGGGCTGCCCCGT;
chr3	fimo	nucleotide_motif	15425781	15425803	41.5	+	.	Name=KLF9.H12CORE.1.P.B_chr3+;Alias=;ID=KLF9.H12CORE.1.P.B-20-chr3;pvalue=6.99e-05;qvalue=0.00349;sequence=GTGAGGGGGAGGCCGGGGGGCCG;
chr3	fimo	nucleotide_motif	15425779	15425801	40.9	+	.	Name=KLF9.H12CORE.1.P.B_chr3+;Alias=;ID=KLF9.H12CORE.1.P.B-21-chr3;pvalue=8.15e-05;qvalue=0.00389;sequence=GGGTGAGGGGGAGGCCGGGGGGC;
chr3	fimo	nucleotide_motif	15425856	15425878	40.6	-	.	Name=KLF9.H12CORE.1.P.B_chr3-;Alias=;ID=KLF9.H12CORE.1.P.B-22-chr3;pvalue=8.67e-05;qvalue=0.00394;sequence=CGGGAGGGACGGGACGCGGTGCA;
chr3	fimo	nucleotide_motif	15425774	15425796	40.4	+	.	Name=KLF9.H12CORE.1.P.B_chr3+;Alias=;ID=KLF9.H12CORE.1.P.B-23-chr3;pvalue=9.09e-05;qvalue=0.00394;sequence=GTTCGGGGTGAGGGGGAGGCCGG;
chr3	fimo	nucleotide_motif	15425809	15425831	39.8	+	.	Name=KLF9.H12CORE.1.P.B_chr3+;Alias=;ID=KLF9.H12CORE.1.P.B-24-chr3;pvalue=0.000104;qvalue=0.0042;sequence=GCCGGAGGCCGGGACGAGTGCAA;
chr3	fimo	nucleotide_motif	15425861	15425883	39.5	-	.	Name=KLF9.H12CORE.1.P.B_chr3-;Alias=;ID=KLF9.H12CORE.1.P.B-25-chr3;pvalue=0.000111;qvalue=0.00431;sequence=GCGGGCGGGAGGGACGGGACGCG;
chr3	fimo	nucleotide_motif	15425791	15425813	39.2	+	.	Name=KLF9.H12CORE.1.P.B_chr3+;Alias=;ID=KLF9.H12CORE.1.P.B-26-chr3;pvalue=0.00012;qvalue=0.00451;sequence=GGCCGGGGGGCCGAGGGGGCCGG;
chr3	fimo	nucleotide_motif	15425873	15425895	38.5	-	.	Name=KLF9.H12CORE.1.P.B_chr3-;Alias=;ID=KLF9.H12CORE.1.P.B-27-chr3;pvalue=0.000142;qvalue=0.00515;sequence=TCCGGGCCCCGGGCGGGCGGGAG;
chr3	fimo	nucleotide_motif	15425547	15425569	38.1	+	.	Name=KLF9.H12CORE.1.P.B_chr3+;Alias=;ID=KLF9.H12CORE.1.P.B-28-chr3;pvalue=0.000155;qvalue=0.0054;sequence=TTCCGGGGCAGGGAGAGGACTAG;
chr3	fimo	nucleotide_motif	15425754	15425776	37.8	+	.	Name=KLF9.H12CORE.1.P.B_chr3+;Alias=;ID=KLF9.H12CORE.1.P.B-29-chr3;pvalue=0.000165;qvalue=0.0054;sequence=AGGAGGGCTGGGGCTGCCCCGTT;
chr3	fimo	nucleotide_motif	15425778	15425800	37.8	+	.	Name=KLF9.H12CORE.1.P.B_chr3+;Alias=;ID=KLF9.H12CORE.1.P.B-30-chr3;pvalue=0.000165;qvalue=0.0054;sequence=GGGGTGAGGGGGAGGCCGGGGGG;
chr3	fimo	nucleotide_motif	15425654	15425676	37.1	+	.	Name=KLF9.H12CORE.1.P.B_chr3+;Alias=;ID=KLF9.H12CORE.1.P.B-31-chr3;pvalue=0.000195;qvalue=0.00573;sequence=ATGGGGTGCTGGTCGGAGGATGG;
chr3	fimo	nucleotide_motif	15425777	15425799	37.1	+	.	Name=KLF9.H12CORE.1.P.B_chr3+;Alias=;ID=KLF9.H12CORE.1.P.B-32-chr3;pvalue=0.000195;qvalue=0.00573;sequence=CGGGGTGAGGGGGAGGCCGGGGG;
chr3	fimo	nucleotide_motif	15425759	15425781	37.1	+	.	Name=KLF9.H12CORE.1.P.B_chr3+;Alias=;ID=KLF9.H12CORE.1.P.B-33-chr3;pvalue=0.000197;qvalue=0.00573;sequence=GGCTGGGGCTGCCCCGTTCGGGG;
chr3	fimo	nucleotide_motif	15425787	15425809	36	+	.	Name=KLF9.H12CORE.1.P.B_chr3+;Alias=;ID=KLF9.H12CORE.1.P.B-34-chr3;pvalue=0.00025;qvalue=0.00709;sequence=GGGAGGCCGGGGGGCCGAGGGGG;
chr3	fimo	nucleotide_motif	15425866	15425888	35.8	-	.	Name=KLF9.H12CORE.1.P.B_chr3-;Alias=;ID=KLF9.H12CORE.1.P.B-35-chr3;pvalue=0.000263;qvalue=0.00727;sequence=CCCGGGCGGGCGGGAGGGACGGG;
chr3	fimo	nucleotide_motif	15425359	15425381	34.5	-	.	Name=KLF9.H12CORE.1.P.B_chr3-;Alias=;ID=KLF9.H12CORE.1.P.B-36-chr3;pvalue=0.000358;qvalue=0.00939;sequence=GCCAGAGGAGGGTCGGTGTTTAG;
chr3	fimo	nucleotide_motif	15425629	15425651	34	+	.	Name=KLF9.H12CORE.1.P.B_chr3+;Alias=;ID=KLF9.H12CORE.1.P.B-37-chr3;pvalue=0.0004;qvalue=0.00966;sequence=ATGGAGGACGGGGGTTAGGTGAA;
chr3	fimo	nucleotide_motif	15425880	15425902	33.9	-	.	Name=KLF9.H12CORE.1.P.B_chr3-;Alias=;ID=KLF9.H12CORE.1.P.B-38-chr3;pvalue=0.000405;qvalue=0.00966;sequence=GCGGGATTCCGGGCCCCGGGCGG;
chr3	fimo	nucleotide_motif	15425647	15425669	33.7	+	.	Name=KLF9.H12CORE.1.P.B_chr3+;Alias=;ID=KLF9.H12CORE.1.P.B-39-chr3;pvalue=0.000425;qvalue=0.00993;sequence=GTGAAGGATGGGGTGCTGGTCGG;
chr3	fimo	nucleotide_motif	15425789	15425811	33.4	+	.	Name=KLF9.H12CORE.1.P.B_chr3+;Alias=;ID=KLF9.H12CORE.1.P.B-40-chr3;pvalue=0.000454;qvalue=0.0104;sequence=GAGGCCGGGGGGCCGAGGGGGCC;
chr3	fimo	nucleotide_motif	15425797	15425819	33.3	+	.	Name=KLF9.H12CORE.1.P.B_chr3+;Alias=;ID=KLF9.H12CORE.1.P.B-41-chr3;pvalue=0.000468;qvalue=0.0105;sequence=GGGGCCGAGGGGGCCGGAGGCCG;
chr3	fimo	nucleotide_motif	15425879	15425901	33.1	-	.	Name=KLF9.H12CORE.1.P.B_chr3-;Alias=;ID=KLF9.H12CORE.1.P.B-42-chr3;pvalue=0.000492;qvalue=0.0106;sequence=CGGGATTCCGGGCCCCGGGCGGG;
chr3	fimo	nucleotide_motif	15425850	15425872	33.1	-	.	Name=KLF9.H12CORE.1.P.B_chr3-;Alias=;ID=KLF9.H12CORE.1.P.B-43-chr3;pvalue=0.000494;qvalue=0.0106;sequence=GGACGGGACGCGGTGCAGTGTTG;
chr3	fimo	nucleotide_motif	15425602	15425624	32.8	+	.	Name=KLF9.H12CORE.1.P.B_chr3+;Alias=;ID=KLF9.H12CORE.1.P.B-44-chr3;pvalue=0.000524;qvalue=0.011;sequence=GGTGAGGAAGGTGTGGACGGGGA;
chr3	fimo	nucleotide_motif	15425616	15425638	31.8	+	.	Name=KLF9.H12CORE.1.P.B_chr3+;Alias=;ID=KLF9.H12CORE.1.P.B-45-chr3;pvalue=0.000661;qvalue=0.0133;sequence=GGACGGGGACTAGATGGAGGACG;
chr3	fimo	nucleotide_motif	15425646	15425668	31.7	+	.	Name=KLF9.H12CORE.1.P.B_chr3+;Alias=;ID=KLF9.H12CORE.1.P.B-46-chr3;pvalue=0.000675;qvalue=0.0133;sequence=GGTGAAGGATGGGGTGCTGGTCG;
chr3	fimo	nucleotide_motif	15425542	15425564	31.7	+	.	Name=KLF9.H12CORE.1.P.B_chr3+;Alias=;ID=KLF9.H12CORE.1.P.B-47-chr3;pvalue=0.000683;qvalue=0.0133;sequence=GGATTTTCCGGGGCAGGGAGAGG;
chr3	fimo	nucleotide_motif	15425628	15425650	31.3	+	.	Name=KLF9.H12CORE.1.P.B_chr3+;Alias=;ID=KLF9.H12CORE.1.P.B-48-chr3;pvalue=0.000735;qvalue=0.014;sequence=GATGGAGGACGGGGGTTAGGTGA;
chr3	fimo	nucleotide_motif	15425402	15425424	31	+	.	Name=KLF9.H12CORE.1.P.B_chr3+;Alias=;ID=KLF9.H12CORE.1.P.B-49-chr3;pvalue=0.000796;qvalue=0.0149;sequence=CAGAGGGGTGGTGACCCCACTGT;
chr3	fimo	nucleotide_motif	15425865	15425887	30.2	-	.	Name=KLF9.H12CORE.1.P.B_chr3-;Alias=;ID=KLF9.H12CORE.1.P.B-50-chr3;pvalue=0.000949;qvalue=0.0174;sequence=CCGGGCGGGCGGGAGGGACGGGA;
chr3	fimo	nucleotide_motif	15425652	15425674	30.2	+	.	Name=KLF9.H12CORE.1.P.B_chr3+;Alias=;ID=KLF9.H12CORE.1.P.B-51-chr3;pvalue=0.000963;qvalue=0.0174;sequence=GGATGGGGTGCTGGTCGGAGGAT;
chr3	fimo	nucleotide_motif	15425755	15425777	30	-	.	Name=KLF9.H12CORE.1.P.B_chr3-;Alias=;ID=KLF9.H12CORE.1.P.B-52-chr3;pvalue=0.000991;qvalue=0.0176;sequence=GAACGGGGCAGCCCCAGCCCTCC;
chr3	fimo	nucleotide_motif	15425872	15425894	29.8	-	.	Name=KLF9.H12CORE.1.P.B_chr3-;Alias=;ID=KLF9.H12CORE.1.P.B-53-chr3;pvalue=0.00104;qvalue=0.0176;sequence=CCGGGCCCCGGGCGGGCGGGAGG;
chr3	fimo	nucleotide_motif	15425677	15425699	29.8	-	.	Name=KLF9.H12CORE.1.P.B_chr3-;Alias=;ID=KLF9.H12CORE.1.P.B-54-chr3;pvalue=0.00104;qvalue=0.0176;sequence=AAGTGGGGCTGGGAGGACTTTAG;
chr3	fimo	nucleotide_motif	15425799	15425821	29.7	+	.	Name=KLF9.H12CORE.1.P.B_chr3+;Alias=;ID=KLF9.H12CORE.1.P.B-55-chr3;pvalue=0.00107;qvalue=0.0176;sequence=GGCCGAGGGGGCCGGAGGCCGGG;
chr3	fimo	nucleotide_motif	15425798	15425820	29.7	+	.	Name=KLF9.H12CORE.1.P.B_chr3+;Alias=;ID=KLF9.H12CORE.1.P.B-56-chr3;pvalue=0.00107;qvalue=0.0176;sequence=GGGCCGAGGGGGCCGGAGGCCGG;
chr3	fimo	nucleotide_motif	15425874	15425896	29.5	-	.	Name=KLF9.H12CORE.1.P.B_chr3-;Alias=;ID=KLF9.H12CORE.1.P.B-57-chr3;pvalue=0.00111;qvalue=0.0176;sequence=TTCCGGGCCCCGGGCGGGCGGGA;
chr3	fimo	nucleotide_motif	15425810	15425832	29.5	+	.	Name=KLF9.H12CORE.1.P.B_chr3+;Alias=;ID=KLF9.H12CORE.1.P.B-58-chr3;pvalue=0.00112;qvalue=0.0176;sequence=CCGGAGGCCGGGACGAGTGCAAT;
chr3	fimo	nucleotide_motif	15425863	15425885	29.5	-	.	Name=KLF9.H12CORE.1.P.B_chr3-;Alias=;ID=KLF9.H12CORE.1.P.B-59-chr3;pvalue=0.00112;qvalue=0.0176;sequence=GGGCGGGCGGGAGGGACGGGACG;
chr3	fimo	nucleotide_motif	15425800	15425822	29.4	+	.	Name=KLF9.H12CORE.1.P.B_chr3+;Alias=;ID=KLF9.H12CORE.1.P.B-60-chr3;pvalue=0.00114;qvalue=0.0176;sequence=GCCGAGGGGGCCGGAGGCCGGGA;
chr3	fimo	nucleotide_motif	15425635	15425657	29.3	+	.	Name=KLF9.H12CORE.1.P.B_chr3+;Alias=;ID=KLF9.H12CORE.1.P.B-61-chr3;pvalue=0.00117;qvalue=0.0177;sequence=GACGGGGGTTAGGTGAAGGATGG;
chr3	fimo	nucleotide_motif	15425601	15425623	29.3	+	.	Name=KLF9.H12CORE.1.P.B_chr3+;Alias=;ID=KLF9.H12CORE.1.P.B-62-chr3;pvalue=0.00118;qvalue=0.0177;sequence=TGGTGAGGAAGGTGTGGACGGGG;
chr3	fimo	nucleotide_motif	15425769	15425791	29.1	+	.	Name=KLF9.H12CORE.1.P.B_chr3+;Alias=;ID=KLF9.H12CORE.1.P.B-63-chr3;pvalue=0.00121;qvalue=0.018;sequence=GCCCCGTTCGGGGTGAGGGGGAG;
chr3	fimo	nucleotide_motif	15425372	15425394	28.9	-	.	Name=KLF9.H12CORE.1.P.B_chr3-;Alias=;ID=KLF9.H12CORE.1.P.B-64-chr3;pvalue=0.00128;qvalue=0.0187;sequence=ACTCGTGGTGGGTGCCAGAGGAG;
chr3	fimo	nucleotide_motif	15425649	15425671	28.6	+	.	Name=KLF9.H12CORE.1.P.B_chr3+;Alias=;ID=KLF9.H12CORE.1.P.B-65-chr3;pvalue=0.00138;qvalue=0.0196;sequence=GAAGGATGGGGTGCTGGTCGGAG;
chr3	fimo	nucleotide_motif	15425882	15425904	28.5	+	.	Name=KLF9.H12CORE.1.P.B_chr3+;Alias=;ID=KLF9.H12CORE.1.P.B-66-chr3;pvalue=0.00142;qvalue=0.0199;sequence=gcccgGGGCCCGGAATCCCGCTC;
chr3	fimo	nucleotide_motif	15425783	15425805	28.4	+	.	Name=KLF9.H12CORE.1.P.B_chr3+;Alias=;ID=KLF9.H12CORE.1.P.B-67-chr3;pvalue=0.00144;qvalue=0.0199;sequence=GAGGGGGAGGCCGGGGGGCCGAG;
chr3	fimo	nucleotide_motif	15425792	15425814	28	+	.	Name=KLF9.H12CORE.1.P.B_chr3+;Alias=;ID=KLF9.H12CORE.1.P.B-68-chr3;pvalue=0.00157;qvalue=0.0214;sequence=GCCGGGGGGCCGAGGGGGCCGGA;
chr3	fimo	nucleotide_motif	15425591	15425613	27.8	+	.	Name=KLF9.H12CORE.1.P.B_chr3+;Alias=;ID=KLF9.H12CORE.1.P.B-69-chr3;pvalue=0.00164;qvalue=0.0221;sequence=AGAGGGAGTTTGGTGAGGAAGGT;
chr3	fimo	nucleotide_motif	15425384	15425406	27.7	-	.	Name=KLF9.H12CORE.1.P.B_chr3-;Alias=;ID=KLF9.H12CORE.1.P.B-70-chr3;pvalue=0.00169;qvalue=0.0225;sequence=CTCTGGGGCTGAACTCGTGGTGG;
chr3	fimo	nucleotide_motif	15425877	15425899	27.6	+	.	Name=KLF9.H12CORE.1.P.B_chr3+;Alias=;ID=KLF9.H12CORE.1.P.B-71-chr3;pvalue=0.00173;qvalue=0.0228;sequence=cgcccgcccgGGGCCCGGAATCC;
chr3	fimo	nucleotide_motif	15425684	15425706	27.4	-	.	Name=KLF9.H12CORE.1.P.B_chr3-;Alias=;ID=KLF9.H12CORE.1.P.B-72-chr3;pvalue=0.0018;qvalue=0.0233;sequence=CGTGAGTAAGTGGGGCTGGGAGG;
chr3	fimo	nucleotide_motif	15425368	15425390	27.1	-	.	Name=KLF9.H12CORE.1.P.B_chr3-;Alias=;ID=KLF9.H12CORE.1.P.B-73-chr3;pvalue=0.00196;qvalue=0.0251;sequence=GTGGTGGGTGCCAGAGGAGGGTC;
chr3	fimo	nucleotide_motif	15425370	15425392	27	-	.	Name=KLF9.H12CORE.1.P.B_chr3-;Alias=;ID=KLF9.H12CORE.1.P.B-74-chr3;pvalue=0.002;qvalue=0.0252;sequence=TCGTGGTGGGTGCCAGAGGAGGG;
chr3	fimo	nucleotide_motif	15425354	15425376	26.8	-	.	Name=KLF9.H12CORE.1.P.B_chr3-;Alias=;ID=KLF9.H12CORE.1.P.B-75-chr3;pvalue=0.00208;qvalue=0.026;sequence=AGGAGGGTCGGTGTTTAGCTGAG;
chr3	fimo	nucleotide_motif	15425749	15425771	26.6	+	.	Name=KLF9.H12CORE.1.P.B_chr3+;Alias=;ID=KLF9.H12CORE.1.P.B-76-chr3;pvalue=0.00216;qvalue=0.0267;sequence=CAGCCAGGAGGGCTGGGGCTGCC;
chr3	fimo	nucleotide_motif	15425775	15425797	26.5	+	.	Name=KLF9.H12CORE.1.P.B_chr3+;Alias=;ID=KLF9.H12CORE.1.P.B-77-chr3;pvalue=0.00223;qvalue=0.0267;sequence=TTCGGGGTGAGGGGGAGGCCGGG;
chr3	fimo	nucleotide_motif	15425862	15425884	26.5	-	.	Name=KLF9.H12CORE.1.P.B_chr3-;Alias=;ID=KLF9.H12CORE.1.P.B-78-chr3;pvalue=0.00224;qvalue=0.0267;sequence=GGCGGGCGGGAGGGACGGGACGC;
chr3	fimo	nucleotide_motif	15425867	15425889	26.4	-	.	Name=KLF9.H12CORE.1.P.B_chr3-;Alias=;ID=KLF9.H12CORE.1.P.B-79-chr3;pvalue=0.00228;qvalue=0.027;sequence=CCCCGGGCGGGCGGGAGGGACGG;
chr3	fimo	nucleotide_motif	15425371	15425393	26.3	-	.	Name=KLF9.H12CORE.1.P.B_chr3-;Alias=;ID=KLF9.H12CORE.1.P.B-80-chr3;pvalue=0.00235;qvalue=0.0271;sequence=CTCGTGGTGGGTGCCAGAGGAGG;
chr3	fimo	nucleotide_motif	15425552	15425574	26.3	+	.	Name=KLF9.H12CORE.1.P.B_chr3+;Alias=;ID=KLF9.H12CORE.1.P.B-81-chr3;pvalue=0.00237;qvalue=0.0271;sequence=GGGCAGGGAGAGGACTAGTAGAA;
chr3	fimo	nucleotide_motif	15425857	15425879	26.2	-	.	Name=KLF9.H12CORE.1.P.B_chr3-;Alias=;ID=KLF9.H12CORE.1.P.B-82-chr3;pvalue=0.00239;qvalue=0.0271;sequence=GCGGGAGGGACGGGACGCGGTGC;
chr3	fimo	nucleotide_motif	15425351	15425373	26.1	-	.	Name=KLF9.H12CORE.1.P.B_chr3-;Alias=;ID=KLF9.H12CORE.1.P.B-83-chr3;pvalue=0.00245;qvalue=0.0271;sequence=AGGGTCGGTGTTTAGCTGAGGGG;
chr3	fimo	nucleotide_motif	15425801	15425823	26.1	+	.	Name=KLF9.H12CORE.1.P.B_chr3+;Alias=;ID=KLF9.H12CORE.1.P.B-84-chr3;pvalue=0.00245;qvalue=0.0271;sequence=CCGAGGGGGCCGGAGGCCGGGAC;
chr3	fimo	nucleotide_motif	15425804	15425826	25.8	+	.	Name=KLF9.H12CORE.1.P.B_chr3+;Alias=;ID=KLF9.H12CORE.1.P.B-85-chr3;pvalue=0.0026;qvalue=0.0281;sequence=AGGGGGCCGGAGGCCGGGACGAG;
chr3	fimo	nucleotide_motif	15425349	15425371	25.8	-	.	Name=KLF9.H12CORE.1.P.B_chr3-;Alias=;ID=KLF9.H12CORE.1.P.B-86-chr3;pvalue=0.00265;qvalue=0.0281;sequence=GGTCGGTGTTTAGCTGAGGGGCT;
chr3	fimo	nucleotide_motif	15425631	15425653	25.7	+	.	Name=KLF9.H12CORE.1.P.B_chr3+;Alias=;ID=KLF9.H12CORE.1.P.B-87-chr3;pvalue=0.00266;qvalue=0.0281;sequence=GGAGGACGGGGGTTAGGTGAAGG;
chr3	fimo	nucleotide_motif	15425589	15425611	25.7	+	.	Name=KLF9.H12CORE.1.P.B_chr3+;Alias=;ID=KLF9.H12CORE.1.P.B-88-chr3;pvalue=0.00268;qvalue=0.0281;sequence=CTAGAGGGAGTTTGGTGAGGAAG;
chr3	fimo	nucleotide_motif	15425752	15425774	25.7	+	.	Name=KLF9.H12CORE.1.P.B_chr3+;Alias=;ID=KLF9.H12CORE.1.P.B-89-chr3;pvalue=0.00268;qvalue=0.0281;sequence=CCAGGAGGGCTGGGGCTGCCCCG;
chr3	fimo	nucleotide_motif	15425848	15425870	25.2	-	.	Name=KLF9.H12CORE.1.P.B_chr3-;Alias=;ID=KLF9.H12CORE.1.P.B-90-chr3;pvalue=0.00302;qvalue=0.0314;sequence=ACGGGACGCGGTGCAGTGTTGTT;
chr3	fimo	nucleotide_motif	15425758	15425780	25.1	+	.	Name=KLF9.H12CORE.1.P.B_chr3+;Alias=;ID=KLF9.H12CORE.1.P.B-91-chr3;pvalue=0.0031;qvalue=0.0319;sequence=GGGCTGGGGCTGCCCCGTTCGGG;
chr3	fimo	nucleotide_motif	15425760	15425782	25	+	.	Name=KLF9.H12CORE.1.P.B_chr3+;Alias=;ID=KLF9.H12CORE.1.P.B-92-chr3;pvalue=0.00316;qvalue=0.0322;sequence=GCTGGGGCTGCCCCGTTCGGGGT;
chr3	fimo	nucleotide_motif	15425704	15425726	24.7	+	.	Name=KLF9.H12CORE.1.P.B_chr3+;Alias=;ID=KLF9.H12CORE.1.P.B-93-chr3;pvalue=0.00335;qvalue=0.0332;sequence=ACGGTGGCAGCGGCGACACTCCA;
chr3	fimo	nucleotide_motif	15425795	15425817	24.6	+	.	Name=KLF9.H12CORE.1.P.B_chr3+;Alias=;ID=KLF9.H12CORE.1.P.B-94-chr3;pvalue=0.00346;qvalue=0.034;sequence=GGGGGGCCGAGGGGGCCGGAGGC;
chr3	fimo	nucleotide_motif	15425622	15425644	24.5	+	.	Name=KLF9.H12CORE.1.P.B_chr3+;Alias=;ID=KLF9.H12CORE.1.P.B-95-chr3;pvalue=0.00356;qvalue=0.0343;sequence=GGACTAGATGGAGGACGGGGGTT;
chr3	fimo	nucleotide_motif	15425637	15425659	24.5	+	.	Name=KLF9.H12CORE.1.P.B_chr3+;Alias=;ID=KLF9.H12CORE.1.P.B-96-chr3;pvalue=0.00356;qvalue=0.0343;sequence=CGGGGGTTAGGTGAAGGATGGGG;
chr3	fimo	nucleotide_motif	15425707	15425729	24.2	-	.	Name=KLF9.H12CORE.1.P.B_chr3-;Alias=;ID=KLF9.H12CORE.1.P.B-97-chr3;pvalue=0.00377;qvalue=0.036;sequence=GACTGGAGTGTCGCCGCTGCCAC;
chr3	fimo	nucleotide_motif	15425607	15425629	24	+	.	Name=KLF9.H12CORE.1.P.B_chr3+;Alias=;ID=KLF9.H12CORE.1.P.B-98-chr3;pvalue=0.00393;qvalue=0.0372;sequence=GGAAGGTGTGGACGGGGACTAGA;
chr3	fimo	nucleotide_motif	15425672	15425694	24	-	.	Name=KLF9.H12CORE.1.P.B_chr3-;Alias=;ID=KLF9.H12CORE.1.P.B-99-chr3;pvalue=0.00399;qvalue=0.0375;sequence=GGGCTGGGAGGACTTTAGCCATC;
chr3	fimo	nucleotide_motif	15425806	15425828	23.6	+	.	Name=KLF9.H12CORE.1.P.B_chr3+;Alias=;ID=KLF9.H12CORE.1.P.B-100-chr3;pvalue=0.00438;qvalue=0.0393;sequence=GGGGCCGGAGGCCGGGACGAGTG;
chr3	fimo	nucleotide_motif	15425355	15425377	23.5	-	.	Name=KLF9.H12CORE.1.P.B_chr3-;Alias=;ID=KLF9.H12CORE.1.P.B-101-chr3;pvalue=0.00446;qvalue=0.0393;sequence=GAGGAGGGTCGGTGTTTAGCTGA;
chr3	fimo	nucleotide_motif	15425636	15425658	23.5	+	.	Name=KLF9.H12CORE.1.P.B_chr3+;Alias=;ID=KLF9.H12CORE.1.P.B-102-chr3;pvalue=0.00446;qvalue=0.0393;sequence=ACGGGGGTTAGGTGAAGGATGGG;
chr3	fimo	nucleotide_motif	15425732	15425754	23.5	+	.	Name=KLF9.H12CORE.1.P.B_chr3+;Alias=;ID=KLF9.H12CORE.1.P.B-103-chr3;pvalue=0.00449;qvalue=0.0393;sequence=AGAGCAGCCGGGATCGACAGCCA;
chr3	fimo	nucleotide_motif	15425790	15425812	23.3	+	.	Name=KLF9.H12CORE.1.P.B_chr3+;Alias=;ID=KLF9.H12CORE.1.P.B-104-chr3;pvalue=0.00463;qvalue=0.0401;sequence=AGGCCGGGGGGCCGAGGGGGCCG;
chr3	fimo	nucleotide_motif	15425869	15425891	23.3	-	.	Name=KLF9.H12CORE.1.P.B_chr3-;Alias=;ID=KLF9.H12CORE.1.P.B-105-chr3;pvalue=0.00468;qvalue=0.0403;sequence=GGCCCCGGGCGGGCGGGAGGGAC;
chr3	fimo	nucleotide_motif	15425784	15425806	23.1	+	.	Name=KLF9.H12CORE.1.P.B_chr3+;Alias=;ID=KLF9.H12CORE.1.P.B-106-chr3;pvalue=0.00484;qvalue=0.0408;sequence=AGGGGGAGGCCGGGGGGCCGAGG;
chr3	fimo	nucleotide_motif	15425548	15425570	23.1	+	.	Name=KLF9.H12CORE.1.P.B_chr3+;Alias=;ID=KLF9.H12CORE.1.P.B-107-chr3;pvalue=0.00488;qvalue=0.0408;sequence=TCCGGGGCAGGGAGAGGACTAGT;
chr3	fimo	nucleotide_motif	15425377	15425399	22.8	-	.	Name=KLF9.H12CORE.1.P.B_chr3-;Alias=;ID=KLF9.H12CORE.1.P.B-108-chr3;pvalue=0.00522;qvalue=0.0428;sequence=GCTGAACTCGTGGTGGGTGCCAG;
chr3	fimo	nucleotide_motif	15425640	15425662	22.7	+	.	Name=KLF9.H12CORE.1.P.B_chr3+;Alias=;ID=KLF9.H12CORE.1.P.B-109-chr3;pvalue=0.00533;qvalue=0.0433;sequence=GGGTTAGGTGAAGGATGGGGTGC;
chr3	fimo	nucleotide_motif	15425772	15425794	22.7	+	.	Name=KLF9.H12CORE.1.P.B_chr3+;Alias=;ID=KLF9.H12CORE.1.P.B-110-chr3;pvalue=0.00538;qvalue=0.0433;sequence=CCGTTCGGGGTGAGGGGGAGGCC;
chr3	fimo	nucleotide_motif	15425703	15425725	22.7	+	.	Name=KLF9.H12CORE.1.P.B_chr3+;Alias=;ID=KLF9.H12CORE.1.P.B-111-chr3;pvalue=0.00541;qvalue=0.0433;sequence=CACGGTGGCAGCGGCGACACTCC;
chr3	fimo	nucleotide_motif	15425634	15425656	22.6	+	.	Name=KLF9.H12CORE.1.P.B_chr3+;Alias=;ID=KLF9.H12CORE.1.P.B-112-chr3;pvalue=0.00546;qvalue=0.0433;sequence=GGACGGGGGTTAGGTGAAGGATG;
chr3	fimo	nucleotide_motif	15425366	15425388	22.3	-	.	Name=KLF9.H12CORE.1.P.B_chr3-;Alias=;ID=KLF9.H12CORE.1.P.B-113-chr3;pvalue=0.00588;qvalue=0.0452;sequence=GGTGGGTGCCAGAGGAGGGTCGG;
chr3	fimo	nucleotide_motif	15425875	15425897	22.2	-	.	Name=KLF9.H12CORE.1.P.B_chr3-;Alias=;ID=KLF9.H12CORE.1.P.B-114-chr3;pvalue=0.00598;qvalue=0.0452;sequence=ATTCCGGGCCCCGGGCGGGCGGG;
chr3	fimo	nucleotide_motif	15425617	15425639	22.2	+	.	Name=KLF9.H12CORE.1.P.B_chr3+;Alias=;ID=KLF9.H12CORE.1.P.B-115-chr3;pvalue=0.006;qvalue=0.0452;sequence=GACGGGGACTAGATGGAGGACGG;
chr3	fimo	nucleotide_motif	15425659	15425681	22.1	+	.	Name=KLF9.H12CORE.1.P.B_chr3+;Alias=;ID=KLF9.H12CORE.1.P.B-116-chr3;pvalue=0.00621;qvalue=0.0459;sequence=GTGCTGGTCGGAGGATGGCTAAA;
chr3	fimo	nucleotide_motif	15425592	15425614	21.9	+	.	Name=KLF9.H12CORE.1.P.B_chr3+;Alias=;ID=KLF9.H12CORE.1.P.B-117-chr3;pvalue=0.00647;qvalue=0.0469;sequence=GAGGGAGTTTGGTGAGGAAGGTG;
chr3	fimo	nucleotide_motif	15425429	15425451	21.8	+	.	Name=KLF9.H12CORE.1.P.B_chr3+;Alias=;ID=KLF9.H12CORE.1.P.B-118-chr3;pvalue=0.00659;qvalue=0.0471;sequence=GAGATGGGAAGTTTTCAAGGGGG;
chr3	fimo	nucleotide_motif	15425760	15425782	21.8	-	.	Name=KLF9.H12CORE.1.P.B_chr3-;Alias=;ID=KLF9.H12CORE.1.P.B-119-chr3;pvalue=0.00664;qvalue=0.0471;sequence=ACCCCGAACGGGGCAGCCCCAGC;
chr3	fimo	nucleotide_motif	15425653	15425675	21.7	+	.	Name=KLF9.H12CORE.1.P.B_chr3+;Alias=;ID=KLF9.H12CORE.1.P.B-120-chr3;pvalue=0.0068;qvalue=0.0478;sequence=GATGGGGTGCTGGTCGGAGGATG;
chr3	fimo	nucleotide_motif	15425400	15425422	21.6	+	.	Name=KLF9.H12CORE.1.P.B_chr3+;Alias=;ID=KLF9.H12CORE.1.P.B-121-chr3;pvalue=0.00688;qvalue=0.0478;sequence=CCCAGAGGGGTGGTGACCCCACT;
chr3	fimo	nucleotide_motif	15425642	15425664	21.6	+	.	Name=KLF9.H12CORE.1.P.B_chr3+;Alias=;ID=KLF9.H12CORE.1.P.B-122-chr3;pvalue=0.00688;qvalue=0.0478;sequence=GTTAGGTGAAGGATGGGGTGCTG;
chr3	fimo	nucleotide_motif	15425771	15425793	21.6	+	.	Name=KLF9.H12CORE.1.P.B_chr3+;Alias=;ID=KLF9.H12CORE.1.P.B-123-chr3;pvalue=0.00694;qvalue=0.0479;sequence=CCCGTTCGGGGTGAGGGGGAGGC;
chr3	fimo	nucleotide_motif	15425883	15425905	21.5	-	.	Name=KLF9.H12CORE.1.P.B_chr3-;Alias=;ID=KLF9.H12CORE.1.P.B-124-chr3;pvalue=0.00706;qvalue=0.0484;sequence=AGAGCGGGATTCCGGGCCCCGGG;
chr3	fimo	nucleotide_motif	15425650	15425672	21.5	+	.	Name=KLF9.H12CORE.1.P.B_chr3+;Alias=;ID=KLF9.H12CORE.1.P.B-125-chr3;pvalue=0.00712;qvalue=0.0486;sequence=AAGGATGGGGTGCTGGTCGGAGG;
chr3	fimo	nucleotide_motif	15425706	15425728	21.4	+	.	Name=KLF9.H12CORE.1.P.B_chr3+;Alias=;ID=KLF9.H12CORE.1.P.B-126-chr3;pvalue=0.0072;qvalue=0.0488;sequence=GGTGGCAGCGGCGACACTCCAGT;
chr3	fimo	nucleotide_motif	15416583	15416605	38.7	+	.	Name=KMT2A.H12CORE.0.P.B_chr3+;Alias=;ID=KMT2A.H12CORE.0.P.B-1-chr3;pvalue=0.000135;qvalue=0.00231;sequence=CTCTTGTCCACCTTCCGCCTGCC;
chr3	fimo	nucleotide_motif	15416421	15416443	31.1	-	.	Name=KMT2A.H12CORE.0.P.B_chr3-;Alias=;ID=KMT2A.H12CORE.0.P.B-2-chr3;pvalue=0.000781;qvalue=0.00822;sequence=GCCCGCCCTCTCCTCTGAGCCTT;
chr3	fimo	nucleotide_motif	15416589	15416611	30.7	+	.	Name=KMT2A.H12CORE.0.P.B_chr3+;Alias=;ID=KMT2A.H12CORE.0.P.B-3-chr3;pvalue=0.000853;qvalue=0.00871;sequence=TCCACCTTCCGCCTGCCCCCCAA;
chr3	fimo	nucleotide_motif	15416595	15416617	30.5	-	.	Name=KMT2A.H12CORE.0.P.B_chr3-;Alias=;ID=KMT2A.H12CORE.0.P.B-4-chr3;pvalue=0.000897;qvalue=0.00871;sequence=CCCTGCTTGGGGGGCAGGCGGAA;
chr3	fimo	nucleotide_motif	15416596	15416618	30.4	+	.	Name=KMT2A.H12CORE.0.P.B_chr3+;Alias=;ID=KMT2A.H12CORE.0.P.B-5-chr3;pvalue=0.000902;qvalue=0.00871;sequence=TCCGCCTGCCCCCCAAGCAGGGT;
chr3	fimo	nucleotide_motif	15416500	15416522	30.2	-	.	Name=KMT2A.H12CORE.0.P.B_chr3-;Alias=;ID=KMT2A.H12CORE.0.P.B-6-chr3;pvalue=0.000958;qvalue=0.00887;sequence=CCGGGACTCGCCCACTGTCAGCA;
chr3	fimo	nucleotide_motif	15416419	15416441	28.3	-	.	Name=KMT2A.H12CORE.0.P.B_chr3-;Alias=;ID=KMT2A.H12CORE.0.P.B-7-chr3;pvalue=0.00149;qvalue=0.0114;sequence=CCGCCCTCTCCTCTGAGCCTTCA;
chr3	fimo	nucleotide_motif	15416427	15416449	28.2	-	.	Name=KMT2A.H12CORE.0.P.B_chr3-;Alias=;ID=KMT2A.H12CORE.0.P.B-8-chr3;pvalue=0.00152;qvalue=0.0115;sequence=GCTAAGGCCCGCCCTCTCCTCTG;
chr3	fimo	nucleotide_motif	15416586	15416608	28	+	.	Name=KMT2A.H12CORE.0.P.B_chr3+;Alias=;ID=KMT2A.H12CORE.0.P.B-9-chr3;pvalue=0.00157;qvalue=0.0116;sequence=TTGTCCACCTTCCGCCTGCCCCC;
chr3	fimo	nucleotide_motif	15416590	15416612	27.8	+	.	Name=KMT2A.H12CORE.0.P.B_chr3+;Alias=;ID=KMT2A.H12CORE.0.P.B-10-chr3;pvalue=0.00167;qvalue=0.0121;sequence=CCACCTTCCGCCTGCCCCCCAAG;
chr3	fimo	nucleotide_motif	15416404	15416426	27.4	+	.	Name=KMT2A.H12CORE.0.P.B_chr3+;Alias=;ID=KMT2A.H12CORE.0.P.B-11-chr3;pvalue=0.0018;qvalue=0.0127;sequence=CGGATGCCCCACCCCTGAAGGCT;
chr3	fimo	nucleotide_motif	15416552	15416574	27	+	.	Name=KMT2A.H12CORE.0.P.B_chr3+;Alias=;ID=KMT2A.H12CORE.0.P.B-12-chr3;pvalue=0.002;qvalue=0.0135;sequence=GACAGCCCTGCTCACCACTGGGG;
chr3	fimo	nucleotide_motif	15416592	15416614	27	+	.	Name=KMT2A.H12CORE.0.P.B_chr3+;Alias=;ID=KMT2A.H12CORE.0.P.B-13-chr3;pvalue=0.002;qvalue=0.0135;sequence=ACCTTCCGCCTGCCCCCCAAGCA;
chr3	fimo	nucleotide_motif	15416392	15416414	26.6	-	.	Name=KMT2A.H12CORE.0.P.B_chr3-;Alias=;ID=KMT2A.H12CORE.0.P.B-14-chr3;pvalue=0.00219;qvalue=0.0139;sequence=TGGGGCATCCGTTATCCCCACCC;
chr3	fimo	nucleotide_motif	15416424	15416446	26.2	-	.	Name=KMT2A.H12CORE.0.P.B_chr3-;Alias=;ID=KMT2A.H12CORE.0.P.B-15-chr3;pvalue=0.00239;qvalue=0.0147;sequence=AAGGCCCGCCCTCTCCTCTGAGC;
chr3	fimo	nucleotide_motif	15416598	15416620	25.4	-	.	Name=KMT2A.H12CORE.0.P.B_chr3-;Alias=;ID=KMT2A.H12CORE.0.P.B-16-chr3;pvalue=0.0029;qvalue=0.0173;sequence=CCACCCTGCTTGGGGGGCAGGCG;
chr3	fimo	nucleotide_motif	15416587	15416609	25.3	+	.	Name=KMT2A.H12CORE.0.P.B_chr3+;Alias=;ID=KMT2A.H12CORE.0.P.B-17-chr3;pvalue=0.00294;qvalue=0.0174;sequence=TGTCCACCTTCCGCCTGCCCCCC;
chr3	fimo	nucleotide_motif	15416398	15416420	25.2	-	.	Name=KMT2A.H12CORE.0.P.B_chr3-;Alias=;ID=KMT2A.H12CORE.0.P.B-18-chr3;pvalue=0.00302;qvalue=0.0175;sequence=CAGGGGTGGGGCATCCGTTATCC;
chr3	fimo	nucleotide_motif	15416595	15416617	25.2	+	.	Name=KMT2A.H12CORE.0.P.B_chr3+;Alias=;ID=KMT2A.H12CORE.0.P.B-19-chr3;pvalue=0.00302;qvalue=0.0175;sequence=TTCCGCCTGCCCCCCAAGCAGGG;
chr3	fimo	nucleotide_motif	15416588	15416610	25	+	.	Name=KMT2A.H12CORE.0.P.B_chr3+;Alias=;ID=KMT2A.H12CORE.0.P.B-20-chr3;pvalue=0.00319;qvalue=0.0177;sequence=GTCCACCTTCCGCCTGCCCCCCA;
chr3	fimo	nucleotide_motif	15416426	15416448	24.1	-	.	Name=KMT2A.H12CORE.0.P.B_chr3-;Alias=;ID=KMT2A.H12CORE.0.P.B-21-chr3;pvalue=0.00385;qvalue=0.0196;sequence=CTAAGGCCCGCCCTCTCCTCTGA;
chr3	fimo	nucleotide_motif	15416418	15416440	24.1	-	.	Name=KMT2A.H12CORE.0.P.B_chr3-;Alias=;ID=KMT2A.H12CORE.0.P.B-22-chr3;pvalue=0.00388;qvalue=0.0196;sequence=CGCCCTCTCCTCTGAGCCTTCAG;
chr3	fimo	nucleotide_motif	15416599	15416621	23.9	+	.	Name=KMT2A.H12CORE.0.P.B_chr3+;Alias=;ID=KMT2A.H12CORE.0.P.B-23-chr3;pvalue=0.00403;qvalue=0.0201;sequence=GCCTGCCCCCCAAGCAGGGTGGT;
chr3	fimo	nucleotide_motif	15416591	15416613	23.6	+	.	Name=KMT2A.H12CORE.0.P.B_chr3+;Alias=;ID=KMT2A.H12CORE.0.P.B-24-chr3;pvalue=0.00433;qvalue=0.0208;sequence=CACCTTCCGCCTGCCCCCCAAGC;
chr3	fimo	nucleotide_motif	15416593	15416615	23.6	+	.	Name=KMT2A.H12CORE.0.P.B_chr3+;Alias=;ID=KMT2A.H12CORE.0.P.B-25-chr3;pvalue=0.00437;qvalue=0.0208;sequence=CCTTCCGCCTGCCCCCCAAGCAG;
chr3	fimo	nucleotide_motif	15416551	15416573	23.5	-	.	Name=KMT2A.H12CORE.0.P.B_chr3-;Alias=;ID=KMT2A.H12CORE.0.P.B-26-chr3;pvalue=0.00442;qvalue=0.021;sequence=CCCAGTGGTGAGCAGGGCTGTCC;
chr3	fimo	nucleotide_motif	15416622	15416644	23.5	+	.	Name=KMT2A.H12CORE.0.P.B_chr3+;Alias=;ID=KMT2A.H12CORE.0.P.B-27-chr3;pvalue=0.00445;qvalue=0.021;sequence=GTCCTCTTTGGCCTCTACTCTCG;
chr3	fimo	nucleotide_motif	15416539	15416561	23.4	-	.	Name=KMT2A.H12CORE.0.P.B_chr3-;Alias=;ID=KMT2A.H12CORE.0.P.B-28-chr3;pvalue=0.00455;qvalue=0.0211;sequence=CAGGGCTGTCCGGATCTTCTCCA;
chr3	fimo	nucleotide_motif	15416625	15416647	23.4	+	.	Name=KMT2A.H12CORE.0.P.B_chr3+;Alias=;ID=KMT2A.H12CORE.0.P.B-29-chr3;pvalue=0.00461;qvalue=0.0212;sequence=CTCTTTGGCCTCTACTCTCGCCA;
chr3	fimo	nucleotide_motif	15416584	15416606	23.3	+	.	Name=KMT2A.H12CORE.0.P.B_chr3+;Alias=;ID=KMT2A.H12CORE.0.P.B-30-chr3;pvalue=0.00469;qvalue=0.0214;sequence=TCTTGTCCACCTTCCGCCTGCCC;
chr3	fimo	nucleotide_motif	15416404	15416426	23.2	-	.	Name=KMT2A.H12CORE.0.P.B_chr3-;Alias=;ID=KMT2A.H12CORE.0.P.B-31-chr3;pvalue=0.00483;qvalue=0.0218;sequence=AGCCTTCAGGGGTGGGGCATCCG;
chr3	fimo	nucleotide_motif	15416477	15416499	23.1	+	.	Name=KMT2A.H12CORE.0.P.B_chr3+;Alias=;ID=KMT2A.H12CORE.0.P.B-32-chr3;pvalue=0.00492;qvalue=0.0219;sequence=CCCTGCCTGGCCAGTGATCGACC;
chr3	fimo	nucleotide_motif	15416624	15416646	22.3	+	.	Name=KMT2A.H12CORE.0.P.B_chr3+;Alias=;ID=KMT2A.H12CORE.0.P.B-33-chr3;pvalue=0.00582;qvalue=0.0236;sequence=CCTCTTTGGCCTCTACTCTCGCC;
chr3	fimo	nucleotide_motif	15416410	15416432	22.3	+	.	Name=KMT2A.H12CORE.0.P.B_chr3+;Alias=;ID=KMT2A.H12CORE.0.P.B-34-chr3;pvalue=0.00586;qvalue=0.0236;sequence=CCCCACCCCTGAAGGCTCAGAGG;
chr3	fimo	nucleotide_motif	15416389	15416411	22.1	-	.	Name=KMT2A.H12CORE.0.P.B_chr3-;Alias=;ID=KMT2A.H12CORE.0.P.B-35-chr3;pvalue=0.00616;qvalue=0.0246;sequence=GGCATCCGTTATCCCCACCCCAT;
chr3	fimo	nucleotide_motif	15416536	15416558	22	-	.	Name=KMT2A.H12CORE.0.P.B_chr3-;Alias=;ID=KMT2A.H12CORE.0.P.B-36-chr3;pvalue=0.00628;qvalue=0.0249;sequence=GGCTGTCCGGATCTTCTCCACCA;
chr3	fimo	nucleotide_motif	15416613	15416635	22	+	.	Name=KMT2A.H12CORE.0.P.B_chr3+;Alias=;ID=KMT2A.H12CORE.0.P.B-37-chr3;pvalue=0.00636;qvalue=0.025;sequence=CAGGGTGGTGTCCTCTTTGGCCT;
chr3	fimo	nucleotide_motif	15416412	15416434	21.8	-	.	Name=KMT2A.H12CORE.0.P.B_chr3-;Alias=;ID=KMT2A.H12CORE.0.P.B-38-chr3;pvalue=0.00656;qvalue=0.0255;sequence=CTCCTCTGAGCCTTCAGGGGTGG;
chr3	fimo	nucleotide_motif	15416549	15416571	21.8	+	.	Name=KMT2A.H12CORE.0.P.B_chr3+;Alias=;ID=KMT2A.H12CORE.0.P.B-39-chr3;pvalue=0.00658;qvalue=0.0255;sequence=CCGGACAGCCCTGCTCACCACTG;
chr3	fimo	nucleotide_motif	15416541	15416563	21.1	-	.	Name=KMT2A.H12CORE.0.P.B_chr3-;Alias=;ID=KMT2A.H12CORE.0.P.B-40-chr3;pvalue=0.00768;qvalue=0.0281;sequence=AGCAGGGCTGTCCGGATCTTCTC;
chr3	fimo	nucleotide_motif	15416530	15416552	21.1	-	.	Name=KMT2A.H12CORE.0.P.B_chr3-;Alias=;ID=KMT2A.H12CORE.0.P.B-41-chr3;pvalue=0.00781;qvalue=0.0283;sequence=CCGGATCTTCTCCACCACAGCTA;
chr3	fimo	nucleotide_motif	15416422	15416444	20.5	-	.	Name=KMT2A.H12CORE.0.P.B_chr3-;Alias=;ID=KMT2A.H12CORE.0.P.B-42-chr3;pvalue=0.00887;qvalue=0.0311;sequence=GGCCCGCCCTCTCCTCTGAGCCT;
chr3	fimo	nucleotide_motif	15416407	15416429	20.4	+	.	Name=KMT2A.H12CORE.0.P.B_chr3+;Alias=;ID=KMT2A.H12CORE.0.P.B-43-chr3;pvalue=0.00917;qvalue=0.0314;sequence=ATGCCCCACCCCTGAAGGCTCAG;
chr3	fimo	nucleotide_motif	15416499	15416521	20.4	-	.	Name=KMT2A.H12CORE.0.P.B_chr3-;Alias=;ID=KMT2A.H12CORE.0.P.B-44-chr3;pvalue=0.00917;qvalue=0.0314;sequence=CGGGACTCGCCCACTGTCAGCAG;
chr3	fimo	nucleotide_motif	15416508	15416530	20	-	.	Name=KMT2A.H12CORE.0.P.B_chr3-;Alias=;ID=KMT2A.H12CORE.0.P.B-45-chr3;pvalue=0.00997;qvalue=0.0329;sequence=ATCATCTGCCGGGACTCGCCCAC;
chr3	fimo	nucleotide_motif	15416521	15416543	19.7	-	.	Name=KMT2A.H12CORE.0.P.B_chr3-;Alias=;ID=KMT2A.H12CORE.0.P.B-46-chr3;pvalue=0.0106;qvalue=0.0345;sequence=CTCCACCACAGCTATCATCTGCC;
chr3	fimo	nucleotide_motif	15416506	15416528	19.7	-	.	Name=KMT2A.H12CORE.0.P.B_chr3-;Alias=;ID=KMT2A.H12CORE.0.P.B-47-chr3;pvalue=0.0108;qvalue=0.0349;sequence=CATCTGCCGGGACTCGCCCACTG;
chr3	fimo	nucleotide_motif	15416506	15416528	19.6	+	.	Name=KMT2A.H12CORE.0.P.B_chr3+;Alias=;ID=KMT2A.H12CORE.0.P.B-48-chr3;pvalue=0.0109;qvalue=0.0349;sequence=CAGTGGGCGAGTCCCGGCAGATG;
chr3	fimo	nucleotide_motif	15416415	15416437	19.5	-	.	Name=KMT2A.H12CORE.0.P.B_chr3-;Alias=;ID=KMT2A.H12CORE.0.P.B-49-chr3;pvalue=0.0111;qvalue=0.0352;sequence=CCTCTCCTCTGAGCCTTCAGGGG;
chr3	fimo	nucleotide_motif	15416619	15416641	19.4	+	.	Name=KMT2A.H12CORE.0.P.B_chr3+;Alias=;ID=KMT2A.H12CORE.0.P.B-50-chr3;pvalue=0.0116;qvalue=0.0358;sequence=GGTGTCCTCTTTGGCCTCTACTC;
chr3	fimo	nucleotide_motif	15416585	15416607	19.3	+	.	Name=KMT2A.H12CORE.0.P.B_chr3+;Alias=;ID=KMT2A.H12CORE.0.P.B-51-chr3;pvalue=0.0117;qvalue=0.0358;sequence=CTTGTCCACCTTCCGCCTGCCCC;
chr3	fimo	nucleotide_motif	15416501	15416523	19.3	-	.	Name=KMT2A.H12CORE.0.P.B_chr3-;Alias=;ID=KMT2A.H12CORE.0.P.B-52-chr3;pvalue=0.0117;qvalue=0.0358;sequence=GCCGGGACTCGCCCACTGTCAGC;
chr3	fimo	nucleotide_motif	15416512	15416534	19.1	+	.	Name=KMT2A.H12CORE.0.P.B_chr3+;Alias=;ID=KMT2A.H12CORE.0.P.B-53-chr3;pvalue=0.0124;qvalue=0.0365;sequence=GCGAGTCCCGGCAGATGATAGCT;
chr3	fimo	nucleotide_motif	15416580	15416602	19.1	+	.	Name=KMT2A.H12CORE.0.P.B_chr3+;Alias=;ID=KMT2A.H12CORE.0.P.B-54-chr3;pvalue=0.0124;qvalue=0.0365;sequence=TATCTCTTGTCCACCTTCCGCCT;
chr3	fimo	nucleotide_motif	15416429	15416451	18.7	-	.	Name=KMT2A.H12CORE.0.P.B_chr3-;Alias=;ID=KMT2A.H12CORE.0.P.B-55-chr3;pvalue=0.0136;qvalue=0.0387;sequence=ATGCTAAGGCCCGCCCTCTCCTC;
chr3	fimo	nucleotide_motif	15416395	15416417	18.6	-	.	Name=KMT2A.H12CORE.0.P.B_chr3-;Alias=;ID=KMT2A.H12CORE.0.P.B-56-chr3;pvalue=0.0137;qvalue=0.0387;sequence=GGGTGGGGCATCCGTTATCCCCA;
chr3	fimo	nucleotide_motif	15416501	15416523	18.6	+	.	Name=KMT2A.H12CORE.0.P.B_chr3+;Alias=;ID=KMT2A.H12CORE.0.P.B-57-chr3;pvalue=0.0137;qvalue=0.0387;sequence=GCTGACAGTGGGCGAGTCCCGGC;
chr3	fimo	nucleotide_motif	15416511	15416533	18.5	-	.	Name=KMT2A.H12CORE.0.P.B_chr3-;Alias=;ID=KMT2A.H12CORE.0.P.B-58-chr3;pvalue=0.0142;qvalue=0.0397;sequence=GCTATCATCTGCCGGGACTCGCC;
chr3	fimo	nucleotide_motif	15416598	15416620	18.5	+	.	Name=KMT2A.H12CORE.0.P.B_chr3+;Alias=;ID=KMT2A.H12CORE.0.P.B-59-chr3;pvalue=0.0142;qvalue=0.0397;sequence=CGCCTGCCCCCCAAGCAGGGTGG;
chr3	fimo	nucleotide_motif	15416612	15416634	18.4	+	.	Name=KMT2A.H12CORE.0.P.B_chr3+;Alias=;ID=KMT2A.H12CORE.0.P.B-60-chr3;pvalue=0.0143;qvalue=0.0398;sequence=GCAGGGTGGTGTCCTCTTTGGCC;
chr3	fimo	nucleotide_motif	15416616	15416638	18.3	+	.	Name=KMT2A.H12CORE.0.P.B_chr3+;Alias=;ID=KMT2A.H12CORE.0.P.B-61-chr3;pvalue=0.0149;qvalue=0.0409;sequence=GGTGGTGTCCTCTTTGGCCTCTA;
chr3	fimo	nucleotide_motif	15416396	15416418	18.2	+	.	Name=KMT2A.H12CORE.0.P.B_chr3+;Alias=;ID=KMT2A.H12CORE.0.P.B-62-chr3;pvalue=0.0151;qvalue=0.0415;sequence=GGGGATAACGGATGCCCCACCCC;
chr3	fimo	nucleotide_motif	15416607	15416629	18	+	.	Name=KMT2A.H12CORE.0.P.B_chr3+;Alias=;ID=KMT2A.H12CORE.0.P.B-63-chr3;pvalue=0.0158;qvalue=0.0424;sequence=CCCAAGCAGGGTGGTGTCCTCTT;
chr3	fimo	nucleotide_motif	15416465	15416487	18	+	.	Name=KMT2A.H12CORE.0.P.B_chr3+;Alias=;ID=KMT2A.H12CORE.0.P.B-64-chr3;pvalue=0.0159;qvalue=0.0424;sequence=GACCTTGATCATCCCTGCCTGGC;
chr3	fimo	nucleotide_motif	15416391	15416413	18	-	.	Name=KMT2A.H12CORE.0.P.B_chr3-;Alias=;ID=KMT2A.H12CORE.0.P.B-65-chr3;pvalue=0.016;qvalue=0.0425;sequence=GGGGCATCCGTTATCCCCACCCC;
chr3	fimo	nucleotide_motif	15416416	15416438	17.5	-	.	Name=KMT2A.H12CORE.0.P.B_chr3-;Alias=;ID=KMT2A.H12CORE.0.P.B-66-chr3;pvalue=0.0178;qvalue=0.0456;sequence=CCCTCTCCTCTGAGCCTTCAGGG;
chr3	fimo	nucleotide_motif	15416544	15416566	17.2	-	.	Name=KMT2A.H12CORE.0.P.B_chr3-;Alias=;ID=KMT2A.H12CORE.0.P.B-67-chr3;pvalue=0.0191;qvalue=0.0484;sequence=GTGAGCAGGGCTGTCCGGATCTT;
chr3	fimo	nucleotide_motif	15416482	15416504	17	+	.	Name=KMT2A.H12CORE.0.P.B_chr3+;Alias=;ID=KMT2A.H12CORE.0.P.B-68-chr3;pvalue=0.0199;qvalue=0.0491;sequence=CCTGGCCAGTGATCGACCTGCTG;
chr3	fimo	nucleotide_motif	15416503	15416525	17	-	.	Name=KMT2A.H12CORE.0.P.B_chr3-;Alias=;ID=KMT2A.H12CORE.0.P.B-69-chr3;pvalue=0.0199;qvalue=0.0491;sequence=CTGCCGGGACTCGCCCACTGTCA;
chr3	fimo	nucleotide_motif	15425787	15425809	65.2	-	.	Name=KMT2A.H12CORE.0.P.B_chr3-;Alias=;ID=KMT2A.H12CORE.0.P.B-1-chr3;pvalue=2.99e-07;qvalue=0.000103;sequence=CCCCCTCGGCCCCCCGGCCTCCC;
chr3	fimo	nucleotide_motif	15425799	15425821	63.9	-	.	Name=KMT2A.H12CORE.0.P.B_chr3-;Alias=;ID=KMT2A.H12CORE.0.P.B-2-chr3;pvalue=4.02e-07;qvalue=0.000103;sequence=CCCGGCCTCCGGCCCCCTCGGCC;
chr3	fimo	nucleotide_motif	15425798	15425820	63.9	-	.	Name=KMT2A.H12CORE.0.P.B_chr3-;Alias=;ID=KMT2A.H12CORE.0.P.B-3-chr3;pvalue=4.04e-07;qvalue=0.000103;sequence=CCGGCCTCCGGCCCCCTCGGCCC;
chr3	fimo	nucleotide_motif	15425781	15425803	62.3	-	.	Name=KMT2A.H12CORE.0.P.B_chr3-;Alias=;ID=KMT2A.H12CORE.0.P.B-4-chr3;pvalue=5.92e-07;qvalue=0.00011;sequence=CGGCCCCCCGGCCTCCCCCTCAC;
chr3	fimo	nucleotide_motif	15425784	15425806	61.5	-	.	Name=KMT2A.H12CORE.0.P.B_chr3-;Alias=;ID=KMT2A.H12CORE.0.P.B-5-chr3;pvalue=7.13e-07;qvalue=0.00011;sequence=CCTCGGCCCCCCGGCCTCCCCCT;
chr3	fimo	nucleotide_motif	15425795	15425817	57	-	.	Name=KMT2A.H12CORE.0.P.B_chr3-;Alias=;ID=KMT2A.H12CORE.0.P.B-6-chr3;pvalue=2e-06;qvalue=0.000245;sequence=GCCTCCGGCCCCCTCGGCCCCCC;
chr3	fimo	nucleotide_motif	15425792	15425814	56.4	-	.	Name=KMT2A.H12CORE.0.P.B_chr3-;Alias=;ID=KMT2A.H12CORE.0.P.B-7-chr3;pvalue=2.3e-06;qvalue=0.000245;sequence=TCCGGCCCCCTCGGCCCCCCGGC;
chr3	fimo	nucleotide_motif	15425866	15425888	55.9	+	.	Name=KMT2A.H12CORE.0.P.B_chr3+;Alias=;ID=KMT2A.H12CORE.0.P.B-8-chr3;pvalue=2.55e-06;qvalue=0.000245;sequence=cccgtccctcccgcccgcccgGG;
chr3	fimo	nucleotide_motif	15425778	15425800	55.1	-	.	Name=KMT2A.H12CORE.0.P.B_chr3-;Alias=;ID=KMT2A.H12CORE.0.P.B-9-chr3;pvalue=3.06e-06;qvalue=0.000261;sequence=CCCCCCGGCCTCCCCCTCACCCC;
chr3	fimo	nucleotide_motif	15425793	15425815	54.5	-	.	Name=KMT2A.H12CORE.0.P.B_chr3-;Alias=;ID=KMT2A.H12CORE.0.P.B-10-chr3;pvalue=3.57e-06;qvalue=0.000274;sequence=CTCCGGCCCCCTCGGCCCCCCGG;
chr3	fimo	nucleotide_motif	15425805	15425827	53	-	.	Name=KMT2A.H12CORE.0.P.B_chr3-;Alias=;ID=KMT2A.H12CORE.0.P.B-11-chr3;pvalue=4.95e-06;qvalue=0.000332;sequence=ACTCGTCCCGGCCTCCGGCCCCC;
chr3	fimo	nucleotide_motif	15425786	15425808	52.8	-	.	Name=KMT2A.H12CORE.0.P.B_chr3-;Alias=;ID=KMT2A.H12CORE.0.P.B-12-chr3;pvalue=5.19e-06;qvalue=0.000332;sequence=CCCCTCGGCCCCCCGGCCTCCCC;
chr3	fimo	nucleotide_motif	15425796	15425818	52.4	-	.	Name=KMT2A.H12CORE.0.P.B_chr3-;Alias=;ID=KMT2A.H12CORE.0.P.B-13-chr3;pvalue=5.72e-06;qvalue=0.000338;sequence=GGCCTCCGGCCCCCTCGGCCCCC;
chr3	fimo	nucleotide_motif	15425790	15425812	52	-	.	Name=KMT2A.H12CORE.0.P.B_chr3-;Alias=;ID=KMT2A.H12CORE.0.P.B-14-chr3;pvalue=6.23e-06;qvalue=0.000342;sequence=CGGCCCCCTCGGCCCCCCGGCCT;
chr3	fimo	nucleotide_motif	15425865	15425887	51.6	+	.	Name=KMT2A.H12CORE.0.P.B_chr3+;Alias=;ID=KMT2A.H12CORE.0.P.B-15-chr3;pvalue=6.94e-06;qvalue=0.000356;sequence=tcccgtccctcccgcccgcccgG;
chr3	fimo	nucleotide_motif	15425804	15425826	50.1	-	.	Name=KMT2A.H12CORE.0.P.B_chr3-;Alias=;ID=KMT2A.H12CORE.0.P.B-16-chr3;pvalue=9.68e-06;qvalue=0.000465;sequence=CTCGTCCCGGCCTCCGGCCCCCT;
chr3	fimo	nucleotide_motif	15425783	15425805	49.8	-	.	Name=KMT2A.H12CORE.0.P.B_chr3-;Alias=;ID=KMT2A.H12CORE.0.P.B-17-chr3;pvalue=1.04e-05;qvalue=0.000469;sequence=CTCGGCCCCCCGGCCTCCCCCTC;
chr3	fimo	nucleotide_motif	15425870	15425892	49.2	+	.	Name=KMT2A.H12CORE.0.P.B_chr3+;Alias=;ID=KMT2A.H12CORE.0.P.B-18-chr3;pvalue=1.21e-05;qvalue=0.000515;sequence=tccctcccgcccgcccgGGGCCC;
chr3	fimo	nucleotide_motif	15425705	15425727	48.5	-	.	Name=KMT2A.H12CORE.0.P.B_chr3-;Alias=;ID=KMT2A.H12CORE.0.P.B-19-chr3;pvalue=1.4e-05;qvalue=0.000566;sequence=CTGGAGTGTCGCCGCTGCCACCG;
chr3	fimo	nucleotide_motif	15425791	15425813	47	-	.	Name=KMT2A.H12CORE.0.P.B_chr3-;Alias=;ID=KMT2A.H12CORE.0.P.B-20-chr3;pvalue=1.97e-05;qvalue=0.000724;sequence=CCGGCCCCCTCGGCCCCCCGGCC;
chr3	fimo	nucleotide_motif	15425860	15425882	47	+	.	Name=KMT2A.H12CORE.0.P.B_chr3+;Alias=;ID=KMT2A.H12CORE.0.P.B-21-chr3;pvalue=1.98e-05;qvalue=0.000724;sequence=CCGcgtcccgtccctcccgcccg;
chr3	fimo	nucleotide_motif	15425862	15425884	46.6	+	.	Name=KMT2A.H12CORE.0.P.B_chr3+;Alias=;ID=KMT2A.H12CORE.0.P.B-22-chr3;pvalue=2.18e-05;qvalue=0.000762;sequence=Gcgtcccgtccctcccgcccgcc;
chr3	fimo	nucleotide_motif	15425871	15425893	46.4	+	.	Name=KMT2A.H12CORE.0.P.B_chr3+;Alias=;ID=KMT2A.H12CORE.0.P.B-23-chr3;pvalue=2.29e-05;qvalue=0.000764;sequence=ccctcccgcccgcccgGGGCCCG;
chr3	fimo	nucleotide_motif	15425878	15425900	45.6	+	.	Name=KMT2A.H12CORE.0.P.B_chr3+;Alias=;ID=KMT2A.H12CORE.0.P.B-24-chr3;pvalue=2.77e-05;qvalue=0.000817;sequence=gcccgcccgGGGCCCGGAATCCC;
chr3	fimo	nucleotide_motif	15425855	15425877	45.5	+	.	Name=KMT2A.H12CORE.0.P.B_chr3+;Alias=;ID=KMT2A.H12CORE.0.P.B-25-chr3;pvalue=2.8e-05;qvalue=0.000817;sequence=CTGCACCGcgtcccgtccctccc;
chr3	fimo	nucleotide_motif	15425775	15425797	45.4	-	.	Name=KMT2A.H12CORE.0.P.B_chr3-;Alias=;ID=KMT2A.H12CORE.0.P.B-26-chr3;pvalue=2.87e-05;qvalue=0.000817;sequence=CCCGGCCTCCCCCTCACCCCGAA;
chr3	fimo	nucleotide_motif	15425861	15425883	45.4	+	.	Name=KMT2A.H12CORE.0.P.B_chr3+;Alias=;ID=KMT2A.H12CORE.0.P.B-27-chr3;pvalue=2.9e-05;qvalue=0.000817;sequence=CGcgtcccgtccctcccgcccgc;
chr3	fimo	nucleotide_motif	15425858	15425880	45.3	+	.	Name=KMT2A.H12CORE.0.P.B_chr3+;Alias=;ID=KMT2A.H12CORE.0.P.B-28-chr3;pvalue=2.98e-05;qvalue=0.000817;sequence=CACCGcgtcccgtccctcccgcc;
chr3	fimo	nucleotide_motif	15425758	15425780	44.7	-	.	Name=KMT2A.H12CORE.0.P.B_chr3-;Alias=;ID=KMT2A.H12CORE.0.P.B-29-chr3;pvalue=3.38e-05;qvalue=0.000894;sequence=CCCGAACGGGGCAGCCCCAGCCC;
chr3	fimo	nucleotide_motif	15425776	15425798	42.8	-	.	Name=KMT2A.H12CORE.0.P.B_chr3-;Alias=;ID=KMT2A.H12CORE.0.P.B-30-chr3;pvalue=5.18e-05;qvalue=0.00128;sequence=CCCCGGCCTCCCCCTCACCCCGA;
chr3	fimo	nucleotide_motif	15425788	15425810	42.7	-	.	Name=KMT2A.H12CORE.0.P.B_chr3-;Alias=;ID=KMT2A.H12CORE.0.P.B-31-chr3;pvalue=5.31e-05;qvalue=0.00128;sequence=GCCCCCTCGGCCCCCCGGCCTCC;
chr3	fimo	nucleotide_motif	15425859	15425881	42.7	+	.	Name=KMT2A.H12CORE.0.P.B_chr3+;Alias=;ID=KMT2A.H12CORE.0.P.B-32-chr3;pvalue=5.35e-05;qvalue=0.00128;sequence=ACCGcgtcccgtccctcccgccc;
chr3	fimo	nucleotide_motif	15425863	15425885	42.1	+	.	Name=KMT2A.H12CORE.0.P.B_chr3+;Alias=;ID=KMT2A.H12CORE.0.P.B-33-chr3;pvalue=6.2e-05;qvalue=0.00144;sequence=cgtcccgtccctcccgcccgccc;
chr3	fimo	nucleotide_motif	15425785	15425807	41.6	-	.	Name=KMT2A.H12CORE.0.P.B_chr3-;Alias=;ID=KMT2A.H12CORE.0.P.B-34-chr3;pvalue=6.94e-05;qvalue=0.00157;sequence=CCCTCGGCCCCCCGGCCTCCCCC;
chr3	fimo	nucleotide_motif	15425796	15425818	41.3	+	.	Name=KMT2A.H12CORE.0.P.B_chr3+;Alias=;ID=KMT2A.H12CORE.0.P.B-35-chr3;pvalue=7.46e-05;qvalue=0.00159;sequence=GGGGGCCGAGGGGGCCGGAGGCC;
chr3	fimo	nucleotide_motif	15425872	15425894	41.3	+	.	Name=KMT2A.H12CORE.0.P.B_chr3+;Alias=;ID=KMT2A.H12CORE.0.P.B-36-chr3;pvalue=7.46e-05;qvalue=0.00159;sequence=cctcccgcccgcccgGGGCCCGG;
chr3	fimo	nucleotide_motif	15425867	15425889	41	+	.	Name=KMT2A.H12CORE.0.P.B_chr3+;Alias=;ID=KMT2A.H12CORE.0.P.B-37-chr3;pvalue=7.93e-05;qvalue=0.00165;sequence=ccgtccctcccgcccgcccgGGG;
chr3	fimo	nucleotide_motif	15425779	15425801	40.7	-	.	Name=KMT2A.H12CORE.0.P.B_chr3-;Alias=;ID=KMT2A.H12CORE.0.P.B-38-chr3;pvalue=8.52e-05;qvalue=0.00172;sequence=GCCCCCCGGCCTCCCCCTCACCC;
chr3	fimo	nucleotide_motif	15425868	15425890	39.8	+	.	Name=KMT2A.H12CORE.0.P.B_chr3+;Alias=;ID=KMT2A.H12CORE.0.P.B-39-chr3;pvalue=0.000105;qvalue=0.00207;sequence=cgtccctcccgcccgcccgGGGC;
chr3	fimo	nucleotide_motif	15425789	15425811	39.5	-	.	Name=KMT2A.H12CORE.0.P.B_chr3-;Alias=;ID=KMT2A.H12CORE.0.P.B-40-chr3;pvalue=0.000111;qvalue=0.00213;sequence=GGCCCCCTCGGCCCCCCGGCCTC;
chr3	fimo	nucleotide_motif	15425873	15425895	39.4	+	.	Name=KMT2A.H12CORE.0.P.B_chr3+;Alias=;ID=KMT2A.H12CORE.0.P.B-41-chr3;pvalue=0.000114;qvalue=0.00213;sequence=ctcccgcccgcccgGGGCCCGGA;
chr3	fimo	nucleotide_motif	15425808	15425830	39.2	-	.	Name=KMT2A.H12CORE.0.P.B_chr3-;Alias=;ID=KMT2A.H12CORE.0.P.B-42-chr3;pvalue=0.00012;qvalue=0.0022;sequence=TGCACTCGTCCCGGCCTCCGGCC;
chr3	fimo	nucleotide_motif	15425802	15425824	38.8	-	.	Name=KMT2A.H12CORE.0.P.B_chr3-;Alias=;ID=KMT2A.H12CORE.0.P.B-43-chr3;pvalue=0.000131;qvalue=0.00231;sequence=CGTCCCGGCCTCCGGCCCCCTCG;
chr3	fimo	nucleotide_motif	15425752	15425774	38.7	-	.	Name=KMT2A.H12CORE.0.P.B_chr3-;Alias=;ID=KMT2A.H12CORE.0.P.B-44-chr3;pvalue=0.000135;qvalue=0.00231;sequence=CGGGGCAGCCCCAGCCCTCCTGG;
chr3	fimo	nucleotide_motif	15425756	15425778	38.2	+	.	Name=KMT2A.H12CORE.0.P.B_chr3+;Alias=;ID=KMT2A.H12CORE.0.P.B-45-chr3;pvalue=0.000149;qvalue=0.00249;sequence=GAGGGCTGGGGCTGCCCCGTTCG;
chr3	fimo	nucleotide_motif	15425869	15425891	37.3	+	.	Name=KMT2A.H12CORE.0.P.B_chr3+;Alias=;ID=KMT2A.H12CORE.0.P.B-46-chr3;pvalue=0.000185;qvalue=0.00303;sequence=gtccctcccgcccgcccgGGGCC;
chr3	fimo	nucleotide_motif	15425801	15425823	36.7	-	.	Name=KMT2A.H12CORE.0.P.B_chr3-;Alias=;ID=KMT2A.H12CORE.0.P.B-47-chr3;pvalue=0.000215;qvalue=0.00344;sequence=GTCCCGGCCTCCGGCCCCCTCGG;
chr3	fimo	nucleotide_motif	15425755	15425777	36.1	-	.	Name=KMT2A.H12CORE.0.P.B_chr3-;Alias=;ID=KMT2A.H12CORE.0.P.B-48-chr3;pvalue=0.000244;qvalue=0.00382;sequence=GAACGGGGCAGCCCCAGCCCTCC;
chr3	fimo	nucleotide_motif	15425853	15425875	35.8	+	.	Name=KMT2A.H12CORE.0.P.B_chr3+;Alias=;ID=KMT2A.H12CORE.0.P.B-49-chr3;pvalue=0.000265;qvalue=0.00404;sequence=CACTGCACCGcgtcccgtccctc;
chr3	fimo	nucleotide_motif	15425749	15425771	35.7	-	.	Name=KMT2A.H12CORE.0.P.B_chr3-;Alias=;ID=KMT2A.H12CORE.0.P.B-50-chr3;pvalue=0.000268;qvalue=0.00404;sequence=GGCAGCCCCAGCCCTCCTGGCTG;
chr3	fimo	nucleotide_motif	15425878	15425900	35.5	-	.	Name=KMT2A.H12CORE.0.P.B_chr3-;Alias=;ID=KMT2A.H12CORE.0.P.B-51-chr3;pvalue=0.000284;qvalue=0.00414;sequence=GGGATTCCGGGCCCCGGGCGGGC;
chr3	fimo	nucleotide_motif	15425743	15425765	35.4	-	.	Name=KMT2A.H12CORE.0.P.B_chr3-;Alias=;ID=KMT2A.H12CORE.0.P.B-52-chr3;pvalue=0.000285;qvalue=0.00414;sequence=CCCAGCCCTCCTGGCTGTCGATC;
chr3	fimo	nucleotide_motif	15425702	15425724	35.3	-	.	Name=KMT2A.H12CORE.0.P.B_chr3-;Alias=;ID=KMT2A.H12CORE.0.P.B-53-chr3;pvalue=0.000292;qvalue=0.00416;sequence=GAGTGTCGCCGCTGCCACCGTGA;
chr3	fimo	nucleotide_motif	15425874	15425896	35.2	+	.	Name=KMT2A.H12CORE.0.P.B_chr3+;Alias=;ID=KMT2A.H12CORE.0.P.B-54-chr3;pvalue=0.000303;qvalue=0.00423;sequence=tcccgcccgcccgGGGCCCGGAA;
chr3	fimo	nucleotide_motif	15425872	15425894	35.1	-	.	Name=KMT2A.H12CORE.0.P.B_chr3-;Alias=;ID=KMT2A.H12CORE.0.P.B-55-chr3;pvalue=0.00031;qvalue=0.00425;sequence=CCGGGCCCCGGGCGGGCGGGAGG;
chr3	fimo	nucleotide_motif	15425780	15425802	35	-	.	Name=KMT2A.H12CORE.0.P.B_chr3-;Alias=;ID=KMT2A.H12CORE.0.P.B-56-chr3;pvalue=0.000319;qvalue=0.0043;sequence=GGCCCCCCGGCCTCCCCCTCACC;
chr3	fimo	nucleotide_motif	15425606	15425628	34.1	-	.	Name=KMT2A.H12CORE.0.P.B_chr3-;Alias=;ID=KMT2A.H12CORE.0.P.B-57-chr3;pvalue=0.00039;qvalue=0.00516;sequence=CTAGTCCCCGTCCACACCTTCCT;
chr3	fimo	nucleotide_motif	15425777	15425799	34	-	.	Name=KMT2A.H12CORE.0.P.B_chr3-;Alias=;ID=KMT2A.H12CORE.0.P.B-58-chr3;pvalue=0.0004;qvalue=0.0052;sequence=CCCCCGGCCTCCCCCTCACCCCG;
chr3	fimo	nucleotide_motif	15425782	15425804	33.5	-	.	Name=KMT2A.H12CORE.0.P.B_chr3-;Alias=;ID=KMT2A.H12CORE.0.P.B-59-chr3;pvalue=0.000448;qvalue=0.00569;sequence=TCGGCCCCCCGGCCTCCCCCTCA;
chr3	fimo	nucleotide_motif	15425793	15425815	33.4	+	.	Name=KMT2A.H12CORE.0.P.B_chr3+;Alias=;ID=KMT2A.H12CORE.0.P.B-60-chr3;pvalue=0.000457;qvalue=0.00569;sequence=CCGGGGGGCCGAGGGGGCCGGAG;
chr3	fimo	nucleotide_motif	15425811	15425833	33.4	-	.	Name=KMT2A.H12CORE.0.P.B_chr3-;Alias=;ID=KMT2A.H12CORE.0.P.B-61-chr3;pvalue=0.000459;qvalue=0.00569;sequence=TATTGCACTCGTCCCGGCCTCCG;
chr3	fimo	nucleotide_motif	15425759	15425781	33.2	+	.	Name=KMT2A.H12CORE.0.P.B_chr3+;Alias=;ID=KMT2A.H12CORE.0.P.B-62-chr3;pvalue=0.000476;qvalue=0.0058;sequence=GGCTGGGGCTGCCCCGTTCGGGG;
chr3	fimo	nucleotide_motif	15425800	15425822	33.1	-	.	Name=KMT2A.H12CORE.0.P.B_chr3-;Alias=;ID=KMT2A.H12CORE.0.P.B-63-chr3;pvalue=0.000485;qvalue=0.00582;sequence=TCCCGGCCTCCGGCCCCCTCGGC;
chr3	fimo	nucleotide_motif	15425764	15425786	32.7	-	.	Name=KMT2A.H12CORE.0.P.B_chr3-;Alias=;ID=KMT2A.H12CORE.0.P.B-64-chr3;pvalue=0.000534;qvalue=0.00631;sequence=CCTCACCCCGAACGGGGCAGCCC;
chr3	fimo	nucleotide_motif	15425799	15425821	32.6	+	.	Name=KMT2A.H12CORE.0.P.B_chr3+;Alias=;ID=KMT2A.H12CORE.0.P.B-65-chr3;pvalue=0.000551;qvalue=0.00638;sequence=GGCCGAGGGGGCCGGAGGCCGGG;
chr3	fimo	nucleotide_motif	15425734	15425756	32.5	-	.	Name=KMT2A.H12CORE.0.P.B_chr3-;Alias=;ID=KMT2A.H12CORE.0.P.B-66-chr3;pvalue=0.000561;qvalue=0.00638;sequence=CCTGGCTGTCGATCCCGGCTGCT;
chr3	fimo	nucleotide_motif	15425797	15425819	32.5	-	.	Name=KMT2A.H12CORE.0.P.B_chr3-;Alias=;ID=KMT2A.H12CORE.0.P.B-67-chr3;pvalue=0.000565;qvalue=0.00638;sequence=CGGCCTCCGGCCCCCTCGGCCCC;
chr3	fimo	nucleotide_motif	15425753	15425775	31.5	+	.	Name=KMT2A.H12CORE.0.P.B_chr3+;Alias=;ID=KMT2A.H12CORE.0.P.B-68-chr3;pvalue=0.000701;qvalue=0.00771;sequence=CAGGAGGGCTGGGGCTGCCCCGT;
chr3	fimo	nucleotide_motif	15425794	15425816	31.5	-	.	Name=KMT2A.H12CORE.0.P.B_chr3-;Alias=;ID=KMT2A.H12CORE.0.P.B-69-chr3;pvalue=0.000703;qvalue=0.00771;sequence=CCTCCGGCCCCCTCGGCCCCCCG;
chr3	fimo	nucleotide_motif	15425879	15425901	31.4	-	.	Name=KMT2A.H12CORE.0.P.B_chr3-;Alias=;ID=KMT2A.H12CORE.0.P.B-70-chr3;pvalue=0.00072;qvalue=0.00779;sequence=CGGGATTCCGGGCCCCGGGCGGG;
chr3	fimo	nucleotide_motif	15425864	15425886	31.2	+	.	Name=KMT2A.H12CORE.0.P.B_chr3+;Alias=;ID=KMT2A.H12CORE.0.P.B-71-chr3;pvalue=0.000749;qvalue=0.00799;sequence=gtcccgtccctcccgcccgcccg;
chr3	fimo	nucleotide_motif	15425879	15425901	30.7	+	.	Name=KMT2A.H12CORE.0.P.B_chr3+;Alias=;ID=KMT2A.H12CORE.0.P.B-72-chr3;pvalue=0.000848;qvalue=0.00871;sequence=cccgcccgGGGCCCGGAATCCCG;
chr3	fimo	nucleotide_motif	15425880	15425902	30.5	+	.	Name=KMT2A.H12CORE.0.P.B_chr3+;Alias=;ID=KMT2A.H12CORE.0.P.B-73-chr3;pvalue=0.000886;qvalue=0.00871;sequence=ccgcccgGGGCCCGGAATCCCGC;
chr3	fimo	nucleotide_motif	15425867	15425889	30.4	-	.	Name=KMT2A.H12CORE.0.P.B_chr3-;Alias=;ID=KMT2A.H12CORE.0.P.B-74-chr3;pvalue=0.000905;qvalue=0.00871;sequence=CCCCGGGCGGGCGGGAGGGACGG;
chr3	fimo	nucleotide_motif	15425877	15425899	30.3	-	.	Name=KMT2A.H12CORE.0.P.B_chr3-;Alias=;ID=KMT2A.H12CORE.0.P.B-75-chr3;pvalue=0.000921;qvalue=0.00871;sequence=GGATTCCGGGCCCCGGGCGGGCG;
chr3	fimo	nucleotide_motif	15425774	15425796	30.3	-	.	Name=KMT2A.H12CORE.0.P.B_chr3-;Alias=;ID=KMT2A.H12CORE.0.P.B-76-chr3;pvalue=0.00093;qvalue=0.00871;sequence=CCGGCCTCCCCCTCACCCCGAAC;
chr3	fimo	nucleotide_motif	15425856	15425878	30.3	+	.	Name=KMT2A.H12CORE.0.P.B_chr3+;Alias=;ID=KMT2A.H12CORE.0.P.B-77-chr3;pvalue=0.00093;qvalue=0.00871;sequence=TGCACCGcgtcccgtccctcccg;
chr3	fimo	nucleotide_motif	15425874	15425896	30	-	.	Name=KMT2A.H12CORE.0.P.B_chr3-;Alias=;ID=KMT2A.H12CORE.0.P.B-78-chr3;pvalue=0.00101;qvalue=0.00916;sequence=TTCCGGGCCCCGGGCGGGCGGGA;
chr3	fimo	nucleotide_motif	15425882	15425904	29.9	+	.	Name=KMT2A.H12CORE.0.P.B_chr3+;Alias=;ID=KMT2A.H12CORE.0.P.B-79-chr3;pvalue=0.00101;qvalue=0.00916;sequence=gcccgGGGCCCGGAATCCCGCTC;
chr3	fimo	nucleotide_motif	15425387	15425409	29.7	-	.	Name=KMT2A.H12CORE.0.P.B_chr3-;Alias=;ID=KMT2A.H12CORE.0.P.B-80-chr3;pvalue=0.00107;qvalue=0.00936;sequence=CCCCTCTGGGGCTGAACTCGTGG;
chr3	fimo	nucleotide_motif	15425873	15425895	29.7	-	.	Name=KMT2A.H12CORE.0.P.B_chr3-;Alias=;ID=KMT2A.H12CORE.0.P.B-81-chr3;pvalue=0.00107;qvalue=0.00936;sequence=TCCGGGCCCCGGGCGGGCGGGAG;
chr3	fimo	nucleotide_motif	15425366	15425388	29.7	+	.	Name=KMT2A.H12CORE.0.P.B_chr3+;Alias=;ID=KMT2A.H12CORE.0.P.B-82-chr3;pvalue=0.00108;qvalue=0.00936;sequence=CCGACCCTCCTCTGGCACCCACC;
chr3	fimo	nucleotide_motif	15425370	15425392	29.6	+	.	Name=KMT2A.H12CORE.0.P.B_chr3+;Alias=;ID=KMT2A.H12CORE.0.P.B-83-chr3;pvalue=0.00108;qvalue=0.00936;sequence=CCCTCCTCTGGCACCCACCACGA;
chr3	fimo	nucleotide_motif	15425807	15425829	29.3	-	.	Name=KMT2A.H12CORE.0.P.B_chr3-;Alias=;ID=KMT2A.H12CORE.0.P.B-84-chr3;pvalue=0.00117;qvalue=0.01;sequence=GCACTCGTCCCGGCCTCCGGCCC;
chr3	fimo	nucleotide_motif	15425877	15425899	29.2	+	.	Name=KMT2A.H12CORE.0.P.B_chr3+;Alias=;ID=KMT2A.H12CORE.0.P.B-85-chr3;pvalue=0.00121;qvalue=0.0101;sequence=cgcccgcccgGGGCCCGGAATCC;
chr3	fimo	nucleotide_motif	15425618	15425640	29.1	-	.	Name=KMT2A.H12CORE.0.P.B_chr3-;Alias=;ID=KMT2A.H12CORE.0.P.B-86-chr3;pvalue=0.00121;qvalue=0.0101;sequence=CCCGTCCTCCATCTAGTCCCCGT;
chr3	fimo	nucleotide_motif	15425772	15425794	29.1	-	.	Name=KMT2A.H12CORE.0.P.B_chr3-;Alias=;ID=KMT2A.H12CORE.0.P.B-87-chr3;pvalue=0.00123;qvalue=0.0101;sequence=GGCCTCCCCCTCACCCCGAACGG;
chr3	fimo	nucleotide_motif	15425759	15425781	29.1	-	.	Name=KMT2A.H12CORE.0.P.B_chr3-;Alias=;ID=KMT2A.H12CORE.0.P.B-88-chr3;pvalue=0.00124;qvalue=0.0101;sequence=CCCCGAACGGGGCAGCCCCAGCC;
chr3	fimo	nucleotide_motif	15425750	15425772	28.7	-	.	Name=KMT2A.H12CORE.0.P.B_chr3-;Alias=;ID=KMT2A.H12CORE.0.P.B-89-chr3;pvalue=0.00134;qvalue=0.0108;sequence=GGGCAGCCCCAGCCCTCCTGGCT;
chr3	fimo	nucleotide_motif	15425871	15425893	28.7	-	.	Name=KMT2A.H12CORE.0.P.B_chr3-;Alias=;ID=KMT2A.H12CORE.0.P.B-90-chr3;pvalue=0.00135;qvalue=0.0108;sequence=CGGGCCCCGGGCGGGCGGGAGGG;
chr3	fimo	nucleotide_motif	15425761	15425783	28.5	-	.	Name=KMT2A.H12CORE.0.P.B_chr3-;Alias=;ID=KMT2A.H12CORE.0.P.B-91-chr3;pvalue=0.00142;qvalue=0.0112;sequence=CACCCCGAACGGGGCAGCCCCAG;
chr3	fimo	nucleotide_motif	15425787	15425809	28.4	+	.	Name=KMT2A.H12CORE.0.P.B_chr3+;Alias=;ID=KMT2A.H12CORE.0.P.B-92-chr3;pvalue=0.00144;qvalue=0.0112;sequence=GGGAGGCCGGGGGGCCGAGGGGG;
chr3	fimo	nucleotide_motif	15425601	15425623	28.4	-	.	Name=KMT2A.H12CORE.0.P.B_chr3-;Alias=;ID=KMT2A.H12CORE.0.P.B-93-chr3;pvalue=0.00144;qvalue=0.0112;sequence=CCCCGTCCACACCTTCCTCACCA;
chr3	fimo	nucleotide_motif	15425367	15425389	28.2	+	.	Name=KMT2A.H12CORE.0.P.B_chr3+;Alias=;ID=KMT2A.H12CORE.0.P.B-94-chr3;pvalue=0.00152;qvalue=0.0115;sequence=CGACCCTCCTCTGGCACCCACCA;
chr3	fimo	nucleotide_motif	15425364	15425386	28.1	+	.	Name=KMT2A.H12CORE.0.P.B_chr3+;Alias=;ID=KMT2A.H12CORE.0.P.B-95-chr3;pvalue=0.00154;qvalue=0.0115;sequence=CACCGACCCTCCTCTGGCACCCA;
chr3	fimo	nucleotide_motif	15425776	15425798	27.9	+	.	Name=KMT2A.H12CORE.0.P.B_chr3+;Alias=;ID=KMT2A.H12CORE.0.P.B-96-chr3;pvalue=0.00164;qvalue=0.012;sequence=TCGGGGTGAGGGGGAGGCCGGGG;
chr3	fimo	nucleotide_motif	15425880	15425902	27.7	-	.	Name=KMT2A.H12CORE.0.P.B_chr3-;Alias=;ID=KMT2A.H12CORE.0.P.B-97-chr3;pvalue=0.00169;qvalue=0.0121;sequence=GCGGGATTCCGGGCCCCGGGCGG;
chr3	fimo	nucleotide_motif	15425619	15425641	27.6	-	.	Name=KMT2A.H12CORE.0.P.B_chr3-;Alias=;ID=KMT2A.H12CORE.0.P.B-98-chr3;pvalue=0.00174;qvalue=0.0124;sequence=CCCCGTCCTCCATCTAGTCCCCG;
chr3	fimo	nucleotide_motif	15425703	15425725	27.2	+	.	Name=KMT2A.H12CORE.0.P.B_chr3+;Alias=;ID=KMT2A.H12CORE.0.P.B-99-chr3;pvalue=0.00189;qvalue=0.0131;sequence=CACGGTGGCAGCGGCGACACTCC;
chr3	fimo	nucleotide_motif	15425636	15425658	27.2	-	.	Name=KMT2A.H12CORE.0.P.B_chr3-;Alias=;ID=KMT2A.H12CORE.0.P.B-100-chr3;pvalue=0.0019;qvalue=0.0131;sequence=CCCATCCTTCACCTAACCCCCGT;
chr3	fimo	nucleotide_motif	15425875	15425897	27.2	+	.	Name=KMT2A.H12CORE.0.P.B_chr3+;Alias=;ID=KMT2A.H12CORE.0.P.B-101-chr3;pvalue=0.0019;qvalue=0.0131;sequence=cccgcccgcccgGGGCCCGGAAT;
chr3	fimo	nucleotide_motif	15425773	15425795	26.9	-	.	Name=KMT2A.H12CORE.0.P.B_chr3-;Alias=;ID=KMT2A.H12CORE.0.P.B-102-chr3;pvalue=0.00202;qvalue=0.0135;sequence=CGGCCTCCCCCTCACCCCGAACG;
chr3	fimo	nucleotide_motif	15425881	15425903	26.9	+	.	Name=KMT2A.H12CORE.0.P.B_chr3+;Alias=;ID=KMT2A.H12CORE.0.P.B-103-chr3;pvalue=0.00206;qvalue=0.0136;sequence=cgcccgGGGCCCGGAATCCCGCT;
chr3	fimo	nucleotide_motif	15425803	15425825	26.8	-	.	Name=KMT2A.H12CORE.0.P.B_chr3-;Alias=;ID=KMT2A.H12CORE.0.P.B-104-chr3;pvalue=0.00211;qvalue=0.0138;sequence=TCGTCCCGGCCTCCGGCCCCCTC;
chr3	fimo	nucleotide_motif	15425790	15425812	26.7	+	.	Name=KMT2A.H12CORE.0.P.B_chr3+;Alias=;ID=KMT2A.H12CORE.0.P.B-105-chr3;pvalue=0.00213;qvalue=0.0138;sequence=AGGCCGGGGGGCCGAGGGGGCCG;
chr3	fimo	nucleotide_motif	15425600	15425622	26.7	-	.	Name=KMT2A.H12CORE.0.P.B_chr3-;Alias=;ID=KMT2A.H12CORE.0.P.B-106-chr3;pvalue=0.00216;qvalue=0.0139;sequence=CCCGTCCACACCTTCCTCACCAA;
chr3	fimo	nucleotide_motif	15425750	15425772	26.6	+	.	Name=KMT2A.H12CORE.0.P.B_chr3+;Alias=;ID=KMT2A.H12CORE.0.P.B-107-chr3;pvalue=0.00217;qvalue=0.0139;sequence=AGCCAGGAGGGCTGGGGCTGCCC;
chr3	fimo	nucleotide_motif	15425699	15425721	26.5	-	.	Name=KMT2A.H12CORE.0.P.B_chr3-;Alias=;ID=KMT2A.H12CORE.0.P.B-108-chr3;pvalue=0.00222;qvalue=0.014;sequence=TGTCGCCGCTGCCACCGTGAGTA;
chr3	fimo	nucleotide_motif	15425630	15425652	26.4	-	.	Name=KMT2A.H12CORE.0.P.B_chr3-;Alias=;ID=KMT2A.H12CORE.0.P.B-109-chr3;pvalue=0.00229;qvalue=0.0143;sequence=CTTCACCTAACCCCCGTCCTCCA;
chr3	fimo	nucleotide_motif	15425857	15425879	26.3	+	.	Name=KMT2A.H12CORE.0.P.B_chr3+;Alias=;ID=KMT2A.H12CORE.0.P.B-110-chr3;pvalue=0.00237;qvalue=0.0147;sequence=GCACCGcgtcccgtccctcccgc;
chr3	fimo	nucleotide_motif	15425705	15425727	26.1	+	.	Name=KMT2A.H12CORE.0.P.B_chr3+;Alias=;ID=KMT2A.H12CORE.0.P.B-111-chr3;pvalue=0.00247;qvalue=0.015;sequence=CGGTGGCAGCGGCGACACTCCAG;
chr3	fimo	nucleotide_motif	15425607	15425629	25.7	-	.	Name=KMT2A.H12CORE.0.P.B_chr3-;Alias=;ID=KMT2A.H12CORE.0.P.B-112-chr3;pvalue=0.00267;qvalue=0.0161;sequence=TCTAGTCCCCGTCCACACCTTCC;
chr3	fimo	nucleotide_motif	15425747	15425769	25.5	-	.	Name=KMT2A.H12CORE.0.P.B_chr3-;Alias=;ID=KMT2A.H12CORE.0.P.B-113-chr3;pvalue=0.0028;qvalue=0.0168;sequence=CAGCCCCAGCCCTCCTGGCTGTC;
chr3	fimo	nucleotide_motif	15425731	15425753	25.2	-	.	Name=KMT2A.H12CORE.0.P.B_chr3-;Alias=;ID=KMT2A.H12CORE.0.P.B-114-chr3;pvalue=0.003;qvalue=0.0175;sequence=GGCTGTCGATCCCGGCTGCTCTT;
chr3	fimo	nucleotide_motif	15425746	15425768	25.1	-	.	Name=KMT2A.H12CORE.0.P.B_chr3-;Alias=;ID=KMT2A.H12CORE.0.P.B-115-chr3;pvalue=0.00306;qvalue=0.0175;sequence=AGCCCCAGCCCTCCTGGCTGTCG;
chr3	fimo	nucleotide_motif	15425708	15425730	25	-	.	Name=KMT2A.H12CORE.0.P.B_chr3-;Alias=;ID=KMT2A.H12CORE.0.P.B-116-chr3;pvalue=0.00317;qvalue=0.0177;sequence=AGACTGGAGTGTCGCCGCTGCCA;
chr3	fimo	nucleotide_motif	15425865	15425887	25	-	.	Name=KMT2A.H12CORE.0.P.B_chr3-;Alias=;ID=KMT2A.H12CORE.0.P.B-117-chr3;pvalue=0.00318;qvalue=0.0177;sequence=CCGGGCGGGCGGGAGGGACGGGA;
chr3	fimo	nucleotide_motif	15425753	15425775	25	-	.	Name=KMT2A.H12CORE.0.P.B_chr3-;Alias=;ID=KMT2A.H12CORE.0.P.B-118-chr3;pvalue=0.00319;qvalue=0.0177;sequence=ACGGGGCAGCCCCAGCCCTCCTG;
chr3	fimo	nucleotide_motif	15425549	15425571	24.9	-	.	Name=KMT2A.H12CORE.0.P.B_chr3-;Alias=;ID=KMT2A.H12CORE.0.P.B-119-chr3;pvalue=0.0032;qvalue=0.0177;sequence=TACTAGTCCTCTCCCTGCCCCGG;
chr3	fimo	nucleotide_motif	15425740	15425762	24.8	-	.	Name=KMT2A.H12CORE.0.P.B_chr3-;Alias=;ID=KMT2A.H12CORE.0.P.B-120-chr3;pvalue=0.00333;qvalue=0.0183;sequence=AGCCCTCCTGGCTGTCGATCCCG;
chr3	fimo	nucleotide_motif	15425737	15425759	24.6	-	.	Name=KMT2A.H12CORE.0.P.B_chr3-;Alias=;ID=KMT2A.H12CORE.0.P.B-121-chr3;pvalue=0.00349;qvalue=0.019;sequence=CCTCCTGGCTGTCGATCCCGGCT;
chr3	fimo	nucleotide_motif	15425733	15425755	24.5	-	.	Name=KMT2A.H12CORE.0.P.B_chr3-;Alias=;ID=KMT2A.H12CORE.0.P.B-122-chr3;pvalue=0.0035;qvalue=0.019;sequence=CTGGCTGTCGATCCCGGCTGCTC;
chr3	fimo	nucleotide_motif	15425806	15425828	24.5	-	.	Name=KMT2A.H12CORE.0.P.B_chr3-;Alias=;ID=KMT2A.H12CORE.0.P.B-123-chr3;pvalue=0.00357;qvalue=0.0191;sequence=CACTCGTCCCGGCCTCCGGCCCC;
chr3	fimo	nucleotide_motif	15425648	15425670	24.5	-	.	Name=KMT2A.H12CORE.0.P.B_chr3-;Alias=;ID=KMT2A.H12CORE.0.P.B-124-chr3;pvalue=0.00358;qvalue=0.0191;sequence=TCCGACCAGCACCCCATCCTTCA;
chr3	fimo	nucleotide_motif	15425656	15425678	24.4	-	.	Name=KMT2A.H12CORE.0.P.B_chr3-;Alias=;ID=KMT2A.H12CORE.0.P.B-125-chr3;pvalue=0.00364;qvalue=0.0193;sequence=AGCCATCCTCCGACCAGCACCCC;
chr3	fimo	nucleotide_motif	15425687	15425709	24.3	+	.	Name=KMT2A.H12CORE.0.P.B_chr3+;Alias=;ID=KMT2A.H12CORE.0.P.B-126-chr3;pvalue=0.00369;qvalue=0.0194;sequence=CCCAGCCCCACTTACTCACGGTG;
chr3	fimo	nucleotide_motif	15425876	15425898	24.3	+	.	Name=KMT2A.H12CORE.0.P.B_chr3+;Alias=;ID=KMT2A.H12CORE.0.P.B-127-chr3;pvalue=0.00374;qvalue=0.0194;sequence=ccgcccgcccgGGGCCCGGAATC;
chr3	fimo	nucleotide_motif	15425369	15425391	24.3	+	.	Name=KMT2A.H12CORE.0.P.B_chr3+;Alias=;ID=KMT2A.H12CORE.0.P.B-128-chr3;pvalue=0.00375;qvalue=0.0194;sequence=ACCCTCCTCTGGCACCCACCACG;
chr3	fimo	nucleotide_motif	15425800	15425822	24.2	+	.	Name=KMT2A.H12CORE.0.P.B_chr3+;Alias=;ID=KMT2A.H12CORE.0.P.B-129-chr3;pvalue=0.00377;qvalue=0.0194;sequence=GCCGAGGGGGCCGGAGGCCGGGA;
chr3	fimo	nucleotide_motif	15425762	15425784	24.2	+	.	Name=KMT2A.H12CORE.0.P.B_chr3+;Alias=;ID=KMT2A.H12CORE.0.P.B-130-chr3;pvalue=0.00378;qvalue=0.0194;sequence=TGGGGCTGCCCCGTTCGGGGTGA;
chr3	fimo	nucleotide_motif	15425382	15425404	24.1	+	.	Name=KMT2A.H12CORE.0.P.B_chr3+;Alias=;ID=KMT2A.H12CORE.0.P.B-131-chr3;pvalue=0.00392;qvalue=0.0197;sequence=ACCCACCACGAGTTCAGCCCCAG;
chr3	fimo	nucleotide_motif	15425881	15425903	23.8	-	.	Name=KMT2A.H12CORE.0.P.B_chr3-;Alias=;ID=KMT2A.H12CORE.0.P.B-132-chr3;pvalue=0.00417;qvalue=0.0205;sequence=AGCGGGATTCCGGGCCCCGGGCG;
chr3	fimo	nucleotide_motif	15425758	15425780	23.7	+	.	Name=KMT2A.H12CORE.0.P.B_chr3+;Alias=;ID=KMT2A.H12CORE.0.P.B-133-chr3;pvalue=0.00421;qvalue=0.0205;sequence=GGGCTGGGGCTGCCCCGTTCGGG;
chr3	fimo	nucleotide_motif	15425769	15425791	23.7	-	.	Name=KMT2A.H12CORE.0.P.B_chr3-;Alias=;ID=KMT2A.H12CORE.0.P.B-134-chr3;pvalue=0.00421;qvalue=0.0205;sequence=CTCCCCCTCACCCCGAACGGGGC;
chr3	fimo	nucleotide_motif	15425866	15425888	23.7	-	.	Name=KMT2A.H12CORE.0.P.B_chr3-;Alias=;ID=KMT2A.H12CORE.0.P.B-135-chr3;pvalue=0.00422;qvalue=0.0205;sequence=CCCGGGCGGGCGGGAGGGACGGG;
chr3	fimo	nucleotide_motif	15425870	15425892	23.7	-	.	Name=KMT2A.H12CORE.0.P.B_chr3-;Alias=;ID=KMT2A.H12CORE.0.P.B-136-chr3;pvalue=0.00425;qvalue=0.0205;sequence=GGGCCCCGGGCGGGCGGGAGGGA;
chr3	fimo	nucleotide_motif	15425603	15425625	23.4	-	.	Name=KMT2A.H12CORE.0.P.B_chr3-;Alias=;ID=KMT2A.H12CORE.0.P.B-137-chr3;pvalue=0.00454;qvalue=0.0211;sequence=GTCCCCGTCCACACCTTCCTCAC;
chr3	fimo	nucleotide_motif	15425835	15425857	23.4	-	.	Name=KMT2A.H12CORE.0.P.B_chr3-;Alias=;ID=KMT2A.H12CORE.0.P.B-138-chr3;pvalue=0.00456;qvalue=0.0211;sequence=CAGTGTTGTTCTTTCCCCTGCCA;
chr3	fimo	nucleotide_motif	15425547	15425569	23.3	-	.	Name=KMT2A.H12CORE.0.P.B_chr3-;Alias=;ID=KMT2A.H12CORE.0.P.B-139-chr3;pvalue=0.00471;qvalue=0.0214;sequence=CTAGTCCTCTCCCTGCCCCGGAA;
chr3	fimo	nucleotide_motif	15425752	15425774	23.1	+	.	Name=KMT2A.H12CORE.0.P.B_chr3+;Alias=;ID=KMT2A.H12CORE.0.P.B-140-chr3;pvalue=0.00485;qvalue=0.0218;sequence=CCAGGAGGGCTGGGGCTGCCCCG;
chr3	fimo	nucleotide_motif	15425805	15425827	23.1	+	.	Name=KMT2A.H12CORE.0.P.B_chr3+;Alias=;ID=KMT2A.H12CORE.0.P.B-141-chr3;pvalue=0.00493;qvalue=0.0219;sequence=GGGGGCCGGAGGCCGGGACGAGT;
chr3	fimo	nucleotide_motif	15425852	15425874	23	+	.	Name=KMT2A.H12CORE.0.P.B_chr3+;Alias=;ID=KMT2A.H12CORE.0.P.B-142-chr3;pvalue=0.00497;qvalue=0.0219;sequence=ACACTGCACCGcgtcccgtccct;
chr3	fimo	nucleotide_motif	15425883	15425905	22.9	+	.	Name=KMT2A.H12CORE.0.P.B_chr3+;Alias=;ID=KMT2A.H12CORE.0.P.B-143-chr3;pvalue=0.0051;qvalue=0.0223;sequence=cccgGGGCCCGGAATCCCGCTCT;
chr3	fimo	nucleotide_motif	15425755	15425777	22.9	+	.	Name=KMT2A.H12CORE.0.P.B_chr3+;Alias=;ID=KMT2A.H12CORE.0.P.B-144-chr3;pvalue=0.00514;qvalue=0.0223;sequence=GGAGGGCTGGGGCTGCCCCGTTC;
chr3	fimo	nucleotide_motif	15425850	15425872	22.8	+	.	Name=KMT2A.H12CORE.0.P.B_chr3+;Alias=;ID=KMT2A.H12CORE.0.P.B-145-chr3;pvalue=0.00519;qvalue=0.0223;sequence=CAACACTGCACCGcgtcccgtcc;
chr3	fimo	nucleotide_motif	15425770	15425792	22.8	-	.	Name=KMT2A.H12CORE.0.P.B_chr3-;Alias=;ID=KMT2A.H12CORE.0.P.B-146-chr3;pvalue=0.0052;qvalue=0.0223;sequence=CCTCCCCCTCACCCCGAACGGGG;
chr3	fimo	nucleotide_motif	15425770	15425792	22.8	+	.	Name=KMT2A.H12CORE.0.P.B_chr3+;Alias=;ID=KMT2A.H12CORE.0.P.B-147-chr3;pvalue=0.00524;qvalue=0.0223;sequence=CCCCGTTCGGGGTGAGGGGGAGG;
chr3	fimo	nucleotide_motif	15425620	15425642	22.8	-	.	Name=KMT2A.H12CORE.0.P.B_chr3-;Alias=;ID=KMT2A.H12CORE.0.P.B-148-chr3;pvalue=0.00525;qvalue=0.0223;sequence=CCCCCGTCCTCCATCTAGTCCCC;
chr3	fimo	nucleotide_motif	15425861	15425883	22.8	-	.	Name=KMT2A.H12CORE.0.P.B_chr3-;Alias=;ID=KMT2A.H12CORE.0.P.B-149-chr3;pvalue=0.00525;qvalue=0.0223;sequence=GCGGGCGGGAGGGACGGGACGCG;
chr3	fimo	nucleotide_motif	15425401	15425423	22.7	-	.	Name=KMT2A.H12CORE.0.P.B_chr3-;Alias=;ID=KMT2A.H12CORE.0.P.B-150-chr3;pvalue=0.00533;qvalue=0.0225;sequence=CAGTGGGGTCACCACCCCTCTGG;
chr3	fimo	nucleotide_motif	15425765	15425787	22.6	+	.	Name=KMT2A.H12CORE.0.P.B_chr3+;Alias=;ID=KMT2A.H12CORE.0.P.B-151-chr3;pvalue=0.00544;qvalue=0.0228;sequence=GGCTGCCCCGTTCGGGGTGAGGG;
chr3	fimo	nucleotide_motif	15425802	15425824	22.6	+	.	Name=KMT2A.H12CORE.0.P.B_chr3+;Alias=;ID=KMT2A.H12CORE.0.P.B-152-chr3;pvalue=0.00548;qvalue=0.0229;sequence=CGAGGGGGCCGGAGGCCGGGACG;
chr3	fimo	nucleotide_motif	15425767	15425789	22.6	-	.	Name=KMT2A.H12CORE.0.P.B_chr3-;Alias=;ID=KMT2A.H12CORE.0.P.B-153-chr3;pvalue=0.00551;qvalue=0.0229;sequence=CCCCCTCACCCCGAACGGGGCAG;
chr3	fimo	nucleotide_motif	15425647	15425669	22.5	-	.	Name=KMT2A.H12CORE.0.P.B_chr3-;Alias=;ID=KMT2A.H12CORE.0.P.B-154-chr3;pvalue=0.00562;qvalue=0.0232;sequence=CCGACCAGCACCCCATCCTTCAC;
chr3	fimo	nucleotide_motif	15425741	15425763	22.4	-	.	Name=KMT2A.H12CORE.0.P.B_chr3-;Alias=;ID=KMT2A.H12CORE.0.P.B-155-chr3;pvalue=0.00573;qvalue=0.0235;sequence=CAGCCCTCCTGGCTGTCGATCCC;
chr3	fimo	nucleotide_motif	15425550	15425572	22.4	-	.	Name=KMT2A.H12CORE.0.P.B_chr3-;Alias=;ID=KMT2A.H12CORE.0.P.B-156-chr3;pvalue=0.00574;qvalue=0.0235;sequence=CTACTAGTCCTCTCCCTGCCCCG;
chr3	fimo	nucleotide_motif	15425627	15425649	22.3	-	.	Name=KMT2A.H12CORE.0.P.B_chr3-;Alias=;ID=KMT2A.H12CORE.0.P.B-157-chr3;pvalue=0.00586;qvalue=0.0236;sequence=CACCTAACCCCCGTCCTCCATCT;
chr3	fimo	nucleotide_motif	15425651	15425673	22	-	.	Name=KMT2A.H12CORE.0.P.B_chr3-;Alias=;ID=KMT2A.H12CORE.0.P.B-158-chr3;pvalue=0.00629;qvalue=0.0249;sequence=TCCTCCGACCAGCACCCCATCCT;
chr3	fimo	nucleotide_motif	15425398	15425420	21.9	-	.	Name=KMT2A.H12CORE.0.P.B_chr3-;Alias=;ID=KMT2A.H12CORE.0.P.B-159-chr3;pvalue=0.00643;qvalue=0.0252;sequence=TGGGGTCACCACCCCTCTGGGGC;
chr3	fimo	nucleotide_motif	15425399	15425421	21.8	-	.	Name=KMT2A.H12CORE.0.P.B_chr3-;Alias=;ID=KMT2A.H12CORE.0.P.B-160-chr3;pvalue=0.00659;qvalue=0.0255;sequence=GTGGGGTCACCACCCCTCTGGGG;
chr3	fimo	nucleotide_motif	15425754	15425776	21.8	-	.	Name=KMT2A.H12CORE.0.P.B_chr3-;Alias=;ID=KMT2A.H12CORE.0.P.B-161-chr3;pvalue=0.00666;qvalue=0.0256;sequence=AACGGGGCAGCCCCAGCCCTCCT;
chr3	fimo	nucleotide_motif	15425809	15425831	21.7	-	.	Name=KMT2A.H12CORE.0.P.B_chr3-;Alias=;ID=KMT2A.H12CORE.0.P.B-162-chr3;pvalue=0.00669;qvalue=0.0256;sequence=TTGCACTCGTCCCGGCCTCCGGC;
chr3	fimo	nucleotide_motif	15425363	15425385	21.7	+	.	Name=KMT2A.H12CORE.0.P.B_chr3+;Alias=;ID=KMT2A.H12CORE.0.P.B-163-chr3;pvalue=0.00676;qvalue=0.0257;sequence=ACACCGACCCTCCTCTGGCACCC;
chr3	fimo	nucleotide_motif	15425696	15425718	21.5	-	.	Name=KMT2A.H12CORE.0.P.B_chr3-;Alias=;ID=KMT2A.H12CORE.0.P.B-164-chr3;pvalue=0.00701;qvalue=0.0264;sequence=CGCCGCTGCCACCGTGAGTAAGT;
chr3	fimo	nucleotide_motif	15425791	15425813	21.5	+	.	Name=KMT2A.H12CORE.0.P.B_chr3+;Alias=;ID=KMT2A.H12CORE.0.P.B-165-chr3;pvalue=0.00701;qvalue=0.0264;sequence=GGCCGGGGGGCCGAGGGGGCCGG;
chr3	fimo	nucleotide_motif	15425781	15425803	21.4	+	.	Name=KMT2A.H12CORE.0.P.B_chr3+;Alias=;ID=KMT2A.H12CORE.0.P.B-166-chr3;pvalue=0.00721;qvalue=0.027;sequence=GTGAGGGGGAGGCCGGGGGGCCG;
chr3	fimo	nucleotide_motif	15425784	15425806	21.2	+	.	Name=KMT2A.H12CORE.0.P.B_chr3+;Alias=;ID=KMT2A.H12CORE.0.P.B-167-chr3;pvalue=0.00753;qvalue=0.0281;sequence=AGGGGGAGGCCGGGGGGCCGAGG;
chr3	fimo	nucleotide_motif	15425702	15425724	21.2	+	.	Name=KMT2A.H12CORE.0.P.B_chr3+;Alias=;ID=KMT2A.H12CORE.0.P.B-168-chr3;pvalue=0.00766;qvalue=0.0281;sequence=TCACGGTGGCAGCGGCGACACTC;
chr3	fimo	nucleotide_motif	15425761	15425783	21.1	+	.	Name=KMT2A.H12CORE.0.P.B_chr3+;Alias=;ID=KMT2A.H12CORE.0.P.B-169-chr3;pvalue=0.00768;qvalue=0.0281;sequence=CTGGGGCTGCCCCGTTCGGGGTG;
chr3	fimo	nucleotide_motif	15425862	15425884	21.1	-	.	Name=KMT2A.H12CORE.0.P.B_chr3-;Alias=;ID=KMT2A.H12CORE.0.P.B-170-chr3;pvalue=0.00768;qvalue=0.0281;sequence=GGCGGGCGGGAGGGACGGGACGC;
chr3	fimo	nucleotide_motif	15425738	15425760	21.1	-	.	Name=KMT2A.H12CORE.0.P.B_chr3-;Alias=;ID=KMT2A.H12CORE.0.P.B-171-chr3;pvalue=0.00775;qvalue=0.0282;sequence=CCCTCCTGGCTGTCGATCCCGGC;
chr3	fimo	nucleotide_motif	15425711	15425733	21	-	.	Name=KMT2A.H12CORE.0.P.B_chr3-;Alias=;ID=KMT2A.H12CORE.0.P.B-172-chr3;pvalue=0.00796;qvalue=0.0286;sequence=CTTAGACTGGAGTGTCGCCGCTG;
chr3	fimo	nucleotide_motif	15425406	15425428	21	-	.	Name=KMT2A.H12CORE.0.P.B_chr3-;Alias=;ID=KMT2A.H12CORE.0.P.B-173-chr3;pvalue=0.00798;qvalue=0.0286;sequence=CTGAACAGTGGGGTCACCACCCC;
chr3	fimo	nucleotide_motif	15425379	15425401	20.9	+	.	Name=KMT2A.H12CORE.0.P.B_chr3+;Alias=;ID=KMT2A.H12CORE.0.P.B-174-chr3;pvalue=0.00807;qvalue=0.0288;sequence=GGCACCCACCACGAGTTCAGCCC;
chr3	fimo	nucleotide_motif	15425739	15425761	20.7	-	.	Name=KMT2A.H12CORE.0.P.B_chr3-;Alias=;ID=KMT2A.H12CORE.0.P.B-175-chr3;pvalue=0.00852;qvalue=0.0303;sequence=GCCCTCCTGGCTGTCGATCCCGG;
chr3	fimo	nucleotide_motif	15425788	15425810	20.6	+	.	Name=KMT2A.H12CORE.0.P.B_chr3+;Alias=;ID=KMT2A.H12CORE.0.P.B-176-chr3;pvalue=0.00862;qvalue=0.0305;sequence=GGAGGCCGGGGGGCCGAGGGGGC;
chr3	fimo	nucleotide_motif	15425882	15425904	20.6	-	.	Name=KMT2A.H12CORE.0.P.B_chr3-;Alias=;ID=KMT2A.H12CORE.0.P.B-177-chr3;pvalue=0.00864;qvalue=0.0305;sequence=GAGCGGGATTCCGGGCCCCGGGC;
chr3	fimo	nucleotide_motif	15425697	15425719	20.5	+	.	Name=KMT2A.H12CORE.0.P.B_chr3+;Alias=;ID=KMT2A.H12CORE.0.P.B-178-chr3;pvalue=0.00898;qvalue=0.0313;sequence=CTTACTCACGGTGGCAGCGGCGA;
chr3	fimo	nucleotide_motif	15425372	15425394	20.5	+	.	Name=KMT2A.H12CORE.0.P.B_chr3+;Alias=;ID=KMT2A.H12CORE.0.P.B-179-chr3;pvalue=0.009;qvalue=0.0313;sequence=CTCCTCTGGCACCCACCACGAGT;
chr3	fimo	nucleotide_motif	15425612	15425634	20.4	-	.	Name=KMT2A.H12CORE.0.P.B_chr3-;Alias=;ID=KMT2A.H12CORE.0.P.B-180-chr3;pvalue=0.00908;qvalue=0.0314;sequence=CTCCATCTAGTCCCCGTCCACAC;
chr3	fimo	nucleotide_motif	15425654	15425676	20.3	-	.	Name=KMT2A.H12CORE.0.P.B_chr3-;Alias=;ID=KMT2A.H12CORE.0.P.B-181-chr3;pvalue=0.0093;qvalue=0.0317;sequence=CCATCCTCCGACCAGCACCCCAT;
chr3	fimo	nucleotide_motif	15425792	15425814	20.2	+	.	Name=KMT2A.H12CORE.0.P.B_chr3+;Alias=;ID=KMT2A.H12CORE.0.P.B-182-chr3;pvalue=0.00949;qvalue=0.0323;sequence=GCCGGGGGGCCGAGGGGGCCGGA;
chr3	fimo	nucleotide_motif	15425747	15425769	20.2	+	.	Name=KMT2A.H12CORE.0.P.B_chr3+;Alias=;ID=KMT2A.H12CORE.0.P.B-183-chr3;pvalue=0.00965;qvalue=0.0327;sequence=GACAGCCAGGAGGGCTGGGGCTG;
chr3	fimo	nucleotide_motif	15425764	15425786	20.1	+	.	Name=KMT2A.H12CORE.0.P.B_chr3+;Alias=;ID=KMT2A.H12CORE.0.P.B-184-chr3;pvalue=0.0097;qvalue=0.0327;sequence=GGGCTGCCCCGTTCGGGGTGAGG;
chr3	fimo	nucleotide_motif	15425390	15425412	20.1	-	.	Name=KMT2A.H12CORE.0.P.B_chr3-;Alias=;ID=KMT2A.H12CORE.0.P.B-185-chr3;pvalue=0.00976;qvalue=0.0328;sequence=CCACCCCTCTGGGGCTGAACTCG;
chr3	fimo	nucleotide_motif	15425700	15425722	20.1	+	.	Name=KMT2A.H12CORE.0.P.B_chr3+;Alias=;ID=KMT2A.H12CORE.0.P.B-186-chr3;pvalue=0.00985;qvalue=0.0329;sequence=ACTCACGGTGGCAGCGGCGACAC;
chr3	fimo	nucleotide_motif	15425694	15425716	20	+	.	Name=KMT2A.H12CORE.0.P.B_chr3+;Alias=;ID=KMT2A.H12CORE.0.P.B-187-chr3;pvalue=0.00999;qvalue=0.0329;sequence=CCACTTACTCACGGTGGCAGCGG;
chr3	fimo	nucleotide_motif	15425766	15425788	20	-	.	Name=KMT2A.H12CORE.0.P.B_chr3-;Alias=;ID=KMT2A.H12CORE.0.P.B-188-chr3;pvalue=0.00999;qvalue=0.0329;sequence=CCCCTCACCCCGAACGGGGCAGC;
chr3	fimo	nucleotide_motif	15425789	15425811	19.9	+	.	Name=KMT2A.H12CORE.0.P.B_chr3+;Alias=;ID=KMT2A.H12CORE.0.P.B-189-chr3;pvalue=0.0102;qvalue=0.0334;sequence=GAGGCCGGGGGGCCGAGGGGGCC;
chr3	fimo	nucleotide_motif	15425675	15425697	19.9	+	.	Name=KMT2A.H12CORE.0.P.B_chr3+;Alias=;ID=KMT2A.H12CORE.0.P.B-190-chr3;pvalue=0.0102;qvalue=0.0334;sequence=GGCTAAAGTCCTCCCAGCCCCAC;
chr3	fimo	nucleotide_motif	15425645	15425667	19.7	-	.	Name=KMT2A.H12CORE.0.P.B_chr3-;Alias=;ID=KMT2A.H12CORE.0.P.B-191-chr3;pvalue=0.0108;qvalue=0.0349;sequence=GACCAGCACCCCATCCTTCACCT;
chr3	fimo	nucleotide_motif	15425655	15425677	19.6	-	.	Name=KMT2A.H12CORE.0.P.B_chr3-;Alias=;ID=KMT2A.H12CORE.0.P.B-192-chr3;pvalue=0.011;qvalue=0.0349;sequence=GCCATCCTCCGACCAGCACCCCA;
chr3	fimo	nucleotide_motif	15425797	15425819	19.6	+	.	Name=KMT2A.H12CORE.0.P.B_chr3+;Alias=;ID=KMT2A.H12CORE.0.P.B-193-chr3;pvalue=0.011;qvalue=0.0349;sequence=GGGGCCGAGGGGGCCGGAGGCCG;
chr3	fimo	nucleotide_motif	15425794	15425816	19.5	+	.	Name=KMT2A.H12CORE.0.P.B_chr3+;Alias=;ID=KMT2A.H12CORE.0.P.B-194-chr3;pvalue=0.0112;qvalue=0.0352;sequence=CGGGGGGCCGAGGGGGCCGGAGG;
chr3	fimo	nucleotide_motif	15425541	15425563	19.5	-	.	Name=KMT2A.H12CORE.0.P.B_chr3-;Alias=;ID=KMT2A.H12CORE.0.P.B-195-chr3;pvalue=0.0112;qvalue=0.0352;sequence=CTCTCCCTGCCCCGGAAAATCCC;
chr3	fimo	nucleotide_motif	15425404	15425426	19.5	-	.	Name=KMT2A.H12CORE.0.P.B_chr3-;Alias=;ID=KMT2A.H12CORE.0.P.B-196-chr3;pvalue=0.0113;qvalue=0.0355;sequence=GAACAGTGGGGTCACCACCCCTC;
chr3	fimo	nucleotide_motif	15425711	15425733	19.4	+	.	Name=KMT2A.H12CORE.0.P.B_chr3+;Alias=;ID=KMT2A.H12CORE.0.P.B-197-chr3;pvalue=0.0115;qvalue=0.0358;sequence=CAGCGGCGACACTCCAGTCTAAG;
chr3	fimo	nucleotide_motif	15425594	15425616	19.3	-	.	Name=KMT2A.H12CORE.0.P.B_chr3-;Alias=;ID=KMT2A.H12CORE.0.P.B-198-chr3;pvalue=0.0116;qvalue=0.0358;sequence=CACACCTTCCTCACCAAACTCCC;
chr3	fimo	nucleotide_motif	15425768	15425790	19.3	-	.	Name=KMT2A.H12CORE.0.P.B_chr3-;Alias=;ID=KMT2A.H12CORE.0.P.B-199-chr3;pvalue=0.0117;qvalue=0.0358;sequence=TCCCCCTCACCCCGAACGGGGCA;
chr3	fimo	nucleotide_motif	15425779	15425801	19.3	+	.	Name=KMT2A.H12CORE.0.P.B_chr3+;Alias=;ID=KMT2A.H12CORE.0.P.B-200-chr3;pvalue=0.0119;qvalue=0.036;sequence=GGGTGAGGGGGAGGCCGGGGGGC;
chr3	fimo	nucleotide_motif	15425744	15425766	19.2	-	.	Name=KMT2A.H12CORE.0.P.B_chr3-;Alias=;ID=KMT2A.H12CORE.0.P.B-201-chr3;pvalue=0.0119;qvalue=0.036;sequence=CCCCAGCCCTCCTGGCTGTCGAT;
chr3	fimo	nucleotide_motif	15425637	15425659	19.2	-	.	Name=KMT2A.H12CORE.0.P.B_chr3-;Alias=;ID=KMT2A.H12CORE.0.P.B-202-chr3;pvalue=0.0119;qvalue=0.036;sequence=CCCCATCCTTCACCTAACCCCCG;
chr3	fimo	nucleotide_motif	15425396	15425418	19.2	-	.	Name=KMT2A.H12CORE.0.P.B_chr3-;Alias=;ID=KMT2A.H12CORE.0.P.B-203-chr3;pvalue=0.012;qvalue=0.0361;sequence=GGGTCACCACCCCTCTGGGGCTG;
chr3	fimo	nucleotide_motif	15425785	15425807	19.2	+	.	Name=KMT2A.H12CORE.0.P.B_chr3+;Alias=;ID=KMT2A.H12CORE.0.P.B-204-chr3;pvalue=0.0121;qvalue=0.0364;sequence=GGGGGAGGCCGGGGGGCCGAGGG;
chr3	fimo	nucleotide_motif	15425782	15425804	19.1	+	.	Name=KMT2A.H12CORE.0.P.B_chr3+;Alias=;ID=KMT2A.H12CORE.0.P.B-205-chr3;pvalue=0.0123;qvalue=0.0365;sequence=TGAGGGGGAGGCCGGGGGGCCGA;
chr3	fimo	nucleotide_motif	15425397	15425419	19.1	-	.	Name=KMT2A.H12CORE.0.P.B_chr3-;Alias=;ID=KMT2A.H12CORE.0.P.B-206-chr3;pvalue=0.0124;qvalue=0.0365;sequence=GGGGTCACCACCCCTCTGGGGCT;
chr3	fimo	nucleotide_motif	15425803	15425825	19.1	+	.	Name=KMT2A.H12CORE.0.P.B_chr3+;Alias=;ID=KMT2A.H12CORE.0.P.B-207-chr3;pvalue=0.0124;qvalue=0.0365;sequence=GAGGGGGCCGGAGGCCGGGACGA;
chr3	fimo	nucleotide_motif	15425854	15425876	19	+	.	Name=KMT2A.H12CORE.0.P.B_chr3+;Alias=;ID=KMT2A.H12CORE.0.P.B-208-chr3;pvalue=0.0126;qvalue=0.037;sequence=ACTGCACCGcgtcccgtccctcc;
chr3	fimo	nucleotide_motif	15425751	15425773	18.9	-	.	Name=KMT2A.H12CORE.0.P.B_chr3-;Alias=;ID=KMT2A.H12CORE.0.P.B-209-chr3;pvalue=0.0128;qvalue=0.0374;sequence=GGGGCAGCCCCAGCCCTCCTGGC;
chr3	fimo	nucleotide_motif	15425771	15425793	18.9	-	.	Name=KMT2A.H12CORE.0.P.B_chr3-;Alias=;ID=KMT2A.H12CORE.0.P.B-210-chr3;pvalue=0.0129;qvalue=0.0375;sequence=GCCTCCCCCTCACCCCGAACGGG;
chr3	fimo	nucleotide_motif	15425820	15425842	18.9	-	.	Name=KMT2A.H12CORE.0.P.B_chr3-;Alias=;ID=KMT2A.H12CORE.0.P.B-211-chr3;pvalue=0.0129;qvalue=0.0375;sequence=CCCTGCCAATATTGCACTCGTCC;
chr3	fimo	nucleotide_motif	15425722	15425744	18.8	+	.	Name=KMT2A.H12CORE.0.P.B_chr3+;Alias=;ID=KMT2A.H12CORE.0.P.B-212-chr3;pvalue=0.0131;qvalue=0.0377;sequence=CTCCAGTCTAAGAGCAGCCGGGA;
chr3	fimo	nucleotide_motif	15425631	15425653	18.8	-	.	Name=KMT2A.H12CORE.0.P.B_chr3-;Alias=;ID=KMT2A.H12CORE.0.P.B-213-chr3;pvalue=0.0133;qvalue=0.0382;sequence=CCTTCACCTAACCCCCGTCCTCC;
chr3	fimo	nucleotide_motif	15425313	15425335	18.7	+	.	Name=KMT2A.H12CORE.0.P.B_chr3+;Alias=;ID=KMT2A.H12CORE.0.P.B-214-chr3;pvalue=0.0134;qvalue=0.0384;sequence=CTCGGGCCTTGGGGTCTATCCTG;
chr3	fimo	nucleotide_motif	15425642	15425664	18.7	-	.	Name=KMT2A.H12CORE.0.P.B_chr3-;Alias=;ID=KMT2A.H12CORE.0.P.B-215-chr3;pvalue=0.0135;qvalue=0.0384;sequence=CAGCACCCCATCCTTCACCTAAC;
chr3	fimo	nucleotide_motif	15425407	15425429	18.5	+	.	Name=KMT2A.H12CORE.0.P.B_chr3+;Alias=;ID=KMT2A.H12CORE.0.P.B-216-chr3;pvalue=0.0142;qvalue=0.0397;sequence=GGGTGGTGACCCCACTGTTCAGG;
chr3	fimo	nucleotide_motif	15425772	15425794	18.4	+	.	Name=KMT2A.H12CORE.0.P.B_chr3+;Alias=;ID=KMT2A.H12CORE.0.P.B-217-chr3;pvalue=0.0143;qvalue=0.0398;sequence=CCGTTCGGGGTGAGGGGGAGGCC;
chr3	fimo	nucleotide_motif	15425399	15425421	18.3	+	.	Name=KMT2A.H12CORE.0.P.B_chr3+;Alias=;ID=KMT2A.H12CORE.0.P.B-218-chr3;pvalue=0.0146;qvalue=0.0404;sequence=CCCCAGAGGGGTGGTGACCCCAC;
chr3	fimo	nucleotide_motif	15425683	15425705	18.1	+	.	Name=KMT2A.H12CORE.0.P.B_chr3+;Alias=;ID=KMT2A.H12CORE.0.P.B-219-chr3;pvalue=0.0154;qvalue=0.042;sequence=TCCTCCCAGCCCCACTTACTCAC;
chr3	fimo	nucleotide_motif	15425868	15425890	18.1	-	.	Name=KMT2A.H12CORE.0.P.B_chr3-;Alias=;ID=KMT2A.H12CORE.0.P.B-220-chr3;pvalue=0.0154;qvalue=0.042;sequence=GCCCCGGGCGGGCGGGAGGGACG;
chr3	fimo	nucleotide_motif	15425639	15425661	18.1	-	.	Name=KMT2A.H12CORE.0.P.B_chr3-;Alias=;ID=KMT2A.H12CORE.0.P.B-221-chr3;pvalue=0.0155;qvalue=0.042;sequence=CACCCCATCCTTCACCTAACCCC;
chr3	fimo	nucleotide_motif	15425857	15425879	18	-	.	Name=KMT2A.H12CORE.0.P.B_chr3-;Alias=;ID=KMT2A.H12CORE.0.P.B-222-chr3;pvalue=0.0158;qvalue=0.0424;sequence=GCGGGAGGGACGGGACGCGGTGC;
chr3	fimo	nucleotide_motif	15425388	15425410	18	+	.	Name=KMT2A.H12CORE.0.P.B_chr3+;Alias=;ID=KMT2A.H12CORE.0.P.B-223-chr3;pvalue=0.0158;qvalue=0.0424;sequence=CACGAGTTCAGCCCCAGAGGGGT;
chr3	fimo	nucleotide_motif	15425855	15425877	18	-	.	Name=KMT2A.H12CORE.0.P.B_chr3-;Alias=;ID=KMT2A.H12CORE.0.P.B-224-chr3;pvalue=0.0159;qvalue=0.0424;sequence=GGGAGGGACGGGACGCGGTGCAG;
chr3	fimo	nucleotide_motif	15425655	15425677	17.8	+	.	Name=KMT2A.H12CORE.0.P.B_chr3+;Alias=;ID=KMT2A.H12CORE.0.P.B-225-chr3;pvalue=0.0164;qvalue=0.0433;sequence=TGGGGTGCTGGTCGGAGGATGGC;
chr3	fimo	nucleotide_motif	15425617	15425639	17.8	-	.	Name=KMT2A.H12CORE.0.P.B_chr3-;Alias=;ID=KMT2A.H12CORE.0.P.B-226-chr3;pvalue=0.0165;qvalue=0.0433;sequence=CCGTCCTCCATCTAGTCCCCGTC;
chr3	fimo	nucleotide_motif	15425814	15425836	17.8	-	.	Name=KMT2A.H12CORE.0.P.B_chr3-;Alias=;ID=KMT2A.H12CORE.0.P.B-227-chr3;pvalue=0.0165;qvalue=0.0433;sequence=CAATATTGCACTCGTCCCGGCCT;
chr3	fimo	nucleotide_motif	15425706	15425728	17.8	+	.	Name=KMT2A.H12CORE.0.P.B_chr3+;Alias=;ID=KMT2A.H12CORE.0.P.B-228-chr3;pvalue=0.0165;qvalue=0.0433;sequence=GGTGGCAGCGGCGACACTCCAGT;
chr3	fimo	nucleotide_motif	15425592	15425614	17.8	-	.	Name=KMT2A.H12CORE.0.P.B_chr3-;Alias=;ID=KMT2A.H12CORE.0.P.B-229-chr3;pvalue=0.0166;qvalue=0.0435;sequence=CACCTTCCTCACCAAACTCCCTC;
chr3	fimo	nucleotide_motif	15425621	15425643	17.8	-	.	Name=KMT2A.H12CORE.0.P.B_chr3-;Alias=;ID=KMT2A.H12CORE.0.P.B-230-chr3;pvalue=0.0167;qvalue=0.0436;sequence=ACCCCCGTCCTCCATCTAGTCCC;
chr3	fimo	nucleotide_motif	15425624	15425646	17.7	-	.	Name=KMT2A.H12CORE.0.P.B_chr3-;Alias=;ID=KMT2A.H12CORE.0.P.B-231-chr3;pvalue=0.0171;qvalue=0.0443;sequence=CTAACCCCCGTCCTCCATCTAGT;
chr3	fimo	nucleotide_motif	15425401	15425423	17.7	+	.	Name=KMT2A.H12CORE.0.P.B_chr3+;Alias=;ID=KMT2A.H12CORE.0.P.B-232-chr3;pvalue=0.0171;qvalue=0.0443;sequence=CCAGAGGGGTGGTGACCCCACTG;
chr3	fimo	nucleotide_motif	15425736	15425758	17.6	-	.	Name=KMT2A.H12CORE.0.P.B_chr3-;Alias=;ID=KMT2A.H12CORE.0.P.B-233-chr3;pvalue=0.0174;qvalue=0.0448;sequence=CTCCTGGCTGTCGATCCCGGCTG;
chr3	fimo	nucleotide_motif	15425552	15425574	17.6	-	.	Name=KMT2A.H12CORE.0.P.B_chr3-;Alias=;ID=KMT2A.H12CORE.0.P.B-234-chr3;pvalue=0.0175;qvalue=0.0449;sequence=TTCTACTAGTCCTCTCCCTGCCC;
chr3	fimo	nucleotide_motif	15425808	15425830	17.3	+	.	Name=KMT2A.H12CORE.0.P.B_chr3+;Alias=;ID=KMT2A.H12CORE.0.P.B-235-chr3;pvalue=0.0184;qvalue=0.047;sequence=GGCCGGAGGCCGGGACGAGTGCA;
chr3	fimo	nucleotide_motif	15425728	15425750	17.2	-	.	Name=KMT2A.H12CORE.0.P.B_chr3-;Alias=;ID=KMT2A.H12CORE.0.P.B-236-chr3;pvalue=0.0189;qvalue=0.048;sequence=TGTCGATCCCGGCTGCTCTTAGA;
chr3	fimo	nucleotide_motif	15425315	15425337	17.2	+	.	Name=KMT2A.H12CORE.0.P.B_chr3+;Alias=;ID=KMT2A.H12CORE.0.P.B-237-chr3;pvalue=0.0192;qvalue=0.0486;sequence=CGGGCCTTGGGGTCTATCCTGGA;
chr3	fimo	nucleotide_motif	15425378	15425400	17.1	-	.	Name=KMT2A.H12CORE.0.P.B_chr3-;Alias=;ID=KMT2A.H12CORE.0.P.B-238-chr3;pvalue=0.0193;qvalue=0.0486;sequence=GGCTGAACTCGTGGTGGGTGCCA;
chr3	fimo	nucleotide_motif	15425366	15425388	17.1	-	.	Name=KMT2A.H12CORE.0.P.B_chr3-;Alias=;ID=KMT2A.H12CORE.0.P.B-239-chr3;pvalue=0.0194;qvalue=0.0486;sequence=GGTGGGTGCCAGAGGAGGGTCGG;
chr3	fimo	nucleotide_motif	15425310	15425332	17.1	+	.	Name=KMT2A.H12CORE.0.P.B_chr3+;Alias=;ID=KMT2A.H12CORE.0.P.B-240-chr3;pvalue=0.0196;qvalue=0.0491;sequence=ACCCTCGGGCCTTGGGGTCTATC;
chr3	fimo	nucleotide_motif	15425376	15425398	17.1	+	.	Name=KMT2A.H12CORE.0.P.B_chr3+;Alias=;ID=KMT2A.H12CORE.0.P.B-241-chr3;pvalue=0.0197;qvalue=0.0491;sequence=TCTGGCACCCACCACGAGTTCAG;
chr3	fimo	nucleotide_motif	15425858	15425880	17	-	.	Name=KMT2A.H12CORE.0.P.B_chr3-;Alias=;ID=KMT2A.H12CORE.0.P.B-242-chr3;pvalue=0.0198;qvalue=0.0491;sequence=GGCGGGAGGGACGGGACGCGGTG;
chr3	fimo	nucleotide_motif	15425756	15425778	17	-	.	Name=KMT2A.H12CORE.0.P.B_chr3-;Alias=;ID=KMT2A.H12CORE.0.P.B-243-chr3;pvalue=0.0199;qvalue=0.0491;sequence=CGAACGGGGCAGCCCCAGCCCTC;
chr3	fimo	nucleotide_motif	15425674	15425696	17	-	.	Name=KMT2A.H12CORE.0.P.B_chr3-;Alias=;ID=KMT2A.H12CORE.0.P.B-244-chr3;pvalue=0.0201;qvalue=0.0493;sequence=TGGGGCTGGGAGGACTTTAGCCA;
chr3	fimo	nucleotide_motif	15425613	15425635	16.9	-	.	Name=KMT2A.H12CORE.0.P.B_chr3-;Alias=;ID=KMT2A.H12CORE.0.P.B-245-chr3;pvalue=0.0203;qvalue=0.0496;sequence=CCTCCATCTAGTCCCCGTCCACA;
chr3	fimo	nucleotide_motif	15425786	15425808	16.9	+	.	Name=KMT2A.H12CORE.0.P.B_chr3+;Alias=;ID=KMT2A.H12CORE.0.P.B-246-chr3;pvalue=0.0203;qvalue=0.0496;sequence=GGGGAGGCCGGGGGGCCGAGGGG;
chr3	fimo	nucleotide_motif	15416408	15416420	45.3	-	.	Name=MAZ.H12CORE.0.P.B_chr3-;Alias=;ID=MAZ.H12CORE.0.P.B-1-chr3;pvalue=2.97e-05;qvalue=0.00604;sequence=CAGGGGTGGGGCA;
chr3	fimo	nucleotide_motif	15416596	15416608	44.6	-	.	Name=MAZ.H12CORE.0.P.B_chr3-;Alias=;ID=MAZ.H12CORE.0.P.B-2-chr3;pvalue=3.43e-05;qvalue=0.00604;sequence=GGGGGCAGGCGGA;
chr3	fimo	nucleotide_motif	15416593	15416605	39.4	-	.	Name=MAZ.H12CORE.0.P.B_chr3-;Alias=;ID=MAZ.H12CORE.0.P.B-3-chr3;pvalue=0.000116;qvalue=0.0125;sequence=GGCAGGCGGAAGG;
chr3	fimo	nucleotide_motif	15416427	15416439	37.5	+	.	Name=MAZ.H12CORE.0.P.B_chr3+;Alias=;ID=MAZ.H12CORE.0.P.B-4-chr3;pvalue=0.000176;qvalue=0.0149;sequence=CAGAGGAGAGGGC;
chr3	fimo	nucleotide_motif	15416597	15416609	34.7	-	.	Name=MAZ.H12CORE.0.P.B_chr3-;Alias=;ID=MAZ.H12CORE.0.P.B-5-chr3;pvalue=0.000336;qvalue=0.0225;sequence=GGGGGGCAGGCGG;
chr3	fimo	nucleotide_motif	15416433	15416445	34.4	+	.	Name=MAZ.H12CORE.0.P.B_chr3+;Alias=;ID=MAZ.H12CORE.0.P.B-6-chr3;pvalue=0.000363;qvalue=0.023;sequence=AGAGGGCGGGCCT;
chr3	fimo	nucleotide_motif	15416389	15416401	34.1	+	.	Name=MAZ.H12CORE.0.P.B_chr3+;Alias=;ID=MAZ.H12CORE.0.P.B-7-chr3;pvalue=0.000391;qvalue=0.023;sequence=ATGGGGTGGGGAT;
chr3	fimo	nucleotide_motif	15416612	15416624	33.1	+	.	Name=MAZ.H12CORE.0.P.B_chr3+;Alias=;ID=MAZ.H12CORE.0.P.B-8-chr3;pvalue=0.000491;qvalue=0.0256;sequence=GCAGGGTGGTGTC;
chr3	fimo	nucleotide_motif	15416589	15416601	31.3	-	.	Name=MAZ.H12CORE.0.P.B_chr3-;Alias=;ID=MAZ.H12CORE.0.P.B-9-chr3;pvalue=0.000739;qvalue=0.0347;sequence=GGCGGAAGGTGGA;
chr3	fimo	nucleotide_motif	15416475	15416487	29.2	-	.	Name=MAZ.H12CORE.0.P.B_chr3-;Alias=;ID=MAZ.H12CORE.0.P.B-10-chr3;pvalue=0.00121;qvalue=0.047;sequence=GCCAGGCAGGGAT;
chr3	fimo	nucleotide_motif	15416429	15416441	28.9	+	.	Name=MAZ.H12CORE.0.P.B_chr3+;Alias=;ID=MAZ.H12CORE.0.P.B-11-chr3;pvalue=0.0013;qvalue=0.047;sequence=GAGGAGAGGGCGG;
chr3	fimo	nucleotide_motif	15416474	15416486	28.7	-	.	Name=MAZ.H12CORE.0.P.B_chr3-;Alias=;ID=MAZ.H12CORE.0.P.B-12-chr3;pvalue=0.00133;qvalue=0.047;sequence=CCAGGCAGGGATG;
chr3	fimo	nucleotide_motif	15425872	15425884	53.5	-	.	Name=MAZ.H12CORE.0.P.B_chr3-;Alias=;ID=MAZ.H12CORE.0.P.B-1-chr3;pvalue=4.46e-06;qvalue=0.00335;sequence=GGCGGGCGGGAGG;
chr3	fimo	nucleotide_motif	15425868	15425880	51.9	-	.	Name=MAZ.H12CORE.0.P.B_chr3-;Alias=;ID=MAZ.H12CORE.0.P.B-2-chr3;pvalue=6.49e-06;qvalue=0.00335;sequence=GGCGGGAGGGACG;
chr3	fimo	nucleotide_motif	15425805	15425817	51.1	+	.	Name=MAZ.H12CORE.0.P.B_chr3+;Alias=;ID=MAZ.H12CORE.0.P.B-3-chr3;pvalue=7.82e-06;qvalue=0.00335;sequence=GGGGGCCGGAGGC;
chr3	fimo	nucleotide_motif	15425788	15425800	50.2	+	.	Name=MAZ.H12CORE.0.P.B_chr3+;Alias=;ID=MAZ.H12CORE.0.P.B-4-chr3;pvalue=9.5e-06;qvalue=0.00335;sequence=GGAGGCCGGGGGG;
chr3	fimo	nucleotide_motif	15425778	15425790	48	+	.	Name=MAZ.H12CORE.0.P.B_chr3+;Alias=;ID=MAZ.H12CORE.0.P.B-5-chr3;pvalue=1.57e-05;qvalue=0.00443;sequence=GGGGTGAGGGGGA;
chr3	fimo	nucleotide_motif	15425550	15425562	44.8	+	.	Name=MAZ.H12CORE.0.P.B_chr3+;Alias=;ID=MAZ.H12CORE.0.P.B-6-chr3;pvalue=3.28e-05;qvalue=0.00604;sequence=CGGGGCAGGGAGA;
chr3	fimo	nucleotide_motif	15425755	15425767	42.4	+	.	Name=MAZ.H12CORE.0.P.B_chr3+;Alias=;ID=MAZ.H12CORE.0.P.B-7-chr3;pvalue=5.78e-05;qvalue=0.00905;sequence=GGAGGGCTGGGGC;
chr3	fimo	nucleotide_motif	15425798	15425810	41.1	+	.	Name=MAZ.H12CORE.0.P.B_chr3+;Alias=;ID=MAZ.H12CORE.0.P.B-8-chr3;pvalue=7.68e-05;qvalue=0.0108;sequence=GGGCCGAGGGGGC;
chr3	fimo	nucleotide_motif	15425812	15425824	40.5	+	.	Name=MAZ.H12CORE.0.P.B_chr3+;Alias=;ID=MAZ.H12CORE.0.P.B-9-chr3;pvalue=8.9e-05;qvalue=0.0114;sequence=GGAGGCCGGGACG;
chr3	fimo	nucleotide_motif	15425554	15425566	40.1	+	.	Name=MAZ.H12CORE.0.P.B_chr3+;Alias=;ID=MAZ.H12CORE.0.P.B-10-chr3;pvalue=9.77e-05;qvalue=0.0115;sequence=GCAGGGAGAGGAC;
chr3	fimo	nucleotide_motif	15425404	15425416	37.8	+	.	Name=MAZ.H12CORE.0.P.B_chr3+;Alias=;ID=MAZ.H12CORE.0.P.B-11-chr3;pvalue=0.000165;qvalue=0.0149;sequence=GAGGGGTGGTGAC;
chr3	fimo	nucleotide_motif	15425796	15425808	37.7	+	.	Name=MAZ.H12CORE.0.P.B_chr3+;Alias=;ID=MAZ.H12CORE.0.P.B-12-chr3;pvalue=0.000169;qvalue=0.0149;sequence=GGGGGCCGAGGGG;
chr3	fimo	nucleotide_motif	15425756	15425768	37.5	+	.	Name=MAZ.H12CORE.0.P.B_chr3+;Alias=;ID=MAZ.H12CORE.0.P.B-13-chr3;pvalue=0.000179;qvalue=0.0149;sequence=GAGGGCTGGGGCT;
chr3	fimo	nucleotide_motif	15425631	15425643	37	+	.	Name=MAZ.H12CORE.0.P.B_chr3+;Alias=;ID=MAZ.H12CORE.0.P.B-14-chr3;pvalue=0.0002;qvalue=0.0157;sequence=GGAGGACGGGGGT;
chr3	fimo	nucleotide_motif	15425864	15425876	36.5	-	.	Name=MAZ.H12CORE.0.P.B_chr3-;Alias=;ID=MAZ.H12CORE.0.P.B-15-chr3;pvalue=0.000224;qvalue=0.0167;sequence=GGAGGGACGGGAC;
chr3	fimo	nucleotide_motif	15425549	15425561	35	+	.	Name=MAZ.H12CORE.0.P.B_chr3+;Alias=;ID=MAZ.H12CORE.0.P.B-16-chr3;pvalue=0.000314;qvalue=0.0221;sequence=CCGGGGCAGGGAG;
chr3	fimo	nucleotide_motif	15425795	15425807	34.2	+	.	Name=MAZ.H12CORE.0.P.B_chr3+;Alias=;ID=MAZ.H12CORE.0.P.B-17-chr3;pvalue=0.000381;qvalue=0.023;sequence=GGGGGGCCGAGGG;
chr3	fimo	nucleotide_motif	15425784	15425796	33.6	+	.	Name=MAZ.H12CORE.0.P.B_chr3+;Alias=;ID=MAZ.H12CORE.0.P.B-18-chr3;pvalue=0.000432;qvalue=0.0238;sequence=AGGGGGAGGCCGG;
chr3	fimo	nucleotide_motif	15425876	15425888	33.6	-	.	Name=MAZ.H12CORE.0.P.B_chr3-;Alias=;ID=MAZ.H12CORE.0.P.B-19-chr3;pvalue=0.00044;qvalue=0.0238;sequence=CCCGGGCGGGCGG;
chr3	fimo	nucleotide_motif	15425787	15425799	32.8	+	.	Name=MAZ.H12CORE.0.P.B_chr3+;Alias=;ID=MAZ.H12CORE.0.P.B-20-chr3;pvalue=0.00052;qvalue=0.0262;sequence=GGGAGGCCGGGGG;
chr3	fimo	nucleotide_motif	15425804	15425816	31.4	+	.	Name=MAZ.H12CORE.0.P.B_chr3+;Alias=;ID=MAZ.H12CORE.0.P.B-21-chr3;pvalue=0.000723;qvalue=0.0347;sequence=AGGGGGCCGGAGG;
chr3	fimo	nucleotide_motif	15425684	15425696	31.2	-	.	Name=MAZ.H12CORE.0.P.B_chr3-;Alias=;ID=MAZ.H12CORE.0.P.B-22-chr3;pvalue=0.000765;qvalue=0.0348;sequence=TGGGGCTGGGAGG;
chr3	fimo	nucleotide_motif	15425706	15425718	30.4	+	.	Name=MAZ.H12CORE.0.P.B_chr3+;Alias=;ID=MAZ.H12CORE.0.P.B-23-chr3;pvalue=0.00092;qvalue=0.0405;sequence=GGTGGCAGCGGCG;
chr3	fimo	nucleotide_motif	15425705	15425717	29.6	+	.	Name=MAZ.H12CORE.0.P.B_chr3+;Alias=;ID=MAZ.H12CORE.0.P.B-24-chr3;pvalue=0.0011;qvalue=0.0457;sequence=CGGTGGCAGCGGC;
chr3	fimo	nucleotide_motif	15425863	15425875	29.5	-	.	Name=MAZ.H12CORE.0.P.B_chr3-;Alias=;ID=MAZ.H12CORE.0.P.B-25-chr3;pvalue=0.00112;qvalue=0.0457;sequence=GAGGGACGGGACG;
chr3	fimo	nucleotide_motif	15425607	15425619	29.4	+	.	Name=MAZ.H12CORE.0.P.B_chr3+;Alias=;ID=MAZ.H12CORE.0.P.B-26-chr3;pvalue=0.00113;qvalue=0.0457;sequence=GGAAGGTGTGGAC;
chr3	fimo	nucleotide_motif	15425776	15425788	29	+	.	Name=MAZ.H12CORE.0.P.B_chr3+;Alias=;ID=MAZ.H12CORE.0.P.B-27-chr3;pvalue=0.00127;qvalue=0.047;sequence=TCGGGGTGAGGGG;
chr3	fimo	nucleotide_motif	15425367	15425379	28.7	-	.	Name=MAZ.H12CORE.0.P.B_chr3-;Alias=;ID=MAZ.H12CORE.0.P.B-28-chr3;pvalue=0.00133;qvalue=0.047;sequence=CAGAGGAGGGTCG;
chr3	fimo	nucleotide_motif	15416588	15416608	44.7	-	.	Name=MAZ.H12CORE.1.P.B_chr3-;Alias=;ID=MAZ.H12CORE.1.P.B-1-chr3;pvalue=3.35e-05;qvalue=0.00321;sequence=GGGGGCAGGCGGAAGGTGGAC;
chr3	fimo	nucleotide_motif	15416585	15416605	44.7	-	.	Name=MAZ.H12CORE.1.P.B_chr3-;Alias=;ID=MAZ.H12CORE.1.P.B-2-chr3;pvalue=3.39e-05;qvalue=0.00321;sequence=GGCAGGCGGAAGGTGGACAAG;
chr3	fimo	nucleotide_motif	15416589	15416609	44.4	-	.	Name=MAZ.H12CORE.1.P.B_chr3-;Alias=;ID=MAZ.H12CORE.1.P.B-3-chr3;pvalue=3.65e-05;qvalue=0.00321;sequence=GGGGGGCAGGCGGAAGGTGGA;
chr3	fimo	nucleotide_motif	15416389	15416409	42.6	+	.	Name=MAZ.H12CORE.1.P.B_chr3+;Alias=;ID=MAZ.H12CORE.1.P.B-4-chr3;pvalue=5.48e-05;qvalue=0.00399;sequence=ATGGGGTGGGGATAACGGATG;
chr3	fimo	nucleotide_motif	15416578	15416598	35.4	-	.	Name=MAZ.H12CORE.1.P.B_chr3-;Alias=;ID=MAZ.H12CORE.1.P.B-5-chr3;pvalue=0.000289;qvalue=0.0122;sequence=GGAAGGTGGACAAGAGATAGA;
chr3	fimo	nucleotide_motif	15416427	15416447	33.5	+	.	Name=MAZ.H12CORE.1.P.B_chr3+;Alias=;ID=MAZ.H12CORE.1.P.B-6-chr3;pvalue=0.000449;qvalue=0.0144;sequence=CAGAGGAGAGGGCGGGCCTTA;
chr3	fimo	nucleotide_motif	15416419	15416439	33.1	+	.	Name=MAZ.H12CORE.1.P.B_chr3+;Alias=;ID=MAZ.H12CORE.1.P.B-7-chr3;pvalue=0.000486;qvalue=0.0145;sequence=TGAAGGCTCAGAGGAGAGGGC;
chr3	fimo	nucleotide_motif	15416623	15416643	32	-	.	Name=MAZ.H12CORE.1.P.B_chr3-;Alias=;ID=MAZ.H12CORE.1.P.B-8-chr3;pvalue=0.000632;qvalue=0.017;sequence=GAGAGTAGAGGCCAAAGAGGA;
chr3	fimo	nucleotide_motif	15416591	15416611	32	-	.	Name=MAZ.H12CORE.1.P.B_chr3-;Alias=;ID=MAZ.H12CORE.1.P.B-9-chr3;pvalue=0.000634;qvalue=0.017;sequence=TTGGGGGGCAGGCGGAAGGTG;
chr3	fimo	nucleotide_motif	15416424	15416444	30.9	+	.	Name=MAZ.H12CORE.1.P.B_chr3+;Alias=;ID=MAZ.H12CORE.1.P.B-10-chr3;pvalue=0.000812;qvalue=0.019;sequence=GCTCAGAGGAGAGGGCGGGCC;
chr3	fimo	nucleotide_motif	15416624	15416644	30.7	-	.	Name=MAZ.H12CORE.1.P.B_chr3-;Alias=;ID=MAZ.H12CORE.1.P.B-11-chr3;pvalue=0.000856;qvalue=0.0197;sequence=CGAGAGTAGAGGCCAAAGAGG;
chr3	fimo	nucleotide_motif	15416433	15416453	30.5	+	.	Name=MAZ.H12CORE.1.P.B_chr3+;Alias=;ID=MAZ.H12CORE.1.P.B-12-chr3;pvalue=0.000896;qvalue=0.0201;sequence=AGAGGGCGGGCCTTAGCATTT;
chr3	fimo	nucleotide_motif	15416582	15416602	29.6	-	.	Name=MAZ.H12CORE.1.P.B_chr3-;Alias=;ID=MAZ.H12CORE.1.P.B-13-chr3;pvalue=0.00109;qvalue=0.0213;sequence=AGGCGGAAGGTGGACAAGAGA;
chr3	fimo	nucleotide_motif	15416429	15416449	28.4	+	.	Name=MAZ.H12CORE.1.P.B_chr3+;Alias=;ID=MAZ.H12CORE.1.P.B-14-chr3;pvalue=0.00143;qvalue=0.0246;sequence=GAGGAGAGGGCGGGCCTTAGC;
chr3	fimo	nucleotide_motif	15416421	15416441	28.1	+	.	Name=MAZ.H12CORE.1.P.B_chr3+;Alias=;ID=MAZ.H12CORE.1.P.B-15-chr3;pvalue=0.00154;qvalue=0.0252;sequence=AAGGCTCAGAGGAGAGGGCGG;
chr3	fimo	nucleotide_motif	15416400	15416420	28	-	.	Name=MAZ.H12CORE.1.P.B_chr3-;Alias=;ID=MAZ.H12CORE.1.P.B-16-chr3;pvalue=0.00159;qvalue=0.0252;sequence=CAGGGGTGGGGCATCCGTTAT;
chr3	fimo	nucleotide_motif	15416467	15416487	28	-	.	Name=MAZ.H12CORE.1.P.B_chr3-;Alias=;ID=MAZ.H12CORE.1.P.B-17-chr3;pvalue=0.00159;qvalue=0.0252;sequence=GCCAGGCAGGGATGATCAAGG;
chr3	fimo	nucleotide_motif	15416422	15416442	27.8	+	.	Name=MAZ.H12CORE.1.P.B_chr3+;Alias=;ID=MAZ.H12CORE.1.P.B-18-chr3;pvalue=0.00166;qvalue=0.0257;sequence=AGGCTCAGAGGAGAGGGCGGG;
chr3	fimo	nucleotide_motif	15416581	15416601	27.1	-	.	Name=MAZ.H12CORE.1.P.B_chr3-;Alias=;ID=MAZ.H12CORE.1.P.B-19-chr3;pvalue=0.00196;qvalue=0.0283;sequence=GGCGGAAGGTGGACAAGAGAT;
chr3	fimo	nucleotide_motif	15416626	15416646	26.8	-	.	Name=MAZ.H12CORE.1.P.B_chr3-;Alias=;ID=MAZ.H12CORE.1.P.B-20-chr3;pvalue=0.00211;qvalue=0.0295;sequence=GGCGAGAGTAGAGGCCAAAGA;
chr3	fimo	nucleotide_motif	15416462	15416482	26.7	-	.	Name=MAZ.H12CORE.1.P.B_chr3-;Alias=;ID=MAZ.H12CORE.1.P.B-21-chr3;pvalue=0.00211;qvalue=0.0295;sequence=GCAGGGATGATCAAGGTCAGA;
chr3	fimo	nucleotide_motif	15416507	15416527	26.7	+	.	Name=MAZ.H12CORE.1.P.B_chr3+;Alias=;ID=MAZ.H12CORE.1.P.B-22-chr3;pvalue=0.00211;qvalue=0.0295;sequence=AGTGGGCGAGTCCCGGCAGAT;
chr3	fimo	nucleotide_motif	15416594	15416614	26.7	-	.	Name=MAZ.H12CORE.1.P.B_chr3-;Alias=;ID=MAZ.H12CORE.1.P.B-23-chr3;pvalue=0.00214;qvalue=0.0295;sequence=TGCTTGGGGGGCAGGCGGAAG;
chr3	fimo	nucleotide_motif	15416590	15416610	25.2	-	.	Name=MAZ.H12CORE.1.P.B_chr3-;Alias=;ID=MAZ.H12CORE.1.P.B-24-chr3;pvalue=0.00303;qvalue=0.0368;sequence=TGGGGGGCAGGCGGAAGGTGG;
chr3	fimo	nucleotide_motif	15416536	15416556	24.8	+	.	Name=MAZ.H12CORE.1.P.B_chr3+;Alias=;ID=MAZ.H12CORE.1.P.B-25-chr3;pvalue=0.00331;qvalue=0.0387;sequence=TGGTGGAGAAGATCCGGACAG;
chr3	fimo	nucleotide_motif	15416538	15416558	24.8	+	.	Name=MAZ.H12CORE.1.P.B_chr3+;Alias=;ID=MAZ.H12CORE.1.P.B-26-chr3;pvalue=0.00331;qvalue=0.0387;sequence=GTGGAGAAGATCCGGACAGCC;
chr3	fimo	nucleotide_motif	15416547	15416567	24.8	-	.	Name=MAZ.H12CORE.1.P.B_chr3-;Alias=;ID=MAZ.H12CORE.1.P.B-27-chr3;pvalue=0.00331;qvalue=0.0387;sequence=GGTGAGCAGGGCTGTCCGGAT;
chr3	fimo	nucleotide_motif	15416533	15416553	24.6	+	.	Name=MAZ.H12CORE.1.P.B_chr3+;Alias=;ID=MAZ.H12CORE.1.P.B-28-chr3;pvalue=0.00344;qvalue=0.0395;sequence=CTGTGGTGGAGAAGATCCGGA;
chr3	fimo	nucleotide_motif	15416593	15416613	23.9	-	.	Name=MAZ.H12CORE.1.P.B_chr3-;Alias=;ID=MAZ.H12CORE.1.P.B-29-chr3;pvalue=0.00405;qvalue=0.0435;sequence=GCTTGGGGGGCAGGCGGAAGG;
chr3	fimo	nucleotide_motif	15416357	15416377	23.8	+	.	Name=MAZ.H12CORE.1.P.B_chr3+;Alias=;ID=MAZ.H12CORE.1.P.B-30-chr3;pvalue=0.00417;qvalue=0.0438;sequence=CAAGGGTTGGATTTCAAGGGG;
chr3	fimo	nucleotide_motif	15425778	15425798	67.3	+	.	Name=MAZ.H12CORE.1.P.B_chr3+;Alias=;ID=MAZ.H12CORE.1.P.B-1-chr3;pvalue=1.87e-07;qvalue=0.00021;sequence=GGGGTGAGGGGGAGGCCGGGG;
chr3	fimo	nucleotide_motif	15425860	15425880	64.9	-	.	Name=MAZ.H12CORE.1.P.B_chr3-;Alias=;ID=MAZ.H12CORE.1.P.B-2-chr3;pvalue=3.2e-07;qvalue=0.00021;sequence=GGCGGGAGGGACGGGACGCGG;
chr3	fimo	nucleotide_motif	15425788	15425808	57.7	+	.	Name=MAZ.H12CORE.1.P.B_chr3+;Alias=;ID=MAZ.H12CORE.1.P.B-3-chr3;pvalue=1.7e-06;qvalue=0.000731;sequence=GGAGGCCGGGGGGCCGAGGGG;
chr3	fimo	nucleotide_motif	15425864	15425884	56.5	-	.	Name=MAZ.H12CORE.1.P.B_chr3-;Alias=;ID=MAZ.H12CORE.1.P.B-4-chr3;pvalue=2.23e-06;qvalue=0.000731;sequence=GGCGGGCGGGAGGGACGGGAC;
chr3	fimo	nucleotide_motif	15425784	15425804	54.1	+	.	Name=MAZ.H12CORE.1.P.B_chr3+;Alias=;ID=MAZ.H12CORE.1.P.B-5-chr3;pvalue=3.84e-06;qvalue=0.001;sequence=AGGGGGAGGCCGGGGGGCCGA;
chr3	fimo	nucleotide_motif	15425805	15425825	53.4	+	.	Name=MAZ.H12CORE.1.P.B_chr3+;Alias=;ID=MAZ.H12CORE.1.P.B-6-chr3;pvalue=4.6e-06;qvalue=0.001;sequence=GGGGGCCGGAGGCCGGGACGA;
chr3	fimo	nucleotide_motif	15425795	15425815	49.5	+	.	Name=MAZ.H12CORE.1.P.B_chr3+;Alias=;ID=MAZ.H12CORE.1.P.B-7-chr3;pvalue=1.11e-05;qvalue=0.00208;sequence=GGGGGGCCGAGGGGGCCGGAG;
chr3	fimo	nucleotide_motif	15425787	15425807	48.1	+	.	Name=MAZ.H12CORE.1.P.B_chr3+;Alias=;ID=MAZ.H12CORE.1.P.B-8-chr3;pvalue=1.54e-05;qvalue=0.00244;sequence=GGGAGGCCGGGGGGCCGAGGG;
chr3	fimo	nucleotide_motif	15425781	15425801	47.8	+	.	Name=MAZ.H12CORE.1.P.B_chr3+;Alias=;ID=MAZ.H12CORE.1.P.B-9-chr3;pvalue=1.67e-05;qvalue=0.00244;sequence=GTGAGGGGGAGGCCGGGGGGC;
chr3	fimo	nucleotide_motif	15425868	15425888	45.8	-	.	Name=MAZ.H12CORE.1.P.B_chr3-;Alias=;ID=MAZ.H12CORE.1.P.B-10-chr3;pvalue=2.65e-05;qvalue=0.00321;sequence=CCCGGGCGGGCGGGAGGGACG;
chr3	fimo	nucleotide_motif	15425796	15425816	45.3	+	.	Name=MAZ.H12CORE.1.P.B_chr3+;Alias=;ID=MAZ.H12CORE.1.P.B-11-chr3;pvalue=2.97e-05;qvalue=0.00321;sequence=GGGGGCCGAGGGGGCCGGAGG;
chr3	fimo	nucleotide_motif	15425682	15425702	44.3	-	.	Name=MAZ.H12CORE.1.P.B_chr3-;Alias=;ID=MAZ.H12CORE.1.P.B-12-chr3;pvalue=3.67e-05;qvalue=0.00321;sequence=AGTAAGTGGGGCTGGGAGGAC;
chr3	fimo	nucleotide_motif	15425798	15425818	44	+	.	Name=MAZ.H12CORE.1.P.B_chr3+;Alias=;ID=MAZ.H12CORE.1.P.B-13-chr3;pvalue=3.98e-05;qvalue=0.00323;sequence=GGGCCGAGGGGGCCGGAGGCC;
chr3	fimo	nucleotide_motif	15425782	15425802	43.8	+	.	Name=MAZ.H12CORE.1.P.B_chr3+;Alias=;ID=MAZ.H12CORE.1.P.B-14-chr3;pvalue=4.18e-05;qvalue=0.00323;sequence=TGAGGGGGAGGCCGGGGGGCC;
chr3	fimo	nucleotide_motif	15425776	15425796	41.9	+	.	Name=MAZ.H12CORE.1.P.B_chr3+;Alias=;ID=MAZ.H12CORE.1.P.B-15-chr3;pvalue=6.48e-05;qvalue=0.00447;sequence=TCGGGGTGAGGGGGAGGCCGG;
chr3	fimo	nucleotide_motif	15425549	15425569	40.6	+	.	Name=MAZ.H12CORE.1.P.B_chr3+;Alias=;ID=MAZ.H12CORE.1.P.B-16-chr3;pvalue=8.73e-05;qvalue=0.00572;sequence=CCGGGGCAGGGAGAGGACTAG;
chr3	fimo	nucleotide_motif	15425607	15425627	39.3	+	.	Name=MAZ.H12CORE.1.P.B_chr3+;Alias=;ID=MAZ.H12CORE.1.P.B-17-chr3;pvalue=0.000116;qvalue=0.00725;sequence=GGAAGGTGTGGACGGGGACTA;
chr3	fimo	nucleotide_motif	15425790	15425810	38.7	+	.	Name=MAZ.H12CORE.1.P.B_chr3+;Alias=;ID=MAZ.H12CORE.1.P.B-18-chr3;pvalue=0.000135;qvalue=0.00796;sequence=AGGCCGGGGGGCCGAGGGGGC;
chr3	fimo	nucleotide_motif	15425603	15425623	38.5	+	.	Name=MAZ.H12CORE.1.P.B_chr3+;Alias=;ID=MAZ.H12CORE.1.P.B-19-chr3;pvalue=0.000142;qvalue=0.00796;sequence=GTGAGGAAGGTGTGGACGGGG;
chr3	fimo	nucleotide_motif	15425856	15425876	38.1	-	.	Name=MAZ.H12CORE.1.P.B_chr3-;Alias=;ID=MAZ.H12CORE.1.P.B-20-chr3;pvalue=0.000155;qvalue=0.00796;sequence=GGAGGGACGGGACGCGGTGCA;
chr3	fimo	nucleotide_motif	15425804	15425824	37.7	+	.	Name=MAZ.H12CORE.1.P.B_chr3+;Alias=;ID=MAZ.H12CORE.1.P.B-21-chr3;pvalue=0.000168;qvalue=0.00796;sequence=AGGGGGCCGGAGGCCGGGACG;
chr3	fimo	nucleotide_motif	15425631	15425651	37.7	+	.	Name=MAZ.H12CORE.1.P.B_chr3+;Alias=;ID=MAZ.H12CORE.1.P.B-22-chr3;pvalue=0.000168;qvalue=0.00796;sequence=GGAGGACGGGGGTTAGGTGAA;
chr3	fimo	nucleotide_motif	15425783	15425803	37.7	+	.	Name=MAZ.H12CORE.1.P.B_chr3+;Alias=;ID=MAZ.H12CORE.1.P.B-23-chr3;pvalue=0.000168;qvalue=0.00796;sequence=GAGGGGGAGGCCGGGGGGCCG;
chr3	fimo	nucleotide_motif	15425755	15425775	37.7	+	.	Name=MAZ.H12CORE.1.P.B_chr3+;Alias=;ID=MAZ.H12CORE.1.P.B-24-chr3;pvalue=0.00017;qvalue=0.00796;sequence=GGAGGGCTGGGGCTGCCCCGT;
chr3	fimo	nucleotide_motif	15425855	15425875	37.4	-	.	Name=MAZ.H12CORE.1.P.B_chr3-;Alias=;ID=MAZ.H12CORE.1.P.B-25-chr3;pvalue=0.000182;qvalue=0.00821;sequence=GAGGGACGGGACGCGGTGCAG;
chr3	fimo	nucleotide_motif	15425627	15425647	37.1	+	.	Name=MAZ.H12CORE.1.P.B_chr3+;Alias=;ID=MAZ.H12CORE.1.P.B-26-chr3;pvalue=0.000196;qvalue=0.00855;sequence=AGATGGAGGACGGGGGTTAGG;
chr3	fimo	nucleotide_motif	15425812	15425832	34.9	+	.	Name=MAZ.H12CORE.1.P.B_chr3+;Alias=;ID=MAZ.H12CORE.1.P.B-27-chr3;pvalue=0.000326;qvalue=0.0134;sequence=GGAGGCCGGGACGAGTGCAAT;
chr3	fimo	nucleotide_motif	15425861	15425881	34.5	-	.	Name=MAZ.H12CORE.1.P.B_chr3-;Alias=;ID=MAZ.H12CORE.1.P.B-28-chr3;pvalue=0.000353;qvalue=0.0134;sequence=GGGCGGGAGGGACGGGACGCG;
chr3	fimo	nucleotide_motif	15425656	15425676	34.5	+	.	Name=MAZ.H12CORE.1.P.B_chr3+;Alias=;ID=MAZ.H12CORE.1.P.B-29-chr3;pvalue=0.000354;qvalue=0.0134;sequence=GGGGTGCTGGTCGGAGGATGG;
chr3	fimo	nucleotide_motif	15425791	15425811	34.5	+	.	Name=MAZ.H12CORE.1.P.B_chr3+;Alias=;ID=MAZ.H12CORE.1.P.B-30-chr3;pvalue=0.000357;qvalue=0.0134;sequence=GGCCGGGGGGCCGAGGGGGCC;
chr3	fimo	nucleotide_motif	15425604	15425624	34.2	+	.	Name=MAZ.H12CORE.1.P.B_chr3+;Alias=;ID=MAZ.H12CORE.1.P.B-31-chr3;pvalue=0.000383;qvalue=0.0137;sequence=TGAGGAAGGTGTGGACGGGGA;
chr3	fimo	nucleotide_motif	15425550	15425570	34.1	+	.	Name=MAZ.H12CORE.1.P.B_chr3+;Alias=;ID=MAZ.H12CORE.1.P.B-32-chr3;pvalue=0.000389;qvalue=0.0137;sequence=CGGGGCAGGGAGAGGACTAGT;
chr3	fimo	nucleotide_motif	15425780	15425800	34	+	.	Name=MAZ.H12CORE.1.P.B_chr3+;Alias=;ID=MAZ.H12CORE.1.P.B-33-chr3;pvalue=0.000397;qvalue=0.0137;sequence=GGTGAGGGGGAGGCCGGGGGG;
chr3	fimo	nucleotide_motif	15425648	15425668	33.8	+	.	Name=MAZ.H12CORE.1.P.B_chr3+;Alias=;ID=MAZ.H12CORE.1.P.B-34-chr3;pvalue=0.00042;qvalue=0.0141;sequence=TGAAGGATGGGGTGCTGGTCG;
chr3	fimo	nucleotide_motif	15425789	15425809	33.4	+	.	Name=MAZ.H12CORE.1.P.B_chr3+;Alias=;ID=MAZ.H12CORE.1.P.B-35-chr3;pvalue=0.000452;qvalue=0.0144;sequence=GAGGCCGGGGGGCCGAGGGGG;
chr3	fimo	nucleotide_motif	15425863	15425883	33.4	-	.	Name=MAZ.H12CORE.1.P.B_chr3-;Alias=;ID=MAZ.H12CORE.1.P.B-36-chr3;pvalue=0.000462;qvalue=0.0144;sequence=GCGGGCGGGAGGGACGGGACG;
chr3	fimo	nucleotide_motif	15425833	15425853	33.2	+	.	Name=MAZ.H12CORE.1.P.B_chr3+;Alias=;ID=MAZ.H12CORE.1.P.B-37-chr3;pvalue=0.000473;qvalue=0.0144;sequence=ATTGGCAGGGGAAAGAACAAC;
chr3	fimo	nucleotide_motif	15425866	15425886	32.9	-	.	Name=MAZ.H12CORE.1.P.B_chr3-;Alias=;ID=MAZ.H12CORE.1.P.B-38-chr3;pvalue=0.000512;qvalue=0.0148;sequence=CGGGCGGGCGGGAGGGACGGG;
chr3	fimo	nucleotide_motif	15425639	15425659	32.8	+	.	Name=MAZ.H12CORE.1.P.B_chr3+;Alias=;ID=MAZ.H12CORE.1.P.B-39-chr3;pvalue=0.000518;qvalue=0.0148;sequence=GGGGTTAGGTGAAGGATGGGG;
chr3	fimo	nucleotide_motif	15425811	15425831	32.3	+	.	Name=MAZ.H12CORE.1.P.B_chr3+;Alias=;ID=MAZ.H12CORE.1.P.B-40-chr3;pvalue=0.000584;qvalue=0.0163;sequence=CGGAGGCCGGGACGAGTGCAA;
chr3	fimo	nucleotide_motif	15425872	15425892	31.7	-	.	Name=MAZ.H12CORE.1.P.B_chr3-;Alias=;ID=MAZ.H12CORE.1.P.B-41-chr3;pvalue=0.000672;qvalue=0.0174;sequence=GGGCCCCGGGCGGGCGGGAGG;
chr3	fimo	nucleotide_motif	15425630	15425650	31.7	+	.	Name=MAZ.H12CORE.1.P.B_chr3+;Alias=;ID=MAZ.H12CORE.1.P.B-42-chr3;pvalue=0.000675;qvalue=0.0174;sequence=TGGAGGACGGGGGTTAGGTGA;
chr3	fimo	nucleotide_motif	15425751	15425771	31.6	+	.	Name=MAZ.H12CORE.1.P.B_chr3+;Alias=;ID=MAZ.H12CORE.1.P.B-43-chr3;pvalue=0.000691;qvalue=0.0174;sequence=GCCAGGAGGGCTGGGGCTGCC;
chr3	fimo	nucleotide_motif	15425613	15425633	31.3	+	.	Name=MAZ.H12CORE.1.P.B_chr3+;Alias=;ID=MAZ.H12CORE.1.P.B-44-chr3;pvalue=0.000735;qvalue=0.0179;sequence=TGTGGACGGGGACTAGATGGA;
chr3	fimo	nucleotide_motif	15425779	15425799	31.3	+	.	Name=MAZ.H12CORE.1.P.B_chr3+;Alias=;ID=MAZ.H12CORE.1.P.B-45-chr3;pvalue=0.000738;qvalue=0.0179;sequence=GGGTGAGGGGGAGGCCGGGGG;
chr3	fimo	nucleotide_motif	15425554	15425574	31.1	+	.	Name=MAZ.H12CORE.1.P.B_chr3+;Alias=;ID=MAZ.H12CORE.1.P.B-46-chr3;pvalue=0.000767;qvalue=0.0183;sequence=GCAGGGAGAGGACTAGTAGAA;
chr3	fimo	nucleotide_motif	15425792	15425812	30.3	+	.	Name=MAZ.H12CORE.1.P.B_chr3+;Alias=;ID=MAZ.H12CORE.1.P.B-47-chr3;pvalue=0.000927;qvalue=0.0201;sequence=GCCGGGGGGCCGAGGGGGCCG;
chr3	fimo	nucleotide_motif	15425799	15425819	30.3	+	.	Name=MAZ.H12CORE.1.P.B_chr3+;Alias=;ID=MAZ.H12CORE.1.P.B-48-chr3;pvalue=0.000938;qvalue=0.0201;sequence=GGCCGAGGGGGCCGGAGGCCG;
chr3	fimo	nucleotide_motif	15425556	15425576	30.2	+	.	Name=MAZ.H12CORE.1.P.B_chr3+;Alias=;ID=MAZ.H12CORE.1.P.B-49-chr3;pvalue=0.000945;qvalue=0.0201;sequence=AGGGAGAGGACTAGTAGAATG;
chr3	fimo	nucleotide_motif	15425591	15425611	30.2	+	.	Name=MAZ.H12CORE.1.P.B_chr3+;Alias=;ID=MAZ.H12CORE.1.P.B-50-chr3;pvalue=0.000948;qvalue=0.0201;sequence=AGAGGGAGTTTGGTGAGGAAG;
chr3	fimo	nucleotide_motif	15425600	15425620	30.1	+	.	Name=MAZ.H12CORE.1.P.B_chr3+;Alias=;ID=MAZ.H12CORE.1.P.B-51-chr3;pvalue=0.000966;qvalue=0.0201;sequence=TTGGTGAGGAAGGTGTGGACG;
chr3	fimo	nucleotide_motif	15425867	15425887	29.8	-	.	Name=MAZ.H12CORE.1.P.B_chr3-;Alias=;ID=MAZ.H12CORE.1.P.B-52-chr3;pvalue=0.00105;qvalue=0.0212;sequence=CCGGGCGGGCGGGAGGGACGG;
chr3	fimo	nucleotide_motif	15425873	15425893	29.7	-	.	Name=MAZ.H12CORE.1.P.B_chr3-;Alias=;ID=MAZ.H12CORE.1.P.B-53-chr3;pvalue=0.00106;qvalue=0.0212;sequence=CGGGCCCCGGGCGGGCGGGAG;
chr3	fimo	nucleotide_motif	15425808	15425828	29.7	+	.	Name=MAZ.H12CORE.1.P.B_chr3+;Alias=;ID=MAZ.H12CORE.1.P.B-54-chr3;pvalue=0.00107;qvalue=0.0212;sequence=GGCCGGAGGCCGGGACGAGTG;
chr3	fimo	nucleotide_motif	15425368	15425388	29.5	-	.	Name=MAZ.H12CORE.1.P.B_chr3-;Alias=;ID=MAZ.H12CORE.1.P.B-55-chr3;pvalue=0.00112;qvalue=0.0216;sequence=GGTGGGTGCCAGAGGAGGGTC;
chr3	fimo	nucleotide_motif	15425642	15425662	29.4	+	.	Name=MAZ.H12CORE.1.P.B_chr3+;Alias=;ID=MAZ.H12CORE.1.P.B-56-chr3;pvalue=0.00113;qvalue=0.0216;sequence=GTTAGGTGAAGGATGGGGTGC;
chr3	fimo	nucleotide_motif	15425777	15425797	29.1	+	.	Name=MAZ.H12CORE.1.P.B_chr3+;Alias=;ID=MAZ.H12CORE.1.P.B-57-chr3;pvalue=0.00122;qvalue=0.0229;sequence=CGGGGTGAGGGGGAGGCCGGG;
chr3	fimo	nucleotide_motif	15425865	15425885	28.9	-	.	Name=MAZ.H12CORE.1.P.B_chr3-;Alias=;ID=MAZ.H12CORE.1.P.B-58-chr3;pvalue=0.00129;qvalue=0.0239;sequence=GGGCGGGCGGGAGGGACGGGA;
chr3	fimo	nucleotide_motif	15425609	15425629	28.7	+	.	Name=MAZ.H12CORE.1.P.B_chr3+;Alias=;ID=MAZ.H12CORE.1.P.B-59-chr3;pvalue=0.00133;qvalue=0.0241;sequence=AAGGTGTGGACGGGGACTAGA;
chr3	fimo	nucleotide_motif	15425771	15425791	28.7	+	.	Name=MAZ.H12CORE.1.P.B_chr3+;Alias=;ID=MAZ.H12CORE.1.P.B-60-chr3;pvalue=0.00135;qvalue=0.0241;sequence=CCCGTTCGGGGTGAGGGGGAG;
chr3	fimo	nucleotide_motif	15425544	15425564	28.7	+	.	Name=MAZ.H12CORE.1.P.B_chr3+;Alias=;ID=MAZ.H12CORE.1.P.B-61-chr3;pvalue=0.00136;qvalue=0.0241;sequence=ATTTTCCGGGGCAGGGAGAGG;
chr3	fimo	nucleotide_motif	15425879	15425899	28.6	-	.	Name=MAZ.H12CORE.1.P.B_chr3-;Alias=;ID=MAZ.H12CORE.1.P.B-62-chr3;pvalue=0.00139;qvalue=0.0243;sequence=GGATTCCGGGCCCCGGGCGGG;
chr3	fimo	nucleotide_motif	15425802	15425822	28.2	+	.	Name=MAZ.H12CORE.1.P.B_chr3+;Alias=;ID=MAZ.H12CORE.1.P.B-63-chr3;pvalue=0.00151;qvalue=0.0252;sequence=CGAGGGGGCCGGAGGCCGGGA;
chr3	fimo	nucleotide_motif	15425775	15425795	28.1	+	.	Name=MAZ.H12CORE.1.P.B_chr3+;Alias=;ID=MAZ.H12CORE.1.P.B-64-chr3;pvalue=0.00153;qvalue=0.0252;sequence=TTCGGGGTGAGGGGGAGGCCG;
chr3	fimo	nucleotide_motif	15425677	15425697	28.1	-	.	Name=MAZ.H12CORE.1.P.B_chr3-;Alias=;ID=MAZ.H12CORE.1.P.B-65-chr3;pvalue=0.00156;qvalue=0.0252;sequence=GTGGGGCTGGGAGGACTTTAG;
chr3	fimo	nucleotide_motif	15425637	15425657	28	+	.	Name=MAZ.H12CORE.1.P.B_chr3+;Alias=;ID=MAZ.H12CORE.1.P.B-66-chr3;pvalue=0.0016;qvalue=0.0252;sequence=CGGGGGTTAGGTGAAGGATGG;
chr3	fimo	nucleotide_motif	15425800	15425820	27.8	+	.	Name=MAZ.H12CORE.1.P.B_chr3+;Alias=;ID=MAZ.H12CORE.1.P.B-67-chr3;pvalue=0.00167;qvalue=0.0257;sequence=GCCGAGGGGGCCGGAGGCCGG;
chr3	fimo	nucleotide_motif	15425793	15425813	27.7	+	.	Name=MAZ.H12CORE.1.P.B_chr3+;Alias=;ID=MAZ.H12CORE.1.P.B-68-chr3;pvalue=0.0017;qvalue=0.0258;sequence=CCGGGGGGCCGAGGGGGCCGG;
chr3	fimo	nucleotide_motif	15425371	15425391	27.6	-	.	Name=MAZ.H12CORE.1.P.B_chr3-;Alias=;ID=MAZ.H12CORE.1.P.B-69-chr3;pvalue=0.00173;qvalue=0.0258;sequence=CGTGGTGGGTGCCAGAGGAGG;
chr3	fimo	nucleotide_motif	15425372	15425392	27.6	-	.	Name=MAZ.H12CORE.1.P.B_chr3-;Alias=;ID=MAZ.H12CORE.1.P.B-70-chr3;pvalue=0.00173;qvalue=0.0258;sequence=TCGTGGTGGGTGCCAGAGGAG;
chr3	fimo	nucleotide_motif	15425801	15425821	27.3	+	.	Name=MAZ.H12CORE.1.P.B_chr3+;Alias=;ID=MAZ.H12CORE.1.P.B-71-chr3;pvalue=0.00184;qvalue=0.0269;sequence=CCGAGGGGGCCGGAGGCCGGG;
chr3	fimo	nucleotide_motif	15425384	15425404	27.3	-	.	Name=MAZ.H12CORE.1.P.B_chr3-;Alias=;ID=MAZ.H12CORE.1.P.B-72-chr3;pvalue=0.00184;qvalue=0.0269;sequence=CTGGGGCTGAACTCGTGGTGG;
chr3	fimo	nucleotide_motif	15425618	15425638	26.6	+	.	Name=MAZ.H12CORE.1.P.B_chr3+;Alias=;ID=MAZ.H12CORE.1.P.B-73-chr3;pvalue=0.00218;qvalue=0.0296;sequence=ACGGGGACTAGATGGAGGACG;
chr3	fimo	nucleotide_motif	15425649	15425669	26.6	+	.	Name=MAZ.H12CORE.1.P.B_chr3+;Alias=;ID=MAZ.H12CORE.1.P.B-74-chr3;pvalue=0.00219;qvalue=0.0296;sequence=GAAGGATGGGGTGCTGGTCGG;
chr3	fimo	nucleotide_motif	15425359	15425379	26.5	-	.	Name=MAZ.H12CORE.1.P.B_chr3-;Alias=;ID=MAZ.H12CORE.1.P.B-75-chr3;pvalue=0.00222;qvalue=0.0296;sequence=CAGAGGAGGGTCGGTGTTTAG;
chr3	fimo	nucleotide_motif	15425638	15425658	26.5	+	.	Name=MAZ.H12CORE.1.P.B_chr3+;Alias=;ID=MAZ.H12CORE.1.P.B-76-chr3;pvalue=0.00223;qvalue=0.0296;sequence=GGGGGTTAGGTGAAGGATGGG;
chr3	fimo	nucleotide_motif	15425756	15425776	26.3	+	.	Name=MAZ.H12CORE.1.P.B_chr3+;Alias=;ID=MAZ.H12CORE.1.P.B-77-chr3;pvalue=0.00235;qvalue=0.0308;sequence=GAGGGCTGGGGCTGCCCCGTT;
chr3	fimo	nucleotide_motif	15425365	15425385	26.2	-	.	Name=MAZ.H12CORE.1.P.B_chr3-;Alias=;ID=MAZ.H12CORE.1.P.B-78-chr3;pvalue=0.00238;qvalue=0.0309;sequence=GGGTGCCAGAGGAGGGTCGGT;
chr3	fimo	nucleotide_motif	15425651	15425671	26.1	+	.	Name=MAZ.H12CORE.1.P.B_chr3+;Alias=;ID=MAZ.H12CORE.1.P.B-79-chr3;pvalue=0.00245;qvalue=0.0315;sequence=AGGATGGGGTGCTGGTCGGAG;
chr3	fimo	nucleotide_motif	15425734	15425754	25.9	+	.	Name=MAZ.H12CORE.1.P.B_chr3+;Alias=;ID=MAZ.H12CORE.1.P.B-80-chr3;pvalue=0.00258;qvalue=0.0328;sequence=AGCAGCCGGGATCGACAGCCA;
chr3	fimo	nucleotide_motif	15425404	15425424	25.8	+	.	Name=MAZ.H12CORE.1.P.B_chr3+;Alias=;ID=MAZ.H12CORE.1.P.B-81-chr3;pvalue=0.0026;qvalue=0.0329;sequence=GAGGGGTGGTGACCCCACTGT;
chr3	fimo	nucleotide_motif	15425654	15425674	25.6	+	.	Name=MAZ.H12CORE.1.P.B_chr3+;Alias=;ID=MAZ.H12CORE.1.P.B-82-chr3;pvalue=0.00275;qvalue=0.0343;sequence=ATGGGGTGCTGGTCGGAGGAT;
chr3	fimo	nucleotide_motif	15425806	15425826	25.6	+	.	Name=MAZ.H12CORE.1.P.B_chr3+;Alias=;ID=MAZ.H12CORE.1.P.B-83-chr3;pvalue=0.00278;qvalue=0.0344;sequence=GGGGCCGGAGGCCGGGACGAG;
chr3	fimo	nucleotide_motif	15425862	15425882	25.5	-	.	Name=MAZ.H12CORE.1.P.B_chr3-;Alias=;ID=MAZ.H12CORE.1.P.B-84-chr3;pvalue=0.00284;qvalue=0.0349;sequence=CGGGCGGGAGGGACGGGACGC;
chr3	fimo	nucleotide_motif	15425645	15425665	24.9	+	.	Name=MAZ.H12CORE.1.P.B_chr3+;Alias=;ID=MAZ.H12CORE.1.P.B-85-chr3;pvalue=0.00321;qvalue=0.0386;sequence=AGGTGAAGGATGGGGTGCTGG;
chr3	fimo	nucleotide_motif	15425747	15425767	24.8	+	.	Name=MAZ.H12CORE.1.P.B_chr3+;Alias=;ID=MAZ.H12CORE.1.P.B-86-chr3;pvalue=0.00334;qvalue=0.0387;sequence=GACAGCCAGGAGGGCTGGGGC;
chr3	fimo	nucleotide_motif	15425785	15425805	24.5	+	.	Name=MAZ.H12CORE.1.P.B_chr3+;Alias=;ID=MAZ.H12CORE.1.P.B-87-chr3;pvalue=0.00352;qvalue=0.0399;sequence=GGGGGAGGCCGGGGGGCCGAG;
chr3	fimo	nucleotide_motif	15425857	15425877	24.5	-	.	Name=MAZ.H12CORE.1.P.B_chr3-;Alias=;ID=MAZ.H12CORE.1.P.B-88-chr3;pvalue=0.00353;qvalue=0.0399;sequence=GGGAGGGACGGGACGCGGTGC;
chr3	fimo	nucleotide_motif	15425594	15425614	24.3	+	.	Name=MAZ.H12CORE.1.P.B_chr3+;Alias=;ID=MAZ.H12CORE.1.P.B-89-chr3;pvalue=0.00369;qvalue=0.0414;sequence=GGGAGTTTGGTGAGGAAGGTG;
chr3	fimo	nucleotide_motif	15425684	15425704	24.3	-	.	Name=MAZ.H12CORE.1.P.B_chr3-;Alias=;ID=MAZ.H12CORE.1.P.B-90-chr3;pvalue=0.00374;qvalue=0.0416;sequence=TGAGTAAGTGGGGCTGGGAGG;
chr3	fimo	nucleotide_motif	15425624	15425644	24.2	+	.	Name=MAZ.H12CORE.1.P.B_chr3+;Alias=;ID=MAZ.H12CORE.1.P.B-91-chr3;pvalue=0.00379;qvalue=0.0418;sequence=ACTAGATGGAGGACGGGGGTT;
chr3	fimo	nucleotide_motif	15425644	15425664	24	+	.	Name=MAZ.H12CORE.1.P.B_chr3+;Alias=;ID=MAZ.H12CORE.1.P.B-92-chr3;pvalue=0.00398;qvalue=0.0431;sequence=TAGGTGAAGGATGGGGTGCTG;
chr3	fimo	nucleotide_motif	15425874	15425894	24	-	.	Name=MAZ.H12CORE.1.P.B_chr3-;Alias=;ID=MAZ.H12CORE.1.P.B-93-chr3;pvalue=0.00398;qvalue=0.0431;sequence=CCGGGCCCCGGGCGGGCGGGA;
chr3	fimo	nucleotide_motif	15425370	15425390	23.9	-	.	Name=MAZ.H12CORE.1.P.B_chr3-;Alias=;ID=MAZ.H12CORE.1.P.B-94-chr3;pvalue=0.00408;qvalue=0.0435;sequence=GTGGTGGGTGCCAGAGGAGGG;
chr3	fimo	nucleotide_motif	15425661	15425681	23.8	+	.	Name=MAZ.H12CORE.1.P.B_chr3+;Alias=;ID=MAZ.H12CORE.1.P.B-95-chr3;pvalue=0.00416;qvalue=0.0438;sequence=GCTGGTCGGAGGATGGCTAAA;
chr3	fimo	nucleotide_motif	15425738	15425758	23.7	+	.	Name=MAZ.H12CORE.1.P.B_chr3+;Alias=;ID=MAZ.H12CORE.1.P.B-96-chr3;pvalue=0.00421;qvalue=0.0439;sequence=GCCGGGATCGACAGCCAGGAG;
chr3	fimo	nucleotide_motif	15425688	15425708	23.7	-	.	Name=MAZ.H12CORE.1.P.B_chr3-;Alias=;ID=MAZ.H12CORE.1.P.B-97-chr3;pvalue=0.00428;qvalue=0.0442;sequence=ACCGTGAGTAAGTGGGGCTGG;
chr3	fimo	nucleotide_motif	15425621	15425641	23.6	+	.	Name=MAZ.H12CORE.1.P.B_chr3+;Alias=;ID=MAZ.H12CORE.1.P.B-98-chr3;pvalue=0.00439;qvalue=0.045;sequence=GGGACTAGATGGAGGACGGGG;
chr3	fimo	nucleotide_motif	15425620	15425640	23.4	+	.	Name=MAZ.H12CORE.1.P.B_chr3+;Alias=;ID=MAZ.H12CORE.1.P.B-99-chr3;pvalue=0.00454;qvalue=0.046;sequence=GGGGACTAGATGGAGGACGGG;
chr3	fimo	nucleotide_motif	15425832	15425852	23.4	+	.	Name=MAZ.H12CORE.1.P.B_chr3+;Alias=;ID=MAZ.H12CORE.1.P.B-100-chr3;pvalue=0.00456;qvalue=0.046;sequence=TATTGGCAGGGGAAAGAACAA;
chr3	fimo	nucleotide_motif	15425702	15425722	23.4	+	.	Name=MAZ.H12CORE.1.P.B_chr3+;Alias=;ID=MAZ.H12CORE.1.P.B-101-chr3;pvalue=0.00459;qvalue=0.046;sequence=TCACGGTGGCAGCGGCGACAC;
chr3	fimo	nucleotide_motif	15425880	15425900	23.2	-	.	Name=MAZ.H12CORE.1.P.B_chr3-;Alias=;ID=MAZ.H12CORE.1.P.B-102-chr3;pvalue=0.00483;qvalue=0.048;sequence=GGGATTCCGGGCCCCGGGCGG;
chr3	fimo	nucleotide_motif	15425761	15425781	23	+	.	Name=MAZ.H12CORE.1.P.B_chr3+;Alias=;ID=MAZ.H12CORE.1.P.B-103-chr3;pvalue=0.005;qvalue=0.0493;sequence=CTGGGGCTGCCCCGTTCGGGG;
chr3	fimo	nucleotide_motif	15416396	15416410	46.1	-	.	Name=MYBB.H12CORE.0.S.B_chr3-;Alias=;ID=MYBB.H12CORE.0.S.B-1-chr3;pvalue=2.45e-05;qvalue=0.0401;sequence=GCATCCGTTATCCCC;
chr3	fimo	nucleotide_motif	15425763	15425774	45.6	-	.	Name=NFKB1.H12CORE.0.PS.A_chr3-;Alias=;ID=NFKB1.H12CORE.0.PS.A-1-chr3;pvalue=2.74e-05;qvalue=0.0454;sequence=CGGGGCAGCCCC;
chr3	fimo	nucleotide_motif	15416497	15416509	46.9	+	.	Name=NKX25.H12CORE.1.P.B_chr3+;Alias=;ID=NKX25.H12CORE.1.P.B-1-chr3;pvalue=2.06e-05;qvalue=0.0339;sequence=ACCTGCTGACAGT;
chr3	fimo	nucleotide_motif	15416614	15416633	39.4	+	.	Name=NR1H4.H12CORE.0.P.B_chr3+;Alias=;ID=NR1H4.H12CORE.0.P.B-1-chr3;pvalue=0.000115;qvalue=0.0411;sequence=AGGGTGGTGTCCTCTTTGGC;
chr3	fimo	nucleotide_motif	15416481	15416500	38.2	-	.	Name=NR1H4.H12CORE.0.P.B_chr3-;Alias=;ID=NR1H4.H12CORE.0.P.B-2-chr3;pvalue=0.000152;qvalue=0.0411;sequence=AGGTCGATCACTGGCCAGGC;
chr3	fimo	nucleotide_motif	15425406	15425425	46.6	+	.	Name=NR1H4.H12CORE.0.P.B_chr3+;Alias=;ID=NR1H4.H12CORE.0.P.B-1-chr3;pvalue=2.2e-05;qvalue=0.0298;sequence=GGGGTGGTGACCCCACTGTT;
chr3	fimo	nucleotide_motif	15425399	15425418	41.6	-	.	Name=NR1H4.H12CORE.0.P.B_chr3-;Alias=;ID=NR1H4.H12CORE.0.P.B-2-chr3;pvalue=6.87e-05;qvalue=0.0411;sequence=GGGTCACCACCCCTCTGGGG;
chr3	fimo	nucleotide_motif	15425783	15425802	38.6	+	.	Name=NR1H4.H12CORE.0.P.B_chr3+;Alias=;ID=NR1H4.H12CORE.0.P.B-3-chr3;pvalue=0.000139;qvalue=0.0411;sequence=GAGGGGGAGGCCGGGGGGCC;
chr3	fimo	nucleotide_motif	15425742	15425761	36.9	+	.	Name=NR1H4.H12CORE.0.P.B_chr3+;Alias=;ID=NR1H4.H12CORE.0.P.B-4-chr3;pvalue=0.000204;qvalue=0.0459;sequence=GGATCGACAGCCAGGAGGGC;
chr3	fimo	nucleotide_motif	15425406	15425423	47.8	+	.	Name=NR1H4.H12CORE.1.P.B_chr3+;Alias=;ID=NR1H4.H12CORE.1.P.B-1-chr3;pvalue=1.65e-05;qvalue=0.0267;sequence=GGGGTGGTGACCCCACTG;
chr3	fimo	nucleotide_motif	15416464	15416474	48.7	-	.	Name=NR5A2.H12CORE.0.PSM.A_chr3-;Alias=;ID=NR5A2.H12CORE.0.PSM.A-1-chr3;pvalue=1.35e-05;qvalue=0.0218;sequence=GATCAAGGTCA;
chr3	fimo	nucleotide_motif	15416464	15416477	48.5	-	.	Name=NR6A1.H12CORE.0.P.C_chr3-;Alias=;ID=NR6A1.H12CORE.0.P.C-1-chr3;pvalue=1.41e-05;qvalue=0.0246;sequence=GATGATCAAGGTCA;
chr3	fimo	nucleotide_motif	15416463	15416474	51.3	-	.	Name=NR6A1.H12CORE.1.P.C_chr3-;Alias=;ID=NR6A1.H12CORE.1.P.C-1-chr3;pvalue=7.46e-06;qvalue=0.013;sequence=GATCAAGGTCAG;
chr3	fimo	nucleotide_motif	15416397	15416409	46	+	.	Name=OVOL2.H12CORE.0.PSM.A_chr3+;Alias=;ID=OVOL2.H12CORE.0.PSM.A-1-chr3;pvalue=2.49e-05;qvalue=0.0408;sequence=GGGATAACGGATG;
chr3	fimo	nucleotide_motif	15416390	15416412	35.9	+	.	Name=PATZ1.H12CORE.0.P.B_chr3+;Alias=;ID=PATZ1.H12CORE.0.P.B-1-chr3;pvalue=0.000255;qvalue=0.0095;sequence=TGGGGTGGGGATAACGGATGCCC;
chr3	fimo	nucleotide_motif	15416586	15416608	35	-	.	Name=PATZ1.H12CORE.0.P.B_chr3-;Alias=;ID=PATZ1.H12CORE.0.P.B-2-chr3;pvalue=0.000317;qvalue=0.0106;sequence=GGGGGCAGGCGGAAGGTGGACAA;
chr3	fimo	nucleotide_motif	15416585	15416607	34.7	-	.	Name=PATZ1.H12CORE.0.P.B_chr3-;Alias=;ID=PATZ1.H12CORE.0.P.B-3-chr3;pvalue=0.000341;qvalue=0.0107;sequence=GGGGCAGGCGGAAGGTGGACAAG;
chr3	fimo	nucleotide_motif	15416594	15416616	33	-	.	Name=PATZ1.H12CORE.0.P.B_chr3-;Alias=;ID=PATZ1.H12CORE.0.P.B-4-chr3;pvalue=0.000503;qvalue=0.0136;sequence=CCTGCTTGGGGGGCAGGCGGAAG;
chr3	fimo	nucleotide_motif	15416428	15416450	31.9	+	.	Name=PATZ1.H12CORE.0.P.B_chr3+;Alias=;ID=PATZ1.H12CORE.0.P.B-5-chr3;pvalue=0.00065;qvalue=0.0144;sequence=AGAGGAGAGGGCGGGCCTTAGCA;
chr3	fimo	nucleotide_motif	15416588	15416610	31.7	-	.	Name=PATZ1.H12CORE.0.P.B_chr3-;Alias=;ID=PATZ1.H12CORE.0.P.B-6-chr3;pvalue=0.000679;qvalue=0.0148;sequence=TGGGGGGCAGGCGGAAGGTGGAC;
chr3	fimo	nucleotide_motif	15416582	15416604	31.5	-	.	Name=PATZ1.H12CORE.0.P.B_chr3-;Alias=;ID=PATZ1.H12CORE.0.P.B-7-chr3;pvalue=0.000714;qvalue=0.0152;sequence=GCAGGCGGAAGGTGGACAAGAGA;
chr3	fimo	nucleotide_motif	15416358	15416380	31.2	+	.	Name=PATZ1.H12CORE.0.P.B_chr3+;Alias=;ID=PATZ1.H12CORE.0.P.B-8-chr3;pvalue=0.000762;qvalue=0.016;sequence=AAGGGTTGGATTTCAAGGGGTAG;
chr3	fimo	nucleotide_motif	15416374	15416396	30.2	+	.	Name=PATZ1.H12CORE.0.P.B_chr3+;Alias=;ID=PATZ1.H12CORE.0.P.B-9-chr3;pvalue=0.000949;qvalue=0.0183;sequence=GGGGTAGTGAACACTATGGGGTG;
chr3	fimo	nucleotide_motif	15416397	15416419	29.5	-	.	Name=PATZ1.H12CORE.0.P.B_chr3-;Alias=;ID=PATZ1.H12CORE.0.P.B-10-chr3;pvalue=0.00112;qvalue=0.0196;sequence=AGGGGTGGGGCATCCGTTATCCC;
chr3	fimo	nucleotide_motif	15416593	15416615	29.2	-	.	Name=PATZ1.H12CORE.0.P.B_chr3-;Alias=;ID=PATZ1.H12CORE.0.P.B-11-chr3;pvalue=0.00119;qvalue=0.0204;sequence=CTGCTTGGGGGGCAGGCGGAAGG;
chr3	fimo	nucleotide_motif	15416420	15416442	28	+	.	Name=PATZ1.H12CORE.0.P.B_chr3+;Alias=;ID=PATZ1.H12CORE.0.P.B-12-chr3;pvalue=0.00159;qvalue=0.0231;sequence=GAAGGCTCAGAGGAGAGGGCGGG;
chr3	fimo	nucleotide_motif	15416423	15416445	27.7	+	.	Name=PATZ1.H12CORE.0.P.B_chr3+;Alias=;ID=PATZ1.H12CORE.0.P.B-13-chr3;pvalue=0.00169;qvalue=0.0241;sequence=GGCTCAGAGGAGAGGGCGGGCCT;
chr3	fimo	nucleotide_motif	15416579	15416601	27.1	-	.	Name=PATZ1.H12CORE.0.P.B_chr3-;Alias=;ID=PATZ1.H12CORE.0.P.B-14-chr3;pvalue=0.00193;qvalue=0.026;sequence=GGCGGAAGGTGGACAAGAGATAG;
chr3	fimo	nucleotide_motif	15416620	15416642	26.4	-	.	Name=PATZ1.H12CORE.0.P.B_chr3-;Alias=;ID=PATZ1.H12CORE.0.P.B-15-chr3;pvalue=0.00231;qvalue=0.0293;sequence=AGAGTAGAGGCCAAAGAGGACAC;
chr3	fimo	nucleotide_motif	15416589	15416611	26.2	-	.	Name=PATZ1.H12CORE.0.P.B_chr3-;Alias=;ID=PATZ1.H12CORE.0.P.B-16-chr3;pvalue=0.0024;qvalue=0.0299;sequence=TTGGGGGGCAGGCGGAAGGTGGA;
chr3	fimo	nucleotide_motif	15416537	15416559	25.9	+	.	Name=PATZ1.H12CORE.0.P.B_chr3+;Alias=;ID=PATZ1.H12CORE.0.P.B-17-chr3;pvalue=0.00256;qvalue=0.0309;sequence=GGTGGAGAAGATCCGGACAGCCC;
chr3	fimo	nucleotide_motif	15416425	15416447	25.9	+	.	Name=PATZ1.H12CORE.0.P.B_chr3+;Alias=;ID=PATZ1.H12CORE.0.P.B-18-chr3;pvalue=0.00259;qvalue=0.0309;sequence=CTCAGAGGAGAGGGCGGGCCTTA;
chr3	fimo	nucleotide_motif	15416430	15416452	25.7	+	.	Name=PATZ1.H12CORE.0.P.B_chr3+;Alias=;ID=PATZ1.H12CORE.0.P.B-19-chr3;pvalue=0.00266;qvalue=0.0315;sequence=AGGAGAGGGCGGGCCTTAGCATT;
chr3	fimo	nucleotide_motif	15416508	15416530	25.1	+	.	Name=PATZ1.H12CORE.0.P.B_chr3+;Alias=;ID=PATZ1.H12CORE.0.P.B-20-chr3;pvalue=0.00312;qvalue=0.0345;sequence=GTGGGCGAGTCCCGGCAGATGAT;
chr3	fimo	nucleotide_motif	15416421	15416443	25	+	.	Name=PATZ1.H12CORE.0.P.B_chr3+;Alias=;ID=PATZ1.H12CORE.0.P.B-21-chr3;pvalue=0.00316;qvalue=0.0346;sequence=AAGGCTCAGAGGAGAGGGCGGGC;
chr3	fimo	nucleotide_motif	15416534	15416556	23.4	+	.	Name=PATZ1.H12CORE.0.P.B_chr3+;Alias=;ID=PATZ1.H12CORE.0.P.B-22-chr3;pvalue=0.00456;qvalue=0.0442;sequence=TGTGGTGGAGAAGATCCGGACAG;
chr3	fimo	nucleotide_motif	15416590	15416612	23.3	-	.	Name=PATZ1.H12CORE.0.P.B_chr3-;Alias=;ID=PATZ1.H12CORE.0.P.B-23-chr3;pvalue=0.00472;qvalue=0.0442;sequence=CTTGGGGGGCAGGCGGAAGGTGG;
chr3	fimo	nucleotide_motif	15416595	15416617	23.3	-	.	Name=PATZ1.H12CORE.0.P.B_chr3-;Alias=;ID=PATZ1.H12CORE.0.P.B-24-chr3;pvalue=0.00472;qvalue=0.0442;sequence=CCCTGCTTGGGGGGCAGGCGGAA;
chr3	fimo	nucleotide_motif	15416389	15416411	23.2	+	.	Name=PATZ1.H12CORE.0.P.B_chr3+;Alias=;ID=PATZ1.H12CORE.0.P.B-25-chr3;pvalue=0.00474;qvalue=0.0442;sequence=ATGGGGTGGGGATAACGGATGCC;
chr3	fimo	nucleotide_motif	15416592	15416614	23.2	-	.	Name=PATZ1.H12CORE.0.P.B_chr3-;Alias=;ID=PATZ1.H12CORE.0.P.B-26-chr3;pvalue=0.00481;qvalue=0.0442;sequence=TGCTTGGGGGGCAGGCGGAAGGT;
chr3	fimo	nucleotide_motif	15416521	15416543	22.6	+	.	Name=PATZ1.H12CORE.0.P.B_chr3+;Alias=;ID=PATZ1.H12CORE.0.P.B-27-chr3;pvalue=0.00546;qvalue=0.047;sequence=GGCAGATGATAGCTGTGGTGGAG;
chr3	fimo	nucleotide_motif	15416528	15416550	22.6	+	.	Name=PATZ1.H12CORE.0.P.B_chr3+;Alias=;ID=PATZ1.H12CORE.0.P.B-28-chr3;pvalue=0.00554;qvalue=0.047;sequence=GATAGCTGTGGTGGAGAAGATCC;
chr3	fimo	nucleotide_motif	15416463	15416485	22.5	-	.	Name=PATZ1.H12CORE.0.P.B_chr3-;Alias=;ID=PATZ1.H12CORE.0.P.B-29-chr3;pvalue=0.00562;qvalue=0.047;sequence=CAGGCAGGGATGATCAAGGTCAG;
chr3	fimo	nucleotide_motif	15416384	15416406	22.2	+	.	Name=PATZ1.H12CORE.0.P.B_chr3+;Alias=;ID=PATZ1.H12CORE.0.P.B-30-chr3;pvalue=0.00605;qvalue=0.0485;sequence=ACACTATGGGGTGGGGATAACGG;
chr3	fimo	nucleotide_motif	15416591	15416613	21.8	-	.	Name=PATZ1.H12CORE.0.P.B_chr3-;Alias=;ID=PATZ1.H12CORE.0.P.B-31-chr3;pvalue=0.00655;qvalue=0.0492;sequence=GCTTGGGGGGCAGGCGGAAGGTG;
chr3	fimo	nucleotide_motif	15425779	15425801	67.3	+	.	Name=PATZ1.H12CORE.0.P.B_chr3+;Alias=;ID=PATZ1.H12CORE.0.P.B-1-chr3;pvalue=1.86e-07;qvalue=0.000187;sequence=GGGTGAGGGGGAGGCCGGGGGGC;
chr3	fimo	nucleotide_motif	15425789	15425811	65	+	.	Name=PATZ1.H12CORE.0.P.B_chr3+;Alias=;ID=PATZ1.H12CORE.0.P.B-2-chr3;pvalue=3.13e-07;qvalue=0.000187;sequence=GAGGCCGGGGGGCCGAGGGGGCC;
chr3	fimo	nucleotide_motif	15425799	15425821	61.6	+	.	Name=PATZ1.H12CORE.0.P.B_chr3+;Alias=;ID=PATZ1.H12CORE.0.P.B-3-chr3;pvalue=6.84e-07;qvalue=0.000272;sequence=GGCCGAGGGGGCCGGAGGCCGGG;
chr3	fimo	nucleotide_motif	15425806	15425828	57.1	+	.	Name=PATZ1.H12CORE.0.P.B_chr3+;Alias=;ID=PATZ1.H12CORE.0.P.B-4-chr3;pvalue=1.94e-06;qvalue=0.000531;sequence=GGGGCCGGAGGCCGGGACGAGTG;
chr3	fimo	nucleotide_motif	15425788	15425810	56.5	+	.	Name=PATZ1.H12CORE.0.P.B_chr3+;Alias=;ID=PATZ1.H12CORE.0.P.B-5-chr3;pvalue=2.22e-06;qvalue=0.000531;sequence=GGAGGCCGGGGGGCCGAGGGGGC;
chr3	fimo	nucleotide_motif	15425785	15425807	54.1	+	.	Name=PATZ1.H12CORE.0.P.B_chr3+;Alias=;ID=PATZ1.H12CORE.0.P.B-6-chr3;pvalue=3.85e-06;qvalue=0.000762;sequence=GGGGGAGGCCGGGGGGCCGAGGG;
chr3	fimo	nucleotide_motif	15425861	15425883	53.5	-	.	Name=PATZ1.H12CORE.0.P.B_chr3-;Alias=;ID=PATZ1.H12CORE.0.P.B-7-chr3;pvalue=4.46e-06;qvalue=0.000762;sequence=GCGGGCGGGAGGGACGGGACGCG;
chr3	fimo	nucleotide_motif	15425857	15425879	50.8	-	.	Name=PATZ1.H12CORE.0.P.B_chr3-;Alias=;ID=PATZ1.H12CORE.0.P.B-8-chr3;pvalue=8.28e-06;qvalue=0.00124;sequence=GCGGGAGGGACGGGACGCGGTGC;
chr3	fimo	nucleotide_motif	15425796	15425818	49.2	+	.	Name=PATZ1.H12CORE.0.P.B_chr3+;Alias=;ID=PATZ1.H12CORE.0.P.B-9-chr3;pvalue=1.21e-05;qvalue=0.00161;sequence=GGGGGCCGAGGGGGCCGGAGGCC;
chr3	fimo	nucleotide_motif	15425614	15425636	48.2	+	.	Name=PATZ1.H12CORE.0.P.B_chr3+;Alias=;ID=PATZ1.H12CORE.0.P.B-10-chr3;pvalue=1.5e-05;qvalue=0.00179;sequence=GTGGACGGGGACTAGATGGAGGA;
chr3	fimo	nucleotide_motif	15425781	15425803	47	+	.	Name=PATZ1.H12CORE.0.P.B_chr3+;Alias=;ID=PATZ1.H12CORE.0.P.B-11-chr3;pvalue=1.99e-05;qvalue=0.00212;sequence=GTGAGGGGGAGGCCGGGGGGCCG;
chr3	fimo	nucleotide_motif	15425797	15425819	46.4	+	.	Name=PATZ1.H12CORE.0.P.B_chr3+;Alias=;ID=PATZ1.H12CORE.0.P.B-12-chr3;pvalue=2.29e-05;qvalue=0.00212;sequence=GGGGCCGAGGGGGCCGGAGGCCG;
chr3	fimo	nucleotide_motif	15425777	15425799	46.4	+	.	Name=PATZ1.H12CORE.0.P.B_chr3+;Alias=;ID=PATZ1.H12CORE.0.P.B-13-chr3;pvalue=2.3e-05;qvalue=0.00212;sequence=CGGGGTGAGGGGGAGGCCGGGGG;
chr3	fimo	nucleotide_motif	15425381	15425403	45.2	-	.	Name=PATZ1.H12CORE.0.P.B_chr3-;Alias=;ID=PATZ1.H12CORE.0.P.B-14-chr3;pvalue=3.04e-05;qvalue=0.00259;sequence=TGGGGCTGAACTCGTGGTGGGTG;
chr3	fimo	nucleotide_motif	15425780	15425802	44.3	+	.	Name=PATZ1.H12CORE.0.P.B_chr3+;Alias=;ID=PATZ1.H12CORE.0.P.B-15-chr3;pvalue=3.73e-05;qvalue=0.00289;sequence=GGTGAGGGGGAGGCCGGGGGGCC;
chr3	fimo	nucleotide_motif	15425632	15425654	44.1	+	.	Name=PATZ1.H12CORE.0.P.B_chr3+;Alias=;ID=PATZ1.H12CORE.0.P.B-16-chr3;pvalue=3.87e-05;qvalue=0.00289;sequence=GAGGACGGGGGTTAGGTGAAGGA;
chr3	fimo	nucleotide_motif	15425853	15425875	43.6	-	.	Name=PATZ1.H12CORE.0.P.B_chr3-;Alias=;ID=PATZ1.H12CORE.0.P.B-17-chr3;pvalue=4.35e-05;qvalue=0.00305;sequence=GAGGGACGGGACGCGGTGCAGTG;
chr3	fimo	nucleotide_motif	15425871	15425893	43.3	-	.	Name=PATZ1.H12CORE.0.P.B_chr3-;Alias=;ID=PATZ1.H12CORE.0.P.B-18-chr3;pvalue=4.68e-05;qvalue=0.0031;sequence=CGGGCCCCGGGCGGGCGGGAGGG;
chr3	fimo	nucleotide_motif	15425790	15425812	42.8	+	.	Name=PATZ1.H12CORE.0.P.B_chr3+;Alias=;ID=PATZ1.H12CORE.0.P.B-19-chr3;pvalue=5.26e-05;qvalue=0.00331;sequence=AGGCCGGGGGGCCGAGGGGGCCG;
chr3	fimo	nucleotide_motif	15425649	15425671	41.7	+	.	Name=PATZ1.H12CORE.0.P.B_chr3+;Alias=;ID=PATZ1.H12CORE.0.P.B-20-chr3;pvalue=6.68e-05;qvalue=0.00395;sequence=GAAGGATGGGGTGCTGGTCGGAG;
chr3	fimo	nucleotide_motif	15425805	15425827	41.6	+	.	Name=PATZ1.H12CORE.0.P.B_chr3+;Alias=;ID=PATZ1.H12CORE.0.P.B-21-chr3;pvalue=6.95e-05;qvalue=0.00395;sequence=GGGGGCCGGAGGCCGGGACGAGT;
chr3	fimo	nucleotide_motif	15425865	15425887	40.8	-	.	Name=PATZ1.H12CORE.0.P.B_chr3-;Alias=;ID=PATZ1.H12CORE.0.P.B-22-chr3;pvalue=8.21e-05;qvalue=0.00446;sequence=CCGGGCGGGCGGGAGGGACGGGA;
chr3	fimo	nucleotide_motif	15425631	15425653	40.1	+	.	Name=PATZ1.H12CORE.0.P.B_chr3+;Alias=;ID=PATZ1.H12CORE.0.P.B-23-chr3;pvalue=9.68e-05;qvalue=0.00503;sequence=GGAGGACGGGGGTTAGGTGAAGG;
chr3	fimo	nucleotide_motif	15425858	15425880	39.3	-	.	Name=PATZ1.H12CORE.0.P.B_chr3-;Alias=;ID=PATZ1.H12CORE.0.P.B-24-chr3;pvalue=0.000117;qvalue=0.00584;sequence=GGCGGGAGGGACGGGACGCGGTG;
chr3	fimo	nucleotide_motif	15425782	15425804	39	+	.	Name=PATZ1.H12CORE.0.P.B_chr3+;Alias=;ID=PATZ1.H12CORE.0.P.B-25-chr3;pvalue=0.000125;qvalue=0.00597;sequence=TGAGGGGGAGGCCGGGGGGCCGA;
chr3	fimo	nucleotide_motif	15425369	15425391	38.8	-	.	Name=PATZ1.H12CORE.0.P.B_chr3-;Alias=;ID=PATZ1.H12CORE.0.P.B-26-chr3;pvalue=0.000131;qvalue=0.00602;sequence=CGTGGTGGGTGCCAGAGGAGGGT;
chr3	fimo	nucleotide_motif	15425869	15425891	38.5	-	.	Name=PATZ1.H12CORE.0.P.B_chr3-;Alias=;ID=PATZ1.H12CORE.0.P.B-27-chr3;pvalue=0.000141;qvalue=0.00622;sequence=GGCCCCGGGCGGGCGGGAGGGAC;
chr3	fimo	nucleotide_motif	15425791	15425813	38	+	.	Name=PATZ1.H12CORE.0.P.B_chr3+;Alias=;ID=PATZ1.H12CORE.0.P.B-28-chr3;pvalue=0.000159;qvalue=0.0067;sequence=GGCCGGGGGGCCGAGGGGGCCGG;
chr3	fimo	nucleotide_motif	15425862	15425884	37.9	-	.	Name=PATZ1.H12CORE.0.P.B_chr3-;Alias=;ID=PATZ1.H12CORE.0.P.B-29-chr3;pvalue=0.000163;qvalue=0.0067;sequence=GGCGGGCGGGAGGGACGGGACGC;
chr3	fimo	nucleotide_motif	15425601	15425623	37.3	+	.	Name=PATZ1.H12CORE.0.P.B_chr3+;Alias=;ID=PATZ1.H12CORE.0.P.B-30-chr3;pvalue=0.000187;qvalue=0.00744;sequence=TGGTGAGGAAGGTGTGGACGGGG;
chr3	fimo	nucleotide_motif	15425783	15425805	36.8	+	.	Name=PATZ1.H12CORE.0.P.B_chr3+;Alias=;ID=PATZ1.H12CORE.0.P.B-31-chr3;pvalue=0.000209;qvalue=0.00807;sequence=GAGGGGGAGGCCGGGGGGCCGAG;
chr3	fimo	nucleotide_motif	15425852	15425874	35.7	-	.	Name=PATZ1.H12CORE.0.P.B_chr3-;Alias=;ID=PATZ1.H12CORE.0.P.B-32-chr3;pvalue=0.000269;qvalue=0.00974;sequence=AGGGACGGGACGCGGTGCAGTGT;
chr3	fimo	nucleotide_motif	15425551	15425573	35	+	.	Name=PATZ1.H12CORE.0.P.B_chr3+;Alias=;ID=PATZ1.H12CORE.0.P.B-33-chr3;pvalue=0.000316;qvalue=0.0106;sequence=GGGGCAGGGAGAGGACTAGTAGA;
chr3	fimo	nucleotide_motif	15425604	15425626	34.9	+	.	Name=PATZ1.H12CORE.0.P.B_chr3+;Alias=;ID=PATZ1.H12CORE.0.P.B-34-chr3;pvalue=0.000323;qvalue=0.0106;sequence=TGAGGAAGGTGTGGACGGGGACT;
chr3	fimo	nucleotide_motif	15425778	15425800	34.8	+	.	Name=PATZ1.H12CORE.0.P.B_chr3+;Alias=;ID=PATZ1.H12CORE.0.P.B-35-chr3;pvalue=0.000328;qvalue=0.0106;sequence=GGGGTGAGGGGGAGGCCGGGGGG;
chr3	fimo	nucleotide_motif	15425776	15425798	34.1	+	.	Name=PATZ1.H12CORE.0.P.B_chr3+;Alias=;ID=PATZ1.H12CORE.0.P.B-36-chr3;pvalue=0.000386;qvalue=0.0118;sequence=TCGGGGTGAGGGGGAGGCCGGGG;
chr3	fimo	nucleotide_motif	15425650	15425672	34	+	.	Name=PATZ1.H12CORE.0.P.B_chr3+;Alias=;ID=PATZ1.H12CORE.0.P.B-37-chr3;pvalue=0.000393;qvalue=0.0118;sequence=AAGGATGGGGTGCTGGTCGGAGG;
chr3	fimo	nucleotide_motif	15425870	15425892	33.8	-	.	Name=PATZ1.H12CORE.0.P.B_chr3-;Alias=;ID=PATZ1.H12CORE.0.P.B-38-chr3;pvalue=0.000415;qvalue=0.012;sequence=GGGCCCCGGGCGGGCGGGAGGGA;
chr3	fimo	nucleotide_motif	15425800	15425822	33.7	+	.	Name=PATZ1.H12CORE.0.P.B_chr3+;Alias=;ID=PATZ1.H12CORE.0.P.B-39-chr3;pvalue=0.000423;qvalue=0.012;sequence=GCCGAGGGGGCCGGAGGCCGGGA;
chr3	fimo	nucleotide_motif	15425550	15425572	33.2	+	.	Name=PATZ1.H12CORE.0.P.B_chr3+;Alias=;ID=PATZ1.H12CORE.0.P.B-40-chr3;pvalue=0.000477;qvalue=0.0133;sequence=CGGGGCAGGGAGAGGACTAGTAG;
chr3	fimo	nucleotide_motif	15425876	15425898	32.7	-	.	Name=PATZ1.H12CORE.0.P.B_chr3-;Alias=;ID=PATZ1.H12CORE.0.P.B-41-chr3;pvalue=0.000531;qvalue=0.0141;sequence=GATTCCGGGCCCCGGGCGGGCGG;
chr3	fimo	nucleotide_motif	15425757	15425779	32.4	+	.	Name=PATZ1.H12CORE.0.P.B_chr3+;Alias=;ID=PATZ1.H12CORE.0.P.B-42-chr3;pvalue=0.000574;qvalue=0.0144;sequence=AGGGCTGGGGCTGCCCCGTTCGG;
chr3	fimo	nucleotide_motif	15425784	15425806	32.2	+	.	Name=PATZ1.H12CORE.0.P.B_chr3+;Alias=;ID=PATZ1.H12CORE.0.P.B-43-chr3;pvalue=0.000596;qvalue=0.0144;sequence=AGGGGGAGGCCGGGGGGCCGAGG;
chr3	fimo	nucleotide_motif	15425655	15425677	32.2	+	.	Name=PATZ1.H12CORE.0.P.B_chr3+;Alias=;ID=PATZ1.H12CORE.0.P.B-44-chr3;pvalue=0.000605;qvalue=0.0144;sequence=TGGGGTGCTGGTCGGAGGATGGC;
chr3	fimo	nucleotide_motif	15425860	15425882	32.1	-	.	Name=PATZ1.H12CORE.0.P.B_chr3-;Alias=;ID=PATZ1.H12CORE.0.P.B-45-chr3;pvalue=0.000616;qvalue=0.0144;sequence=CGGGCGGGAGGGACGGGACGCGG;
chr3	fimo	nucleotide_motif	15425864	15425886	32	-	.	Name=PATZ1.H12CORE.0.P.B_chr3-;Alias=;ID=PATZ1.H12CORE.0.P.B-46-chr3;pvalue=0.000629;qvalue=0.0144;sequence=CGGGCGGGCGGGAGGGACGGGAC;
chr3	fimo	nucleotide_motif	15425739	15425761	32	+	.	Name=PATZ1.H12CORE.0.P.B_chr3+;Alias=;ID=PATZ1.H12CORE.0.P.B-47-chr3;pvalue=0.000634;qvalue=0.0144;sequence=CCGGGATCGACAGCCAGGAGGGC;
chr3	fimo	nucleotide_motif	15425620	15425642	31.9	+	.	Name=PATZ1.H12CORE.0.P.B_chr3+;Alias=;ID=PATZ1.H12CORE.0.P.B-48-chr3;pvalue=0.00065;qvalue=0.0144;sequence=GGGGACTAGATGGAGGACGGGGG;
chr3	fimo	nucleotide_motif	15425756	15425778	31.9	+	.	Name=PATZ1.H12CORE.0.P.B_chr3+;Alias=;ID=PATZ1.H12CORE.0.P.B-49-chr3;pvalue=0.00065;qvalue=0.0144;sequence=GAGGGCTGGGGCTGCCCCGTTCG;
chr3	fimo	nucleotide_motif	15425734	15425756	31	+	.	Name=PATZ1.H12CORE.0.P.B_chr3+;Alias=;ID=PATZ1.H12CORE.0.P.B-50-chr3;pvalue=0.000798;qvalue=0.0164;sequence=AGCAGCCGGGATCGACAGCCAGG;
chr3	fimo	nucleotide_motif	15425772	15425794	30.6	+	.	Name=PATZ1.H12CORE.0.P.B_chr3+;Alias=;ID=PATZ1.H12CORE.0.P.B-51-chr3;pvalue=0.000875;qvalue=0.0177;sequence=CCGTTCGGGGTGAGGGGGAGGCC;
chr3	fimo	nucleotide_motif	15425770	15425792	30.4	+	.	Name=PATZ1.H12CORE.0.P.B_chr3+;Alias=;ID=PATZ1.H12CORE.0.P.B-52-chr3;pvalue=0.00091;qvalue=0.0181;sequence=CCCCGTTCGGGGTGAGGGGGAGG;
chr3	fimo	nucleotide_motif	15425679	15425701	30.3	-	.	Name=PATZ1.H12CORE.0.P.B_chr3-;Alias=;ID=PATZ1.H12CORE.0.P.B-53-chr3;pvalue=0.000929;qvalue=0.0182;sequence=GTAAGTGGGGCTGGGAGGACTTT;
chr3	fimo	nucleotide_motif	15425625	15425647	30.1	+	.	Name=PATZ1.H12CORE.0.P.B_chr3+;Alias=;ID=PATZ1.H12CORE.0.P.B-54-chr3;pvalue=0.000979;qvalue=0.0184;sequence=CTAGATGGAGGACGGGGGTTAGG;
chr3	fimo	nucleotide_motif	15425866	15425888	30	-	.	Name=PATZ1.H12CORE.0.P.B_chr3-;Alias=;ID=PATZ1.H12CORE.0.P.B-55-chr3;pvalue=0.000993;qvalue=0.0184;sequence=CCCGGGCGGGCGGGAGGGACGGG;
chr3	fimo	nucleotide_motif	15425792	15425814	30	+	.	Name=PATZ1.H12CORE.0.P.B_chr3+;Alias=;ID=PATZ1.H12CORE.0.P.B-56-chr3;pvalue=0.001;qvalue=0.0184;sequence=GCCGGGGGGCCGAGGGGGCCGGA;
chr3	fimo	nucleotide_motif	15425613	15425635	29.6	+	.	Name=PATZ1.H12CORE.0.P.B_chr3+;Alias=;ID=PATZ1.H12CORE.0.P.B-57-chr3;pvalue=0.0011;qvalue=0.0196;sequence=TGTGGACGGGGACTAGATGGAGG;
chr3	fimo	nucleotide_motif	15425775	15425797	29.6	+	.	Name=PATZ1.H12CORE.0.P.B_chr3+;Alias=;ID=PATZ1.H12CORE.0.P.B-58-chr3;pvalue=0.0011;qvalue=0.0196;sequence=TTCGGGGTGAGGGGGAGGCCGGG;
chr3	fimo	nucleotide_motif	15425599	15425621	29.2	+	.	Name=PATZ1.H12CORE.0.P.B_chr3+;Alias=;ID=PATZ1.H12CORE.0.P.B-59-chr3;pvalue=0.0012;qvalue=0.0204;sequence=TTTGGTGAGGAAGGTGTGGACGG;
chr3	fimo	nucleotide_motif	15425752	15425774	29.1	+	.	Name=PATZ1.H12CORE.0.P.B_chr3+;Alias=;ID=PATZ1.H12CORE.0.P.B-60-chr3;pvalue=0.00123;qvalue=0.0206;sequence=CCAGGAGGGCTGGGGCTGCCCCG;
chr3	fimo	nucleotide_motif	15425771	15425793	28.9	+	.	Name=PATZ1.H12CORE.0.P.B_chr3+;Alias=;ID=PATZ1.H12CORE.0.P.B-61-chr3;pvalue=0.0013;qvalue=0.0214;sequence=CCCGTTCGGGGTGAGGGGGAGGC;
chr3	fimo	nucleotide_motif	15425786	15425808	28.8	+	.	Name=PATZ1.H12CORE.0.P.B_chr3+;Alias=;ID=PATZ1.H12CORE.0.P.B-62-chr3;pvalue=0.00131;qvalue=0.0214;sequence=GGGGAGGCCGGGGGGCCGAGGGG;
chr3	fimo	nucleotide_motif	15425863	15425885	28.5	-	.	Name=PATZ1.H12CORE.0.P.B_chr3-;Alias=;ID=PATZ1.H12CORE.0.P.B-63-chr3;pvalue=0.00142;qvalue=0.0226;sequence=GGGCGGGCGGGAGGGACGGGACG;
chr3	fimo	nucleotide_motif	15425795	15425817	28.4	+	.	Name=PATZ1.H12CORE.0.P.B_chr3+;Alias=;ID=PATZ1.H12CORE.0.P.B-64-chr3;pvalue=0.00143;qvalue=0.0226;sequence=GGGGGGCCGAGGGGGCCGGAGGC;
chr3	fimo	nucleotide_motif	15425639	15425661	28.4	+	.	Name=PATZ1.H12CORE.0.P.B_chr3+;Alias=;ID=PATZ1.H12CORE.0.P.B-65-chr3;pvalue=0.00145;qvalue=0.0226;sequence=GGGGTTAGGTGAAGGATGGGGTG;
chr3	fimo	nucleotide_motif	15425619	15425641	28.4	+	.	Name=PATZ1.H12CORE.0.P.B_chr3+;Alias=;ID=PATZ1.H12CORE.0.P.B-66-chr3;pvalue=0.00146;qvalue=0.0226;sequence=CGGGGACTAGATGGAGGACGGGG;
chr3	fimo	nucleotide_motif	15425872	15425894	28.3	-	.	Name=PATZ1.H12CORE.0.P.B_chr3-;Alias=;ID=PATZ1.H12CORE.0.P.B-67-chr3;pvalue=0.00148;qvalue=0.0226;sequence=CCGGGCCCCGGGCGGGCGGGAGG;
chr3	fimo	nucleotide_motif	15425588	15425610	28.1	+	.	Name=PATZ1.H12CORE.0.P.B_chr3+;Alias=;ID=PATZ1.H12CORE.0.P.B-68-chr3;pvalue=0.00155;qvalue=0.0231;sequence=TCTAGAGGGAGTTTGGTGAGGAA;
chr3	fimo	nucleotide_motif	15425338	15425360	28	-	.	Name=PATZ1.H12CORE.0.P.B_chr3-;Alias=;ID=PATZ1.H12CORE.0.P.B-69-chr3;pvalue=0.00158;qvalue=0.0231;sequence=AGCTGAGGGGCTGTAAATTAGAC;
chr3	fimo	nucleotide_motif	15425802	15425824	28	+	.	Name=PATZ1.H12CORE.0.P.B_chr3+;Alias=;ID=PATZ1.H12CORE.0.P.B-70-chr3;pvalue=0.00158;qvalue=0.0231;sequence=CGAGGGGGCCGGAGGCCGGGACG;
chr3	fimo	nucleotide_motif	15425624	15425646	27.8	+	.	Name=PATZ1.H12CORE.0.P.B_chr3+;Alias=;ID=PATZ1.H12CORE.0.P.B-71-chr3;pvalue=0.00165;qvalue=0.0238;sequence=ACTAGATGGAGGACGGGGGTTAG;
chr3	fimo	nucleotide_motif	15425867	15425889	27.5	-	.	Name=PATZ1.H12CORE.0.P.B_chr3-;Alias=;ID=PATZ1.H12CORE.0.P.B-72-chr3;pvalue=0.00178;qvalue=0.025;sequence=CCCCGGGCGGGCGGGAGGGACGG;
chr3	fimo	nucleotide_motif	15425680	15425702	27.4	-	.	Name=PATZ1.H12CORE.0.P.B_chr3-;Alias=;ID=PATZ1.H12CORE.0.P.B-73-chr3;pvalue=0.00181;qvalue=0.0251;sequence=AGTAAGTGGGGCTGGGAGGACTT;
chr3	fimo	nucleotide_motif	15425356	15425378	27.3	-	.	Name=PATZ1.H12CORE.0.P.B_chr3-;Alias=;ID=PATZ1.H12CORE.0.P.B-74-chr3;pvalue=0.00184;qvalue=0.0253;sequence=AGAGGAGGGTCGGTGTTTAGCTG;
chr3	fimo	nucleotide_motif	15425351	15425373	27.2	-	.	Name=PATZ1.H12CORE.0.P.B_chr3-;Alias=;ID=PATZ1.H12CORE.0.P.B-75-chr3;pvalue=0.00192;qvalue=0.026;sequence=AGGGTCGGTGTTTAGCTGAGGGG;
chr3	fimo	nucleotide_motif	15425638	15425660	26.8	+	.	Name=PATZ1.H12CORE.0.P.B_chr3+;Alias=;ID=PATZ1.H12CORE.0.P.B-76-chr3;pvalue=0.00207;qvalue=0.0272;sequence=GGGGGTTAGGTGAAGGATGGGGT;
chr3	fimo	nucleotide_motif	15425794	15425816	26.8	+	.	Name=PATZ1.H12CORE.0.P.B_chr3+;Alias=;ID=PATZ1.H12CORE.0.P.B-77-chr3;pvalue=0.00207;qvalue=0.0272;sequence=CGGGGGGCCGAGGGGGCCGGAGG;
chr3	fimo	nucleotide_motif	15425605	15425627	26.5	+	.	Name=PATZ1.H12CORE.0.P.B_chr3+;Alias=;ID=PATZ1.H12CORE.0.P.B-78-chr3;pvalue=0.00224;qvalue=0.029;sequence=GAGGAAGGTGTGGACGGGGACTA;
chr3	fimo	nucleotide_motif	15425674	15425696	26.4	-	.	Name=PATZ1.H12CORE.0.P.B_chr3-;Alias=;ID=PATZ1.H12CORE.0.P.B-79-chr3;pvalue=0.00229;qvalue=0.0293;sequence=TGGGGCTGGGAGGACTTTAGCCA;
chr3	fimo	nucleotide_motif	15425368	15425390	26.3	-	.	Name=PATZ1.H12CORE.0.P.B_chr3-;Alias=;ID=PATZ1.H12CORE.0.P.B-80-chr3;pvalue=0.00235;qvalue=0.0296;sequence=GTGGTGGGTGCCAGAGGAGGGTC;
chr3	fimo	nucleotide_motif	15425879	15425901	26.1	-	.	Name=PATZ1.H12CORE.0.P.B_chr3-;Alias=;ID=PATZ1.H12CORE.0.P.B-81-chr3;pvalue=0.00243;qvalue=0.0299;sequence=CGGGATTCCGGGCCCCGGGCGGG;
chr3	fimo	nucleotide_motif	15425615	15425637	26	+	.	Name=PATZ1.H12CORE.0.P.B_chr3+;Alias=;ID=PATZ1.H12CORE.0.P.B-82-chr3;pvalue=0.00249;qvalue=0.0304;sequence=TGGACGGGGACTAGATGGAGGAC;
chr3	fimo	nucleotide_motif	15425880	15425902	25.7	+	.	Name=PATZ1.H12CORE.0.P.B_chr3+;Alias=;ID=PATZ1.H12CORE.0.P.B-83-chr3;pvalue=0.0027;qvalue=0.0316;sequence=ccgcccgGGGCCCGGAATCCCGC;
chr3	fimo	nucleotide_motif	15425594	15425616	25.6	+	.	Name=PATZ1.H12CORE.0.P.B_chr3+;Alias=;ID=PATZ1.H12CORE.0.P.B-84-chr3;pvalue=0.00276;qvalue=0.032;sequence=GGGAGTTTGGTGAGGAAGGTGTG;
chr3	fimo	nucleotide_motif	15425389	15425411	25.4	+	.	Name=PATZ1.H12CORE.0.P.B_chr3+;Alias=;ID=PATZ1.H12CORE.0.P.B-85-chr3;pvalue=0.00285;qvalue=0.0328;sequence=ACGAGTTCAGCCCCAGAGGGGTG;
chr3	fimo	nucleotide_motif	15425427	15425449	25.3	+	.	Name=PATZ1.H12CORE.0.P.B_chr3+;Alias=;ID=PATZ1.H12CORE.0.P.B-86-chr3;pvalue=0.00291;qvalue=0.0332;sequence=AGGAGATGGGAAGTTTTCAAGGG;
chr3	fimo	nucleotide_motif	15425662	15425684	25.3	+	.	Name=PATZ1.H12CORE.0.P.B_chr3+;Alias=;ID=PATZ1.H12CORE.0.P.B-87-chr3;pvalue=0.00294;qvalue=0.0332;sequence=CTGGTCGGAGGATGGCTAAAGTC;
chr3	fimo	nucleotide_motif	15425646	15425668	25.1	+	.	Name=PATZ1.H12CORE.0.P.B_chr3+;Alias=;ID=PATZ1.H12CORE.0.P.B-88-chr3;pvalue=0.00305;qvalue=0.0341;sequence=GGTGAAGGATGGGGTGCTGGTCG;
chr3	fimo	nucleotide_motif	15425610	15425632	24.9	+	.	Name=PATZ1.H12CORE.0.P.B_chr3+;Alias=;ID=PATZ1.H12CORE.0.P.B-89-chr3;pvalue=0.00321;qvalue=0.0348;sequence=AGGTGTGGACGGGGACTAGATGG;
chr3	fimo	nucleotide_motif	15425762	15425784	24.7	+	.	Name=PATZ1.H12CORE.0.P.B_chr3+;Alias=;ID=PATZ1.H12CORE.0.P.B-90-chr3;pvalue=0.00339;qvalue=0.0361;sequence=TGGGGCTGCCCCGTTCGGGGTGA;
chr3	fimo	nucleotide_motif	15425877	15425899	24.7	-	.	Name=PATZ1.H12CORE.0.P.B_chr3-;Alias=;ID=PATZ1.H12CORE.0.P.B-91-chr3;pvalue=0.00339;qvalue=0.0361;sequence=GGATTCCGGGCCCCGGGCGGGCG;
chr3	fimo	nucleotide_motif	15425748	15425770	24.6	+	.	Name=PATZ1.H12CORE.0.P.B_chr3+;Alias=;ID=PATZ1.H12CORE.0.P.B-92-chr3;pvalue=0.00349;qvalue=0.0369;sequence=ACAGCCAGGAGGGCTGGGGCTGC;
chr3	fimo	nucleotide_motif	15425657	15425679	24.5	+	.	Name=PATZ1.H12CORE.0.P.B_chr3+;Alias=;ID=PATZ1.H12CORE.0.P.B-93-chr3;pvalue=0.00356;qvalue=0.0373;sequence=GGGTGCTGGTCGGAGGATGGCTA;
chr3	fimo	nucleotide_motif	15425787	15425809	24	+	.	Name=PATZ1.H12CORE.0.P.B_chr3+;Alias=;ID=PATZ1.H12CORE.0.P.B-94-chr3;pvalue=0.00397;qvalue=0.0411;sequence=GGGAGGCCGGGGGGCCGAGGGGG;
chr3	fimo	nucleotide_motif	15425365	15425387	24	-	.	Name=PATZ1.H12CORE.0.P.B_chr3-;Alias=;ID=PATZ1.H12CORE.0.P.B-95-chr3;pvalue=0.00399;qvalue=0.0411;sequence=GTGGGTGCCAGAGGAGGGTCGGT;
chr3	fimo	nucleotide_motif	15425685	15425707	23.9	-	.	Name=PATZ1.H12CORE.0.P.B_chr3-;Alias=;ID=PATZ1.H12CORE.0.P.B-96-chr3;pvalue=0.00407;qvalue=0.0416;sequence=CCGTGAGTAAGTGGGGCTGGGAG;
chr3	fimo	nucleotide_motif	15425793	15425815	23.9	+	.	Name=PATZ1.H12CORE.0.P.B_chr3+;Alias=;ID=PATZ1.H12CORE.0.P.B-97-chr3;pvalue=0.00411;qvalue=0.0416;sequence=CCGGGGGGCCGAGGGGGCCGGAG;
chr3	fimo	nucleotide_motif	15425729	15425751	23.8	+	.	Name=PATZ1.H12CORE.0.P.B_chr3+;Alias=;ID=PATZ1.H12CORE.0.P.B-98-chr3;pvalue=0.00417;qvalue=0.0419;sequence=CTAAGAGCAGCCGGGATCGACAG;
chr3	fimo	nucleotide_motif	15425595	15425617	23.6	+	.	Name=PATZ1.H12CORE.0.P.B_chr3+;Alias=;ID=PATZ1.H12CORE.0.P.B-99-chr3;pvalue=0.00435;qvalue=0.0433;sequence=GGAGTTTGGTGAGGAAGGTGTGG;
chr3	fimo	nucleotide_motif	15425545	15425567	23.5	+	.	Name=PATZ1.H12CORE.0.P.B_chr3+;Alias=;ID=PATZ1.H12CORE.0.P.B-100-chr3;pvalue=0.00441;qvalue=0.0435;sequence=TTTTCCGGGGCAGGGAGAGGACT;
chr3	fimo	nucleotide_motif	15425741	15425763	23.5	+	.	Name=PATZ1.H12CORE.0.P.B_chr3+;Alias=;ID=PATZ1.H12CORE.0.P.B-101-chr3;pvalue=0.00444;qvalue=0.0435;sequence=GGGATCGACAGCCAGGAGGGCTG;
chr3	fimo	nucleotide_motif	15425428	15425450	23.3	+	.	Name=PATZ1.H12CORE.0.P.B_chr3+;Alias=;ID=PATZ1.H12CORE.0.P.B-102-chr3;pvalue=0.00471;qvalue=0.0442;sequence=GGAGATGGGAAGTTTTCAAGGGG;
chr3	fimo	nucleotide_motif	15425592	15425614	23.3	+	.	Name=PATZ1.H12CORE.0.P.B_chr3+;Alias=;ID=PATZ1.H12CORE.0.P.B-103-chr3;pvalue=0.00471;qvalue=0.0442;sequence=GAGGGAGTTTGGTGAGGAAGGTG;
chr3	fimo	nucleotide_motif	15425798	15425820	23.2	+	.	Name=PATZ1.H12CORE.0.P.B_chr3+;Alias=;ID=PATZ1.H12CORE.0.P.B-104-chr3;pvalue=0.00478;qvalue=0.0442;sequence=GGGCCGAGGGGGCCGGAGGCCGG;
chr3	fimo	nucleotide_motif	15425359	15425381	23.1	-	.	Name=PATZ1.H12CORE.0.P.B_chr3-;Alias=;ID=PATZ1.H12CORE.0.P.B-105-chr3;pvalue=0.00486;qvalue=0.0444;sequence=GCCAGAGGAGGGTCGGTGTTTAG;
chr3	fimo	nucleotide_motif	15425682	15425704	22.9	-	.	Name=PATZ1.H12CORE.0.P.B_chr3-;Alias=;ID=PATZ1.H12CORE.0.P.B-106-chr3;pvalue=0.00514;qvalue=0.0463;sequence=TGAGTAAGTGGGGCTGGGAGGAC;
chr3	fimo	nucleotide_motif	15425370	15425392	22.9	-	.	Name=PATZ1.H12CORE.0.P.B_chr3-;Alias=;ID=PATZ1.H12CORE.0.P.B-107-chr3;pvalue=0.00516;qvalue=0.0463;sequence=TCGTGGTGGGTGCCAGAGGAGGG;
chr3	fimo	nucleotide_motif	15425880	15425902	22.8	-	.	Name=PATZ1.H12CORE.0.P.B_chr3-;Alias=;ID=PATZ1.H12CORE.0.P.B-108-chr3;pvalue=0.00523;qvalue=0.0466;sequence=GCGGGATTCCGGGCCCCGGGCGG;
chr3	fimo	nucleotide_motif	15425608	15425630	22.8	+	.	Name=PATZ1.H12CORE.0.P.B_chr3+;Alias=;ID=PATZ1.H12CORE.0.P.B-109-chr3;pvalue=0.00526;qvalue=0.0466;sequence=GAAGGTGTGGACGGGGACTAGAT;
chr3	fimo	nucleotide_motif	15425665	15425687	22.7	+	.	Name=PATZ1.H12CORE.0.P.B_chr3+;Alias=;ID=PATZ1.H12CORE.0.P.B-110-chr3;pvalue=0.00534;qvalue=0.0469;sequence=GTCGGAGGATGGCTAAAGTCCTC;
chr3	fimo	nucleotide_motif	15425707	15425729	22.6	+	.	Name=PATZ1.H12CORE.0.P.B_chr3+;Alias=;ID=PATZ1.H12CORE.0.P.B-111-chr3;pvalue=0.00546;qvalue=0.047;sequence=GTGGCAGCGGCGACACTCCAGTC;
chr3	fimo	nucleotide_motif	15425749	15425771	22.6	+	.	Name=PATZ1.H12CORE.0.P.B_chr3+;Alias=;ID=PATZ1.H12CORE.0.P.B-112-chr3;pvalue=0.00548;qvalue=0.047;sequence=CAGCCAGGAGGGCTGGGGCTGCC;
chr3	fimo	nucleotide_motif	15425640	15425662	22.5	+	.	Name=PATZ1.H12CORE.0.P.B_chr3+;Alias=;ID=PATZ1.H12CORE.0.P.B-113-chr3;pvalue=0.00556;qvalue=0.047;sequence=GGGTTAGGTGAAGGATGGGGTGC;
chr3	fimo	nucleotide_motif	15425758	15425780	22.5	-	.	Name=PATZ1.H12CORE.0.P.B_chr3-;Alias=;ID=PATZ1.H12CORE.0.P.B-114-chr3;pvalue=0.00564;qvalue=0.047;sequence=CCCGAACGGGGCAGCCCCAGCCC;
chr3	fimo	nucleotide_motif	15425747	15425769	22.5	+	.	Name=PATZ1.H12CORE.0.P.B_chr3+;Alias=;ID=PATZ1.H12CORE.0.P.B-115-chr3;pvalue=0.00567;qvalue=0.047;sequence=GACAGCCAGGAGGGCTGGGGCTG;
chr3	fimo	nucleotide_motif	15425840	15425862	22.4	+	.	Name=PATZ1.H12CORE.0.P.B_chr3+;Alias=;ID=PATZ1.H12CORE.0.P.B-116-chr3;pvalue=0.00572;qvalue=0.0471;sequence=GGGGAAAGAACAACACTGCACCG;
chr3	fimo	nucleotide_motif	15425621	15425643	22.4	+	.	Name=PATZ1.H12CORE.0.P.B_chr3+;Alias=;ID=PATZ1.H12CORE.0.P.B-117-chr3;pvalue=0.00578;qvalue=0.0473;sequence=GGGACTAGATGGAGGACGGGGGT;
chr3	fimo	nucleotide_motif	15425809	15425831	22.3	+	.	Name=PATZ1.H12CORE.0.P.B_chr3+;Alias=;ID=PATZ1.H12CORE.0.P.B-118-chr3;pvalue=0.00585;qvalue=0.0474;sequence=GCCGGAGGCCGGGACGAGTGCAA;
chr3	fimo	nucleotide_motif	15425628	15425650	22.3	+	.	Name=PATZ1.H12CORE.0.P.B_chr3+;Alias=;ID=PATZ1.H12CORE.0.P.B-119-chr3;pvalue=0.00587;qvalue=0.0474;sequence=GATGGAGGACGGGGGTTAGGTGA;
chr3	fimo	nucleotide_motif	15425834	15425856	22.1	+	.	Name=PATZ1.H12CORE.0.P.B_chr3+;Alias=;ID=PATZ1.H12CORE.0.P.B-120-chr3;pvalue=0.00609;qvalue=0.0485;sequence=TTGGCAGGGGAAAGAACAACACT;
chr3	fimo	nucleotide_motif	15425868	15425890	22.1	-	.	Name=PATZ1.H12CORE.0.P.B_chr3-;Alias=;ID=PATZ1.H12CORE.0.P.B-121-chr3;pvalue=0.00621;qvalue=0.049;sequence=GCCCCGGGCGGGCGGGAGGGACG;
chr3	fimo	nucleotide_motif	15425774	15425796	22.1	+	.	Name=PATZ1.H12CORE.0.P.B_chr3+;Alias=;ID=PATZ1.H12CORE.0.P.B-122-chr3;pvalue=0.00623;qvalue=0.049;sequence=GTTCGGGGTGAGGGGGAGGCCGG;
chr3	fimo	nucleotide_motif	15425645	15425667	22	+	.	Name=PATZ1.H12CORE.0.P.B_chr3+;Alias=;ID=PATZ1.H12CORE.0.P.B-123-chr3;pvalue=0.00632;qvalue=0.0492;sequence=AGGTGAAGGATGGGGTGCTGGTC;
chr3	fimo	nucleotide_motif	15425673	15425695	21.9	-	.	Name=PATZ1.H12CORE.0.P.B_chr3-;Alias=;ID=PATZ1.H12CORE.0.P.B-124-chr3;pvalue=0.00644;qvalue=0.0492;sequence=GGGGCTGGGAGGACTTTAGCCAT;
chr3	fimo	nucleotide_motif	15425801	15425823	21.9	+	.	Name=PATZ1.H12CORE.0.P.B_chr3+;Alias=;ID=PATZ1.H12CORE.0.P.B-125-chr3;pvalue=0.00648;qvalue=0.0492;sequence=CCGAGGGGGCCGGAGGCCGGGAC;
chr3	fimo	nucleotide_motif	15425352	15425374	21.9	-	.	Name=PATZ1.H12CORE.0.P.B_chr3-;Alias=;ID=PATZ1.H12CORE.0.P.B-126-chr3;pvalue=0.0065;qvalue=0.0492;sequence=GAGGGTCGGTGTTTAGCTGAGGG;
chr3	fimo	nucleotide_motif	15425366	15425388	21.9	-	.	Name=PATZ1.H12CORE.0.P.B_chr3-;Alias=;ID=PATZ1.H12CORE.0.P.B-127-chr3;pvalue=0.0065;qvalue=0.0492;sequence=GGTGGGTGCCAGAGGAGGGTCGG;
chr3	fimo	nucleotide_motif	15425735	15425757	21.8	+	.	Name=PATZ1.H12CORE.0.P.B_chr3+;Alias=;ID=PATZ1.H12CORE.0.P.B-128-chr3;pvalue=0.00653;qvalue=0.0492;sequence=GCAGCCGGGATCGACAGCCAGGA;
chr3	fimo	nucleotide_motif	15425878	15425900	21.8	-	.	Name=PATZ1.H12CORE.0.P.B_chr3-;Alias=;ID=PATZ1.H12CORE.0.P.B-129-chr3;pvalue=0.00659;qvalue=0.0492;sequence=GGGATTCCGGGCCCCGGGCGGGC;
chr3	fimo	nucleotide_motif	15416410	15416419	46.3	-	.	Name=PATZ1.H12CORE.1.P.C_chr3-;Alias=;ID=PATZ1.H12CORE.1.P.C-1-chr3;pvalue=2.35e-05;qvalue=0.0221;sequence=AGGGGTGGGG;
chr3	fimo	nucleotide_motif	15416390	15416399	41.2	+	.	Name=PATZ1.H12CORE.1.P.C_chr3+;Alias=;ID=PATZ1.H12CORE.1.P.C-2-chr3;pvalue=7.5e-05;qvalue=0.0257;sequence=TGGGGTGGGG;
chr3	fimo	nucleotide_motif	15416434	15416443	36.6	+	.	Name=PATZ1.H12CORE.1.P.C_chr3+;Alias=;ID=PATZ1.H12CORE.1.P.C-3-chr3;pvalue=0.000217;qvalue=0.0304;sequence=GAGGGCGGGC;
chr3	fimo	nucleotide_motif	15416599	15416608	34.6	-	.	Name=PATZ1.H12CORE.1.P.C_chr3-;Alias=;ID=PATZ1.H12CORE.1.P.C-4-chr3;pvalue=0.000343;qvalue=0.0327;sequence=GGGGGCAGGC;
chr3	fimo	nucleotide_motif	15416428	15416437	33.3	+	.	Name=PATZ1.H12CORE.1.P.C_chr3+;Alias=;ID=PATZ1.H12CORE.1.P.C-5-chr3;pvalue=0.000464;qvalue=0.0382;sequence=AGAGGAGAGG;
chr3	fimo	nucleotide_motif	15425550	15425559	45.5	+	.	Name=PATZ1.H12CORE.1.P.C_chr3+;Alias=;ID=PATZ1.H12CORE.1.P.C-1-chr3;pvalue=2.84e-05;qvalue=0.0221;sequence=CGGGGCAGGG;
chr3	fimo	nucleotide_motif	15425779	15425788	41.4	+	.	Name=PATZ1.H12CORE.1.P.C_chr3+;Alias=;ID=PATZ1.H12CORE.1.P.C-2-chr3;pvalue=7.15e-05;qvalue=0.0257;sequence=GGGTGAGGGG;
chr3	fimo	nucleotide_motif	15425756	15425765	40.3	+	.	Name=PATZ1.H12CORE.1.P.C_chr3+;Alias=;ID=PATZ1.H12CORE.1.P.C-3-chr3;pvalue=9.27e-05;qvalue=0.0257;sequence=GAGGGCTGGG;
chr3	fimo	nucleotide_motif	15425870	15425879	40	-	.	Name=PATZ1.H12CORE.1.P.C_chr3-;Alias=;ID=PATZ1.H12CORE.1.P.C-4-chr3;pvalue=9.91e-05;qvalue=0.0257;sequence=GCGGGAGGGA;
chr3	fimo	nucleotide_motif	15425874	15425883	38.8	-	.	Name=PATZ1.H12CORE.1.P.C_chr3-;Alias=;ID=PATZ1.H12CORE.1.P.C-5-chr3;pvalue=0.000133;qvalue=0.0295;sequence=GCGGGCGGGA;
chr3	fimo	nucleotide_motif	15425866	15425875	38	-	.	Name=PATZ1.H12CORE.1.P.C_chr3-;Alias=;ID=PATZ1.H12CORE.1.P.C-6-chr3;pvalue=0.000157;qvalue=0.0296;sequence=GAGGGACGGG;
chr3	fimo	nucleotide_motif	15425687	15425696	37.7	-	.	Name=PATZ1.H12CORE.1.P.C_chr3-;Alias=;ID=PATZ1.H12CORE.1.P.C-7-chr3;pvalue=0.000171;qvalue=0.0296;sequence=TGGGGCTGGG;
chr3	fimo	nucleotide_motif	15425369	15425378	36.6	-	.	Name=PATZ1.H12CORE.1.P.C_chr3-;Alias=;ID=PATZ1.H12CORE.1.P.C-8-chr3;pvalue=0.000217;qvalue=0.0304;sequence=AGAGGAGGGT;
chr3	fimo	nucleotide_motif	15425631	15425640	36.2	+	.	Name=PATZ1.H12CORE.1.P.C_chr3+;Alias=;ID=PATZ1.H12CORE.1.P.C-9-chr3;pvalue=0.000239;qvalue=0.0304;sequence=GGAGGACGGG;
chr3	fimo	nucleotide_motif	15425649	15425658	35.9	+	.	Name=PATZ1.H12CORE.1.P.C_chr3+;Alias=;ID=PATZ1.H12CORE.1.P.C-10-chr3;pvalue=0.000254;qvalue=0.0304;sequence=GAAGGATGGG;
chr3	fimo	nucleotide_motif	15425788	15425797	35.1	+	.	Name=PATZ1.H12CORE.1.P.C_chr3+;Alias=;ID=PATZ1.H12CORE.1.P.C-11-chr3;pvalue=0.000307;qvalue=0.0318;sequence=GGAGGCCGGG;
chr3	fimo	nucleotide_motif	15425812	15425821	35.1	+	.	Name=PATZ1.H12CORE.1.P.C_chr3+;Alias=;ID=PATZ1.H12CORE.1.P.C-12-chr3;pvalue=0.000307;qvalue=0.0318;sequence=GGAGGCCGGG;
chr3	fimo	nucleotide_motif	15425632	15425641	34.5	+	.	Name=PATZ1.H12CORE.1.P.C_chr3+;Alias=;ID=PATZ1.H12CORE.1.P.C-13-chr3;pvalue=0.000357;qvalue=0.0327;sequence=GAGGACGGGG;
chr3	fimo	nucleotide_motif	15425405	15425414	33.1	+	.	Name=PATZ1.H12CORE.1.P.C_chr3+;Alias=;ID=PATZ1.H12CORE.1.P.C-14-chr3;pvalue=0.000489;qvalue=0.0382;sequence=AGGGGTGGTG;
chr3	fimo	nucleotide_motif	15425805	15425814	33	+	.	Name=PATZ1.H12CORE.1.P.C_chr3+;Alias=;ID=PATZ1.H12CORE.1.P.C-15-chr3;pvalue=0.0005;qvalue=0.0382;sequence=GGGGGCCGGA;
chr3	fimo	nucleotide_motif	15425555	15425564	32.9	+	.	Name=PATZ1.H12CORE.1.P.C_chr3+;Alias=;ID=PATZ1.H12CORE.1.P.C-16-chr3;pvalue=0.000516;qvalue=0.0382;sequence=CAGGGAGAGG;
chr3	fimo	nucleotide_motif	15425577	15425591	51.4	+	.	Name=PRD14.H12CORE.0.P.B_chr3+;Alias=;ID=PRD14.H12CORE.0.P.B-1-chr3;pvalue=7.16e-06;qvalue=0.0122;sequence=TAAGTTAGAGATCTA;
chr3	fimo	nucleotide_motif	15425607	15425624	46.8	+	.	Name=PRD15.H12CORE.0.P.B_chr3+;Alias=;ID=PRD15.H12CORE.0.P.B-1-chr3;pvalue=2.09e-05;qvalue=0.0307;sequence=GGAAGGTGTGGACGGGGA;
chr3	fimo	nucleotide_motif	15416556	15416570	56.1	+	.	Name=PRDM5.H12CORE.0.P.B_chr3+;Alias=;ID=PRDM5.H12CORE.0.P.B-1-chr3;pvalue=2.47e-06;qvalue=0.00288;sequence=GCCCTGCTCACCACT;
chr3	fimo	nucleotide_motif	15425628	15425642	54.1	-	.	Name=PRDM5.H12CORE.0.P.B_chr3-;Alias=;ID=PRDM5.H12CORE.0.P.B-1-chr3;pvalue=3.86e-06;qvalue=0.00288;sequence=CCCCCGTCCTCCATC;
chr3	fimo	nucleotide_motif	15425865	15425879	46.7	+	.	Name=PRDM5.H12CORE.0.P.B_chr3+;Alias=;ID=PRDM5.H12CORE.0.P.B-2-chr3;pvalue=2.12e-05;qvalue=0.00813;sequence=tcccgtccctcccgc;
chr3	fimo	nucleotide_motif	15425785	15425799	45.7	-	.	Name=PRDM5.H12CORE.0.P.B_chr3-;Alias=;ID=PRDM5.H12CORE.0.P.B-3-chr3;pvalue=2.7e-05;qvalue=0.00813;sequence=CCCCCGGCCTCCCCC;
chr3	fimo	nucleotide_motif	15425752	15425766	45.6	-	.	Name=PRDM5.H12CORE.0.P.B_chr3-;Alias=;ID=PRDM5.H12CORE.0.P.B-4-chr3;pvalue=2.72e-05;qvalue=0.00813;sequence=CCCCAGCCCTCCTGG;
chr3	fimo	nucleotide_motif	15425364	15425378	37.2	+	.	Name=PRDM5.H12CORE.0.P.B_chr3+;Alias=;ID=PRDM5.H12CORE.0.P.B-5-chr3;pvalue=0.000192;qvalue=0.0478;sequence=CACCGACCCTCCTCT;
chr3	fimo	nucleotide_motif	15425752	15425761	47.4	-	.	Name=PRDM5.H12CORE.1.P.B_chr3-;Alias=;ID=PRDM5.H12CORE.1.P.B-1-chr3;pvalue=1.84e-05;qvalue=0.0203;sequence=GCCCTCCTGG;
chr3	fimo	nucleotide_motif	15425628	15425637	45.8	-	.	Name=PRDM5.H12CORE.1.P.B_chr3-;Alias=;ID=PRDM5.H12CORE.1.P.B-2-chr3;pvalue=2.6e-05;qvalue=0.0203;sequence=GTCCTCCATC;
chr3	fimo	nucleotide_motif	15425777	15425795	54.4	+	.	Name=RARA.H12CORE.1.P.B_chr3+;Alias=;ID=RARA.H12CORE.1.P.B-1-chr3;pvalue=3.63e-06;qvalue=0.00555;sequence=CGGGGTGAGGGGGAGGCCG;
chr3	fimo	nucleotide_motif	15425549	15425567	47.1	+	.	Name=RARA.H12CORE.1.P.B_chr3+;Alias=;ID=RARA.H12CORE.1.P.B-2-chr3;pvalue=1.95e-05;qvalue=0.0149;sequence=CCGGGGCAGGGAGAGGACT;
chr3	fimo	nucleotide_motif	15416338	15416349	55.6	-	.	Name=RARB.H12CORE.1.P.B_chr3-;Alias=;ID=RARB.H12CORE.1.P.B-1-chr3;pvalue=2.76e-06;qvalue=0.00443;sequence=CAGAGGACAAGG;
chr3	fimo	nucleotide_motif	15416627	15416638	46.3	-	.	Name=RARB.H12CORE.1.P.B_chr3-;Alias=;ID=RARB.H12CORE.1.P.B-2-chr3;pvalue=2.36e-05;qvalue=0.0189;sequence=TAGAGGCCAAAG;
chr3	fimo	nucleotide_motif	15425540	15425554	52.1	+	.	Name=REL.H12CORE.0.P.B_chr3+;Alias=;ID=REL.H12CORE.0.P.B-1-chr3;pvalue=6.19e-06;qvalue=0.00997;sequence=AGGGATTTTCCGGGG;
chr3	fimo	nucleotide_motif	15425784	15425798	45.5	+	.	Name=REL.H12CORE.0.P.B_chr3+;Alias=;ID=REL.H12CORE.0.P.B-2-chr3;pvalue=2.82e-05;qvalue=0.0228;sequence=AGGGGGAGGCCGGGG;
chr3	fimo	nucleotide_motif	15425447	15425461	41.1	+	.	Name=REL.H12CORE.0.P.B_chr3+;Alias=;ID=REL.H12CORE.0.P.B-3-chr3;pvalue=7.68e-05;qvalue=0.0412;sequence=GGGGGTATTTCTCAG;
chr3	fimo	nucleotide_motif	15425539	15425553	39.6	+	.	Name=REL.H12CORE.0.P.B_chr3+;Alias=;ID=REL.H12CORE.0.P.B-4-chr3;pvalue=0.000109;qvalue=0.044;sequence=TAGGGATTTTCCGGG;
chr3	fimo	nucleotide_motif	15425541	15425551	48	+	.	Name=RELB.H12CORE.0.P.B_chr3+;Alias=;ID=RELB.H12CORE.0.P.B-1-chr3;pvalue=1.59e-05;qvalue=0.0276;sequence=GGGATTTTCCG;
chr3	fimo	nucleotide_motif	15416595	15416614	36.7	-	.	Name=RFX3.H12CORE.2.S.B_chr3-;Alias=;ID=RFX3.H12CORE.2.S.B-1-chr3;pvalue=0.000216;qvalue=0.0274;sequence=TGCTTGGGGGGCAGGCGGAA;
chr3	fimo	nucleotide_motif	15416423	15416442	34.8	+	.	Name=RFX3.H12CORE.2.S.B_chr3+;Alias=;ID=RFX3.H12CORE.2.S.B-2-chr3;pvalue=0.000328;qvalue=0.0352;sequence=GGCTCAGAGGAGAGGGCGGG;
chr3	fimo	nucleotide_motif	15425638	15425657	53.6	+	.	Name=RFX3.H12CORE.2.S.B_chr3+;Alias=;ID=RFX3.H12CORE.2.S.B-1-chr3;pvalue=4.38e-06;qvalue=0.00668;sequence=GGGGGTTAGGTGAAGGATGG;
chr3	fimo	nucleotide_motif	15425594	15425613	45.1	+	.	Name=RFX3.H12CORE.2.S.B_chr3+;Alias=;ID=RFX3.H12CORE.2.S.B-2-chr3;pvalue=3.11e-05;qvalue=0.0167;sequence=GGGAGTTTGGTGAGGAAGGT;
chr3	fimo	nucleotide_motif	15425862	15425881	44.8	-	.	Name=RFX3.H12CORE.2.S.B_chr3-;Alias=;ID=RFX3.H12CORE.2.S.B-3-chr3;pvalue=3.28e-05;qvalue=0.0167;sequence=GGGCGGGAGGGACGGGACGC;
chr3	fimo	nucleotide_motif	15425783	15425802	43.2	+	.	Name=RFX3.H12CORE.2.S.B_chr3+;Alias=;ID=RFX3.H12CORE.2.S.B-4-chr3;pvalue=4.74e-05;qvalue=0.0176;sequence=GAGGGGGAGGCCGGGGGGCC;
chr3	fimo	nucleotide_motif	15425626	15425645	42.1	+	.	Name=RFX3.H12CORE.2.S.B_chr3+;Alias=;ID=RFX3.H12CORE.2.S.B-5-chr3;pvalue=6.11e-05;qvalue=0.0176;sequence=TAGATGGAGGACGGGGGTTA;
chr3	fimo	nucleotide_motif	15425866	15425885	41.6	-	.	Name=RFX3.H12CORE.2.S.B_chr3-;Alias=;ID=RFX3.H12CORE.2.S.B-6-chr3;pvalue=6.9e-05;qvalue=0.0176;sequence=GGGCGGGCGGGAGGGACGGG;
chr3	fimo	nucleotide_motif	15425772	15425791	39.9	+	.	Name=RFX3.H12CORE.2.S.B_chr3+;Alias=;ID=RFX3.H12CORE.2.S.B-7-chr3;pvalue=0.000102;qvalue=0.0178;sequence=CCGTTCGGGGTGAGGGGGAG;
chr3	fimo	nucleotide_motif	15425778	15425797	39.7	+	.	Name=RFX3.H12CORE.2.S.B_chr3+;Alias=;ID=RFX3.H12CORE.2.S.B-8-chr3;pvalue=0.000106;qvalue=0.0178;sequence=GGGGTGAGGGGGAGGCCGGG;
chr3	fimo	nucleotide_motif	15425603	15425622	39.5	+	.	Name=RFX3.H12CORE.2.S.B_chr3+;Alias=;ID=RFX3.H12CORE.2.S.B-9-chr3;pvalue=0.000112;qvalue=0.0178;sequence=GTGAGGAAGGTGTGGACGGG;
chr3	fimo	nucleotide_motif	15425644	15425663	39.3	+	.	Name=RFX3.H12CORE.2.S.B_chr3+;Alias=;ID=RFX3.H12CORE.2.S.B-10-chr3;pvalue=0.000116;qvalue=0.0178;sequence=TAGGTGAAGGATGGGGTGCT;
chr3	fimo	nucleotide_motif	15425777	15425796	37.2	+	.	Name=RFX3.H12CORE.2.S.B_chr3+;Alias=;ID=RFX3.H12CORE.2.S.B-11-chr3;pvalue=0.00019;qvalue=0.0264;sequence=CGGGGTGAGGGGGAGGCCGG;
chr3	fimo	nucleotide_motif	15425590	15425609	36.2	+	.	Name=RFX3.H12CORE.2.S.B_chr3+;Alias=;ID=RFX3.H12CORE.2.S.B-12-chr3;pvalue=0.000237;qvalue=0.0279;sequence=TAGAGGGAGTTTGGTGAGGA;
chr3	fimo	nucleotide_motif	15425633	15425652	34.6	+	.	Name=RFX3.H12CORE.2.S.B_chr3+;Alias=;ID=RFX3.H12CORE.2.S.B-13-chr3;pvalue=0.000346;qvalue=0.0352;sequence=AGGACGGGGGTTAGGTGAAG;
chr3	fimo	nucleotide_motif	15425779	15425798	33.3	+	.	Name=RFX3.H12CORE.2.S.B_chr3+;Alias=;ID=RFX3.H12CORE.2.S.B-14-chr3;pvalue=0.000464;qvalue=0.0443;sequence=GGGTGAGGGGGAGGCCGGGG;
chr3	fimo	nucleotide_motif	15416461	15416481	37	-	.	Name=RXRA.H12CORE.3.P.B_chr3-;Alias=;ID=RXRA.H12CORE.3.P.B-1-chr3;pvalue=0.000198;qvalue=0.0315;sequence=CAGGGATGATCAAGGTCAGAC;
chr3	fimo	nucleotide_motif	15416627	15416647	36.8	-	.	Name=RXRA.H12CORE.3.P.B_chr3-;Alias=;ID=RXRA.H12CORE.3.P.B-2-chr3;pvalue=0.000207;qvalue=0.0315;sequence=TGGCGAGAGTAGAGGCCAAAG;
chr3	fimo	nucleotide_motif	15425778	15425798	55.3	+	.	Name=RXRA.H12CORE.3.P.B_chr3+;Alias=;ID=RXRA.H12CORE.3.P.B-1-chr3;pvalue=2.94e-06;qvalue=0.00428;sequence=GGGGTGAGGGGGAGGCCGGGG;
chr3	fimo	nucleotide_motif	15425786	15425806	42.9	+	.	Name=RXRA.H12CORE.3.P.B_chr3+;Alias=;ID=RXRA.H12CORE.3.P.B-2-chr3;pvalue=5.11e-05;qvalue=0.0275;sequence=GGGGAGGCCGGGGGGCCGAGG;
chr3	fimo	nucleotide_motif	15425633	15425653	41	+	.	Name=RXRA.H12CORE.3.P.B_chr3+;Alias=;ID=RXRA.H12CORE.3.P.B-3-chr3;pvalue=7.94e-05;qvalue=0.0275;sequence=AGGACGGGGGTTAGGTGAAGG;
chr3	fimo	nucleotide_motif	15425813	15425833	40.3	+	.	Name=RXRA.H12CORE.3.P.B_chr3+;Alias=;ID=RXRA.H12CORE.3.P.B-4-chr3;pvalue=9.28e-05;qvalue=0.0275;sequence=GAGGCCGGGACGAGTGCAATA;
chr3	fimo	nucleotide_motif	15425550	15425570	40.2	+	.	Name=RXRA.H12CORE.3.P.B_chr3+;Alias=;ID=RXRA.H12CORE.3.P.B-5-chr3;pvalue=9.44e-05;qvalue=0.0275;sequence=CGGGGCAGGGAGAGGACTAGT;
chr3	fimo	nucleotide_motif	15425795	15425815	36.6	+	.	Name=RXRA.H12CORE.3.P.B_chr3+;Alias=;ID=RXRA.H12CORE.3.P.B-6-chr3;pvalue=0.00022;qvalue=0.0315;sequence=GGGGGGCCGAGGGGGCCGGAG;
chr3	fimo	nucleotide_motif	15425802	15425822	36.3	+	.	Name=RXRA.H12CORE.3.P.B_chr3+;Alias=;ID=RXRA.H12CORE.3.P.B-7-chr3;pvalue=0.000233;qvalue=0.0315;sequence=CGAGGGGGCCGGAGGCCGGGA;
chr3	fimo	nucleotide_motif	15425794	15425814	36.3	+	.	Name=RXRA.H12CORE.3.P.B_chr3+;Alias=;ID=RXRA.H12CORE.3.P.B-8-chr3;pvalue=0.000235;qvalue=0.0315;sequence=CGGGGGGCCGAGGGGGCCGGA;
chr3	fimo	nucleotide_motif	15425785	15425805	36.2	+	.	Name=RXRA.H12CORE.3.P.B_chr3+;Alias=;ID=RXRA.H12CORE.3.P.B-9-chr3;pvalue=0.000237;qvalue=0.0315;sequence=GGGGGAGGCCGGGGGGCCGAG;
chr3	fimo	nucleotide_motif	15425853	15425873	35.9	-	.	Name=RXRA.H12CORE.3.P.B_chr3-;Alias=;ID=RXRA.H12CORE.3.P.B-10-chr3;pvalue=0.000259;qvalue=0.0315;sequence=GGGACGGGACGCGGTGCAGTG;
chr3	fimo	nucleotide_motif	15425364	15425384	33.5	-	.	Name=RXRA.H12CORE.3.P.B_chr3-;Alias=;ID=RXRA.H12CORE.3.P.B-11-chr3;pvalue=0.000444;qvalue=0.0498;sequence=GGTGCCAGAGGAGGGTCGGTG;
chr3	fimo	nucleotide_motif	15416629	15416642	45.6	-	.	Name=RXRB.H12CORE.0.P.C_chr3-;Alias=;ID=RXRB.H12CORE.0.P.C-1-chr3;pvalue=2.78e-05;qvalue=0.026;sequence=AGAGTAGAGGCCAA;
chr3	fimo	nucleotide_motif	15416463	15416476	45	-	.	Name=RXRB.H12CORE.0.P.C_chr3-;Alias=;ID=RXRB.H12CORE.0.P.C-2-chr3;pvalue=3.19e-05;qvalue=0.026;sequence=ATGATCAAGGTCAG;
chr3	fimo	nucleotide_motif	15416408	15416423	43.9	-	.	Name=SALL1.H12CORE.0.P.C_chr3-;Alias=;ID=SALL1.H12CORE.0.P.C-1-chr3;pvalue=4.1e-05;qvalue=0.00857;sequence=CTTCAGGGGTGGGGCA;
chr3	fimo	nucleotide_motif	15416609	15416624	40.6	+	.	Name=SALL1.H12CORE.0.P.C_chr3+;Alias=;ID=SALL1.H12CORE.0.P.C-2-chr3;pvalue=8.72e-05;qvalue=0.0139;sequence=CAAGCAGGGTGGTGTC;
chr3	fimo	nucleotide_motif	15416596	15416611	38.8	-	.	Name=SALL1.H12CORE.0.P.C_chr3-;Alias=;ID=SALL1.H12CORE.0.P.C-3-chr3;pvalue=0.000131;qvalue=0.0145;sequence=TTGGGGGGCAGGCGGA;
chr3	fimo	nucleotide_motif	15416386	15416401	38.2	+	.	Name=SALL1.H12CORE.0.P.C_chr3+;Alias=;ID=SALL1.H12CORE.0.P.C-4-chr3;pvalue=0.000152;qvalue=0.0145;sequence=ACTATGGGGTGGGGAT;
chr3	fimo	nucleotide_motif	15416474	15416489	36.2	-	.	Name=SALL1.H12CORE.0.P.C_chr3-;Alias=;ID=SALL1.H12CORE.0.P.C-5-chr3;pvalue=0.000238;qvalue=0.0166;sequence=TGGCCAGGCAGGGATG;
chr3	fimo	nucleotide_motif	15416430	15416445	33.6	+	.	Name=SALL1.H12CORE.0.P.C_chr3+;Alias=;ID=SALL1.H12CORE.0.P.C-6-chr3;pvalue=0.000434;qvalue=0.0227;sequence=AGGAGAGGGCGGGCCT;
chr3	fimo	nucleotide_motif	15416592	15416607	30	-	.	Name=SALL1.H12CORE.0.P.C_chr3-;Alias=;ID=SALL1.H12CORE.0.P.C-7-chr3;pvalue=0.001;qvalue=0.0386;sequence=GGGGCAGGCGGAAGGT;
chr3	fimo	nucleotide_motif	15425785	15425800	57.2	+	.	Name=SALL1.H12CORE.0.P.C_chr3+;Alias=;ID=SALL1.H12CORE.0.P.C-1-chr3;pvalue=1.91e-06;qvalue=0.00272;sequence=GGGGGAGGCCGGGGGG;
chr3	fimo	nucleotide_motif	15425551	15425566	54.3	+	.	Name=SALL1.H12CORE.0.P.C_chr3+;Alias=;ID=SALL1.H12CORE.0.P.C-2-chr3;pvalue=3.71e-06;qvalue=0.00272;sequence=GGGGCAGGGAGAGGAC;
chr3	fimo	nucleotide_motif	15425773	15425788	47.6	+	.	Name=SALL1.H12CORE.0.P.C_chr3+;Alias=;ID=SALL1.H12CORE.0.P.C-3-chr3;pvalue=1.73e-05;qvalue=0.00629;sequence=CGTTCGGGGTGAGGGG;
chr3	fimo	nucleotide_motif	15425779	15425794	47.6	+	.	Name=SALL1.H12CORE.0.P.C_chr3+;Alias=;ID=SALL1.H12CORE.0.P.C-4-chr3;pvalue=1.73e-05;qvalue=0.00629;sequence=GGGTGAGGGGGAGGCC;
chr3	fimo	nucleotide_motif	15425684	15425699	46.5	-	.	Name=SALL1.H12CORE.0.P.C_chr3-;Alias=;ID=SALL1.H12CORE.0.P.C-5-chr3;pvalue=2.21e-05;qvalue=0.00629;sequence=AAGTGGGGCTGGGAGG;
chr3	fimo	nucleotide_motif	15425753	15425768	45.9	+	.	Name=SALL1.H12CORE.0.P.C_chr3+;Alias=;ID=SALL1.H12CORE.0.P.C-6-chr3;pvalue=2.58e-05;qvalue=0.00629;sequence=CAGGAGGGCTGGGGCT;
chr3	fimo	nucleotide_motif	15425646	15425661	40.5	+	.	Name=SALL1.H12CORE.0.P.C_chr3+;Alias=;ID=SALL1.H12CORE.0.P.C-7-chr3;pvalue=8.89e-05;qvalue=0.0139;sequence=GGTGAAGGATGGGGTG;
chr3	fimo	nucleotide_motif	15425868	15425883	39.9	-	.	Name=SALL1.H12CORE.0.P.C_chr3-;Alias=;ID=SALL1.H12CORE.0.P.C-8-chr3;pvalue=0.000101;qvalue=0.0139;sequence=GCGGGCGGGAGGGACG;
chr3	fimo	nucleotide_motif	15425604	15425619	39.6	+	.	Name=SALL1.H12CORE.0.P.C_chr3+;Alias=;ID=SALL1.H12CORE.0.P.C-9-chr3;pvalue=0.00011;qvalue=0.0139;sequence=TGAGGAAGGTGTGGAC;
chr3	fimo	nucleotide_motif	15425775	15425790	39.4	+	.	Name=SALL1.H12CORE.0.P.C_chr3+;Alias=;ID=SALL1.H12CORE.0.P.C-10-chr3;pvalue=0.000114;qvalue=0.0139;sequence=TTCGGGGTGAGGGGGA;
chr3	fimo	nucleotide_motif	15425793	15425808	38	+	.	Name=SALL1.H12CORE.0.P.C_chr3+;Alias=;ID=SALL1.H12CORE.0.P.C-11-chr3;pvalue=0.000158;qvalue=0.0145;sequence=CCGGGGGGCCGAGGGG;
chr3	fimo	nucleotide_motif	15425802	15425817	38	+	.	Name=SALL1.H12CORE.0.P.C_chr3+;Alias=;ID=SALL1.H12CORE.0.P.C-12-chr3;pvalue=0.000159;qvalue=0.0145;sequence=CGAGGGGGCCGGAGGC;
chr3	fimo	nucleotide_motif	15425864	15425879	37.6	-	.	Name=SALL1.H12CORE.0.P.C_chr3-;Alias=;ID=SALL1.H12CORE.0.P.C-13-chr3;pvalue=0.000172;qvalue=0.0148;sequence=GCGGGAGGGACGGGAC;
chr3	fimo	nucleotide_motif	15425871	15425886	36.7	-	.	Name=SALL1.H12CORE.0.P.C_chr3-;Alias=;ID=SALL1.H12CORE.0.P.C-14-chr3;pvalue=0.000212;qvalue=0.0166;sequence=CGGGCGGGCGGGAGGG;
chr3	fimo	nucleotide_motif	15425628	15425643	36.4	+	.	Name=SALL1.H12CORE.0.P.C_chr3+;Alias=;ID=SALL1.H12CORE.0.P.C-15-chr3;pvalue=0.000228;qvalue=0.0166;sequence=GATGGAGGACGGGGGT;
chr3	fimo	nucleotide_motif	15425809	15425824	36.4	+	.	Name=SALL1.H12CORE.0.P.C_chr3+;Alias=;ID=SALL1.H12CORE.0.P.C-16-chr3;pvalue=0.000229;qvalue=0.0166;sequence=GCCGGAGGCCGGGACG;
chr3	fimo	nucleotide_motif	15425401	15425416	35.6	+	.	Name=SALL1.H12CORE.0.P.C_chr3+;Alias=;ID=SALL1.H12CORE.0.P.C-17-chr3;pvalue=0.000274;qvalue=0.0178;sequence=CCAGAGGGGTGGTGAC;
chr3	fimo	nucleotide_motif	15425610	15425625	35.5	+	.	Name=SALL1.H12CORE.0.P.C_chr3+;Alias=;ID=SALL1.H12CORE.0.P.C-18-chr3;pvalue=0.00028;qvalue=0.0178;sequence=AGGTGTGGACGGGGAC;
chr3	fimo	nucleotide_motif	15425634	15425649	35	+	.	Name=SALL1.H12CORE.0.P.C_chr3+;Alias=;ID=SALL1.H12CORE.0.P.C-19-chr3;pvalue=0.000317;qvalue=0.0191;sequence=GGACGGGGGTTAGGTG;
chr3	fimo	nucleotide_motif	15425547	15425562	34.8	+	.	Name=SALL1.H12CORE.0.P.C_chr3+;Alias=;ID=SALL1.H12CORE.0.P.C-20-chr3;pvalue=0.000328;qvalue=0.0191;sequence=TTCCGGGGCAGGGAGA;
chr3	fimo	nucleotide_motif	15425703	15425718	34.7	+	.	Name=SALL1.H12CORE.0.P.C_chr3+;Alias=;ID=SALL1.H12CORE.0.P.C-21-chr3;pvalue=0.00034;qvalue=0.0191;sequence=CACGGTGGCAGCGGCG;
chr3	fimo	nucleotide_motif	15425752	15425767	33.9	+	.	Name=SALL1.H12CORE.0.P.C_chr3+;Alias=;ID=SALL1.H12CORE.0.P.C-22-chr3;pvalue=0.000408;qvalue=0.0221;sequence=CCAGGAGGGCTGGGGC;
chr3	fimo	nucleotide_motif	15425830	15425845	33.3	+	.	Name=SALL1.H12CORE.0.P.C_chr3+;Alias=;ID=SALL1.H12CORE.0.P.C-23-chr3;pvalue=0.000464;qvalue=0.0233;sequence=AATATTGGCAGGGGAA;
chr3	fimo	nucleotide_motif	15425601	15425616	33.2	+	.	Name=SALL1.H12CORE.0.P.C_chr3+;Alias=;ID=SALL1.H12CORE.0.P.C-24-chr3;pvalue=0.000477;qvalue=0.0233;sequence=TGGTGAGGAAGGTGTG;
chr3	fimo	nucleotide_motif	15425680	15425695	32.3	-	.	Name=SALL1.H12CORE.0.P.C_chr3-;Alias=;ID=SALL1.H12CORE.0.P.C-25-chr3;pvalue=0.000587;qvalue=0.0277;sequence=GGGGCTGGGAGGACTT;
chr3	fimo	nucleotide_motif	15425645	15425660	31.9	+	.	Name=SALL1.H12CORE.0.P.C_chr3+;Alias=;ID=SALL1.H12CORE.0.P.C-26-chr3;pvalue=0.00064;qvalue=0.0293;sequence=AGGTGAAGGATGGGGT;
chr3	fimo	nucleotide_motif	15425778	15425793	30.9	+	.	Name=SALL1.H12CORE.0.P.C_chr3+;Alias=;ID=SALL1.H12CORE.0.P.C-27-chr3;pvalue=0.000812;qvalue=0.036;sequence=GGGGTGAGGGGGAGGC;
chr3	fimo	nucleotide_motif	15425781	15425796	30.7	+	.	Name=SALL1.H12CORE.0.P.C_chr3+;Alias=;ID=SALL1.H12CORE.0.P.C-28-chr3;pvalue=0.000855;qvalue=0.0368;sequence=GTGAGGGGGAGGCCGG;
chr3	fimo	nucleotide_motif	15425786	15425801	30.5	+	.	Name=SALL1.H12CORE.0.P.C_chr3+;Alias=;ID=SALL1.H12CORE.0.P.C-29-chr3;pvalue=0.000882;qvalue=0.0369;sequence=GGGGAGGCCGGGGGGC;
chr3	fimo	nucleotide_motif	15425639	15425654	30.4	+	.	Name=SALL1.H12CORE.0.P.C_chr3+;Alias=;ID=SALL1.H12CORE.0.P.C-30-chr3;pvalue=0.000914;qvalue=0.0372;sequence=GGGGTTAGGTGAAGGA;
chr3	fimo	nucleotide_motif	15425372	15425387	30	-	.	Name=SALL1.H12CORE.0.P.C_chr3-;Alias=;ID=SALL1.H12CORE.0.P.C-31-chr3;pvalue=0.000992;qvalue=0.0386;sequence=GTGGGTGCCAGAGGAG;
chr3	fimo	nucleotide_motif	15425870	15425885	29.6	-	.	Name=SALL1.H12CORE.0.P.C_chr3-;Alias=;ID=SALL1.H12CORE.0.P.C-32-chr3;pvalue=0.0011;qvalue=0.0398;sequence=GGGCGGGCGGGAGGGA;
chr3	fimo	nucleotide_motif	15425872	15425887	29.6	-	.	Name=SALL1.H12CORE.0.P.C_chr3-;Alias=;ID=SALL1.H12CORE.0.P.C-33-chr3;pvalue=0.0011;qvalue=0.0398;sequence=CCGGGCGGGCGGGAGG;
chr3	fimo	nucleotide_motif	15425595	15425610	29.4	+	.	Name=SALL1.H12CORE.0.P.C_chr3+;Alias=;ID=SALL1.H12CORE.0.P.C-34-chr3;pvalue=0.00114;qvalue=0.0398;sequence=GGAGTTTGGTGAGGAA;
chr3	fimo	nucleotide_motif	15425351	15425366	29.4	-	.	Name=SALL1.H12CORE.0.P.C_chr3-;Alias=;ID=SALL1.H12CORE.0.P.C-35-chr3;pvalue=0.00114;qvalue=0.0398;sequence=GTGTTTAGCTGAGGGG;
chr3	fimo	nucleotide_motif	15425863	15425878	28.9	-	.	Name=SALL1.H12CORE.0.P.C_chr3-;Alias=;ID=SALL1.H12CORE.0.P.C-36-chr3;pvalue=0.00128;qvalue=0.0436;sequence=CGGGAGGGACGGGACG;
chr3	fimo	nucleotide_motif	15425651	15425666	28.3	+	.	Name=SALL1.H12CORE.0.P.C_chr3+;Alias=;ID=SALL1.H12CORE.0.P.C-37-chr3;pvalue=0.00146;qvalue=0.0487;sequence=AGGATGGGGTGCTGGT;
chr3	fimo	nucleotide_motif	15416409	15416419	52.5	-	.	Name=SALL4.H12CORE.0.P.B_chr3-;Alias=;ID=SALL4.H12CORE.0.P.B-1-chr3;pvalue=5.58e-06;qvalue=0.00873;sequence=AGGGGTGGGGC;
chr3	fimo	nucleotide_motif	15416390	15416400	46.2	+	.	Name=SALL4.H12CORE.0.P.B_chr3+;Alias=;ID=SALL4.H12CORE.0.P.B-2-chr3;pvalue=2.37e-05;qvalue=0.0148;sequence=TGGGGTGGGGA;
chr3	fimo	nucleotide_motif	15416613	15416623	40.5	+	.	Name=SALL4.H12CORE.0.P.B_chr3+;Alias=;ID=SALL4.H12CORE.0.P.B-3-chr3;pvalue=8.84e-05;qvalue=0.0257;sequence=CAGGGTGGTGT;
chr3	fimo	nucleotide_motif	15425777	15425787	45.5	+	.	Name=SALL4.H12CORE.0.P.B_chr3+;Alias=;ID=SALL4.H12CORE.0.P.B-1-chr3;pvalue=2.83e-05;qvalue=0.0148;sequence=CGGGGTGAGGG;
chr3	fimo	nucleotide_motif	15425757	15425767	40.8	+	.	Name=SALL4.H12CORE.0.P.B_chr3+;Alias=;ID=SALL4.H12CORE.0.P.B-2-chr3;pvalue=8.22e-05;qvalue=0.0257;sequence=AGGGCTGGGGC;
chr3	fimo	nucleotide_motif	15425555	15425565	40.1	+	.	Name=SALL4.H12CORE.0.P.B_chr3+;Alias=;ID=SALL4.H12CORE.0.P.B-3-chr3;pvalue=9.86e-05;qvalue=0.0257;sequence=CAGGGAGAGGA;
chr3	fimo	nucleotide_motif	15416433	15416446	50.7	+	.	Name=SP1.H12CORE.0.P.B_chr3+;Alias=;ID=SP1.H12CORE.0.P.B-1-chr3;pvalue=8.43e-06;qvalue=0.00804;sequence=AGAGGGCGGGCCTT;
chr3	fimo	nucleotide_motif	15416407	15416420	50	-	.	Name=SP1.H12CORE.0.P.B_chr3-;Alias=;ID=SP1.H12CORE.0.P.B-2-chr3;pvalue=1.01e-05;qvalue=0.00804;sequence=CAGGGGTGGGGCAT;
chr3	fimo	nucleotide_motif	15416389	15416402	39.4	+	.	Name=SP1.H12CORE.0.P.B_chr3+;Alias=;ID=SP1.H12CORE.0.P.B-3-chr3;pvalue=0.000114;qvalue=0.0475;sequence=ATGGGGTGGGGATA;
chr3	fimo	nucleotide_motif	15416507	15416520	38.3	+	.	Name=SP1.H12CORE.0.P.B_chr3+;Alias=;ID=SP1.H12CORE.0.P.B-4-chr3;pvalue=0.000149;qvalue=0.0475;sequence=AGTGGGCGAGTCCC;
chr3	fimo	nucleotide_motif	15425613	15425626	38.5	+	.	Name=SP1.H12CORE.0.P.B_chr3+;Alias=;ID=SP1.H12CORE.0.P.B-1-chr3;pvalue=0.00014;qvalue=0.0475;sequence=TGTGGACGGGGACT;
chr3	fimo	nucleotide_motif	15425811	15425824	36.8	+	.	Name=SP1.H12CORE.0.P.B_chr3+;Alias=;ID=SP1.H12CORE.0.P.B-2-chr3;pvalue=0.000209;qvalue=0.048;sequence=CGGAGGCCGGGACG;
chr3	fimo	nucleotide_motif	15425755	15425768	36.1	+	.	Name=SP1.H12CORE.0.P.B_chr3+;Alias=;ID=SP1.H12CORE.0.P.B-3-chr3;pvalue=0.000245;qvalue=0.048;sequence=GGAGGGCTGGGGCT;
chr3	fimo	nucleotide_motif	15425607	15425620	35.7	+	.	Name=SP1.H12CORE.0.P.B_chr3+;Alias=;ID=SP1.H12CORE.0.P.B-4-chr3;pvalue=0.000268;qvalue=0.048;sequence=GGAAGGTGTGGACG;
chr3	fimo	nucleotide_motif	15425756	15425769	35.7	+	.	Name=SP1.H12CORE.0.P.B_chr3+;Alias=;ID=SP1.H12CORE.0.P.B-5-chr3;pvalue=0.000271;qvalue=0.048;sequence=GAGGGCTGGGGCTG;
chr3	fimo	nucleotide_motif	15416389	15416409	44.3	+	.	Name=SP1.H12CORE.2.P.B_chr3+;Alias=;ID=SP1.H12CORE.2.P.B-1-chr3;pvalue=3.67e-05;qvalue=0.0177;sequence=ATGGGGTGGGGATAACGGATG;
chr3	fimo	nucleotide_motif	15416433	15416453	44.3	+	.	Name=SP1.H12CORE.2.P.B_chr3+;Alias=;ID=SP1.H12CORE.2.P.B-2-chr3;pvalue=3.72e-05;qvalue=0.0177;sequence=AGAGGGCGGGCCTTAGCATTT;
chr3	fimo	nucleotide_motif	15416400	15416420	43.8	-	.	Name=SP1.H12CORE.2.P.B_chr3-;Alias=;ID=SP1.H12CORE.2.P.B-3-chr3;pvalue=4.19e-05;qvalue=0.0177;sequence=CAGGGGTGGGGCATCCGTTAT;
chr3	fimo	nucleotide_motif	15416507	15416527	38.3	+	.	Name=SP1.H12CORE.2.P.B_chr3+;Alias=;ID=SP1.H12CORE.2.P.B-4-chr3;pvalue=0.000149;qvalue=0.0177;sequence=AGTGGGCGAGTCCCGGCAGAT;
chr3	fimo	nucleotide_motif	15416589	15416609	35.8	-	.	Name=SP1.H12CORE.2.P.B_chr3-;Alias=;ID=SP1.H12CORE.2.P.B-5-chr3;pvalue=0.000262;qvalue=0.0205;sequence=GGGGGGCAGGCGGAAGGTGGA;
chr3	fimo	nucleotide_motif	15416547	15416567	32	-	.	Name=SP1.H12CORE.2.P.B_chr3-;Alias=;ID=SP1.H12CORE.2.P.B-6-chr3;pvalue=0.000636;qvalue=0.033;sequence=GGTGAGCAGGGCTGTCCGGAT;
chr3	fimo	nucleotide_motif	15416357	15416377	30.1	+	.	Name=SP1.H12CORE.2.P.B_chr3+;Alias=;ID=SP1.H12CORE.2.P.B-7-chr3;pvalue=0.000976;qvalue=0.0422;sequence=CAAGGGTTGGATTTCAAGGGG;
chr3	fimo	nucleotide_motif	15425860	15425880	42.1	-	.	Name=SP1.H12CORE.2.P.B_chr3-;Alias=;ID=SP1.H12CORE.2.P.B-1-chr3;pvalue=6.1e-05;qvalue=0.0177;sequence=GGCGGGAGGGACGGGACGCGG;
chr3	fimo	nucleotide_motif	15425788	15425808	40.5	+	.	Name=SP1.H12CORE.2.P.B_chr3+;Alias=;ID=SP1.H12CORE.2.P.B-2-chr3;pvalue=8.88e-05;qvalue=0.0177;sequence=GGAGGCCGGGGGGCCGAGGGG;
chr3	fimo	nucleotide_motif	15425855	15425875	40.1	-	.	Name=SP1.H12CORE.2.P.B_chr3-;Alias=;ID=SP1.H12CORE.2.P.B-3-chr3;pvalue=9.75e-05;qvalue=0.0177;sequence=GAGGGACGGGACGCGGTGCAG;
chr3	fimo	nucleotide_motif	15425613	15425633	39.8	+	.	Name=SP1.H12CORE.2.P.B_chr3+;Alias=;ID=SP1.H12CORE.2.P.B-4-chr3;pvalue=0.000104;qvalue=0.0177;sequence=TGTGGACGGGGACTAGATGGA;
chr3	fimo	nucleotide_motif	15425682	15425702	39.4	-	.	Name=SP1.H12CORE.2.P.B_chr3-;Alias=;ID=SP1.H12CORE.2.P.B-5-chr3;pvalue=0.000116;qvalue=0.0177;sequence=AGTAAGTGGGGCTGGGAGGAC;
chr3	fimo	nucleotide_motif	15425805	15425825	38.9	+	.	Name=SP1.H12CORE.2.P.B_chr3+;Alias=;ID=SP1.H12CORE.2.P.B-6-chr3;pvalue=0.00013;qvalue=0.0177;sequence=GGGGGCCGGAGGCCGGGACGA;
chr3	fimo	nucleotide_motif	15425549	15425569	38.7	+	.	Name=SP1.H12CORE.2.P.B_chr3+;Alias=;ID=SP1.H12CORE.2.P.B-7-chr3;pvalue=0.000133;qvalue=0.0177;sequence=CCGGGGCAGGGAGAGGACTAG;
chr3	fimo	nucleotide_motif	15425755	15425775	38.5	+	.	Name=SP1.H12CORE.2.P.B_chr3+;Alias=;ID=SP1.H12CORE.2.P.B-8-chr3;pvalue=0.00014;qvalue=0.0177;sequence=GGAGGGCTGGGGCTGCCCCGT;
chr3	fimo	nucleotide_motif	15425778	15425798	37.5	+	.	Name=SP1.H12CORE.2.P.B_chr3+;Alias=;ID=SP1.H12CORE.2.P.B-9-chr3;pvalue=0.000178;qvalue=0.0192;sequence=GGGGTGAGGGGGAGGCCGGGG;
chr3	fimo	nucleotide_motif	15425864	15425884	37	-	.	Name=SP1.H12CORE.2.P.B_chr3-;Alias=;ID=SP1.H12CORE.2.P.B-10-chr3;pvalue=0.000199;qvalue=0.0192;sequence=GGCGGGCGGGAGGGACGGGAC;
chr3	fimo	nucleotide_motif	15425782	15425802	36.9	+	.	Name=SP1.H12CORE.2.P.B_chr3+;Alias=;ID=SP1.H12CORE.2.P.B-11-chr3;pvalue=0.000203;qvalue=0.0192;sequence=TGAGGGGGAGGCCGGGGGGCC;
chr3	fimo	nucleotide_motif	15425607	15425627	36.5	+	.	Name=SP1.H12CORE.2.P.B_chr3+;Alias=;ID=SP1.H12CORE.2.P.B-12-chr3;pvalue=0.000223;qvalue=0.0192;sequence=GGAAGGTGTGGACGGGGACTA;
chr3	fimo	nucleotide_motif	15425756	15425776	36.4	+	.	Name=SP1.H12CORE.2.P.B_chr3+;Alias=;ID=SP1.H12CORE.2.P.B-13-chr3;pvalue=0.00023;qvalue=0.0192;sequence=GAGGGCTGGGGCTGCCCCGTT;
chr3	fimo	nucleotide_motif	15425384	15425404	35.6	-	.	Name=SP1.H12CORE.2.P.B_chr3-;Alias=;ID=SP1.H12CORE.2.P.B-14-chr3;pvalue=0.000273;qvalue=0.0205;sequence=CTGGGGCTGAACTCGTGGTGG;
chr3	fimo	nucleotide_motif	15425631	15425651	35.2	+	.	Name=SP1.H12CORE.2.P.B_chr3+;Alias=;ID=SP1.H12CORE.2.P.B-15-chr3;pvalue=0.000299;qvalue=0.0213;sequence=GGAGGACGGGGGTTAGGTGAA;
chr3	fimo	nucleotide_motif	15425359	15425379	33.6	-	.	Name=SP1.H12CORE.2.P.B_chr3-;Alias=;ID=SP1.H12CORE.2.P.B-16-chr3;pvalue=0.000434;qvalue=0.0295;sequence=CAGAGGAGGGTCGGTGTTTAG;
chr3	fimo	nucleotide_motif	15425404	15425424	33	+	.	Name=SP1.H12CORE.2.P.B_chr3+;Alias=;ID=SP1.H12CORE.2.P.B-17-chr3;pvalue=0.0005;qvalue=0.0317;sequence=GAGGGGTGGTGACCCCACTGT;
chr3	fimo	nucleotide_motif	15425812	15425832	32.9	+	.	Name=SP1.H12CORE.2.P.B_chr3+;Alias=;ID=SP1.H12CORE.2.P.B-18-chr3;pvalue=0.000511;qvalue=0.0317;sequence=GGAGGCCGGGACGAGTGCAAT;
chr3	fimo	nucleotide_motif	15425781	15425801	32.3	+	.	Name=SP1.H12CORE.2.P.B_chr3+;Alias=;ID=SP1.H12CORE.2.P.B-19-chr3;pvalue=0.000586;qvalue=0.033;sequence=GTGAGGGGGAGGCCGGGGGGC;
chr3	fimo	nucleotide_motif	15425776	15425796	32.1	+	.	Name=SP1.H12CORE.2.P.B_chr3+;Alias=;ID=SP1.H12CORE.2.P.B-20-chr3;pvalue=0.000616;qvalue=0.033;sequence=TCGGGGTGAGGGGGAGGCCGG;
chr3	fimo	nucleotide_motif	15425783	15425803	31.9	+	.	Name=SP1.H12CORE.2.P.B_chr3+;Alias=;ID=SP1.H12CORE.2.P.B-21-chr3;pvalue=0.00064;qvalue=0.033;sequence=GAGGGGGAGGCCGGGGGGCCG;
chr3	fimo	nucleotide_motif	15425796	15425816	31.7	+	.	Name=SP1.H12CORE.2.P.B_chr3+;Alias=;ID=SP1.H12CORE.2.P.B-22-chr3;pvalue=0.000668;qvalue=0.033;sequence=GGGGGCCGAGGGGGCCGGAGG;
chr3	fimo	nucleotide_motif	15425868	15425888	31.7	-	.	Name=SP1.H12CORE.2.P.B_chr3-;Alias=;ID=SP1.H12CORE.2.P.B-23-chr3;pvalue=0.000672;qvalue=0.033;sequence=CCCGGGCGGGCGGGAGGGACG;
chr3	fimo	nucleotide_motif	15425656	15425676	31.3	+	.	Name=SP1.H12CORE.2.P.B_chr3+;Alias=;ID=SP1.H12CORE.2.P.B-24-chr3;pvalue=0.000732;qvalue=0.0348;sequence=GGGGTGCTGGTCGGAGGATGG;
chr3	fimo	nucleotide_motif	15425784	15425804	31.1	+	.	Name=SP1.H12CORE.2.P.B_chr3+;Alias=;ID=SP1.H12CORE.2.P.B-25-chr3;pvalue=0.00078;qvalue=0.0359;sequence=AGGGGGAGGCCGGGGGGCCGA;
chr3	fimo	nucleotide_motif	15425677	15425697	30.3	-	.	Name=SP1.H12CORE.2.P.B_chr3-;Alias=;ID=SP1.H12CORE.2.P.B-26-chr3;pvalue=0.000922;qvalue=0.0411;sequence=GTGGGGCTGGGAGGACTTTAG;
chr3	fimo	nucleotide_motif	15416433	15416444	50.1	+	.	Name=SP2.H12CORE.0.P.D_chr3+;Alias=;ID=SP2.H12CORE.0.P.D-1-chr3;pvalue=9.66e-06;qvalue=0.0119;sequence=AGAGGGCGGGCC;
chr3	fimo	nucleotide_motif	15416409	15416420	48.2	-	.	Name=SP2.H12CORE.0.P.D_chr3-;Alias=;ID=SP2.H12CORE.0.P.D-2-chr3;pvalue=1.51e-05;qvalue=0.0119;sequence=CAGGGGTGGGGC;
chr3	fimo	nucleotide_motif	15416389	15416400	43	+	.	Name=SP2.H12CORE.0.P.D_chr3+;Alias=;ID=SP2.H12CORE.0.P.D-3-chr3;pvalue=5.01e-05;qvalue=0.0184;sequence=ATGGGGTGGGGA;
chr3	fimo	nucleotide_motif	15416598	15416609	36.2	-	.	Name=SP2.H12CORE.0.P.D_chr3-;Alias=;ID=SP2.H12CORE.0.P.D-4-chr3;pvalue=0.000238;qvalue=0.0215;sequence=GGGGGGCAGGCG;
chr3	fimo	nucleotide_motif	15416507	15416518	33.1	+	.	Name=SP2.H12CORE.0.P.D_chr3+;Alias=;ID=SP2.H12CORE.0.P.D-5-chr3;pvalue=0.000485;qvalue=0.0302;sequence=AGTGGGCGAGTC;
chr3	fimo	nucleotide_motif	15416594	15416605	30.8	-	.	Name=SP2.H12CORE.0.P.D_chr3-;Alias=;ID=SP2.H12CORE.0.P.D-6-chr3;pvalue=0.000834;qvalue=0.0426;sequence=GGCAGGCGGAAG;
chr3	fimo	nucleotide_motif	15416372	15416383	30	+	.	Name=SP2.H12CORE.0.P.D_chr3+;Alias=;ID=SP2.H12CORE.0.P.D-7-chr3;pvalue=0.00101;qvalue=0.0473;sequence=AAGGGGTAGTGA;
chr3	fimo	nucleotide_motif	15416587	15416598	29.9	-	.	Name=SP2.H12CORE.0.P.D_chr3-;Alias=;ID=SP2.H12CORE.0.P.D-8-chr3;pvalue=0.00102;qvalue=0.0473;sequence=GGAAGGTGGACA;
chr3	fimo	nucleotide_motif	15416556	15416567	29.7	-	.	Name=SP2.H12CORE.0.P.D_chr3-;Alias=;ID=SP2.H12CORE.0.P.D-9-chr3;pvalue=0.00106;qvalue=0.0481;sequence=GGTGAGCAGGGC;
chr3	fimo	nucleotide_motif	15425787	15425798	41.4	+	.	Name=SP2.H12CORE.0.P.D_chr3+;Alias=;ID=SP2.H12CORE.0.P.D-1-chr3;pvalue=7.29e-05;qvalue=0.0184;sequence=GGGAGGCCGGGG;
chr3	fimo	nucleotide_motif	15425804	15425815	40	+	.	Name=SP2.H12CORE.0.P.D_chr3+;Alias=;ID=SP2.H12CORE.0.P.D-2-chr3;pvalue=9.87e-05;qvalue=0.0184;sequence=AGGGGGCCGGAG;
chr3	fimo	nucleotide_motif	15425811	15425822	39.8	+	.	Name=SP2.H12CORE.0.P.D_chr3+;Alias=;ID=SP2.H12CORE.0.P.D-3-chr3;pvalue=0.000103;qvalue=0.0184;sequence=CGGAGGCCGGGA;
chr3	fimo	nucleotide_motif	15425404	15425415	39.8	+	.	Name=SP2.H12CORE.0.P.D_chr3+;Alias=;ID=SP2.H12CORE.0.P.D-4-chr3;pvalue=0.000105;qvalue=0.0184;sequence=GAGGGGTGGTGA;
chr3	fimo	nucleotide_motif	15425755	15425766	39.6	+	.	Name=SP2.H12CORE.0.P.D_chr3+;Alias=;ID=SP2.H12CORE.0.P.D-5-chr3;pvalue=0.000109;qvalue=0.0184;sequence=GGAGGGCTGGGG;
chr3	fimo	nucleotide_motif	15425869	15425880	39.5	-	.	Name=SP2.H12CORE.0.P.D_chr3-;Alias=;ID=SP2.H12CORE.0.P.D-6-chr3;pvalue=0.000111;qvalue=0.0184;sequence=GGCGGGAGGGAC;
chr3	fimo	nucleotide_motif	15425368	15425379	38.9	-	.	Name=SP2.H12CORE.0.P.D_chr3-;Alias=;ID=SP2.H12CORE.0.P.D-7-chr3;pvalue=0.000129;qvalue=0.0184;sequence=CAGAGGAGGGTC;
chr3	fimo	nucleotide_motif	15425686	15425697	38.8	-	.	Name=SP2.H12CORE.0.P.D_chr3-;Alias=;ID=SP2.H12CORE.0.P.D-8-chr3;pvalue=0.000133;qvalue=0.0184;sequence=GTGGGGCTGGGA;
chr3	fimo	nucleotide_motif	15425873	15425884	38.5	-	.	Name=SP2.H12CORE.0.P.D_chr3-;Alias=;ID=SP2.H12CORE.0.P.D-9-chr3;pvalue=0.00014;qvalue=0.0184;sequence=GGCGGGCGGGAG;
chr3	fimo	nucleotide_motif	15425812	15425823	37.6	+	.	Name=SP2.H12CORE.0.P.D_chr3+;Alias=;ID=SP2.H12CORE.0.P.D-10-chr3;pvalue=0.000174;qvalue=0.0212;sequence=GGAGGCCGGGAC;
chr3	fimo	nucleotide_motif	15425795	15425806	37	+	.	Name=SP2.H12CORE.0.P.D_chr3+;Alias=;ID=SP2.H12CORE.0.P.D-11-chr3;pvalue=0.000199;qvalue=0.0215;sequence=GGGGGGCCGAGG;
chr3	fimo	nucleotide_motif	15425864	15425875	36.9	-	.	Name=SP2.H12CORE.0.P.D_chr3-;Alias=;ID=SP2.H12CORE.0.P.D-12-chr3;pvalue=0.000204;qvalue=0.0215;sequence=GAGGGACGGGAC;
chr3	fimo	nucleotide_motif	15425865	15425876	36.1	-	.	Name=SP2.H12CORE.0.P.D_chr3-;Alias=;ID=SP2.H12CORE.0.P.D-13-chr3;pvalue=0.000243;qvalue=0.0215;sequence=GGAGGGACGGGA;
chr3	fimo	nucleotide_motif	15425857	15425868	36.1	-	.	Name=SP2.H12CORE.0.P.D_chr3-;Alias=;ID=SP2.H12CORE.0.P.D-14-chr3;pvalue=0.000245;qvalue=0.0215;sequence=GGGACGCGGTGC;
chr3	fimo	nucleotide_motif	15425756	15425767	35.8	+	.	Name=SP2.H12CORE.0.P.D_chr3+;Alias=;ID=SP2.H12CORE.0.P.D-15-chr3;pvalue=0.000265;qvalue=0.0221;sequence=GAGGGCTGGGGC;
chr3	fimo	nucleotide_motif	15425788	15425799	35.4	+	.	Name=SP2.H12CORE.0.P.D_chr3+;Alias=;ID=SP2.H12CORE.0.P.D-16-chr3;pvalue=0.000286;qvalue=0.0226;sequence=GGAGGCCGGGGG;
chr3	fimo	nucleotide_motif	15425549	15425560	34.9	+	.	Name=SP2.H12CORE.0.P.D_chr3+;Alias=;ID=SP2.H12CORE.0.P.D-17-chr3;pvalue=0.000325;qvalue=0.0245;sequence=CCGGGGCAGGGA;
chr3	fimo	nucleotide_motif	15425805	15425816	34.1	+	.	Name=SP2.H12CORE.0.P.D_chr3+;Alias=;ID=SP2.H12CORE.0.P.D-18-chr3;pvalue=0.000392;qvalue=0.0282;sequence=GGGGGCCGGAGG;
chr3	fimo	nucleotide_motif	15425630	15425641	33.2	+	.	Name=SP2.H12CORE.0.P.D_chr3+;Alias=;ID=SP2.H12CORE.0.P.D-19-chr3;pvalue=0.000474;qvalue=0.0302;sequence=TGGAGGACGGGG;
chr3	fimo	nucleotide_motif	15425631	15425642	33.2	+	.	Name=SP2.H12CORE.0.P.D_chr3+;Alias=;ID=SP2.H12CORE.0.P.D-20-chr3;pvalue=0.000474;qvalue=0.0302;sequence=GGAGGACGGGGG;
chr3	fimo	nucleotide_motif	15425607	15425618	33	+	.	Name=SP2.H12CORE.0.P.D_chr3+;Alias=;ID=SP2.H12CORE.0.P.D-21-chr3;pvalue=0.000497;qvalue=0.0302;sequence=GGAAGGTGTGGA;
chr3	fimo	nucleotide_motif	15425345	15425356	32.8	-	.	Name=SP2.H12CORE.0.P.D_chr3-;Alias=;ID=SP2.H12CORE.0.P.D-22-chr3;pvalue=0.00052;qvalue=0.0305;sequence=GAGGGGCTGTAA;
chr3	fimo	nucleotide_motif	15425784	15425795	32.6	+	.	Name=SP2.H12CORE.0.P.D_chr3+;Alias=;ID=SP2.H12CORE.0.P.D-23-chr3;pvalue=0.000551;qvalue=0.0311;sequence=AGGGGGAGGCCG;
chr3	fimo	nucleotide_motif	15425613	15425624	31.6	+	.	Name=SP2.H12CORE.0.P.D_chr3+;Alias=;ID=SP2.H12CORE.0.P.D-24-chr3;pvalue=0.000689;qvalue=0.0376;sequence=TGTGGACGGGGA;
chr3	fimo	nucleotide_motif	15425691	15425702	31.1	-	.	Name=SP2.H12CORE.0.P.D_chr3-;Alias=;ID=SP2.H12CORE.0.P.D-25-chr3;pvalue=0.000777;qvalue=0.041;sequence=AGTAAGTGGGGC;
chr3	fimo	nucleotide_motif	15425648	15425659	30.1	+	.	Name=SP2.H12CORE.0.P.D_chr3+;Alias=;ID=SP2.H12CORE.0.P.D-26-chr3;pvalue=0.000984;qvalue=0.0473;sequence=TGAAGGATGGGG;
chr3	fimo	nucleotide_motif	15416428	15416448	57	+	.	Name=SP2.H12CORE.1.P.B_chr3+;Alias=;ID=SP2.H12CORE.1.P.B-1-chr3;pvalue=1.97e-06;qvalue=0.00162;sequence=AGAGGAGAGGGCGGGCCTTAG;
chr3	fimo	nucleotide_motif	15416590	15416610	44.7	-	.	Name=SP2.H12CORE.1.P.B_chr3-;Alias=;ID=SP2.H12CORE.1.P.B-2-chr3;pvalue=3.36e-05;qvalue=0.00428;sequence=TGGGGGGCAGGCGGAAGGTGG;
chr3	fimo	nucleotide_motif	15416405	15416425	40.9	-	.	Name=SP2.H12CORE.1.P.B_chr3-;Alias=;ID=SP2.H12CORE.1.P.B-3-chr3;pvalue=8.13e-05;qvalue=0.00753;sequence=GCCTTCAGGGGTGGGGCATCC;
chr3	fimo	nucleotide_motif	15416422	15416442	40.6	+	.	Name=SP2.H12CORE.1.P.B_chr3+;Alias=;ID=SP2.H12CORE.1.P.B-4-chr3;pvalue=8.7e-05;qvalue=0.00762;sequence=AGGCTCAGAGGAGAGGGCGGG;
chr3	fimo	nucleotide_motif	15416594	15416614	38.4	-	.	Name=SP2.H12CORE.1.P.B_chr3-;Alias=;ID=SP2.H12CORE.1.P.B-5-chr3;pvalue=0.000143;qvalue=0.0107;sequence=TGCTTGGGGGGCAGGCGGAAG;
chr3	fimo	nucleotide_motif	15416502	15416522	38.2	+	.	Name=SP2.H12CORE.1.P.B_chr3+;Alias=;ID=SP2.H12CORE.1.P.B-6-chr3;pvalue=0.000152;qvalue=0.0109;sequence=CTGACAGTGGGCGAGTCCCGG;
chr3	fimo	nucleotide_motif	15416583	15416603	37.6	-	.	Name=SP2.H12CORE.1.P.B_chr3-;Alias=;ID=SP2.H12CORE.1.P.B-7-chr3;pvalue=0.000175;qvalue=0.012;sequence=CAGGCGGAAGGTGGACAAGAG;
chr3	fimo	nucleotide_motif	15416424	15416444	36.4	+	.	Name=SP2.H12CORE.1.P.B_chr3+;Alias=;ID=SP2.H12CORE.1.P.B-8-chr3;pvalue=0.000226;qvalue=0.0149;sequence=GCTCAGAGGAGAGGGCGGGCC;
chr3	fimo	nucleotide_motif	15416552	15416572	34.3	-	.	Name=SP2.H12CORE.1.P.B_chr3-;Alias=;ID=SP2.H12CORE.1.P.B-9-chr3;pvalue=0.000368;qvalue=0.0191;sequence=CCAGTGGTGAGCAGGGCTGTC;
chr3	fimo	nucleotide_motif	15416384	15416404	31.4	+	.	Name=SP2.H12CORE.1.P.B_chr3+;Alias=;ID=SP2.H12CORE.1.P.B-10-chr3;pvalue=0.000725;qvalue=0.0301;sequence=ACACTATGGGGTGGGGATAAC;
chr3	fimo	nucleotide_motif	15416547	15416567	30.2	-	.	Name=SP2.H12CORE.1.P.B_chr3-;Alias=;ID=SP2.H12CORE.1.P.B-11-chr3;pvalue=0.000943;qvalue=0.0371;sequence=GGTGAGCAGGGCTGTCCGGAT;
chr3	fimo	nucleotide_motif	15416467	15416487	29.9	-	.	Name=SP2.H12CORE.1.P.B_chr3-;Alias=;ID=SP2.H12CORE.1.P.B-12-chr3;pvalue=0.00102;qvalue=0.0389;sequence=GCCAGGCAGGGATGATCAAGG;
chr3	fimo	nucleotide_motif	15416472	15416492	28.4	-	.	Name=SP2.H12CORE.1.P.B_chr3-;Alias=;ID=SP2.H12CORE.1.P.B-13-chr3;pvalue=0.00143;qvalue=0.0495;sequence=CACTGGCCAGGCAGGGATGAT;
chr3	fimo	nucleotide_motif	15425806	15425826	54.5	+	.	Name=SP2.H12CORE.1.P.B_chr3+;Alias=;ID=SP2.H12CORE.1.P.B-1-chr3;pvalue=3.52e-06;qvalue=0.00162;sequence=GGGGCCGGAGGCCGGGACGAG;
chr3	fimo	nucleotide_motif	15425869	15425889	54	-	.	Name=SP2.H12CORE.1.P.B_chr3-;Alias=;ID=SP2.H12CORE.1.P.B-2-chr3;pvalue=3.98e-06;qvalue=0.00162;sequence=CCCCGGGCGGGCGGGAGGGAC;
chr3	fimo	nucleotide_motif	15425865	15425885	53.3	-	.	Name=SP2.H12CORE.1.P.B_chr3-;Alias=;ID=SP2.H12CORE.1.P.B-3-chr3;pvalue=4.71e-06;qvalue=0.00162;sequence=GGGCGGGCGGGAGGGACGGGA;
chr3	fimo	nucleotide_motif	15425860	15425880	52.7	-	.	Name=SP2.H12CORE.1.P.B_chr3-;Alias=;ID=SP2.H12CORE.1.P.B-4-chr3;pvalue=5.31e-06;qvalue=0.00162;sequence=GGCGGGAGGGACGGGACGCGG;
chr3	fimo	nucleotide_motif	15425873	15425893	52.1	-	.	Name=SP2.H12CORE.1.P.B_chr3-;Alias=;ID=SP2.H12CORE.1.P.B-5-chr3;pvalue=6.16e-06;qvalue=0.00162;sequence=CGGGCCCCGGGCGGGCGGGAG;
[truncated: 2,062 more rows]
