# Supplementary material for: Super-Enhancer Drives THBS3 Expression to Regulate the Proliferation and Differentiation of Bovine Muscle Stem Cells
Source: Animals (Basel). 2025 Sep 6;15(17):2615. doi: 10.3390/ani15172615 (PMC12427415; doi:10.3390/ani15172615)
Supplement: Supplementary file 1 [file animals-15-02615-s001.zip › E15_E16-motifs/fimo.tsv]

motif_id	motif_alt_id	sequence_name	start	stop	strand	score	p-value	q-value	matched_sequence
WT1.H12CORE.1.P.B		chr3	15425779	15425799	+	23.427	9.59e-10	1.35e-06	GGGTGAGGGGGAGGCCGGGGG
ZN543.H12CORE.0.P.C		chr3	15425785	15425805	-	24.088	1.24e-09	1.34e-06	CTCGGCCCCCCGGCCTCCCCC
ZN281.H12CORE.1.SM.B		chr3	15425775	15425800	+	22.3788	1.53e-08	2.21e-05	TTCGGGGTGAGGGGGAGGCCGGGGGG
ZN770.H12CORE.0.P.B		chr3	15425787	15425798	+	17.6889	2.1e-08	3.16e-05	GGGAGGCCGGGG
ZN132.H12CORE.0.P.C		chr3	15425862	15425886	+	20.7886	5.62e-08	7.62e-05	Gcgtcccgtccctcccgcccgcccg
VEZF1.H12CORE.1.P.B		chr3	15425784	15425806	+	19.0211	1.08e-07	0.000145	AGGGGGAGGCCGGGGGGCCGAGG
ZN770.H12CORE.1.P.B		chr3	15425788	15425809	+	19.2857	1.69e-07	0.000204	GGAGGCCGGGGGGCCGAGGGGG
PATZ1.H12CORE.0.P.B		chr3	15425779	15425801	+	18.7886	1.86e-07	0.000187	GGGTGAGGGGGAGGCCGGGGGGC
MAZ.H12CORE.1.P.B		chr3	15425778	15425798	+	18.8818	1.87e-07	0.00021	GGGGTGAGGGGGAGGCCGGGG
IRF4.H12CORE.0.P.B		chr3	15425500	15425516	-	17.6341	2.35e-07	0.000395	AGAAAAGAACTGAAACT
KMT2A.H12CORE.0.P.B		chr3	15425787	15425809	-	18.016	2.99e-07	0.000103	CCCCCTCGGCCCCCCGGCCTCCC
PATZ1.H12CORE.0.P.B		chr3	15425789	15425811	+	18.1545	3.13e-07	0.000187	GAGGCCGGGGGGCCGAGGGGGCC
MAZ.H12CORE.1.P.B		chr3	15425860	15425880	-	18.2273	3.2e-07	0.00021	GGCGGGAGGGACGGGACGCGG
ZN543.H12CORE.0.P.C		chr3	15425802	15425822	-	18.088	3.21e-07	0.000144	TCCCGGCCTCCGGCCCCCTCG
ZN407.H12CORE.0.P.B		chr3	15425791	15425815	-	18.0275	3.64e-07	0.000408	CTCCGGCCCCCTCGGCCCCCCGGCC
KLF16.H12CORE.1.P.B		chr3	15425863	15425885	-	17.9645	3.82e-07	0.000256	GGGCGGGCGGGAGGGACGGGACG
KMT2A.H12CORE.0.P.B		chr3	15425799	15425821	-	17.536	4.02e-07	0.000103	CCCGGCCTCCGGCCCCCTCGGCC
KMT2A.H12CORE.0.P.B		chr3	15425798	15425820	-	17.528	4.04e-07	0.000103	CCGGCCTCCGGCCCCCTCGGCCC
ZN587.H12CORE.0.P.C		chr3	15425374	15425396	+	17.8939	4.14e-07	0.000562	CCTCTGGCACCCACCACGAGTTC
ZN174.H12CORE.0.M.C		chr3	15416482	15416498	+	18.3462	4.14e-07	0.000659	CCTGGCCAGTGATCGAC
ZN320.H12CORE.0.P.B		chr3	15425794	15425816	+	17.7581	4.42e-07	0.000452	CGGGGGGCCGAGGGGGCCGGAGG
KLF16.H12CORE.1.P.B		chr3	15425806	15425828	+	17.7589	4.42e-07	0.000256	GGGGCCGGAGGCCGGGACGAGTG
KLF14.H12CORE.1.P.C		chr3	15425787	15425809	+	17.3306	4.56e-07	0.000379	GGGAGGCCGGGGGGCCGAGGGGG
ZN281.H12CORE.1.SM.B		chr3	15425363	15425388	-	17.8333	4.56e-07	0.00033	GGTGGGTGCCAGAGGAGGGTCGGTGT
VEZF1.H12CORE.1.P.B		chr3	15425778	15425800	+	17.3592	4.72e-07	0.000316	GGGGTGAGGGGGAGGCCGGGGGG
ZN543.H12CORE.0.P.C		chr3	15425794	15425814	-	17.52	4.99e-07	0.000144	TCCGGCCCCCTCGGCCCCCCG
ZN543.H12CORE.0.P.C		chr3	15425786	15425806	-	17.432	5.33e-07	0.000144	CCTCGGCCCCCCGGCCTCCCC
ZN770.H12CORE.1.P.B		chr3	15425796	15425817	+	17.6327	5.44e-07	0.000328	GGGGGCCGAGGGGGCCGGAGGC
ZN444.H12CORE.0.S.C		chr3	15425776	15425793	-	16.9079	5.6e-07	0.000784	GCCTCCCCCTCACCCCGA
KLF14.H12CORE.1.P.C		chr3	15425777	15425799	+	17.0806	5.67e-07	0.000379	CGGGGTGAGGGGGAGGCCGGGGG
KMT2A.H12CORE.0.P.B		chr3	15425781	15425803	-	16.896	5.92e-07	0.00011	CGGCCCCCCGGCCTCCCCCTCAC
KLF8.H12CORE.1.P.C		chr3	15425777	15425799	+	17.4091	5.94e-07	0.000756	CGGGGTGAGGGGGAGGCCGGGGG
ZN320.H12CORE.0.P.B		chr3	15425785	15425807	+	17.2419	6.09e-07	0.000452	GGGGGAGGCCGGGGGGCCGAGGG
KLF16.H12CORE.1.P.B		chr3	15425777	15425799	+	17.1773	6.66e-07	0.000256	CGGGGTGAGGGGGAGGCCGGGGG
PATZ1.H12CORE.0.P.B		chr3	15425799	15425821	+	17.1545	6.84e-07	0.000272	GGCCGAGGGGGCCGGAGGCCGGG
KMT2A.H12CORE.0.P.B		chr3	15425784	15425806	-	16.584	7.13e-07	0.00011	CCTCGGCCCCCCGGCCTCCCCCT
KLF15.H12CORE.1.P.C		chr3	15425860	15425879	-	17.0714	7.55e-07	0.00102	GCGGGAGGGACGGGACGCGG
VEZF1.H12CORE.1.P.B		chr3	15425862	15425884	-	16.7887	7.59e-07	0.000339	GGCGGGCGGGAGGGACGGGACGC
KLF16.H12CORE.1.P.B		chr3	15425783	15425805	+	16.766	8.85e-07	0.000256	GAGGGGGAGGCCGGGGGGCCGAG
KLF9.H12CORE.1.P.B		chr3	15425786	15425808	+	15.8876	9.16e-07	0.000962	GGGGAGGCCGGGGGGCCGAGGGG
ZN180.H12CORE.0.P.C		chr3	15425796	15425820	+	16.4553	9.46e-07	0.000471	GGGGGCCGAGGGGGCCGGAGGCCGG
KLF3.H12CORE.1.M.C		chr3	15425756	15425768	+	15.9273	9.6e-07	0.00142	GAGGGCTGGGGCT
ZN770.H12CORE.1.P.B		chr3	15425812	15425833	+	16.6224	1.06e-06	0.000425	GGAGGCCGGGACGAGTGCAATA
ZN132.H12CORE.0.P.C		chr3	15425778	15425802	-	16.0732	1.08e-06	0.000734	GGCCCCCCGGCCTCCCCCTCACCCC
KLF8.H12CORE.1.P.C		chr3	15425779	15425801	+	16.5091	1.09e-06	0.000756	GGGTGAGGGGGAGGCCGGGGGGC
ZN281.H12CORE.1.SM.B		chr3	15425864	15425889	-	16.303	1.22e-06	0.000589	CCCCGGGCGGGCGGGAGGGACGGGAC
ZF64B.H12CORE.0.P.B		chr3	15425882	15425897	+	16.1286	1.25e-06	0.00174	gcccgGGGCCCGGAAT
KLF11.H12CORE.0.P.B		chr3	15416432	15416446	+	16.551	1.26e-06	0.00173	GAGAGGGCGGGCCTT
ZN180.H12CORE.0.P.C		chr3	15425790	15425814	+	15.8699	1.35e-06	0.000471	AGGCCGGGGGGCCGAGGGGGCCGGA
KLF16.H12CORE.1.P.B		chr3	15425800	15425822	+	16.1206	1.37e-06	0.000316	GCCGAGGGGGCCGGAGGCCGGGA
ZN180.H12CORE.0.P.C		chr3	15425786	15425810	+	15.8374	1.38e-06	0.000471	GGGGAGGCCGGGGGGCCGAGGGGGC
ZN263.H12CORE.1.P.B		chr3	15425786	15425806	+	16.1818	1.47e-06	0.00195	GGGGAGGCCGGGGGGCCGAGG
KLF15.H12CORE.1.P.C		chr3	15425779	15425798	+	15.9796	1.48e-06	0.00102	GGGTGAGGGGGAGGCCGGGG
SP5.H12CORE.1.P.B		chr3	15425777	15425801	+	15.9798	1.62e-06	0.00129	CGGGGTGAGGGGGAGGCCGGGGGGC
MAZ.H12CORE.1.P.B		chr3	15425788	15425808	+	16	1.7e-06	0.000731	GGAGGCCGGGGGGCCGAGGGG
ZN180.H12CORE.0.P.C		chr3	15425778	15425802	+	15.4878	1.71e-06	0.000471	GGGGTGAGGGGGAGGCCGGGGGGCC
KLF13.H12CORE.1.P.C		chr3	15425778	15425797	+	15.8091	1.8e-06	0.00257	GGGGTGAGGGGGAGGCCGGG
IRF8.H12CORE.0.P.B		chr3	15425497	15425515	-	16.2419	1.82e-06	0.00317	GAAAAGAACTGAAACTTTA
SP5.H12CORE.1.P.B		chr3	15416585	15416609	-	15.7677	1.86e-06	0.00129	GGGGGGCAGGCGGAAGGTGGACAAG
SP3.H12CORE.0.P.B		chr3	15416428	15416446	+	15.4426	1.88e-06	0.00249	AGAGGAGAGGGCGGGCCTT
SALL1.H12CORE.0.P.C		chr3	15425785	15425800	+	15.2929	1.91e-06	0.00272	GGGGGAGGCCGGGGGG
ZN534.H12CORE.0.P.C		chr3	15425836	15425853	-	15.9344	1.93e-06	0.00278	GTTGTTCTTTCCCCTGCC
PATZ1.H12CORE.0.P.B		chr3	15425806	15425828	+	15.7398	1.94e-06	0.000531	GGGGCCGGAGGCCGGGACGAGTG
SP2.H12CORE.1.P.B		chr3	15416428	15416448	+	15.0161	1.97e-06	0.00162	AGAGGAGAGGGCGGGCCTTAG
KLF9.H12CORE.1.P.B		chr3	15425785	15425807	+	14.3933	1.99e-06	0.00105	GGGGGAGGCCGGGGGGCCGAGGG
KMT2A.H12CORE.0.P.B		chr3	15425795	15425817	-	14.8	2e-06	0.000245	GCCTCCGGCCCCCTCGGCCCCCC
PATZ1.H12CORE.0.P.B		chr3	15425788	15425810	+	15.5447	2.22e-06	0.000531	GGAGGCCGGGGGGCCGAGGGGGC
MAZ.H12CORE.1.P.B		chr3	15425864	15425884	-	15.6091	2.23e-06	0.000731	GGCGGGCGGGAGGGACGGGAC
ZN548.H12CORE.0.P.B		chr3	15425796	15425818	+	15.4364	2.25e-06	0.00283	GGGGGCCGAGGGGGCCGGAGGCC
KLF16.H12CORE.1.P.B		chr3	15425779	15425801	+	15.3546	2.26e-06	0.000372	GGGTGAGGGGGAGGCCGGGGGGC
KMT2A.H12CORE.0.P.B		chr3	15425792	15425814	-	14.552	2.3e-06	0.000245	TCCGGCCCCCTCGGCCCCCCGGC
KLF16.H12CORE.1.P.B		chr3	15425871	15425893	-	15.2411	2.43e-06	0.000372	CGGGCCCCGGGCGGGCGGGAGGG
ZN467.H12CORE.0.P.C		chr3	15425785	15425807	+	14.9677	2.44e-06	0.00349	GGGGGAGGCCGGGGGGCCGAGGG
PRDM5.H12CORE.0.P.B		chr3	15416556	15416570	+	14.9358	2.47e-06	0.00288	GCCCTGCTCACCACT
KMT2A.H12CORE.0.P.B		chr3	15425866	15425888	+	14.36	2.55e-06	0.000245	cccgtccctcccgcccgcccgGG
ZN704.H12CORE.0.SM.B		chr3	15425785	15425800	+	15.7636	2.56e-06	0.00369	GGGGGAGGCCGGGGGG
ZN770.H12CORE.0.P.B		chr3	15425811	15425822	+	15.1889	2.65e-06	0.00199	CGGAGGCCGGGA
TFDP1.H12CORE.0.P.B		chr3	15425872	15425882	-	14.3818	2.65e-06	0.00307	CGGGCGGGAGG
ZN267.H12CORE.0.P.C		chr3	15425860	15425890	-	15.08	2.68e-06	0.00268	GCCCCGGGCGGGCGGGAGGGACGGGACGCGG
ZN383.H12CORE.0.P.C		chr3	15425786	15425808	+	15.1789	2.74e-06	0.00323	GGGGAGGCCGGGGGGCCGAGGGG
KLF16.H12CORE.1.P.B		chr3	15425785	15425807	+	15.0496	2.75e-06	0.000372	GGGGGAGGCCGGGGGGCCGAGGG
RARB.H12CORE.1.P.B		chr3	15416338	15416349	-	13.8548	2.76e-06	0.00443	CAGAGGACAAGG
RXRA.H12CORE.3.P.B		chr3	15425778	15425798	+	15.2551	2.94e-06	0.00428	GGGGTGAGGGGGAGGCCGGGG
ZN682.H12CORE.0.P.B		chr3	15425380	15425402	+	14.1707	3.01e-06	0.0037	GCACCCACCACGAGTTCAGCCCC
KMT2A.H12CORE.0.P.B		chr3	15425778	15425800	-	14.032	3.06e-06	0.000261	CCCCCCGGCCTCCCCCTCACCCC
ZN263.H12CORE.1.P.B		chr3	15425629	15425649	+	14.9798	3.1e-06	0.00206	ATGGAGGACGGGGGTTAGGTG
ZN468.H12CORE.0.P.C		chr3	15425779	15425791	+	15.082	3.16e-06	0.00462	GGGTGAGGGGGAG
KLF16.H12CORE.1.P.B		chr3	15425867	15425889	-	14.8156	3.19e-06	0.000372	CCCCGGGCGGGCGGGAGGGACGG
ZN770.H12CORE.1.P.B		chr3	15416420	15416441	+	14.8163	3.21e-06	0.000967	GAAGGCTCAGAGGAGAGGGCGG
KLF3.H12CORE.0.PS.A		chr3	15416404	15416421	-	15.459	3.22e-06	0.00485	TCAGGGGTGGGGCATCCG
ZN180.H12CORE.0.P.C		chr3	15425802	15425826	+	14.3984	3.23e-06	0.000714	CGAGGGGGCCGGAGGCCGGGACGAG
ZN566.H12CORE.0.P.C		chr3	15425778	15425802	+	14.0423	3.24e-06	0.00379	GGGGTGAGGGGGAGGCCGGGGGGCC
E2F1.H12CORE.0.P.B		chr3	15425871	15425883	-	14.9694	3.26e-06	0.00397	GCGGGCGGGAGGG
KLF11.H12CORE.1.SM.B		chr3	15425775	15425798	+	11.5769	3.26e-06	0.00454	TTCGGGGTGAGGGGGAGGCCGGGG
ZN534.H12CORE.1.P.C		chr3	15425835	15425865	-	1.65714	3.28e-06	0.0042	ACGCGGTGCAGTGTTGTTCTTTCCCCTGCCA
KLF15.H12CORE.1.P.C		chr3	15425777	15425796	+	14.5816	3.34e-06	0.00153	CGGGGTGAGGGGGAGGCCGG
ZN132.H12CORE.0.P.C		chr3	15425777	15425801	-	13.9756	3.43e-06	0.00132	GCCCCCCGGCCTCCCCCTCACCCCG
E2F3.H12CORE.0.P.B		chr3	15425872	15425882	-	14.9725	3.5e-06	0.00462	CGGGCGGGAGG
SP2.H12CORE.1.P.B		chr3	15425806	15425826	+	14.4355	3.52e-06	0.00162	GGGGCCGGAGGCCGGGACGAG
KLF16.H12CORE.1.P.B		chr3	15425858	15425880	-	14.6383	3.56e-06	0.000372	GGCGGGAGGGACGGGACGCGGTG
KMT2A.H12CORE.0.P.B		chr3	15425793	15425815	-	13.752	3.57e-06	0.000274	CTCCGGCCCCCTCGGCCCCCCGG
ZN880.H12CORE.0.P.C		chr3	15425777	15425799	-	13.5658	3.63e-06	0.00534	CCCCCGGCCTCCCCCTCACCCCG
RARA.H12CORE.1.P.B		chr3	15425777	15425795	+	14.7419	3.63e-06	0.00555	CGGGGTGAGGGGGAGGCCG
KLF16.H12CORE.1.P.B		chr3	15425791	15425813	+	14.5745	3.71e-06	0.000372	GGCCGGGGGGCCGAGGGGGCCGG
SALL1.H12CORE.0.P.C		chr3	15425551	15425566	+	14.6162	3.71e-06	0.00272	GGGGCAGGGAGAGGAC
MAZ.H12CORE.1.P.B		chr3	15425784	15425804	+	14.8	3.84e-06	0.001	AGGGGGAGGCCGGGGGGCCGA
PATZ1.H12CORE.0.P.B		chr3	15425785	15425807	+	14.748	3.85e-06	0.000762	GGGGGAGGCCGGGGGGCCGAGGG
PRDM5.H12CORE.0.P.B		chr3	15425628	15425642	-	14.5321	3.86e-06	0.00288	CCCCCGTCCTCCATC
ZN132.H12CORE.0.P.C		chr3	15425858	15425882	+	13.7317	3.9e-06	0.00132	CACCGcgtcccgtccctcccgcccg
KLF16.H12CORE.1.P.B		chr3	15425778	15425800	+	14.4894	3.91e-06	0.000372	GGGGTGAGGGGGAGGCCGGGGGG
SP2.H12CORE.1.P.B		chr3	15425869	15425889	-	14.3065	3.98e-06	0.00162	CCCCGGGCGGGCGGGAGGGAC
KLF14.H12CORE.1.P.C		chr3	15425804	15425826	+	14.6613	4e-06	0.00155	AGGGGGCCGGAGGCCGGGACGAG
KLF10.H12CORE.0.P.C		chr3	15416431	15416445	+	14.8807	4.15e-06	0.00574	GGAGAGGGCGGGCCT
KLF16.H12CORE.1.P.B		chr3	15425790	15425812	+	14.383	4.18e-06	0.000372	AGGCCGGGGGGCCGAGGGGGCCG
ZN684.H12CORE.1.M.C		chr3	15425783	15425797	-	14.6545	4.31e-06	0.00486	CCCGGCCTCCCCCTC
ZN684.H12CORE.0.P.C		chr3	15425608	15425623	-	14.0152	4.35e-06	0.00677	CCCCGTCCACACCTTC
RFX3.H12CORE.2.S.B		chr3	15425638	15425657	+	14.4848	4.38e-06	0.00668	GGGGGTTAGGTGAAGGATGG
MAZ.H12CORE.0.P.B		chr3	15425872	15425884	-	14.2121	4.46e-06	0.00335	GGCGGGCGGGAGG
PATZ1.H12CORE.0.P.B		chr3	15425861	15425883	-	14.5285	4.46e-06	0.000762	GCGGGCGGGAGGGACGGGACGCG
ZN778.H12CORE.0.P.C		chr3	15425806	15425820	+	14.6129	4.51e-06	0.00631	GGGGCCGGAGGCCGG
ZN530.H12CORE.0.P.B		chr3	15425553	15425569	-	14.5204	4.52e-06	0.00638	CTAGTCCTCTCCCTGCC
MAZ.H12CORE.1.P.B		chr3	15425805	15425825	+	14.5273	4.6e-06	0.001	GGGGGCCGGAGGCCGGGACGA
KLF14.H12CORE.1.P.C		chr3	15425786	15425808	+	14.4677	4.63e-06	0.00155	GGGGAGGCCGGGGGGCCGAGGGG
ZN263.H12CORE.1.P.B		chr3	15425783	15425803	+	14.2929	4.67e-06	0.00207	GAGGGGGAGGCCGGGGGGCCG
SP2.H12CORE.1.P.B		chr3	15425865	15425885	-	14.129	4.71e-06	0.00162	GGGCGGGCGGGAGGGACGGGA
KLF16.H12CORE.1.P.B		chr3	15425799	15425821	+	14.1702	4.77e-06	0.000394	GGCCGAGGGGGCCGGAGGCCGGG
VEZF1.H12CORE.1.P.B		chr3	15425603	15425625	+	14.3732	4.91e-06	0.00159	GTGAGGAAGGTGTGGACGGGGAC
KMT2A.H12CORE.0.P.B		chr3	15425805	15425827	-	13.144	4.95e-06	0.000332	ACTCGTCCCGGCCTCCGGCCCCC
KMT2A.H12CORE.0.P.B		chr3	15425786	15425808	-	13.056	5.19e-06	0.000332	CCCCTCGGCCCCCCGGCCTCCCC
ZN383.H12CORE.0.P.C		chr3	15425793	15425815	+	14.3171	5.21e-06	0.00323	CCGGGGGGCCGAGGGGGCCGGAG
SP2.H12CORE.1.P.B		chr3	15425860	15425880	-	14	5.31e-06	0.00162	GGCGGGAGGGACGGGACGCGG
ZN180.H12CORE.0.P.C		chr3	15425795	15425819	+	13.5041	5.36e-06	0.000988	GGGGGGCCGAGGGGGCCGGAGGCCG
ZFP1.H12CORE.0.PSM.A		chr3	15425827	15425849	-	14.1608	5.51e-06	0.00882	TTCTTTCCCCTGCCAATATTGCA
ZN350.H12CORE.0.P.B		chr3	15425505	15425522	+	14.0317	5.56e-06	0.00971	CAGTTCTTTTCTAAGCCA
SALL4.H12CORE.0.P.B		chr3	15416409	15416419	-	14.1651	5.58e-06	0.00873	AGGGGTGGGGC
ZN480.H12CORE.0.P.C		chr3	15416577	15416600	+	14.3364	5.64e-06	0.00874	ATCTATCTCTTGTCCACCTTCCGC
KMT2A.H12CORE.0.P.B		chr3	15425796	15425818	-	12.872	5.72e-06	0.000338	GGCCTCCGGCCCCCTCGGCCCCC
ZN684.H12CORE.1.M.C		chr3	15425608	15425622	-	14.3273	5.81e-06	0.00486	CCCGTCCACACCTTC
ZN124.H12CORE.0.P.C		chr3	15416427	15416438	-	14.6122	5.9e-06	0.00909	CCCTCTCCTCTG
VEZF1.H12CORE.1.P.B		chr3	15425858	15425880	-	14.1127	5.92e-06	0.00159	GGCGGGAGGGACGGGACGCGGTG
SP5.H12CORE.1.P.B		chr3	15425794	15425818	+	13.899	5.97e-06	0.00214	CGGGGGGCCGAGGGGGCCGGAGGCC
SP2.H12CORE.1.P.B		chr3	15425873	15425893	-	13.8387	6.16e-06	0.00162	CGGGCCCCGGGCGGGCGGGAG
SP5.H12CORE.1.P.B		chr3	15425366	15425390	-	13.8384	6.19e-06	0.00214	GTGGTGGGTGCCAGAGGAGGGTCGG
REL.H12CORE.0.P.B		chr3	15425540	15425554	+	14.0857	6.19e-06	0.00997	AGGGATTTTCCGGGG
WT1.H12CORE.1.P.B		chr3	15425865	15425885	-	14.2921	6.22e-06	0.00437	GGGCGGGCGGGAGGGACGGGA
KLF9.H12CORE.1.P.B		chr3	15425776	15425798	+	12.0562	6.22e-06	0.0017	TCGGGGTGAGGGGGAGGCCGGGG
KMT2A.H12CORE.0.P.B		chr3	15425790	15425812	-	12.712	6.23e-06	0.000342	CGGCCCCCTCGGCCCCCCGGCCT
KLF16.H12CORE.1.P.B		chr3	15425793	15425815	+	13.7163	6.29e-06	0.000484	CCGGGGGGCCGAGGGGGCCGGAG
MAZ.H12CORE.0.P.B		chr3	15425868	15425880	-	13.8182	6.49e-06	0.00335	GGCGGGAGGGACG
KLF9.H12CORE.1.P.B		chr3	15425860	15425882	-	11.9663	6.49e-06	0.0017	CGGGCGGGAGGGACGGGACGCGG
VEZF1.H12CORE.0.P.C		chr3	15416409	15416419	-	14.5	6.68e-06	0.01	AGGGGTGGGGC
E2F4.H12CORE.1.P.B		chr3	15425871	15425883	-	14.4679	6.69e-06	0.00786	GCGGGCGGGAGGG
ZNF28.H12CORE.0.P.C		chr3	15425786	15425803	+	14.0606	6.76e-06	0.00567	GGGGAGGCCGGGGGGCCG
ZN543.H12CORE.0.P.C		chr3	15425866	15425886	+	13.784	6.89e-06	0.00149	cccgtccctcccgcccgcccg
ZN282.H12CORE.0.P.B		chr3	15425684	15425694	-	14.0917	6.93e-06	0.01	GGGCTGGGAGG
KMT2A.H12CORE.0.P.B		chr3	15425865	15425887	+	12.504	6.94e-06	0.000356	tcccgtccctcccgcccgcccgG
ZN267.H12CORE.0.P.C		chr3	15416414	15416444	+	13.592	6.96e-06	0.00348	ACCCCTGAAGGCTCAGAGGAGAGGGCGGGCC
KLF16.H12CORE.1.P.B		chr3	15425782	15425804	+	13.5461	6.96e-06	0.000484	TGAGGGGGAGGCCGGGGGGCCGA
ZN467.H12CORE.0.P.C		chr3	15425783	15425805	+	13.0806	7.02e-06	0.00476	GAGGGGGAGGCCGGGGGGCCGAG
KLF16.H12CORE.1.P.B		chr3	15425864	15425886	-	13.5106	7.11e-06	0.000484	CGGGCGGGCGGGAGGGACGGGAC
KLF6.H12CORE.0.P.B		chr3	15425860	15425877	-	14.0826	7.16e-06	0.00679	GGGAGGGACGGGACGCGG
PRD14.H12CORE.0.P.B		chr3	15425577	15425591	+	13.6337	7.16e-06	0.0122	TAAGTTAGAGATCTA
ZN682.H12CORE.1.P.B		chr3	15425763	15425773	-	14.3143	7.26e-06	0.0112	GGGGCAGCCCC
ZBT17.H12CORE.0.P.B		chr3	15425781	15425798	+	13.776	7.3e-06	0.0107	GTGAGGGGGAGGCCGGGG
TAF1.H12CORE.0.P.B		chr3	15425703	15425717	+	13.8367	7.36e-06	0.00932	CACGGTGGCAGCGGC
E2F6.H12CORE.0.P.B		chr3	15425872	15425882	-	14.5393	7.43e-06	0.0102	CGGGCGGGAGG
NR6A1.H12CORE.1.P.C		chr3	15416463	15416474	-	14.0887	7.46e-06	0.013	GATCAAGGTCAG
KLF5.H12CORE.0.PM.A		chr3	15416408	15416420	-	14.1573	7.49e-06	0.0118	CAGGGGTGGGGCA
MAZ.H12CORE.0.P.B		chr3	15425805	15425817	+	13.6162	7.82e-06	0.00335	GGGGGCCGGAGGC
SP4.H12CORE.2.P.B		chr3	15425860	15425880	-	13.5872	8.05e-06	0.00621	GGCGGGAGGGACGGGACGCGG
KLF8.H12CORE.1.P.C		chr3	15425857	15425879	-	13.2909	8.09e-06	0.00266	GCGGGAGGGACGGGACGCGGTGC
ZNF28.H12CORE.0.P.C		chr3	15425777	15425794	+	13.7677	8.19e-06	0.00567	CGGGGTGAGGGGGAGGCC
PATZ1.H12CORE.0.P.B		chr3	15425857	15425879	-	13.5854	8.28e-06	0.00124	GCGGGAGGGACGGGACGCGGTGC
HINFP.H12CORE.0.P.B		chr3	15425549	15425568	+	13.25	8.32e-06	0.00686	CCGGGGCAGGGAGAGGACTA
ZN281.H12CORE.1.SM.B		chr3	15425618	15425643	+	12.9394	8.36e-06	0.00302	ACGGGGACTAGATGGAGGACGGGGGT
KLF11.H12CORE.1.SM.B		chr3	15425783	15425806	+	9.07692	8.42e-06	0.00479	GAGGGGGAGGCCGGGGGGCCGAGG
SP1.H12CORE.0.P.B		chr3	15416433	15416446	+	13.5574	8.43e-06	0.00804	AGAGGGCGGGCCTT
ZN454.H12CORE.0.P.B		chr3	15425311	15425333	+	13.2289	8.56e-06	0.0142	CCCTCGGGCCTTGGGGTCTATCC
ZN132.H12CORE.0.P.C		chr3	15416584	15416608	+	12.187	8.57e-06	0.00232	TCTTGTCCACCTTCCGCCTGCCCCC
SP2.H12CORE.1.P.B		chr3	15425790	15425810	+	13.4677	8.61e-06	0.00194	AGGCCGGGGGGCCGAGGGGGC
KLF14.H12CORE.1.P.C		chr3	15425863	15425885	-	13.5968	8.76e-06	0.00204	GGGCGGGCGGGAGGGACGGGACG
KLF16.H12CORE.1.P.B		chr3	15425859	15425881	-	13.156	8.79e-06	0.000564	GGGCGGGAGGGACGGGACGCGGT
ZN789.H12CORE.0.P.C		chr3	15425367	15425386	+	10.6667	8.92e-06	0.0136	CGACCCTCCTCTGGCACCCA
KLF8.H12CORE.1.P.C		chr3	15425789	15425811	+	13.0636	9.22e-06	0.00266	GAGGCCGGGGGGCCGAGGGGGCC
ZN502.H12CORE.0.P.C		chr3	15425816	15425836	+	13.1053	9.37e-06	0.0154	GCCGGGACGAGTGCAATATTG
STAT1.H12CORE.1.P.B		chr3	15425496	15425513	+	13.4507	9.47e-06	0.0165	ATAAAGTTTCAGTTCTTT
MAZ.H12CORE.0.P.B		chr3	15425788	15425800	+	13.404	9.5e-06	0.00335	GGAGGCCGGGGGG
ZN662.H12CORE.0.P.C		chr3	15425830	15425851	-	13.4648	9.53e-06	0.0123	TGTTCTTTCCCCTGCCAATATT
SP2.H12CORE.0.P.D		chr3	15416433	15416444	+	13.803	9.66e-06	0.0119	AGAGGGCGGGCC
KMT2A.H12CORE.0.P.B		chr3	15425804	15425826	-	11.864	9.68e-06	0.000465	CTCGTCCCGGCCTCCGGCCCCCT
ZN860.H12CORE.0.P.C		chr3	15425551	15425567	-	13.7857	9.69e-06	0.0139	AGTCCTCTCCCTGCCCC
STAT2.H12CORE.0.P.B		chr3	15425496	15425513	-	13.6757	9.7e-06	0.017	AAAGAACTGAAACTTTAT
SP5.H12CORE.1.P.B		chr3	15425637	15425661	+	13.0606	9.75e-06	0.00269	CGGGGGTTAGGTGAAGGATGGGGTG
KLF9.H12CORE.0.P.B		chr3	15416432	15416445	+	13.5484	9.79e-06	0.0136	GAGAGGGCGGGCCT
ZN467.H12CORE.0.P.C		chr3	15416420	15416442	+	12.4194	9.99e-06	0.00476	GAAGGCTCAGAGGAGAGGGCGGG
SP1.H12CORE.0.P.B		chr3	15416407	15416420	-	13.2131	1.01e-05	0.00804	CAGGGGTGGGGCAT
KLF11.H12CORE.1.SM.B		chr3	15425606	15425629	+	8.51923	1.03e-05	0.00479	AGGAAGGTGTGGACGGGGACTAGA
ZN577.H12CORE.0.P.B		chr3	15416409	15416427	+	13.2	1.03e-05	0.016	GCCCCACCCCTGAAGGCTC
SPIB.H12CORE.0.P.B		chr3	15425501	15425516	-	13.1967	1.03e-05	0.0171	AGAAAAGAACTGAAAC
KMT2A.H12CORE.0.P.B		chr3	15425783	15425805	-	11.728	1.04e-05	0.000469	CTCGGCCCCCCGGCCTCCCCCTC
ZBT24.H12CORE.0.P.B		chr3	15416513	15416532	-	13.3496	1.04e-05	0.0164	CTATCATCTGCCGGGACTCG
ZN165.H12CORE.0.P.C		chr3	15425804	15425819	-	13.4128	1.07e-05	0.0138	CGGCCTCCGGCCCCCT
ERR1.H12CORE.0.PSM.A		chr3	15416463	15416473	-	14.1346	1.07e-05	0.0176	ATCAAGGTCAG
ERR3.H12CORE.0.PSM.A		chr3	15416463	15416473	-	13.6742	1.09e-05	0.0165	ATCAAGGTCAG
ZN519.H12CORE.0.P.C		chr3	15425704	15425723	-	10.4839	1.09e-05	0.0106	AGTGTCGCCGCTGCCACCGT
KLF17.H12CORE.1.P.C		chr3	15425554	15425564	+	13.4032	1.09e-05	0.0169	GCAGGGAGAGG
MAZ.H12CORE.1.P.B		chr3	15425795	15425815	+	13.1273	1.11e-05	0.00208	GGGGGGCCGAGGGGGCCGGAG
ZN671.H12CORE.0.P.C		chr3	15425778	15425800	+	13.0275	1.12e-05	0.0168	GGGGTGAGGGGGAGGCCGGGGGG
ZN566.H12CORE.0.P.C		chr3	15425853	15425877	-	11.6338	1.12e-05	0.00653	GGGAGGGACGGGACGCGGTGCAGTG
KLF8.H12CORE.1.P.C		chr3	15425806	15425828	+	12.7273	1.12e-05	0.00266	GGGGCCGGAGGCCGGGACGAGTG
KLF6.H12CORE.0.P.B		chr3	15416404	15416421	-	13.4954	1.12e-05	0.00679	TCAGGGGTGGGGCATCCG
ZN383.H12CORE.0.P.C		chr3	15425780	15425802	+	13.2276	1.13e-05	0.00466	GGTGAGGGGGAGGCCGGGGGGCC
ZNF76.H12CORE.0.P.B		chr3	15425784	15425806	+	13.0325	1.17e-05	0.0152	AGGGGGAGGCCGGGGGGCCGAGG
STF1.H12CORE.0.PSM.A		chr3	15416464	15416475	-	13.9286	1.18e-05	0.0182	TGATCAAGGTCA
HINFP.H12CORE.0.P.B		chr3	15425620	15425639	+	12.6053	1.18e-05	0.00686	GGGGACTAGATGGAGGACGG
ZN749.H12CORE.0.P.C		chr3	15416585	15416609	+	12.6951	1.19e-05	0.0145	CTTGTCCACCTTCCGCCTGCCCCCC
ZN479.H12CORE.0.P.C		chr3	15425785	15425802	+	12.8852	1.19e-05	0.0162	GGGGGAGGCCGGGGGGCC
KLF14.H12CORE.1.P.C		chr3	15425859	15425881	-	13.1532	1.2e-05	0.00204	GGGCGGGAGGGACGGGACGCGGT
VEZF1.H12CORE.1.P.B		chr3	15425783	15425805	+	13.0986	1.2e-05	0.00233	GAGGGGGAGGCCGGGGGGCCGAG
KMT2A.H12CORE.0.P.B		chr3	15425870	15425892	+	11.432	1.21e-05	0.000515	tccctcccgcccgcccgGGGCCC
KLF14.H12CORE.1.P.C		chr3	15425783	15425805	+	13.1452	1.21e-05	0.00204	GAGGGGGAGGCCGGGGGGCCGAG
PATZ1.H12CORE.0.P.B		chr3	15425796	15425818	+	12.9837	1.21e-05	0.00161	GGGGGCCGAGGGGGCCGGAGGCC
SP4.H12CORE.2.P.B		chr3	15425778	15425798	+	12.8807	1.22e-05	0.00621	GGGGTGAGGGGGAGGCCGGGG
ZN180.H12CORE.0.P.C		chr3	15425779	15425803	+	11.9837	1.23e-05	0.00193	GGGTGAGGGGGAGGCCGGGGGGCCG
ZN805.H12CORE.0.P.C		chr3	15425803	15425827	+	3.38158	1.24e-05	0.0166	GAGGGGGCCGGAGGCCGGGACGAGT
KLF1.H12CORE.0.P.B		chr3	15416407	15416419	-	13.5484	1.27e-05	0.0179	AGGGGTGGGGCAT
KLF14.H12CORE.1.P.C		chr3	15425612	15425634	+	13.0645	1.28e-05	0.00204	GTGTGGACGGGGACTAGATGGAG
ZN331.H12CORE.0.P.B		chr3	15425348	15425370	-	9.35714	1.29e-05	0.0205	GTCGGTGTTTAGCTGAGGGGCTG
ZFP82.H12CORE.0.P.C		chr3	15425556	15425580	-	12.4956	1.3e-05	0.0217	CTTACATTCTACTAGTCCTCTCCCT
KLF15.H12CORE.1.P.C		chr3	15425785	15425804	+	12.051	1.3e-05	0.00413	GGGGGAGGCCGGGGGGCCGA
ZN148.H12CORE.0.P.B		chr3	15425773	15425791	+	9.80328	1.3e-05	0.00941	CGTTCGGGGTGAGGGGGAG
ZN444.H12CORE.0.S.C		chr3	15425782	15425799	-	9.55263	1.33e-05	0.00697	CCCCCGGCCTCCCCCTCA
ZN148.H12CORE.0.P.B		chr3	15425779	15425797	+	9.7541	1.33e-05	0.00941	GGGTGAGGGGGAGGCCGGG
ZN407.H12CORE.0.P.B		chr3	15425808	15425832	-	12.8532	1.33e-05	0.00746	ATTGCACTCGTCCCGGCCTCCGGCC
VEZF1.H12CORE.1.P.B		chr3	15425794	15425816	+	12.9296	1.35e-05	0.00233	CGGGGGGCCGAGGGGGCCGGAGG
NR5A2.H12CORE.0.PSM.A		chr3	15416464	15416474	-	13.8361	1.35e-05	0.0218	GATCAAGGTCA
ZN563.H12CORE.1.P.C		chr3	15425705	15425719	+	12.864	1.36e-05	0.0204	CGGTGGCAGCGGCGA
ZN560.H12CORE.0.P.C		chr3	15416598	15416620	+	7.33803	1.36e-05	0.0172	CGCCTGCCCCCCAAGCAGGGTGG
KLF15.H12CORE.0.S.B		chr3	15416431	15416444	+	13.4231	1.38e-05	0.0225	GGAGAGGGCGGGCC
SP2.H12CORE.1.P.B		chr3	15425750	15425770	+	12.9194	1.38e-05	0.00249	AGCCAGGAGGGCTGGGGCTGC
VEZF1.H12CORE.1.P.B		chr3	15425550	15425572	+	12.8873	1.39e-05	0.00233	CGGGGCAGGGAGAGGACTAGTAG
KMT2A.H12CORE.0.P.B		chr3	15425705	15425727	-	11.136	1.4e-05	0.000566	CTGGAGTGTCGCCGCTGCCACCG
ZN263.H12CORE.1.P.B		chr3	15425602	15425622	+	12.3232	1.41e-05	0.00467	GGTGAGGAAGGTGTGGACGGG
NR6A1.H12CORE.0.P.C		chr3	15416464	15416477	-	13.1057	1.41e-05	0.0246	GATGATCAAGGTCA
SP3.H12CORE.0.P.B		chr3	15416407	15416425	-	11.2295	1.42e-05	0.00936	GCCTTCAGGGGTGGGGCAT
KLF14.H12CORE.1.P.C		chr3	15425795	15425817	+	12.9113	1.42e-05	0.00204	GGGGGGCCGAGGGGGCCGGAGGC
SP2.H12CORE.1.P.B		chr3	15425799	15425819	+	12.8871	1.42e-05	0.00249	GGCCGAGGGGGCCGGAGGCCG
KLF6.H12CORE.0.P.B		chr3	15425606	15425623	+	13.156	1.44e-05	0.00679	AGGAAGGTGTGGACGGGG
KLF10.H12CORE.1.PSM.A		chr3	15425775	15425798	+	5.38462	1.46e-05	0.01	TTCGGGGTGAGGGGGAGGCCGGGG
E2F7.H12CORE.1.P.B		chr3	15425871	15425882	-	13.1694	1.46e-05	0.0201	CGGGCGGGAGGG
KLF13.H12CORE.1.P.C		chr3	15425683	15425702	-	12.9364	1.47e-05	0.00657	AGTAAGTGGGGCTGGGAGGA
KLF9.H12CORE.1.P.B		chr3	15425611	15425633	+	10.1685	1.47e-05	0.00196	GGTGTGGACGGGGACTAGATGGA
ZN444.H12CORE.0.S.C		chr3	15425796	15425813	-	9.25	1.49e-05	0.00697	CCGGCCCCCTCGGCCCCC
PATZ1.H12CORE.0.P.B		chr3	15425614	15425636	+	12.6341	1.5e-05	0.00179	GTGGACGGGGACTAGATGGAGGA
SP2.H12CORE.0.P.D		chr3	15416409	15416420	-	13.1212	1.51e-05	0.0119	CAGGGGTGGGGC
KLF8.H12CORE.1.P.C		chr3	15425785	15425807	+	12.1727	1.52e-05	0.00266	GGGGGAGGCCGGGGGGCCGAGGG
KLF14.H12CORE.1.P.C		chr3	15425794	15425816	+	12.8065	1.53e-05	0.00204	CGGGGGGCCGAGGGGGCCGGAGG
MAZ.H12CORE.1.P.B		chr3	15425787	15425807	+	12.5818	1.54e-05	0.00244	GGGAGGCCGGGGGGCCGAGGG
KLF9.H12CORE.1.P.B		chr3	15425788	15425810	+	10.0674	1.54e-05	0.00196	GGAGGCCGGGGGGCCGAGGGGGC
KLF9.H12CORE.1.P.B		chr3	15425803	15425825	+	10.0674	1.54e-05	0.00196	GAGGGGGCCGGAGGCCGGGACGA
KLF8.H12CORE.1.P.C		chr3	15425783	15425805	+	12.1545	1.54e-05	0.00266	GAGGGGGAGGCCGGGGGGCCGAG
KLF8.H12CORE.1.P.C		chr3	15425861	15425883	-	12.1545	1.54e-05	0.00266	GCGGGCGGGAGGGACGGGACGCG
SP5.H12CORE.0.P.B		chr3	15416407	15416420	-	13.191	1.56e-05	0.0237	CAGGGGTGGGGCAT
ZN180.H12CORE.0.P.C		chr3	15425776	15425800	+	11.5203	1.56e-05	0.00209	TCGGGGTGAGGGGGAGGCCGGGGGG
MAZ.H12CORE.0.P.B		chr3	15425778	15425790	+	12.8283	1.57e-05	0.00443	GGGGTGAGGGGGA
ZN100.H12CORE.1.P.B		chr3	15425704	15425717	+	12.8	1.57e-05	0.0239	ACGGTGGCAGCGGC
ZN282.H12CORE.0.P.B		chr3	15425872	15425882	-	13.0367	1.58e-05	0.0114	CGGGCGGGAGG
KLF10.H12CORE.1.PSM.A		chr3	15425606	15425629	+	5.11538	1.58e-05	0.01	AGGAAGGTGTGGACGGGGACTAGA
ZN281.H12CORE.1.SM.B		chr3	15425636	15425661	+	11.6818	1.59e-05	0.00387	ACGGGGGTTAGGTGAAGGATGGGGTG
TBX3.H12CORE.0.PSM.A		chr3	15425608	15425619	+	13.5962	1.59e-05	0.0241	GAAGGTGTGGAC
RELB.H12CORE.0.P.B		chr3	15425541	15425551	+	13.2091	1.59e-05	0.0276	GGGATTTTCCG
ZN669.H12CORE.0.P.B		chr3	15416614	15416636	-	10.9174	1.6e-05	0.0176	GAGGCCAAAGAGGACACCACCCT
KLF16.H12CORE.1.P.B		chr3	15425602	15425624	+	12.0993	1.62e-05	0.000945	GGTGAGGAAGGTGTGGACGGGGA
ELF5.H12CORE.0.PSM.A		chr3	15416591	15416606	-	13.4483	1.62e-05	0.0277	GGGCAGGCGGAAGGTG
KLF16.H12CORE.1.P.B		chr3	15425794	15425816	+	12.0851	1.63e-05	0.000945	CGGGGGGCCGAGGGGGCCGGAGG
NR1H4.H12CORE.1.P.B		chr3	15425406	15425423	+	12.9032	1.65e-05	0.0267	GGGGTGGTGACCCCACTG
KLF8.H12CORE.0.P.C		chr3	15416408	15416420	-	12.8427	1.66e-05	0.0202	CAGGGGTGGGGCA
Z780A.H12CORE.0.P.C		chr3	15425866	15425887	-	11.9694	1.66e-05	0.0185	CCGGGCGGGCGGGAGGGACGGG
ZBT17.H12CORE.0.P.B		chr3	15425645	15425662	+	12.76	1.66e-05	0.0116	AGGTGAAGGATGGGGTGC
KLF9.H12CORE.1.P.B		chr3	15425855	15425877	-	9.8764	1.67e-05	0.00196	GGGAGGGACGGGACGCGGTGCAG
MAZ.H12CORE.1.P.B		chr3	15425781	15425801	+	12.4364	1.67e-05	0.00244	GTGAGGGGGAGGCCGGGGGGC
ZN543.H12CORE.0.P.C		chr3	15425793	15425813	-	12.36	1.68e-05	0.00304	CCGGCCCCCTCGGCCCCCCGG
ZN740.H12CORE.1.S.C		chr3	15425866	15425885	-	11.0152	1.7e-05	0.024	GGGCGGGCGGGAGGGACGGG
ZN180.H12CORE.0.P.C		chr3	15425785	15425809	+	11.3577	1.7e-05	0.00209	GGGGGAGGCCGGGGGGCCGAGGGGG
ZNF16.H12CORE.0.P.C		chr3	15425780	15425802	-	8.89796	1.71e-05	0.0253	GGCCCCCCGGCCTCCCCCTCACC
ZFP3.H12CORE.0.P.C		chr3	15425317	15425339	-	7.53061	1.72e-05	0.0283	ACTCCAGGATAGACCCCAAGGCC
ZN320.H12CORE.0.P.B		chr3	15425677	15425699	-	11.129	1.72e-05	0.00849	AAGTGGGGCTGGGAGGACTTTAG
ERR2.H12CORE.0.PSM.A		chr3	15416462	15416473	-	13.7692	1.72e-05	0.0285	ATCAAGGTCAGA
SALL1.H12CORE.0.P.C		chr3	15425773	15425788	+	12.8081	1.73e-05	0.00629	CGTTCGGGGTGAGGGG
SALL1.H12CORE.0.P.C		chr3	15425779	15425794	+	12.8081	1.73e-05	0.00629	GGGTGAGGGGGAGGCC
ZN132.H12CORE.0.P.C		chr3	15425785	15425809	-	10.7236	1.74e-05	0.00393	CCCCCTCGGCCCCCCGGCCTCCCCC
KLF4.H12CORE.0.PSM.A		chr3	15416408	15416418	-	13.2143	1.74e-05	0.0193	GGGGTGGGGCA
SP4.H12CORE.2.P.B		chr3	15425805	15425825	+	12.2477	1.74e-05	0.00621	GGGGGCCGGAGGCCGGGACGA
ZN273.H12CORE.0.P.C		chr3	15425787	15425809	-	11.4406	1.75e-05	0.00948	CCCCCTCGGCCCCCCGGCCTCCC
ZN273.H12CORE.0.P.C		chr3	15425796	15425818	-	11.4406	1.75e-05	0.00948	GGCCTCCGGCCCCCTCGGCCCCC
ZN467.H12CORE.0.P.C		chr3	15425632	15425654	+	11.3065	1.77e-05	0.00554	GAGGACGGGGGTTAGGTGAAGGA
KLF15.H12CORE.1.P.C		chr3	15425806	15425825	+	11.4184	1.79e-05	0.00413	GGGGCCGGAGGCCGGGACGA
KLF12.H12CORE.0.P.C		chr3	15425861	15425878	-	11.6633	1.79e-05	0.0135	CGGGAGGGACGGGACGCG
ZSC31.H12CORE.0.P.C		chr3	15416490	15416506	-	12.5248	1.81e-05	0.0135	GTCAGCAGGTCGATCAC
SP2.H12CORE.1.P.B		chr3	15425779	15425799	+	12.5968	1.81e-05	0.00285	GGGTGAGGGGGAGGCCGGGGG
ZNF10.H12CORE.0.P.C		chr3	15425567	15425589	-	1.81967	1.82e-05	0.0229	GATCTCTAACTTACATTCTACTA
PRDM5.H12CORE.1.P.B		chr3	15425752	15425761	-	12.4592	1.84e-05	0.0203	GCCCTCCTGG
TBX5.H12CORE.1.P.B		chr3	15416497	15416509	+	12.7248	1.84e-05	0.0305	ACCTGCTGACAGT
ZN281.H12CORE.1.SM.B		chr3	15425799	15425824	+	11.3636	1.86e-05	0.00387	GGCCGAGGGGGCCGGAGGCCGGGACG
TBX15.H12CORE.0.SM.B		chr3	15425608	15425620	+	13.1154	1.86e-05	0.0299	GAAGGTGTGGACG
ZN281.H12CORE.1.SM.B		chr3	15425639	15425664	+	11.3485	1.87e-05	0.00387	GGGGTTAGGTGAAGGATGGGGTGCTG
SP4.H12CORE.2.P.B		chr3	15425784	15425804	+	12.1101	1.88e-05	0.00621	AGGGGGAGGCCGGGGGGCCGA
KLF14.H12CORE.1.P.C		chr3	15425681	15425703	-	12.4919	1.89e-05	0.0023	GAGTAAGTGGGGCTGGGAGGACT
ZN263.H12CORE.1.P.B		chr3	15425780	15425800	+	11.7576	1.9e-05	0.00504	GGTGAGGGGGAGGCCGGGGGG
KLF9.H12CORE.1.P.B		chr3	15425793	15425815	+	9.58427	1.9e-05	0.00196	CCGGGGGGCCGAGGGGGCCGGAG
KLF15.H12CORE.1.P.C		chr3	15425796	15425815	+	11.2857	1.91e-05	0.00413	GGGGGCCGAGGGGGCCGGAG
KLF11.H12CORE.0.P.B		chr3	15416407	15416421	-	11.4796	1.93e-05	0.0107	TCAGGGGTGGGGCAT
VEZF1.H12CORE.1.P.B		chr3	15416587	15416609	-	12.3944	1.93e-05	0.00278	GGGGGGCAGGCGGAAGGTGGACA
ZN467.H12CORE.0.P.C		chr3	15425614	15425636	+	11.129	1.94e-05	0.00554	GTGGACGGGGACTAGATGGAGGA
KLF13.H12CORE.1.P.C		chr3	15425805	15425824	+	12.5091	1.94e-05	0.00657	GGGGGCCGGAGGCCGGGACG
RARA.H12CORE.1.P.B		chr3	15425549	15425567	+	12.5887	1.95e-05	0.0149	CCGGGGCAGGGAGAGGACT
KLF16.H12CORE.1.P.B		chr3	15425776	15425798	+	11.773	1.95e-05	0.00107	TCGGGGTGAGGGGGAGGCCGGGG
SP5.H12CORE.1.P.B		chr3	15425602	15425626	+	11.8081	1.97e-05	0.00355	GGTGAGGAAGGTGTGGACGGGGACT
KLF13.H12CORE.1.P.C		chr3	15425788	15425807	+	12.4909	1.97e-05	0.00657	GGAGGCCGGGGGGCCGAGGG
KMT2A.H12CORE.0.P.B		chr3	15425791	15425813	-	10.448	1.97e-05	0.000724	CCGGCCCCCTCGGCCCCCCGGCC
KMT2A.H12CORE.0.P.B		chr3	15425860	15425882	+	10.44	1.98e-05	0.000724	CCGcgtcccgtccctcccgcccg
SP5.H12CORE.1.P.B		chr3	15425784	15425808	+	11.7879	1.99e-05	0.00355	AGGGGGAGGCCGGGGGGCCGAGGGG
PATZ1.H12CORE.0.P.B		chr3	15425781	15425803	+	12.1707	1.99e-05	0.00212	GTGAGGGGGAGGCCGGGGGGCCG
ZN662.H12CORE.0.P.C		chr3	15425753	15425774	-	12.2958	2e-05	0.0123	CGGGGCAGCCCCAGCCCTCCTG
ZN267.H12CORE.0.P.C		chr3	15425768	15425798	+	11.832	2.01e-05	0.00669	TGCCCCGTTCGGGGTGAGGGGGAGGCCGGGG
ZN749.H12CORE.0.P.C		chr3	15425777	15425801	-	11.7073	2.02e-05	0.0145	GCCCCCCGGCCTCCCCCTCACCCCG
ZN543.H12CORE.0.P.C		chr3	15425782	15425802	-	12.056	2.02e-05	0.00313	GGCCCCCCGGCCTCCCCCTCA
KLF9.H12CORE.1.P.B		chr3	15425780	15425802	+	9.4382	2.02e-05	0.00196	GGTGAGGGGGAGGCCGGGGGGCC
ZSC31.H12CORE.0.P.C		chr3	15416550	15416566	-	12.3404	2.03e-05	0.0135	GTGAGCAGGGCTGTCCG
ZSC22.H12CORE.0.P.C		chr3	15425798	15425814	+	12.1222	2.03e-05	0.0235	GGGCCGAGGGGGCCGGA
VDR.H12CORE.0.PS.A		chr3	15416621	15416636	-	12.5968	2.04e-05	0.0313	GAGGCCAAAGAGGACA
TBX18.H12CORE.0.M.C		chr3	15425608	15425619	+	13.0577	2.05e-05	0.0303	GAAGGTGTGGAC
SP5.H12CORE.1.P.B		chr3	15425785	15425809	+	11.7273	2.05e-05	0.00355	GGGGGAGGCCGGGGGGCCGAGGGGG
WT1.H12CORE.0.P.B		chr3	15425785	15425794	+	13.0921	2.05e-05	0.0335	GGGGGAGGCC
KLF9.H12CORE.1.P.B		chr3	15425864	15425886	-	9.40449	2.05e-05	0.00196	CGGGCGGGCGGGAGGGACGGGAC
NKX25.H12CORE.1.P.B		chr3	15416497	15416509	+	12.6111	2.06e-05	0.0339	ACCTGCTGACAGT
ZN563.H12CORE.0.P.C		chr3	15416619	15416639	+	12.404	2.07e-05	0.0282	GGTGTCCTCTTTGGCCTCTAC
ZN534.H12CORE.0.P.C		chr3	15425869	15425886	+	11.6393	2.07e-05	0.0149	gtccctcccgcccgcccg
ZN132.H12CORE.0.P.C		chr3	15425786	15425810	-	10.3496	2.07e-05	0.00402	GCCCCCTCGGCCCCCCGGCCTCCCC
PRD15.H12CORE.0.P.B		chr3	15425607	15425624	+	12.6404	2.09e-05	0.0307	GGAAGGTGTGGACGGGGA
KLF10.H12CORE.1.PSM.A		chr3	15425783	15425806	+	4.17308	2.1e-05	0.01	GAGGGGGAGGCCGGGGGGCCGAGG
KLF15.H12CORE.1.P.C		chr3	15425868	15425887	-	11.0918	2.1e-05	0.00413	CCGGGCGGGCGGGAGGGACG
ZN257.H12CORE.0.P.B		chr3	15416428	15416439	-	12.7541	2.1e-05	0.035	GCCCTCTCCTCT
ZN485.H12CORE.0.P.C		chr3	15425540	15425562	-	10.1803	2.1e-05	0.0321	TCTCCCTGCCCCGGAAAATCCCT
ZN674.H12CORE.0.P.C		chr3	15425760	15425776	+	12.5606	2.11e-05	0.029	GCTGGGGCTGCCCCGTT
PRDM5.H12CORE.0.P.B		chr3	15425865	15425879	+	12.7064	2.12e-05	0.00813	tcccgtccctcccgc
ZN682.H12CORE.1.P.B		chr3	15425757	15425767	-	12.9714	2.14e-05	0.0166	GCCCCAGCCCT
KMT2A.H12CORE.0.P.B		chr3	15425862	15425884	+	10.24	2.18e-05	0.000762	Gcgtcccgtccctcccgcccgcc
TF65.H12CORE.0.P.B		chr3	15425540	15425552	+	12.8387	2.18e-05	0.0358	AGGGATTTTCCGG
NR1H4.H12CORE.0.P.B		chr3	15425406	15425425	+	12.2523	2.2e-05	0.0298	GGGGTGGTGACCCCACTGTT
ZN316.H12CORE.0.P.C		chr3	15425875	15425898	+	9.46789	2.21e-05	0.0307	cccgcccgcccgGGGCCCGGAATC
SALL1.H12CORE.0.P.C		chr3	15425684	15425699	-	12.4848	2.21e-05	0.00629	AAGTGGGGCTGGGAGG
SP2.H12CORE.1.P.B		chr3	15425861	15425881	-	12.3387	2.24e-05	0.0032	GGGCGGGAGGGACGGGACGCG
KLF8.H12CORE.1.P.C		chr3	15425619	15425641	+	11.4636	2.25e-05	0.00291	CGGGGACTAGATGGAGGACGGGG
ZN610.H12CORE.1.P.C		chr3	15425862	15425884	+	11.2752	2.26e-05	0.0288	Gcgtcccgtccctcccgcccgcc
ZN716.H12CORE.1.P.C		chr3	15425471	15425481	+	12.3333	2.27e-05	0.0395	CCAGGAAAGAT
KMT2A.H12CORE.0.P.B		chr3	15425871	15425893	+	10.144	2.29e-05	0.000764	ccctcccgcccgcccgGGGCCCG
PATZ1.H12CORE.0.P.B		chr3	15425797	15425819	+	11.935	2.29e-05	0.00212	GGGGCCGAGGGGGCCGGAGGCCG
PATZ1.H12CORE.0.P.B		chr3	15425777	15425799	+	11.9268	2.3e-05	0.00212	CGGGGTGAGGGGGAGGCCGGGGG
KLF17.H12CORE.1.P.C		chr3	15425870	15425880	-	12.4677	2.32e-05	0.0179	GGCGGGAGGGA
KLF1.H12CORE.0.P.B		chr3	15416613	15416625	+	12.6774	2.32e-05	0.0179	CAGGGTGGTGTCC
PATZ1.H12CORE.1.P.C		chr3	15416410	15416419	-	12.5918	2.35e-05	0.0221	AGGGGTGGGG
KLF6.H12CORE.0.P.B		chr3	15425403	15425420	+	12.4587	2.35e-05	0.00834	AGAGGGGTGGTGACCCCA
RARB.H12CORE.1.P.B		chr3	15416627	15416638	-	12.0081	2.36e-05	0.0189	TAGAGGCCAAAG
ZN880.H12CORE.0.P.C		chr3	15416502	15416524	-	9.69737	2.36e-05	0.0103	TGCCGGGACTCGCCCACTGTCAG
ZBT17.H12CORE.0.P.B		chr3	15425610	15425627	+	12.296	2.37e-05	0.0116	AGGTGTGGACGGGGACTA
VEZF1.H12CORE.0.P.C		chr3	15425632	15425642	+	11.7742	2.37e-05	0.0115	GAGGACGGGGG
SALL4.H12CORE.0.P.B		chr3	15416390	15416400	+	12.6422	2.37e-05	0.0148	TGGGGTGGGGA
ZN407.H12CORE.0.P.B		chr3	15425782	15425806	-	11.844	2.42e-05	0.00906	CCTCGGCCCCCCGGCCTCCCCCTCA
KLF16.H12CORE.1.P.B		chr3	15416588	15416610	-	11.3759	2.43e-05	0.00128	TGGGGGGCAGGCGGAAGGTGGAC
ZN180.H12CORE.0.P.C		chr3	15425780	15425804	+	10.6585	2.43e-05	0.00256	GGTGAGGGGGAGGCCGGGGGGCCGA
ZN662.H12CORE.0.P.C		chr3	15416575	15416596	+	11.9718	2.44e-05	0.0123	ACATCTATCTCTTGTCCACCTT
ZN880.H12CORE.0.P.C		chr3	15425549	15425571	-	9.61842	2.45e-05	0.0103	TACTAGTCCTCTCCCTGCCCCGG
MYBB.H12CORE.0.S.B		chr3	15416396	15416410	-	12.1667	2.45e-05	0.0401	GCATCCGTTATCCCC
KLF15.H12CORE.1.P.C		chr3	15425789	15425808	+	10.7551	2.48e-05	0.00426	GAGGCCGGGGGGCCGAGGGG
ZN383.H12CORE.0.P.C		chr3	15425804	15425826	+	12.0569	2.48e-05	0.00753	AGGGGGCCGGAGGCCGGGACGAG
OVOL2.H12CORE.0.PSM.A		chr3	15416397	15416409	+	13.4038	2.49e-05	0.0408	GGGATAACGGATG
KLF13.H12CORE.1.P.C		chr3	15425865	15425884	-	12.1273	2.49e-05	0.00657	GGCGGGCGGGAGGGACGGGA
ZN669.H12CORE.0.P.B		chr3	15425406	15425428	-	9.93578	2.55e-05	0.0176	CTGAACAGTGGGGTCACCACCCC
KLF14.H12CORE.1.P.C		chr3	15425803	15425825	+	12.0323	2.57e-05	0.00272	GAGGGGGCCGGAGGCCGGGACGA
KLF9.H12CORE.0.P.B		chr3	15416408	15416421	-	11.7097	2.58e-05	0.0136	TCAGGGGTGGGGCA
SALL1.H12CORE.0.P.C		chr3	15425753	15425768	+	12.2828	2.58e-05	0.00629	CAGGAGGGCTGGGGCT
ZKSC8.H12CORE.0.P.B		chr3	15416575	15416605	+	11.3333	2.58e-05	0.0427	ACATCTATCTCTTGTCCACCTTCCGCCTGCC
VEZF1.H12CORE.1.P.B		chr3	15425638	15425660	+	11.9437	2.6e-05	0.00278	GGGGGTTAGGTGAAGGATGGGGT
PRDM5.H12CORE.1.P.B		chr3	15425628	15425637	-	12.1735	2.6e-05	0.0203	GTCCTCCATC
VEZF1.H12CORE.1.P.B		chr3	15425774	15425796	+	11.9366	2.61e-05	0.00278	GTTCGGGGTGAGGGGGAGGCCGG
ZN611.H12CORE.0.P.C		chr3	15425752	15425774	-	11.2429	2.61e-05	0.0304	CGGGGCAGCCCCAGCCCTCCTGG
SP5.H12CORE.1.P.B		chr3	15425863	15425887	-	11.2525	2.65e-05	0.00407	CCGGGCGGGCGGGAGGGACGGGACG
MAZ.H12CORE.1.P.B		chr3	15425868	15425888	-	11.6364	2.65e-05	0.00321	CCCGGGCGGGCGGGAGGGACG
ZN770.H12CORE.1.P.B		chr3	15425782	15425803	+	10.8878	2.66e-05	0.00642	TGAGGGGGAGGCCGGGGGGCCG
VEZF1.H12CORE.1.P.B		chr3	15425777	15425799	+	11.9014	2.67e-05	0.00278	CGGGGTGAGGGGGAGGCCGGGGG
KLF10.H12CORE.0.P.C		chr3	15416408	15416422	-	11.8716	2.68e-05	0.0155	TTCAGGGGTGGGGCA
VEZF1.H12CORE.1.P.B		chr3	15425780	15425802	+	11.8873	2.69e-05	0.00278	GGTGAGGGGGAGGCCGGGGGGCC
ZN180.H12CORE.0.P.C		chr3	15416421	15416445	+	10.4553	2.7e-05	0.00256	AAGGCTCAGAGGAGAGGGCGGGCCT
KLF9.H12CORE.0.P.B		chr3	15416506	15416519	+	11.6129	2.7e-05	0.0136	CAGTGGGCGAGTCC
KLF16.H12CORE.1.P.B		chr3	15425773	15425795	+	11.1844	2.7e-05	0.00136	CGTTCGGGGTGAGGGGGAGGCCG
PRDM5.H12CORE.0.P.B		chr3	15425785	15425799	-	12.4037	2.7e-05	0.00813	CCCCCGGCCTCCCCC
ZN281.H12CORE.1.SM.B		chr3	15425789	15425814	+	10.5758	2.71e-05	0.00489	GAGGCCGGGGGGCCGAGGGGGCCGGA
ZN701.H12CORE.0.P.B		chr3	15416380	15416398	+	10.9857	2.72e-05	0.0405	GTGAACACTATGGGGTGGG
PRDM5.H12CORE.0.P.B		chr3	15425752	15425766	-	12.3945	2.72e-05	0.00813	CCCCAGCCCTCCTGG
AP2C.H12CORE.0.PSM.A		chr3	15425310	15425324	-	12.75	2.73e-05	0.0376	CCAAGGCCCGAGGGT
ZN704.H12CORE.0.SM.B		chr3	15425872	15425887	-	12.2364	2.74e-05	0.0156	CCGGGCGGGCGGGAGG
NFKB1.H12CORE.0.PS.A		chr3	15425763	15425774	-	11.5968	2.74e-05	0.0454	CGGGGCAGCCCC
ZN283.H12CORE.0.P.C		chr3	15416551	15416573	-	11.065	2.75e-05	0.0305	CCCAGTGGTGAGCAGGGCTGTCC
KMT2A.H12CORE.0.P.B		chr3	15425878	15425900	+	9.752	2.77e-05	0.000817	gcccgcccgGGGCCCGGAATCCC
HXC9.H12CORE.0.P.B		chr3	15425341	15425352	+	12.2035	2.77e-05	0.0491	TAATTTACAGCC
RXRB.H12CORE.0.P.C		chr3	15416629	15416642	-	12.0364	2.78e-05	0.026	AGAGTAGAGGCCAA
ZSC31.H12CORE.0.P.C		chr3	15425851	15425867	-	11.8227	2.78e-05	0.0135	GGACGCGGTGCAGTGTT
ZN436.H12CORE.0.P.C		chr3	15425619	15425641	+	0.885246	2.79e-05	0.0337	CGGGGACTAGATGGAGGACGGGG
ZN180.H12CORE.0.P.C		chr3	15425604	15425628	+	10.3902	2.79e-05	0.00256	TGAGGAAGGTGTGGACGGGGACTAG
KLF14.H12CORE.1.P.C		chr3	15425606	15425628	+	11.9113	2.79e-05	0.00272	AGGAAGGTGTGGACGGGGACTAG
KLF11.H12CORE.0.P.B		chr3	15425755	15425769	+	10.6939	2.79e-05	0.0107	GGAGGGCTGGGGCTG
KMT2A.H12CORE.0.P.B		chr3	15425855	15425877	+	9.728	2.8e-05	0.000817	CTGCACCGcgtcccgtccctccc
ZN880.H12CORE.0.P.C		chr3	15425833	15425855	-	9.31579	2.8e-05	0.0103	GTGTTGTTCTTTCCCCTGCCAAT
KLF7.H12CORE.0.P.B		chr3	15416410	15416419	-	12.5976	2.81e-05	0.0225	AGGGGTGGGG
KLF9.H12CORE.1.P.B		chr3	15425605	15425627	+	8.66292	2.82e-05	0.00238	GAGGAAGGTGTGGACGGGGACTA
REL.H12CORE.0.P.B		chr3	15425784	15425798	+	12.1857	2.82e-05	0.0228	AGGGGGAGGCCGGGG
ZN549.H12CORE.0.P.B		chr3	15416402	15416423	-	10.4862	2.83e-05	0.03	CTTCAGGGGTGGGGCATCCGTT
ZN267.H12CORE.0.P.C		chr3	15416405	15416435	-	11.24	2.83e-05	0.00705	TCTCCTCTGAGCCTTCAGGGGTGGGGCATCC
ZN263.H12CORE.1.P.B		chr3	15416589	15416609	-	10.9798	2.83e-05	0.00627	GGGGGGCAGGCGGAAGGTGGA
SALL4.H12CORE.0.P.B		chr3	15425777	15425787	+	12.367	2.83e-05	0.0148	CGGGGTGAGGG
ZN223.H12CORE.0.P.C		chr3	15425804	15425819	+	11.7857	2.83e-05	0.0255	AGGGGGCCGGAGGCCG
KLF8.H12CORE.1.P.C		chr3	15425865	15425887	-	11.0273	2.83e-05	0.00291	CCGGGCGGGCGGGAGGGACGGGA
PATZ1.H12CORE.1.P.C		chr3	15425550	15425559	+	12.4796	2.84e-05	0.0221	CGGGGCAGGG
KLF14.H12CORE.1.P.C		chr3	15416506	15416528	+	11.879	2.85e-05	0.00272	CAGTGGGCGAGTCCCGGCAGATG
ZN543.H12CORE.0.P.C		chr3	15425875	15425895	+	11.48	2.85e-05	0.00385	cccgcccgcccgGGGCCCGGA
KLF13.H12CORE.1.P.C		chr3	15425784	15425803	+	11.9091	2.86e-05	0.00657	AGGGGGAGGCCGGGGGGCCG
KLF16.H12CORE.1.P.B		chr3	15425807	15425829	+	11.0709	2.87e-05	0.00138	GGGCCGGAGGCCGGGACGAGTGC
KMT2A.H12CORE.0.P.B		chr3	15425775	15425797	-	9.672	2.87e-05	0.000817	CCCGGCCTCCCCCTCACCCCGAA
ZN711.H12CORE.0.P.C		chr3	15416511	15416523	+	12.2903	2.88e-05	0.0455	GGCGAGTCCCGGC
GLIS3.H12CORE.0.P.C		chr3	15416601	15416613	-	12.1837	2.9e-05	0.0414	GCTTGGGGGGCAG
KMT2A.H12CORE.0.P.B		chr3	15425861	15425883	+	9.656	2.9e-05	0.000817	CGcgtcccgtccctcccgcccgc
KLF8.H12CORE.1.P.C		chr3	15425550	15425572	+	10.9818	2.9e-05	0.00291	CGGGGCAGGGAGAGGACTAGTAG
KLF8.H12CORE.1.P.C		chr3	15425796	15425818	+	10.9818	2.9e-05	0.00291	GGGGGCCGAGGGGGCCGGAGGCC
ZN669.H12CORE.1.P.C		chr3	15425407	15425418	-	10.1429	2.92e-05	0.046	GGGTCACCACCC
SP4.H12CORE.2.P.B		chr3	15425788	15425808	+	11.3028	2.92e-05	0.00621	GGAGGCCGGGGGGCCGAGGGG
KLF8.H12CORE.1.P.C		chr3	15425614	15425636	+	10.9636	2.93e-05	0.00291	GTGGACGGGGACTAGATGGAGGA
ZN749.H12CORE.1.P.C		chr3	15425759	15425767	-	12.4756	2.94e-05	0.021	GCCCCAGCC
ZN263.H12CORE.0.PM.A		chr3	15425681	15425690	-	12.4553	2.94e-05	0.0315	TGGGAGGACT
KLF8.H12CORE.1.P.C		chr3	15425788	15425810	+	10.9545	2.95e-05	0.00291	GGAGGCCGGGGGGCCGAGGGGGC
ZN341.H12CORE.1.P.B		chr3	15425866	15425886	-	11.8776	2.96e-05	0.036	CGGGCGGGCGGGAGGGACGGG
MAZ.H12CORE.0.P.B		chr3	15416408	15416420	-	12.0404	2.97e-05	0.00604	CAGGGGTGGGGCA
MAZ.H12CORE.1.P.B		chr3	15425796	15425816	+	11.4364	2.97e-05	0.00321	GGGGGCCGAGGGGGCCGGAGG
KLF12.H12CORE.0.P.C		chr3	15425784	15425801	+	10.6327	2.97e-05	0.0135	AGGGGGAGGCCGGGGGGC
ZN530.H12CORE.0.P.B		chr3	15425787	15425803	-	11.051	2.97e-05	0.021	CGGCCCCCCGGCCTCCC
KLF16.H12CORE.1.P.B		chr3	15425786	15425808	+	11.0071	2.97e-05	0.00138	GGGGAGGCCGGGGGGCCGAGGGG
KMT2A.H12CORE.0.P.B		chr3	15425858	15425880	+	9.6	2.98e-05	0.000817	CACCGcgtcccgtccctcccgcc
SP5.H12CORE.1.P.B		chr3	15416422	15416446	+	11.0101	3.01e-05	0.00416	AGGCTCAGAGGAGAGGGCGGGCCTT
KLF15.H12CORE.1.P.C		chr3	15416390	15416409	+	10.3367	3.03e-05	0.00463	TGGGGTGGGGATAACGGATG
PATZ1.H12CORE.0.P.B		chr3	15425381	15425403	-	11.4553	3.04e-05	0.00259	TGGGGCTGAACTCGTGGTGGGTG
ZN383.H12CORE.0.P.C		chr3	15425787	15425809	+	11.7398	3.04e-05	0.00753	GGGAGGCCGGGGGGCCGAGGGGG
ZN320.H12CORE.0.P.B		chr3	15425801	15425823	+	9.91935	3.05e-05	0.00938	CCGAGGGGGCCGGAGGCCGGGAC
SP4.H12CORE.2.P.B		chr3	15425795	15425815	+	11.2202	3.06e-05	0.00621	GGGGGGCCGAGGGGGCCGGAG
VEZF1.H12CORE.0.P.C		chr3	15425779	15425789	+	11.371	3.06e-05	0.0115	GGGTGAGGGGG
KLF10.H12CORE.1.PSM.A		chr3	15416587	15416610	-	2.82692	3.1e-05	0.0111	TGGGGGGCAGGCGGAAGGTGGACA
RFX3.H12CORE.2.S.B		chr3	15425594	15425613	+	10.7424	3.11e-05	0.0167	GGGAGTTTGGTGAGGAAGGT
KLF11.H12CORE.0.P.B		chr3	15425810	15425824	+	10.449	3.12e-05	0.0107	CCGGAGGCCGGGACG
ZN460.H12CORE.0.S.C		chr3	15416600	15416612	-	12.2727	3.14e-05	0.0454	CTTGGGGGGCAGG
ZN554.H12CORE.0.P.C		chr3	15425547	15425567	+	11.8943	3.15e-05	0.0442	TTCCGGGGCAGGGAGAGGACT
ZN563.H12CORE.1.P.C		chr3	15416496	15416510	-	11.856	3.15e-05	0.0236	CACTGTCAGCAGGTC
ZN320.H12CORE.0.P.B		chr3	15425784	15425806	+	9.83871	3.17e-05	0.00938	AGGGGGAGGCCGGGGGGCCGAGG
SP4.H12CORE.0.P.C		chr3	15416433	15416447	+	11.832	3.17e-05	0.0127	AGAGGGCGGGCCTTA
GLIS1.H12CORE.2.SM.B		chr3	15416600	15416618	-	7.61538	3.18e-05	0.0486	ACCCTGCTTGGGGGGCAGG
RXRB.H12CORE.0.P.C		chr3	15416463	15416476	-	11.8727	3.19e-05	0.026	ATGATCAAGGTCAG
KLF16.H12CORE.1.P.B		chr3	15425685	15425707	-	10.8794	3.19e-05	0.00142	CCGTGAGTAAGTGGGGCTGGGAG
KLF9.H12CORE.1.P.B		chr3	15425802	15425824	+	8.33708	3.23e-05	0.00238	CGAGGGGGCCGGAGGCCGGGACG
ZN704.H12CORE.0.SM.B		chr3	15416596	15416611	-	11.9273	3.25e-05	0.0156	TTGGGGGGCAGGCGGA
ZN467.H12CORE.0.P.C		chr3	15416583	15416605	-	10.0806	3.25e-05	0.00596	GGCAGGCGGAAGGTGGACAAGAG
Z780A.H12CORE.0.P.C		chr3	15425862	15425883	-	10.6735	3.27e-05	0.0185	GCGGGCGGGAGGGACGGGACGC
ZN662.H12CORE.0.P.C		chr3	15416586	15416607	+	11.4789	3.27e-05	0.0124	TTGTCCACCTTCCGCCTGCCCC
ZN770.H12CORE.1.P.B		chr3	15425805	15425826	+	10.4694	3.27e-05	0.00657	GGGGGCCGGAGGCCGGGACGAG
ZN281.H12CORE.0.P.B		chr3	15425775	15425790	+	5.5082	3.27e-05	0.0178	TTCGGGGTGAGGGGGA
VEZF1.H12CORE.0.P.C		chr3	15425756	15425766	+	11.2581	3.27e-05	0.0115	GAGGGCTGGGG
RFX3.H12CORE.2.S.B		chr3	15425862	15425881	-	10.6364	3.28e-05	0.0167	GGGCGGGAGGGACGGGACGC
MAZ.H12CORE.0.P.B		chr3	15425550	15425562	+	11.9192	3.28e-05	0.00604	CGGGGCAGGGAGA
MAZ.H12CORE.1.P.B		chr3	15416588	15416608	-	11.2182	3.35e-05	0.00321	GGGGGCAGGCGGAAGGTGGAC
SP2.H12CORE.1.P.B		chr3	15416590	15416610	-	11.8226	3.36e-05	0.00428	TGGGGGGCAGGCGGAAGGTGG
KLF14.H12CORE.1.P.C		chr3	15425781	15425803	+	11.621	3.37e-05	0.003	GTGAGGGGGAGGCCGGGGGGCCG
SP4.H12CORE.0.P.C		chr3	15425755	15425769	+	11.752	3.37e-05	0.0127	GGAGGGCTGGGGCTG
KMT2A.H12CORE.0.P.B		chr3	15425758	15425780	-	9.336	3.38e-05	0.000894	CCCGAACGGGGCAGCCCCAGCCC
SPDEF.H12CORE.1.SM.B		chr3	15416400	15416419	+	11.8197	3.38e-05	0.0496	ATAACGGATGCCCCACCCCT
ZN467.H12CORE.0.P.C		chr3	15425795	15425817	+	10	3.38e-05	0.00596	GGGGGGCCGAGGGGGCCGGAGGC
MAZ.H12CORE.1.P.B		chr3	15416585	15416605	-	11.2	3.39e-05	0.00321	GGCAGGCGGAAGGTGGACAAG
ZN132.H12CORE.0.P.C		chr3	15425806	15425830	-	9.26016	3.42e-05	0.00486	TGCACTCGTCCCGGCCTCCGGCCCC
KLF9.H12CORE.1.P.B		chr3	15425796	15425818	+	8.20225	3.42e-05	0.00238	GGGGGCCGAGGGGGCCGGAGGCC
MAZ.H12CORE.0.P.B		chr3	15416596	15416608	-	11.8586	3.43e-05	0.00604	GGGGGCAGGCGGA
KLF16.H12CORE.1.P.B		chr3	15416428	15416450	+	10.7447	3.43e-05	0.00147	AGAGGAGAGGGCGGGCCTTAGCA
SP4.H12CORE.2.P.B		chr3	15416589	15416609	-	11	3.43e-05	0.00621	GGGGGGCAGGCGGAAGGTGGA
VEZF1.H12CORE.1.P.B		chr3	15425792	15425814	+	11.5	3.45e-05	0.003	GCCGGGGGGCCGAGGGGGCCGGA
ZN682.H12CORE.0.P.B		chr3	15425763	15425785	-	9.38211	3.46e-05	0.0213	CTCACCCCGAACGGGGCAGCCCC
ZN444.H12CORE.0.S.C		chr3	15425865	15425882	+	6.94737	3.46e-05	0.0121	tcccgtccctcccgcccg
ZN749.H12CORE.1.P.C		chr3	15416605	15416613	+	12.4024	3.49e-05	0.021	CCCCCAAGC
ZN282.H12CORE.0.P.B		chr3	15416431	15416441	+	11.8716	3.51e-05	0.0169	GGAGAGGGCGG
VEZF1.H12CORE.1.P.B		chr3	15416590	15416612	-	11.4718	3.51e-05	0.003	CTTGGGGGGCAGGCGGAAGGTGG
ZN132.H12CORE.0.P.C		chr3	15425650	15425674	-	9.19512	3.52e-05	0.00486	ATCCTCCGACCAGCACCCCATCCTT
SP2.H12CORE.1.P.B		chr3	15425364	15425384	-	11.7581	3.53e-05	0.00428	GGTGCCAGAGGAGGGTCGGTG
ZN749.H12CORE.0.P.C		chr3	15425627	15425651	-	10.6098	3.55e-05	0.017	TTCACCTAACCCCCGTCCTCCATCT
VEZF1.H12CORE.1.P.B		chr3	15416580	15416602	-	11.4437	3.58e-05	0.003	AGGCGGAAGGTGGACAAGAGATA
KLF7.H12CORE.0.P.B		chr3	15416434	15416443	+	12.1463	3.58e-05	0.0225	GAGGGCGGGC
ZN132.H12CORE.0.P.C		chr3	15425870	15425894	+	9.15447	3.58e-05	0.00486	tccctcccgcccgcccgGGGCCCGG
ZN467.H12CORE.0.P.C		chr3	15425871	15425893	-	9.87097	3.6e-05	0.00596	CGGGCCCCGGGCGGGCGGGAGGG
ZN223.H12CORE.0.P.C		chr3	15425794	15425809	+	11.3571	3.61e-05	0.0255	CGGGGGGCCGAGGGGG
KLF4.H12CORE.0.PSM.A		chr3	15416435	15416445	+	12.1939	3.61e-05	0.0193	AGGGCGGGCCT
ZN519.H12CORE.0.P.C		chr3	15425794	15425813	-	7.6129	3.62e-05	0.0106	CCGGCCCCCTCGGCCCCCCG
ZN281.H12CORE.1.SM.B		chr3	15425591	15425616	+	9.93939	3.63e-05	0.00584	AGAGGGAGTTTGGTGAGGAAGGTGTG
KLF9.H12CORE.1.P.B		chr3	15425782	15425804	+	8.05618	3.63e-05	0.00238	TGAGGGGGAGGCCGGGGGGCCGA
KLF9.H12CORE.1.P.B		chr3	15425868	15425890	-	8.05618	3.63e-05	0.00238	GCCCCGGGCGGGCGGGAGGGACG
MAZ.H12CORE.1.P.B		chr3	15416589	15416609	-	11.0636	3.65e-05	0.00321	GGGGGGCAGGCGGAAGGTGGA
KLF6.H12CORE.0.P.B		chr3	15416432	15416449	+	11.7982	3.66e-05	0.0102	GAGAGGGCGGGCCTTAGC
SP1.H12CORE.2.P.B		chr3	15416389	15416409	+	10.0656	3.67e-05	0.0177	ATGGGGTGGGGATAACGGATG
MAZ.H12CORE.1.P.B		chr3	15425682	15425702	-	11.0545	3.67e-05	0.00321	AGTAAGTGGGGCTGGGAGGAC
ZN423.H12CORE.0.P.C		chr3	15425372	15425385	-	11.6911	3.68e-05	0.0424	GGGTGCCAGAGGAG
KLF13.H12CORE.1.P.C		chr3	15425656	15425675	+	11.5	3.7e-05	0.00657	GGGGTGCTGGTCGGAGGATG
KLF13.H12CORE.1.P.C		chr3	15425787	15425806	+	11.5	3.7e-05	0.00657	GGGAGGCCGGGGGGCCGAGG
ZNF28.H12CORE.0.P.C		chr3	15425647	15425664	+	11.2929	3.7e-05	0.0158	GTGAAGGATGGGGTGCTG
ZBTB6.H12CORE.0.P.B		chr3	15425805	15425819	+	11.8033	3.72e-05	0.0301	GGGGGCCGGAGGCCG
KLF4.H12CORE.0.PSM.A		chr3	15416614	15416624	+	12.1531	3.72e-05	0.0193	AGGGTGGTGTC
SP1.H12CORE.2.P.B		chr3	15416433	15416453	+	10.0328	3.72e-05	0.0177	AGAGGGCGGGCCTTAGCATTT
PATZ1.H12CORE.0.P.B		chr3	15425780	15425802	+	11.0976	3.73e-05	0.00289	GGTGAGGGGGAGGCCGGGGGGCC
ZN304.H12CORE.0.P.C		chr3	15425528	15425558	-	5.19355	3.75e-05	0.0473	CCTGCCCCGGAAAATCCCTAAAATAAGTAAC
SP4.H12CORE.0.P.C		chr3	15425861	15425875	-	11.6	3.78e-05	0.0127	GAGGGACGGGACGCG
ZN816.H12CORE.1.P.C		chr3	15416565	15416580	+	11.5281	3.79e-05	0.0478	ACCACTGGGGACATCT
ZN543.H12CORE.0.P.C		chr3	15425602	15425622	-	10.968	3.84e-05	0.00461	CCCGTCCACACCTTCCTCACC
PATZ1.H12CORE.0.P.B		chr3	15425632	15425654	+	11.0325	3.87e-05	0.00289	GAGGACGGGGGTTAGGTGAAGGA
SP5.H12CORE.1.P.B		chr3	15425867	15425891	-	10.5152	3.9e-05	0.00444	GGCCCCGGGCGGGCGGGAGGGACGG
VEZF1.H12CORE.0.P.C		chr3	15416390	15416400	+	10.9194	3.9e-05	0.0115	TGGGGTGGGGA
MAZ.H12CORE.1.P.B		chr3	15425798	15425818	+	10.9091	3.98e-05	0.00323	GGGCCGAGGGGGCCGGAGGCC
ZN132.H12CORE.0.P.C		chr3	15425784	15425808	-	8.91057	4e-05	0.00493	CCCCTCGGCCCCCCGGCCTCCCCCT
ZN681.H12CORE.0.P.C		chr3	15416583	15416603	+	10.4	4.01e-05	0.0174	CTCTTGTCCACCTTCCGCCTG
ZBTB6.H12CORE.0.P.B		chr3	15425371	15425385	-	11.6721	4.02e-05	0.0301	GGGTGCCAGAGGAGG
WT1.H12CORE.1.P.B		chr3	15425777	15425797	+	10.9775	4.02e-05	0.0166	CGGGGTGAGGGGGAGGCCGGG
SALL1.H12CORE.0.P.C		chr3	15416408	15416423	-	11.6465	4.1e-05	0.00857	CTTCAGGGGTGGGGCA
GLIS3.H12CORE.1.S.C		chr3	15416601	15416612	-	11.918	4.11e-05	0.0445	CTTGGGGGGCAG
ZN281.H12CORE.1.SM.B		chr3	15425640	15425665	+	9.65152	4.13e-05	0.0059	GGGTTAGGTGAAGGATGGGGTGCTGG
ZN549.H12CORE.0.P.B		chr3	15425657	15425678	-	9.69725	4.14e-05	0.03	AGCCATCCTCCGACCAGCACCC
ZN180.H12CORE.0.P.C		chr3	15425784	15425808	+	9.57724	4.16e-05	0.00354	AGGGGGAGGCCGGGGGGCCGAGGGG
ZN468.H12CORE.0.P.C		chr3	15416428	15416440	+	9.34426	4.18e-05	0.0283	AGAGGAGAGGGCG
MAZ.H12CORE.1.P.B		chr3	15425782	15425802	+	10.8182	4.18e-05	0.00323	TGAGGGGGAGGCCGGGGGGCC
SP1.H12CORE.2.P.B		chr3	15416400	15416420	-	9.77049	4.19e-05	0.0177	CAGGGGTGGGGCATCCGTTAT
KLF8.H12CORE.1.P.C		chr3	15425631	15425653	+	10.2727	4.2e-05	0.00387	GGAGGACGGGGGTTAGGTGAAGG
KLF7.H12CORE.0.P.B		chr3	15425874	15425883	-	11.7805	4.2e-05	0.0225	GCGGGCGGGA
ZN467.H12CORE.0.P.C		chr3	15416589	15416611	-	9.53226	4.23e-05	0.00596	TTGGGGGGCAGGCGGAAGGTGGA
ZN560.H12CORE.0.P.C		chr3	15425744	15425766	-	4.45775	4.23e-05	0.0243	CCCCAGCCCTCCTGGCTGTCGAT
ZNF10.H12CORE.0.P.C		chr3	15416380	15416402	-	-1.08197	4.23e-05	0.0229	TATCCCCACCCCATAGTGTTCAC
SP4.H12CORE.0.P.C		chr3	15416406	15416420	-	11.448	4.24e-05	0.0127	CAGGGGTGGGGCATC
ZNF10.H12CORE.0.P.C		chr3	15425772	15425794	-	-1.09836	4.25e-05	0.0229	GGCCTCCCCCTCACCCCGAACGG
ZN684.H12CORE.0.P.C		chr3	15425783	15425798	-	9.37879	4.26e-05	0.0332	CCCCGGCCTCCCCCTC
ZN165.H12CORE.0.P.C		chr3	15416510	15416525	-	11.055	4.3e-05	0.0279	CTGCCGGGACTCGCCC
SP5.H12CORE.1.P.B		chr3	15425855	15425879	-	10.3232	4.3e-05	0.00444	GCGGGAGGGACGGGACGCGGTGCAG
KLF6.H12CORE.0.P.B		chr3	15425754	15425771	+	11.5505	4.3e-05	0.0102	AGGAGGGCTGGGGCTGCC
ZN770.H12CORE.0.P.B		chr3	15425630	15425641	+	11.8	4.32e-05	0.0217	TGGAGGACGGGG
ZN141.H12CORE.0.P.C		chr3	15416431	15416447	-	9.45161	4.34e-05	0.0314	TAAGGCCCGCCCTCTCC
SP5.H12CORE.1.P.B		chr3	15425862	15425886	-	10.303	4.35e-05	0.00444	CGGGCGGGCGGGAGGGACGGGACGC
PATZ1.H12CORE.0.P.B		chr3	15425853	15425875	-	10.8293	4.35e-05	0.00305	GAGGGACGGGACGCGGTGCAGTG
ZNF76.H12CORE.0.P.B		chr3	15425866	15425888	-	10.7317	4.36e-05	0.0222	CCCGGGCGGGCGGGAGGGACGGG
ZN681.H12CORE.0.P.C		chr3	15425783	15425803	-	10.2	4.42e-05	0.0174	CGGCCCCCCGGCCTCCCCCTC
ZN467.H12CORE.0.P.C		chr3	15425591	15425613	+	9.43548	4.42e-05	0.00596	AGAGGGAGTTTGGTGAGGAAGGT
KLF12.H12CORE.0.P.C		chr3	15425551	15425568	+	9.78571	4.43e-05	0.0135	GGGGCAGGGAGAGGACTA
ZN436.H12CORE.0.P.C		chr3	15416587	15416609	-	-0.672131	4.44e-05	0.0337	GGGGGGCAGGCGGAAGGTGGACA
KLF8.H12CORE.0.P.C		chr3	15416389	15416401	+	10.9438	4.45e-05	0.0202	ATGGGGTGGGGAT
ZN273.H12CORE.0.P.C		chr3	15416542	15416564	-	9.60839	4.46e-05	0.0143	GAGCAGGGCTGTCCGGATCTTCT
ZN566.H12CORE.0.P.C		chr3	15425866	15425890	-	8.67606	4.47e-05	0.0174	GCCCCGGGCGGGCGGGAGGGACGGG
ZBT17.H12CORE.0.P.B		chr3	15416430	15416447	+	11.424	4.48e-05	0.0164	AGGAGAGGGCGGGCCTTA
ZN281.H12CORE.1.SM.B		chr3	15425655	15425680	+	9.4697	4.48e-05	0.0059	TGGGGTGCTGGTCGGAGGATGGCTAA
ZN383.H12CORE.0.P.C		chr3	15425873	15425895	-	11.122	4.49e-05	0.00927	TCCGGGCCCCGGGCGGGCGGGAG
ZN662.H12CORE.0.P.C		chr3	15425611	15425632	-	10.9296	4.5e-05	0.0137	CCATCTAGTCCCCGTCCACACC
GLI4.H12CORE.0.P.C		chr3	15425803	15425825	-	11.3253	4.51e-05	0.0492	TCGTCCCGGCCTCCGGCCCCCTC
SP4.H12CORE.0.P.C		chr3	15425805	15425819	+	11.36	4.52e-05	0.0127	GGGGGCCGGAGGCCG
ZN281.H12CORE.0.P.B		chr3	15416408	15416423	-	4.32787	4.52e-05	0.0178	CTTCAGGGGTGGGGCA
KLF13.H12CORE.1.P.C		chr3	15416590	15416609	-	11.1636	4.55e-05	0.00701	GGGGGGCAGGCGGAAGGTGG
SP5.H12CORE.0.P.B		chr3	15425867	15425880	-	11.3371	4.58e-05	0.0251	GGCGGGAGGGACGG
ZN749.H12CORE.1.P.C		chr3	15425652	15425660	-	11.9878	4.59e-05	0.021	ACCCCATCC
ZN180.H12CORE.0.P.C		chr3	15425868	15425892	-	9.37398	4.6e-05	0.00355	GGGCCCCGGGCGGGCGGGAGGGACG
VEZF1.H12CORE.0.P.C		chr3	15425873	15425883	-	10.5	4.61e-05	0.0115	GCGGGCGGGAG
AP2A.H12CORE.0.PSM.A		chr3	15425807	15425821	+	11.2692	4.62e-05	0.0434	GGGCCGGAGGCCGGG
SP5.H12CORE.1.P.B		chr3	15425631	15425655	+	10.1818	4.62e-05	0.00444	GGAGGACGGGGGTTAGGTGAAGGAT
ZN263.H12CORE.0.PM.A		chr3	15425786	15425795	+	11.6504	4.63e-05	0.0315	GGGGAGGCCG
ZN141.H12CORE.0.P.C		chr3	15425405	15425421	-	9.29032	4.65e-05	0.0314	GTGGGGTCACCACCCCT
KLF10.H12CORE.0.P.C		chr3	15425785	15425799	+	10.8716	4.67e-05	0.0155	GGGGGAGGCCGGGGG
PATZ1.H12CORE.0.P.B		chr3	15425871	15425893	-	10.6992	4.68e-05	0.0031	CGGGCCCCGGGCGGGCGGGAGGG
TFDP1.H12CORE.0.P.B		chr3	15425876	15425886	-	11.6364	4.68e-05	0.0271	CGGGCGGGCGG
ZN519.H12CORE.0.P.C		chr3	15425786	15425805	-	6.95161	4.71e-05	0.0106	CTCGGCCCCCCGGCCTCCCC
RFX3.H12CORE.2.S.B		chr3	15425783	15425802	+	9.84848	4.74e-05	0.0176	GAGGGGGAGGCCGGGGGGCC
SRBP2.H12CORE.1.P.B		chr3	15416387	15416399	+	11.2545	4.76e-05	0.0393	CTATGGGGTGGGG
ZN449.H12CORE.1.S.C		chr3	15416429	15416443	+	11.5	4.79e-05	0.0422	GAGGAGAGGGCGGGC
SP5.H12CORE.1.P.B		chr3	15425776	15425800	+	10.101	4.82e-05	0.00444	TCGGGGTGAGGGGGAGGCCGGGGGG
ZN425.H12CORE.0.P.C		chr3	15425869	15425877	-	11.6061	4.82e-05	0.0385	GGGAGGGAC
ZN180.H12CORE.0.P.C		chr3	15425793	15425817	+	9.27642	4.82e-05	0.00355	CCGGGGGGCCGAGGGGGCCGGAGGC
KLF15.H12CORE.1.P.C		chr3	15425550	15425569	+	9.32653	4.86e-05	0.00668	CGGGGCAGGGAGAGGACTAG
ZN148.H12CORE.0.P.B		chr3	15425684	15425702	-	5.78689	4.9e-05	0.0159	AGTAAGTGGGGCTGGGAGG
Z780A.H12CORE.0.P.C		chr3	15425748	15425769	+	9.85714	4.92e-05	0.0185	ACAGCCAGGAGGGCTGGGGCTG
SP4.H12CORE.2.P.B		chr3	15425549	15425569	+	10.3028	4.93e-05	0.00621	CCGGGGCAGGGAGAGGACTAG
ZN467.H12CORE.0.P.C		chr3	15425861	15425883	-	9.19355	4.96e-05	0.00596	GCGGGCGGGAGGGACGGGACGCG
ZN704.H12CORE.0.SM.B		chr3	15425802	15425817	+	11.1273	4.97e-05	0.0166	CGAGGGGGCCGGAGGC
ZN263.H12CORE.1.P.B		chr3	15425777	15425797	+	9.83838	4.97e-05	0.00944	CGGGGTGAGGGGGAGGCCGGG
SP4.H12CORE.2.P.B		chr3	15425782	15425802	+	10.2844	4.97e-05	0.00621	TGAGGGGGAGGCCGGGGGGCC
KLF10.H12CORE.0.P.C		chr3	15425809	15425823	+	10.7431	5e-05	0.0155	GCCGGAGGCCGGGAC
SP4.H12CORE.2.P.B		chr3	15425607	15425627	+	10.2752	5e-05	0.00621	GGAAGGTGTGGACGGGGACTA
SP2.H12CORE.0.P.D		chr3	15416389	15416400	+	10.8939	5.01e-05	0.0184	ATGGGGTGGGGA
KLF13.H12CORE.1.P.C		chr3	15425861	15425880	-	11	5.02e-05	0.00701	GGCGGGAGGGACGGGACGCG
KLF9.H12CORE.1.P.B		chr3	15425794	15425816	+	7.25843	5.03e-05	0.00309	CGGGGGGCCGAGGGGGCCGGAGG
VEZF1.H12CORE.1.P.B		chr3	15425620	15425642	+	10.8944	5.04e-05	0.00398	GGGGACTAGATGGAGGACGGGGG
ZN467.H12CORE.0.P.C		chr3	15425635	15425657	+	9.14516	5.07e-05	0.00596	GACGGGGGTTAGGTGAAGGATGG
SPI1.H12CORE.1.S.B		chr3	15416591	15416602	-	11.6207	5.08e-05	0.0487	AGGCGGAAGGTG
RXRA.H12CORE.3.P.B		chr3	15425786	15425806	+	11.1122	5.11e-05	0.0275	GGGGAGGCCGGGGGGCCGAGG
ZNF76.H12CORE.0.P.B		chr3	15425794	15425816	+	10.4309	5.13e-05	0.0222	CGGGGGGCCGAGGGGGCCGGAGG
KLF3.H12CORE.0.PS.A		chr3	15425755	15425772	+	11.4098	5.15e-05	0.0175	GGAGGGCTGGGGCTGCCC
KMT2A.H12CORE.0.P.B		chr3	15425776	15425798	-	8.424	5.18e-05	0.00128	CCCCGGCCTCCCCCTCACCCCGA
KLF3.H12CORE.0.PS.A		chr3	15425606	15425623	+	11.3934	5.2e-05	0.0175	AGGAAGGTGTGGACGGGG
KLF8.H12CORE.0.P.C		chr3	15425404	15425416	+	10.6404	5.2e-05	0.0202	GAGGGGTGGTGAC
VDR.H12CORE.0.PS.A		chr3	15425797	15425812	+	11.2258	5.24e-05	0.0357	GGGGCCGAGGGGGCCG
ZN561.H12CORE.0.P.C		chr3	15416422	15416446	+	10.3945	5.24e-05	0.0318	AGGCTCAGAGGAGAGGGCGGGCCTT
STF1.H12CORE.0.PSM.A		chr3	15425316	15425327	-	11.3571	5.24e-05	0.0406	ACCCCAAGGCCC
ZN519.H12CORE.0.P.C		chr3	15425797	15425816	-	6.67742	5.24e-05	0.0106	CCTCCGGCCCCCTCGGCCCC
KLF3.H12CORE.0.PS.A		chr3	15416432	15416449	+	11.377	5.24e-05	0.0175	GAGAGGGCGGGCCTTAGC
PATZ1.H12CORE.0.P.B		chr3	15425790	15425812	+	10.4878	5.26e-05	0.00331	AGGCCGGGGGGCCGAGGGGGCCG
KLF12.H12CORE.0.P.C		chr3	15425757	15425774	+	9.40816	5.26e-05	0.0135	AGGGCTGGGGCTGCCCCG
TF65.H12CORE.0.P.B		chr3	15425762	15425774	+	11.2419	5.27e-05	0.0432	TGGGGCTGCCCCG
ZN534.H12CORE.0.P.C		chr3	15416505	15416522	-	9.59016	5.29e-05	0.0207	CCGGGACTCGCCCACTGT
KLF9.H12CORE.1.P.B		chr3	15425682	15425704	-	7.13483	5.29e-05	0.00309	TGAGTAAGTGGGGCTGGGAGGAC
ZN273.H12CORE.0.P.C		chr3	15416513	15416535	-	9.25874	5.3e-05	0.0143	CAGCTATCATCTGCCGGGACTCG
SRBP2.H12CORE.1.P.B		chr3	15425754	15425766	+	11.1364	5.3e-05	0.0393	AGGAGGGCTGGGG
KMT2A.H12CORE.0.P.B		chr3	15425788	15425810	-	8.368	5.31e-05	0.00128	GCCCCCTCGGCCCCCCGGCCTCC
KLF8.H12CORE.1.P.C		chr3	15425381	15425403	-	9.80909	5.32e-05	0.00459	TGGGGCTGAACTCGTGGTGGGTG
ZN681.H12CORE.0.P.C		chr3	15425789	15425809	-	9.81429	5.33e-05	0.0174	CCCCCTCGGCCCCCCGGCCTC
SP4.H12CORE.2.P.B		chr3	15425781	15425801	+	10.1468	5.33e-05	0.00621	GTGAGGGGGAGGCCGGGGGGC
KMT2A.H12CORE.0.P.B		chr3	15425859	15425881	+	8.352	5.35e-05	0.00128	ACCGcgtcccgtccctcccgccc
GLIS3.H12CORE.1.S.C		chr3	15425792	15425803	+	11.4426	5.36e-05	0.0445	GCCGGGGGGCCG
ZN148.H12CORE.0.P.B		chr3	15416589	15416607	-	5.47541	5.38e-05	0.0159	GGGGCAGGCGGAAGGTGGA
SP3.H12CORE.0.P.B		chr3	15425806	15425824	+	7.98361	5.41e-05	0.018	GGGGCCGGAGGCCGGGACG
SP2.H12CORE.1.P.B		chr3	15425782	15425802	+	11.1935	5.41e-05	0.00596	TGAGGGGGAGGCCGGGGGGCC
ZSC22.H12CORE.0.P.C		chr3	15425791	15425807	+	10.2556	5.42e-05	0.0235	GGCCGGGGGGCCGAGGG
ZN467.H12CORE.0.P.C		chr3	15425791	15425813	+	9	5.42e-05	0.00596	GGCCGGGGGGCCGAGGGGGCCGG
ZN616.H12CORE.0.P.C		chr3	15425781	15425805	+	10.5	5.44e-05	0.0452	GTGAGGGGGAGGCCGGGGGGCCGAG
ZNF28.H12CORE.0.P.C		chr3	15425785	15425802	+	10.6061	5.45e-05	0.0158	GGGGGAGGCCGGGGGGCC
MAZ.H12CORE.1.P.B		chr3	15416389	15416409	+	10.3182	5.48e-05	0.00399	ATGGGGTGGGGATAACGGATG
ZN682.H12CORE.1.P.B		chr3	15425392	15425402	+	11.7	5.49e-05	0.0263	AGTTCAGCCCC
KLF17.H12CORE.1.P.C		chr3	15425778	15425788	+	11.2903	5.49e-05	0.0277	GGGGTGAGGGG
Z780A.H12CORE.0.P.C		chr3	15425744	15425765	+	9.63265	5.5e-05	0.0185	ATCGACAGCCAGGAGGGCTGGG
ZN519.H12CORE.0.P.C		chr3	15425783	15425802	-	6.54839	5.51e-05	0.0106	GGCCCCCCGGCCTCCCCCTC
GLIS3.H12CORE.0.P.C		chr3	15425681	15425693	-	11.102	5.53e-05	0.0414	GGCTGGGAGGACT
SP4.H12CORE.2.P.B		chr3	15425787	15425807	+	10.0642	5.56e-05	0.00621	GGGAGGCCGGGGGGCCGAGGG
KLF9.H12CORE.1.P.B		chr3	15416431	15416453	+	7	5.59e-05	0.00309	GGAGAGGGCGGGCCTTAGCATTT
KLF13.H12CORE.1.P.C		chr3	15416507	15416526	+	10.8182	5.6e-05	0.00701	AGTGGGCGAGTCCCGGCAGA
ZN749.H12CORE.1.P.C		chr3	15416409	15416417	+	11.6341	5.62e-05	0.021	GCCCCACCC
ZN681.H12CORE.0.P.C		chr3	15425777	15425797	-	9.68571	5.66e-05	0.0174	CCCGGCCTCCCCCTCACCCCG
SP2.H12CORE.1.P.B		chr3	15425549	15425569	+	11.129	5.67e-05	0.00596	CCGGGGCAGGGAGAGGACTAG
ZN132.H12CORE.0.P.C		chr3	15425794	15425818	-	8.11382	5.67e-05	0.00641	GGCCTCCGGCCCCCTCGGCCCCCCG
VEZF1.H12CORE.1.P.B		chr3	15425787	15425809	+	10.6972	5.69e-05	0.0041	GGGAGGCCGGGGGGCCGAGGGGG
KLF8.H12CORE.1.P.C		chr3	15425632	15425654	+	9.67273	5.69e-05	0.00463	GAGGACGGGGGTTAGGTGAAGGA
GLIS1.H12CORE.0.P.B		chr3	15425789	15425802	+	11.2584	5.69e-05	0.0494	GAGGCCGGGGGGCC
ZNF28.H12CORE.0.P.C		chr3	15425755	15425772	+	10.5253	5.7e-05	0.0158	GGAGGGCTGGGGCTGCCC
ZN704.H12CORE.0.SM.B		chr3	15425809	15425824	+	10.8364	5.75e-05	0.0166	GCCGGAGGCCGGGACG
SP5.H12CORE.0.P.B		chr3	15416433	15416446	+	10.9101	5.75e-05	0.0251	AGAGGGCGGGCCTT
MAZ.H12CORE.0.P.B		chr3	15425755	15425767	+	11.1717	5.78e-05	0.00905	GGAGGGCTGGGGC
KLF5.H12CORE.0.PM.A		chr3	15416433	15416445	+	11.4831	5.78e-05	0.0414	AGAGGGCGGGCCT
ZN749.H12CORE.0.P.C		chr3	15425784	15425808	-	9.60976	5.79e-05	0.0178	CCCCTCGGCCCCCCGGCCTCCCCCT
ZN460.H12CORE.0.S.C		chr3	15425792	15425804	+	11.1455	5.8e-05	0.0454	GCCGGGGGGCCGA
VEZF1.H12CORE.1.P.B		chr3	15425785	15425807	+	10.662	5.81e-05	0.0041	GGGGGAGGCCGGGGGGCCGAGGG
KLF3.H12CORE.0.PS.A		chr3	15416611	15416628	+	11.1967	5.81e-05	0.0175	AGCAGGGTGGTGTCCTCT
ZN616.H12CORE.0.P.C		chr3	15416548	15416572	-	10.371	5.83e-05	0.0452	CCAGTGGTGAGCAGGGCTGTCCGGA
KLF15.H12CORE.1.P.C		chr3	15425797	15425816	+	8.91837	5.85e-05	0.00731	GGGGCCGAGGGGGCCGGAGG
SP4.H12CORE.2.P.B		chr3	15416389	15416409	+	9.9633	5.85e-05	0.00621	ATGGGGTGGGGATAACGGATG
ZN444.H12CORE.0.S.C		chr3	15416593	15416610	+	5.38158	5.87e-05	0.0147	CCTTCCGCCTGCCCCCCA
KLF11.H12CORE.0.P.B		chr3	15425862	15425876	-	9.02041	5.89e-05	0.0154	GGAGGGACGGGACGC
KLF13.H12CORE.1.P.C		chr3	15425804	15425823	+	10.7273	5.92e-05	0.00701	AGGGGGCCGGAGGCCGGGAC
KLF9.H12CORE.0.P.B		chr3	15425755	15425768	+	9.96774	5.92e-05	0.0224	GGAGGGCTGGGGCT
SPI1.H12CORE.1.S.B		chr3	15425431	15425442	+	11.4483	5.99e-05	0.0487	GATGGGAAGTTT
VEZF1.H12CORE.0.P.C		chr3	15425869	15425879	-	9.80645	5.99e-05	0.0128	GCGGGAGGGAC
ZN816.H12CORE.1.P.C		chr3	15416584	15416599	-	10.6966	6.02e-05	0.0478	CGGAAGGTGGACAAGA
ZN519.H12CORE.0.P.C		chr3	15425754	15425773	-	6.32258	6.02e-05	0.0106	GGGGCAGCCCCAGCCCTCCT
ZN740.H12CORE.1.S.C		chr3	15425777	15425796	+	8.0303	6.02e-05	0.0315	CGGGGTGAGGGGGAGGCCGG
ZN467.H12CORE.0.P.C		chr3	15425792	15425814	+	8.75806	6.07e-05	0.00619	GCCGGGGGGCCGAGGGGGCCGGA
ZNF16.H12CORE.0.P.C		chr3	15425862	15425884	+	5.69388	6.07e-05	0.0448	Gcgtcccgtccctcccgcccgcc
ZN425.H12CORE.0.P.C		chr3	15425754	15425762	+	11.3838	6.08e-05	0.0385	AGGAGGGCT
SP1.H12CORE.2.P.B		chr3	15425860	15425880	-	8.90164	6.1e-05	0.0177	GGCGGGAGGGACGGGACGCGG
RFX3.H12CORE.2.S.B		chr3	15425626	15425645	+	9.28788	6.11e-05	0.0176	TAGATGGAGGACGGGGGTTA
ZN281.H12CORE.1.SM.B		chr3	15425680	15425705	-	8.75758	6.12e-05	0.00713	GTGAGTAAGTGGGGCTGGGAGGACTT
ZF64B.H12CORE.1.P.B		chr3	15425316	15425329	+	11.021	6.15e-05	0.0372	GGGCCTTGGGGTCT
KMT2A.H12CORE.0.P.B		chr3	15425863	15425885	+	8.032	6.2e-05	0.00144	cgtcccgtccctcccgcccgccc
ZN282.H12CORE.0.P.B		chr3	15425806	15425816	+	10.9358	6.25e-05	0.0189	GGGGCCGGAGG
ZN132.H12CORE.0.P.C		chr3	15425798	15425822	-	7.88618	6.26e-05	0.00652	TCCCGGCCTCCGGCCCCCTCGGCCC
ZN281.H12CORE.0.P.B		chr3	15425781	15425796	+	3.09836	6.26e-05	0.0178	GTGAGGGGGAGGCCGG
ZN263.H12CORE.1.P.B		chr3	15425861	15425881	-	9.35354	6.27e-05	0.0104	GGGCGGGAGGGACGGGACGCG
KLF10.H12CORE.0.P.C		chr3	15425605	15425619	+	10.3119	6.27e-05	0.0155	GAGGAAGGTGTGGAC
ZN263.H12CORE.0.PM.A		chr3	15425629	15425638	+	11.2033	6.29e-05	0.0315	ATGGAGGACG
ZN530.H12CORE.0.P.B		chr3	15425754	15425770	-	9.5	6.3e-05	0.0297	GCAGCCCCAGCCCTCCT
WT1.H12CORE.1.P.B		chr3	15425799	15425819	+	10.0787	6.31e-05	0.0166	GGCCGAGGGGGCCGGAGGCCG
ZN770.H12CORE.0.P.B		chr3	15416627	15416638	-	11.2	6.32e-05	0.0238	TAGAGGCCAAAG
KLF9.H12CORE.1.P.B		chr3	15425753	15425775	+	6.68539	6.34e-05	0.00333	CAGGAGGGCTGGGGCTGCCCCGT
E2F3.H12CORE.0.P.B		chr3	15425876	15425886	-	11.0826	6.39e-05	0.0421	CGGGCGGGCGG
ZN281.H12CORE.1.SM.B		chr3	15425859	15425884	-	8.65152	6.4e-05	0.00713	GGCGGGCGGGAGGGACGGGACGCGGT
KLF12.H12CORE.0.P.C		chr3	15416435	15416452	+	8.94898	6.48e-05	0.0135	AGGGCGGGCCTTAGCATT
MAZ.H12CORE.1.P.B		chr3	15425776	15425796	+	10	6.48e-05	0.00447	TCGGGGTGAGGGGGAGGCCGG
KLF13.H12CORE.1.P.C		chr3	15425795	15425814	+	10.5727	6.48e-05	0.00709	GGGGGGCCGAGGGGGCCGGA
VEZF1.H12CORE.1.P.B		chr3	15425786	15425808	+	10.4789	6.49e-05	0.00435	GGGGAGGCCGGGGGGCCGAGGGG
ZN180.H12CORE.0.P.C		chr3	15425862	15425886	-	8.65041	6.5e-05	0.00413	CGGGCGGGCGGGAGGGACGGGACGC
ZN548.H12CORE.0.P.B		chr3	15425788	15425810	+	9.66364	6.51e-05	0.0193	GGAGGCCGGGGGGCCGAGGGGGC
ZF64B.H12CORE.1.P.B		chr3	15425880	15425893	+	10.9371	6.53e-05	0.0372	ccgcccgGGGCCCG
ZN485.H12CORE.0.P.C		chr3	15425620	15425642	-	7.54098	6.54e-05	0.047	CCCCCGTCCTCCATCTAGTCCCC
KLF16.H12CORE.1.P.B		chr3	15416585	15416607	-	9.51773	6.54e-05	0.0027	GGGGCAGGCGGAAGGTGGACAAG
ZSC22.H12CORE.0.P.C		chr3	15425780	15425796	+	9.87778	6.55e-05	0.0235	GGTGAGGGGGAGGCCGG
ZN282.H12CORE.0.P.B		chr3	15425552	15425562	+	10.8532	6.55e-05	0.0189	GGGCAGGGAGA
ZN267.H12CORE.0.P.C		chr3	15425861	15425891	-	9.72	6.55e-05	0.00992	GGCCCCGGGCGGGCGGGAGGGACGGGACGCG
KLF15.H12CORE.1.P.C		chr3	15425604	15425623	+	8.66327	6.56e-05	0.00746	TGAGGAAGGTGTGGACGGGG
SP5.H12CORE.0.P.B		chr3	15416389	15416402	+	10.6404	6.61e-05	0.0251	ATGGGGTGGGGATA
ZSC22.H12CORE.0.P.C		chr3	15416632	15416648	-	9.85556	6.62e-05	0.0235	GTGGCGAGAGTAGAGGC
PATZ1.H12CORE.0.P.B		chr3	15425649	15425671	+	10.0569	6.68e-05	0.00395	GAAGGATGGGGTGCTGGTCGGAG
ZN740.H12CORE.1.S.C		chr3	15425774	15425793	+	7.75758	6.71e-05	0.0315	GTTCGGGGTGAGGGGGAGGC
SP4.H12CORE.2.P.B		chr3	15425864	15425884	-	9.68807	6.71e-05	0.00662	GGCGGGCGGGAGGGACGGGAC
ZN180.H12CORE.0.P.C		chr3	15425787	15425811	+	8.57724	6.73e-05	0.00413	GGGAGGCCGGGGGGCCGAGGGGGCC
ZN682.H12CORE.1.P.B		chr3	15425685	15425695	+	11.2857	6.79e-05	0.0263	CTCCCAGCCCC
NR1H4.H12CORE.0.P.B		chr3	15425399	15425418	-	10.4234	6.87e-05	0.0411	GGGTCACCACCCCTCTGGGG
ZN267.H12CORE.0.P.C		chr3	15425872	15425902	+	9.632	6.87e-05	0.00992	cctcccgcccgcccgGGGCCCGGAATCCCGC
ZN563.H12CORE.1.P.C		chr3	15425747	15425761	+	10.84	6.9e-05	0.0345	GACAGCCAGGAGGGC
RFX3.H12CORE.2.S.B		chr3	15425866	15425885	-	9.01515	6.9e-05	0.0176	GGGCGGGCGGGAGGGACGGG
ZN548.H12CORE.0.P.B		chr3	15425870	15425892	-	9.54545	6.93e-05	0.0193	GGGCCCCGGGCGGGCGGGAGGGA
ZN681.H12CORE.0.P.C		chr3	15425797	15425817	-	9.25714	6.94e-05	0.0174	GCCTCCGGCCCCCTCGGCCCC
KMT2A.H12CORE.0.P.B		chr3	15425785	15425807	-	7.784	6.94e-05	0.00157	CCCTCGGCCCCCCGGCCTCCCCC
PATZ1.H12CORE.0.P.B		chr3	15425805	15425827	+	9.98374	6.95e-05	0.00395	GGGGGCCGGAGGCCGGGACGAGT
SP3.H12CORE.0.P.B		chr3	15425800	15425818	+	7.32787	6.96e-05	0.018	GCCGAGGGGGCCGGAGGCC
ZN267.H12CORE.0.P.C		chr3	15425760	15425790	-	9.608	6.96e-05	0.00992	TCCCCCTCACCCCGAACGGGGCAGCCCCAGC
VDR.H12CORE.0.PS.A		chr3	15425796	15425811	+	10.7823	6.98e-05	0.0357	GGGGGCCGAGGGGGCC
KLF9.H12CORE.1.P.B		chr3	15425781	15425803	+	6.4382	6.99e-05	0.00349	GTGAGGGGGAGGCCGGGGGGCCG
ZN549.H12CORE.0.P.B		chr3	15425423	15425444	+	8.56881	7.02e-05	0.0339	GTTCAGGAGATGGGAAGTTTTC
ZN816.H12CORE.0.P.B		chr3	15425861	15425884	-	8.88525	7.02e-05	0.0426	GGCGGGCGGGAGGGACGGGACGCG
ZN383.H12CORE.0.P.C		chr3	15425602	15425624	+	10.3902	7.03e-05	0.011	GGTGAGGAAGGTGTGGACGGGGA
KLF15.H12CORE.1.P.C		chr3	15425782	15425801	+	8.5	7.06e-05	0.00746	TGAGGGGGAGGCCGGGGGGC
ZN681.H12CORE.0.P.C		chr3	15425632	15425652	-	9.2	7.13e-05	0.0174	CTTCACCTAACCCCCGTCCTC
ZN383.H12CORE.0.P.C		chr3	15425856	15425878	-	10.3659	7.13e-05	0.011	CGGGAGGGACGGGACGCGGTGCA
PATZ1.H12CORE.1.P.C		chr3	15425779	15425788	+	10.898	7.15e-05	0.0257	GGGTGAGGGG
SP2.H12CORE.1.P.B		chr3	15425687	15425707	-	10.8065	7.16e-05	0.00705	CCGTGAGTAAGTGGGGCTGGG
KLF16.H12CORE.1.P.B		chr3	15425751	15425773	+	9.34043	7.17e-05	0.00286	GCCAGGAGGGCTGGGGCTGCCCC
ZN468.H12CORE.0.P.C		chr3	15425863	15425875	-	7.93443	7.21e-05	0.0283	GAGGGACGGGACG
ZN148.H12CORE.0.P.B		chr3	15425868	15425886	-	4.47541	7.23e-05	0.0159	CGGGCGGGCGGGAGGGACG
ZN281.H12CORE.1.SM.B		chr3	15425742	15425767	+	8.36364	7.23e-05	0.0073	GGATCGACAGCCAGGAGGGCTGGGGC
TAF1.H12CORE.0.P.B		chr3	15425753	15425767	+	10.6633	7.25e-05	0.0459	CAGGAGGGCTGGGGC
ZN749.H12CORE.0.P.C		chr3	15425868	15425892	+	9.13415	7.25e-05	0.0178	cgtccctcccgcccgcccgGGGCCC
KLF1.H12CORE.0.P.B		chr3	15416434	15416446	+	10.8065	7.29e-05	0.0296	GAGGGCGGGCCTT
SP2.H12CORE.0.P.D		chr3	15425787	15425798	+	10.1667	7.29e-05	0.0184	GGGAGGCCGGGG
ZN560.H12CORE.0.P.C		chr3	15425714	15425736	+	2.99296	7.31e-05	0.0243	CGGCGACACTCCAGTCTAAGAGC
ZN566.H12CORE.0.P.C		chr3	15425796	15425820	+	7.5493	7.32e-05	0.0214	GGGGGCCGAGGGGGCCGGAGGCCGG
KLF11.H12CORE.0.P.B		chr3	15425786	15425800	+	8.5102	7.32e-05	0.0154	GGGGAGGCCGGGGGG
ZN534.H12CORE.0.P.C		chr3	15425802	15425819	-	8.81967	7.34e-05	0.0207	CGGCCTCCGGCCCCCTCG
KLF3.H12CORE.0.PS.A		chr3	15416388	15416405	+	10.7541	7.38e-05	0.0186	TATGGGGTGGGGATAACG
KLF12.H12CORE.0.P.C		chr3	15416401	15416418	-	8.65306	7.39e-05	0.0135	GGGGTGGGGCATCCGTTA
AP2A.H12CORE.0.PSM.A		chr3	15425878	15425892	-	10.2115	7.41e-05	0.0434	GGGCCCCGGGCGGGC
ZN749.H12CORE.0.P.C		chr3	15425751	15425775	-	9.08537	7.42e-05	0.0178	ACGGGGCAGCCCCAGCCCTCCTGGC
ZN148.H12CORE.0.P.B		chr3	15416596	15416614	-	4.37705	7.44e-05	0.0159	TGCTTGGGGGGCAGGCGGA
SP3.H12CORE.0.P.B		chr3	15425751	15425769	+	7.14754	7.45e-05	0.018	GCCAGGAGGGCTGGGGCTG
KMT2A.H12CORE.0.P.B		chr3	15425796	15425818	+	7.624	7.46e-05	0.00159	GGGGGCCGAGGGGGCCGGAGGCC
KMT2A.H12CORE.0.P.B		chr3	15425872	15425894	+	7.624	7.46e-05	0.00159	cctcccgcccgcccgGGGCCCGG
KLF8.H12CORE.1.P.C		chr3	15425608	15425630	+	9.12727	7.46e-05	0.00562	GAAGGTGTGGACGGGGACTAGAT
HINFP.H12CORE.0.P.B		chr3	15425868	15425887	-	8.78947	7.49e-05	0.0257	CCGGGCGGGCGGGAGGGACG
PATZ1.H12CORE.1.P.C		chr3	15416390	15416399	+	10.7653	7.5e-05	0.0257	TGGGGTGGGG
KLF12.H12CORE.0.P.C		chr3	15425609	15425626	+	8.61224	7.52e-05	0.0135	AAGGTGTGGACGGGGACT
ZN281.H12CORE.0.P.B		chr3	15416597	15416612	-	2.37705	7.55e-05	0.0178	CTTGGGGGGCAGGCGG
ZN467.H12CORE.0.P.C		chr3	15416586	15416608	-	8.27419	7.56e-05	0.00629	GGGGGCAGGCGGAAGGTGGACAA
ZN548.H12CORE.0.P.B		chr3	15425739	15425761	+	9.36364	7.6e-05	0.0193	CCGGGATCGACAGCCAGGAGGGC
SP5.H12CORE.1.P.B		chr3	15425801	15425825	+	9.17172	7.64e-05	0.0066	CCGAGGGGGCCGGAGGCCGGGACGA
REL.H12CORE.0.P.B		chr3	15425447	15425461	+	10.7571	7.68e-05	0.0412	GGGGGTATTTCTCAG
MAZ.H12CORE.0.P.B		chr3	15425798	15425810	+	10.7677	7.68e-05	0.0108	GGGCCGAGGGGGC
GLI4.H12CORE.0.P.C		chr3	15425796	15425818	-	10.5301	7.71e-05	0.0492	GGCCTCCGGCCCCCTCGGCCCCC
KLF1.H12CORE.0.P.B		chr3	15425405	15425417	+	10.7097	7.71e-05	0.0296	AGGGGTGGTGACC
ZN180.H12CORE.0.P.C		chr3	15425861	15425885	-	8.28455	7.72e-05	0.00413	GGGCGGGCGGGAGGGACGGGACGCG
KLF8.H12CORE.1.P.C		chr3	15425797	15425819	+	9.05455	7.73e-05	0.00562	GGGGCCGAGGGGGCCGGAGGCCG
ZN467.H12CORE.0.P.C		chr3	15425799	15425821	+	8.20968	7.79e-05	0.00629	GGCCGAGGGGGCCGGAGGCCGGG
WT1.H12CORE.1.P.B		chr3	15425861	15425881	-	9.64045	7.79e-05	0.0166	GGGCGGGAGGGACGGGACGCG
ZN467.H12CORE.0.P.C		chr3	15425370	15425392	-	8.19355	7.84e-05	0.00629	TCGTGGTGGGTGCCAGAGGAGGG
ZNF76.H12CORE.0.P.B		chr3	15425881	15425903	-	9.61789	7.86e-05	0.0256	AGCGGGATTCCGGGCCCCGGGCG
ZN770.H12CORE.1.P.B		chr3	15416583	15416604	-	8.60204	7.86e-05	0.0121	GCAGGCGGAAGGTGGACAAGAG
KLF11.H12CORE.0.P.B		chr3	15425871	15425885	-	8.33673	7.89e-05	0.0154	GGGCGGGCGGGAGGG
KLF5.H12CORE.0.PM.A		chr3	15416389	15416401	+	10.9438	7.89e-05	0.0414	ATGGGGTGGGGAT
KMT2A.H12CORE.0.P.B		chr3	15425867	15425889	+	7.488	7.93e-05	0.00165	ccgtccctcccgcccgcccgGGG
RXRA.H12CORE.3.P.B		chr3	15425633	15425653	+	10.3571	7.94e-05	0.0275	AGGACGGGGGTTAGGTGAAGG
ZF64B.H12CORE.1.P.B		chr3	15425544	15425557	-	10.6503	7.96e-05	0.0372	CTGCCCCGGAAAAT
KLF15.H12CORE.1.P.C		chr3	15425608	15425627	+	8.21429	8.01e-05	0.00758	GAAGGTGTGGACGGGGACTA
KLF12.H12CORE.0.P.C		chr3	15425778	15425795	+	8.45918	8.04e-05	0.0135	GGGGTGAGGGGGAGGCCG
SP4.H12CORE.2.P.B		chr3	15425613	15425633	+	9.31193	8.08e-05	0.00735	TGTGGACGGGGACTAGATGGA
ZN180.H12CORE.0.P.C		chr3	15425860	15425884	-	8.18699	8.08e-05	0.00413	GGCGGGCGGGAGGGACGGGACGCGG
ZN444.H12CORE.0.S.C		chr3	15425628	15425645	-	4.42105	8.08e-05	0.0147	TAACCCCCGTCCTCCATC
ZN223.H12CORE.0.P.C		chr3	15425780	15425795	+	9.86735	8.09e-05	0.0286	GGTGAGGGGGAGGCCG
ZN560.H12CORE.0.P.C		chr3	15425767	15425789	-	2.71831	8.09e-05	0.0243	CCCCCTCACCCCGAACGGGGCAG
Z780A.H12CORE.0.P.C		chr3	15425591	15425612	+	8.82653	8.11e-05	0.0185	AGAGGGAGTTTGGTGAGGAAGG
ZN281.H12CORE.1.SM.B		chr3	15425595	15425620	+	8.09091	8.11e-05	0.0073	GGAGTTTGGTGAGGAAGGTGTGGACG
KLF17.H12CORE.1.P.C		chr3	15425866	15425876	-	10.7097	8.12e-05	0.0277	GGAGGGACGGG
ZN561.H12CORE.0.P.C		chr3	15425793	15425817	+	9.56881	8.13e-05	0.0318	CCGGGGGGCCGAGGGGGCCGGAGGC
SP2.H12CORE.1.P.B		chr3	15416405	15416425	-	10.629	8.13e-05	0.00753	GCCTTCAGGGGTGGGGCATCC
ZN423.H12CORE.0.P.C		chr3	15425396	15425409	+	10.3984	8.13e-05	0.0424	CAGCCCCAGAGGGG
ZN180.H12CORE.0.P.C		chr3	15425869	15425893	-	8.17073	8.14e-05	0.00413	CGGGCCCCGGGCGGGCGGGAGGGAC
CTCFL.H12CORE.0.P.B		chr3	15425766	15425781	-	9.30645	8.14e-05	0.043	CCCCGAACGGGGCAGC
Z780A.H12CORE.0.P.C		chr3	15425784	15425805	+	8.81633	8.15e-05	0.0185	AGGGGGAGGCCGGGGGGCCGAG
KLF9.H12CORE.1.P.B		chr3	15425779	15425801	+	6.04494	8.15e-05	0.00389	GGGTGAGGGGGAGGCCGGGGGGC
VEZF1.H12CORE.1.P.B		chr3	15425866	15425888	-	10.0986	8.15e-05	0.00521	CCCGGGCGGGCGGGAGGGACGGG
SP3.H12CORE.0.P.B		chr3	15425608	15425626	+	6.90164	8.17e-05	0.018	GAAGGTGTGGACGGGGACT
ZN281.H12CORE.0.P.B		chr3	15416386	15416401	+	2.06557	8.17e-05	0.0178	ACTATGGGGTGGGGAT
SRBP2.H12CORE.1.P.B		chr3	15425402	15425414	+	10.6364	8.19e-05	0.0405	CAGAGGGGTGGTG
ZN467.H12CORE.0.P.C		chr3	15425859	15425881	-	8.09677	8.19e-05	0.00629	GGGCGGGAGGGACGGGACGCGGT
PATZ1.H12CORE.0.P.B		chr3	15425865	15425887	-	9.6748	8.21e-05	0.00446	CCGGGCGGGCGGGAGGGACGGGA
ZN880.H12CORE.0.P.C		chr3	15425865	15425887	+	6.82895	8.21e-05	0.0242	tcccgtccctcccgcccgcccgG
ZN281.H12CORE.1.SM.B		chr3	15425779	15425804	+	8.06061	8.21e-05	0.0073	GGGTGAGGGGGAGGCCGGGGGGCCGA
SALL4.H12CORE.0.P.B		chr3	15425757	15425767	+	10.8991	8.22e-05	0.0257	AGGGCTGGGGC
ZN519.H12CORE.0.P.C		chr3	15425780	15425799	-	5.5	8.23e-05	0.0113	CCCCCGGCCTCCCCCTCACC
ZN273.H12CORE.0.P.C		chr3	15425794	15425816	-	8.34266	8.23e-05	0.0151	CCTCCGGCCCCCTCGGCCCCCCG
ZN543.H12CORE.0.P.C		chr3	15425860	15425880	+	9.6	8.24e-05	0.00822	CCGcgtcccgtccctcccgcc
ZN444.H12CORE.0.S.C		chr3	15425548	15425565	-	4.34211	8.3e-05	0.0147	TCCTCTCCCTGCCCCGGA
KLF14.H12CORE.1.P.C		chr3	15425855	15425877	-	10.1774	8.31e-05	0.00686	GGGAGGGACGGGACGCGGTGCAG
ZN543.H12CORE.0.P.C		chr3	15425801	15425821	-	9.576	8.35e-05	0.00822	CCCGGCCTCCGGCCCCCTCGG
KLF6.H12CORE.0.P.B		chr3	15425864	15425881	-	10.4771	8.36e-05	0.015	GGGCGGGAGGGACGGGAC
ZN273.H12CORE.0.P.C		chr3	15425364	15425386	+	8.30769	8.37e-05	0.0151	CACCGACCCTCCTCTGGCACCCA
ZN148.H12CORE.0.P.B		chr3	15425867	15425885	-	3.96721	8.38e-05	0.0159	GGGCGGGCGGGAGGGACGG
ZN320.H12CORE.0.P.B		chr3	15425793	15425815	+	7.64516	8.38e-05	0.0174	CCGGGGGGCCGAGGGGGCCGGAG
ZN444.H12CORE.0.S.C		chr3	15425646	15425663	-	4.30263	8.41e-05	0.0147	AGCACCCCATCCTTCACC
ZN383.H12CORE.0.P.C		chr3	15425776	15425798	+	10.0813	8.45e-05	0.0116	TCGGGGTGAGGGGGAGGCCGGGG
SP5.H12CORE.1.P.B		chr3	15425800	15425824	+	8.9596	8.47e-05	0.00689	GCCGAGGGGGCCGGAGGCCGGGACG
ZN281.H12CORE.0.P.B		chr3	15425684	15425699	-	1.91803	8.48e-05	0.0178	AAGTGGGGCTGGGAGG
KLF16.H12CORE.1.P.B		chr3	15425860	15425882	-	9.00709	8.49e-05	0.00327	CGGGCGGGAGGGACGGGACGCGG
ZN467.H12CORE.0.P.C		chr3	15425683	15425705	-	8.01613	8.5e-05	0.00629	GTGAGTAAGTGGGGCTGGGAGGA
SP4.H12CORE.2.P.B		chr3	15425682	15425702	-	9.20183	8.52e-05	0.00735	AGTAAGTGGGGCTGGGAGGAC
KMT2A.H12CORE.0.P.B		chr3	15425779	15425801	-	7.328	8.52e-05	0.00172	GCCCCCCGGCCTCCCCCTCACCC
ZN519.H12CORE.0.P.C		chr3	15425863	15425882	+	5.40323	8.54e-05	0.0113	cgtcccgtccctcccgcccg
ZN281.H12CORE.1.SM.B		chr3	15425541	15425566	+	7.95455	8.58e-05	0.0073	GGGATTTTCCGGGGCAGGGAGAGGAC
KLF10.H12CORE.1.PSM.A		chr3	15425792	15425815	+	-0.923077	8.59e-05	0.0246	GCCGGGGGGCCGAGGGGGCCGGAG
ZN281.H12CORE.0.P.B		chr3	15425868	15425883	-	1.86885	8.59e-05	0.0178	GCGGGCGGGAGGGACG
ZN662.H12CORE.0.P.C		chr3	15425809	15425830	-	9.77465	8.6e-05	0.0218	TGCACTCGTCCCGGCCTCCGGC
ZN749.H12CORE.1.P.C		chr3	15425319	15425327	-	11.0122	8.6e-05	0.0257	ACCCCAAGG
KLF9.H12CORE.1.P.B		chr3	15425856	15425878	-	5.88764	8.67e-05	0.00394	CGGGAGGGACGGGACGCGGTGCA
ZN534.H12CORE.0.P.C		chr3	15425865	15425882	+	8.40984	8.69e-05	0.0207	tcccgtccctcccgcccg
ZN407.H12CORE.0.P.B		chr3	15425865	15425889	+	9.52294	8.7e-05	0.0244	tcccgtccctcccgcccgcccgGGG
ZN770.H12CORE.1.P.B		chr3	15425863	15425884	-	8.37755	8.7e-05	0.0121	GGCGGGCGGGAGGGACGGGACG
SP2.H12CORE.1.P.B		chr3	15416422	15416442	+	10.5323	8.7e-05	0.00762	AGGCTCAGAGGAGAGGGCGGG
KLF10.H12CORE.0.P.C		chr3	15425754	15425768	+	9.6789	8.7e-05	0.0155	AGGAGGGCTGGGGCT
SALL1.H12CORE.0.P.C		chr3	15416609	15416624	+	10.5455	8.72e-05	0.0139	CAAGCAGGGTGGTGTC
KLF14.H12CORE.1.P.C		chr3	15425854	15425876	-	10.0968	8.72e-05	0.00686	GGAGGGACGGGACGCGGTGCAGT
MAZ.H12CORE.1.P.B		chr3	15425549	15425569	+	9.42727	8.73e-05	0.00572	CCGGGGCAGGGAGAGGACTAG
ZN467.H12CORE.0.P.C		chr3	15425804	15425826	+	7.93548	8.81e-05	0.00629	AGGGGGCCGGAGGCCGGGACGAG
KLF13.H12CORE.1.P.C		chr3	15425607	15425626	+	10.0455	8.81e-05	0.00895	GGAAGGTGTGGACGGGGACT
VEZF1.H12CORE.0.P.C		chr3	15425649	15425659	+	9.06452	8.82e-05	0.0165	GAAGGATGGGG
SALL4.H12CORE.0.P.B		chr3	15416613	15416623	+	10.7798	8.84e-05	0.0257	CAGGGTGGTGT
KLF8.H12CORE.0.P.C		chr3	15425755	15425767	+	9.5618	8.85e-05	0.0202	GGAGGGCTGGGGC
SP1.H12CORE.2.P.B		chr3	15425788	15425808	+	8	8.88e-05	0.0177	GGAGGCCGGGGGGCCGAGGGG
SALL1.H12CORE.0.P.C		chr3	15425646	15425661	+	10.5152	8.89e-05	0.0139	GGTGAAGGATGGGGTG
VEZF1.H12CORE.1.P.B		chr3	15425870	15425892	-	9.9507	8.9e-05	0.00541	GGGCCCCGGGCGGGCGGGAGGGA
MAZ.H12CORE.0.P.B		chr3	15425812	15425824	+	10.5657	8.9e-05	0.0114	GGAGGCCGGGACG
SP4.H12CORE.0.P.C		chr3	15425866	15425880	-	10.416	8.9e-05	0.0208	GGCGGGAGGGACGGG
ZN148.H12CORE.0.P.B		chr3	15425651	15425669	+	3.72131	8.99e-05	0.0159	AGGATGGGGTGCTGGTCGG
ZN180.H12CORE.0.P.C		chr3	15425551	15425575	+	7.95122	9.01e-05	0.00413	GGGGCAGGGAGAGGACTAGTAGAAT
ZN816.H12CORE.0.P.B		chr3	15425610	15425633	+	8.31148	9.02e-05	0.0426	AGGTGTGGACGGGGACTAGATGGA
KLF15.H12CORE.1.P.C		chr3	15425788	15425807	+	7.93878	9.03e-05	0.00758	GGAGGCCGGGGGGCCGAGGG
AP2A.H12CORE.0.PSM.A		chr3	15425880	15425894	+	9.73077	9.06e-05	0.0434	ccgcccgGGGCCCGG
ZN682.H12CORE.0.P.B		chr3	15425390	15425412	-	7.27642	9.06e-05	0.0372	CCACCCCTCTGGGGCTGAACTCG
KLF15.H12CORE.1.P.C		chr3	15425783	15425802	+	7.92857	9.07e-05	0.00758	GAGGGGGAGGCCGGGGGGCC
KLF9.H12CORE.1.P.B		chr3	15425774	15425796	+	5.76404	9.09e-05	0.00394	GTTCGGGGTGAGGGGGAGGCCGG
WT1.H12CORE.1.P.B		chr3	15425364	15425384	-	9.31461	9.1e-05	0.0166	GGTGCCAGAGGAGGGTCGGTG
ZN548.H12CORE.0.P.B		chr3	15425779	15425801	+	9.00909	9.11e-05	0.0193	GGGTGAGGGGGAGGCCGGGGGGC
KLF6.H12CORE.0.P.B		chr3	15425548	15425565	+	10.3303	9.12e-05	0.015	TCCGGGGCAGGGAGAGGA
ZN684.H12CORE.0.P.C		chr3	15425555	15425570	-	7.63636	9.12e-05	0.0473	ACTAGTCCTCTCCCTG
ZBT17.H12CORE.0.P.B		chr3	15425682	15425699	-	10.384	9.15e-05	0.0231	AAGTGGGGCTGGGAGGAC
SP5.H12CORE.1.P.B		chr3	15425650	15425674	+	8.79798	9.16e-05	0.00703	AAGGATGGGGTGCTGGTCGGAGGAT
ZNF28.H12CORE.0.P.C		chr3	15425794	15425811	+	9.64646	9.16e-05	0.0211	CGGGGGGCCGAGGGGGCC
ZN425.H12CORE.0.P.C		chr3	15416432	15416440	+	11.1212	9.18e-05	0.0385	GAGAGGGCG
ZN548.H12CORE.0.P.B		chr3	15425697	15425719	+	8.99091	9.19e-05	0.0193	CTTACTCACGGTGGCAGCGGCGA
SP4.H12CORE.2.P.B		chr3	15416585	15416605	-	9.02752	9.27e-05	0.00753	GGCAGGCGGAAGGTGGACAAG
PATZ1.H12CORE.1.P.C		chr3	15425756	15425765	+	10.4694	9.27e-05	0.0257	GAGGGCTGGG
VEZF1.H12CORE.1.P.B		chr3	15425791	15425813	+	9.88028	9.27e-05	0.00541	GGCCGGGGGGCCGAGGGGGCCGG
RXRA.H12CORE.3.P.B		chr3	15425813	15425833	+	10.0816	9.28e-05	0.0275	GAGGCCGGGACGAGTGCAATA
ZN283.H12CORE.0.P.C		chr3	15425794	15425816	+	8.69919	9.28e-05	0.0357	CGGGGGGCCGAGGGGGCCGGAGG
ZN561.H12CORE.0.P.C		chr3	15425748	15425772	+	9.31193	9.29e-05	0.0318	ACAGCCAGGAGGGCTGGGGCTGCCC
ZN549.H12CORE.0.P.B		chr3	15425762	15425783	-	7.93578	9.35e-05	0.0339	CACCCCGAACGGGGCAGCCCCA
ZN749.H12CORE.0.P.C		chr3	15425801	15425825	-	8.58537	9.35e-05	0.0192	TCGTCCCGGCCTCCGGCCCCCTCGG
KLF9.H12CORE.1.P.B		chr3	15416387	15416409	+	5.68539	9.37e-05	0.00394	CTATGGGGTGGGGATAACGGATG
CTCFL.H12CORE.0.P.B		chr3	15425875	15425890	-	9.01613	9.39e-05	0.043	GCCCCGGGCGGGCGGG
RXRA.H12CORE.3.P.B		chr3	15425550	15425570	+	10.051	9.44e-05	0.0275	CGGGGCAGGGAGAGGACTAGT
ZN132.H12CORE.0.P.C		chr3	15425802	15425826	-	6.90244	9.49e-05	0.00899	CTCGTCCCGGCCTCCGGCCCCCTCG
ZN180.H12CORE.0.P.C		chr3	15425854	15425878	-	7.82927	9.53e-05	0.00413	CGGGAGGGACGGGACGCGGTGCAGT
ZN534.H12CORE.0.P.C		chr3	15416427	15416444	-	8.18033	9.54e-05	0.0207	GGCCCGCCCTCTCCTCTG
ZN468.H12CORE.0.P.C		chr3	15416407	15416419	-	7.18033	9.57e-05	0.0283	AGGGGTGGGGCAT
KLF10.H12CORE.0.P.C		chr3	15425367	15425381	-	9.48624	9.59e-05	0.0155	GCCAGAGGAGGGTCG
ZN560.H12CORE.0.P.C		chr3	15425784	15425806	-	2.23944	9.63e-05	0.0243	CCTCGGCCCCCCGGCCTCCCCCT
ZN180.H12CORE.0.P.C		chr3	15425863	15425887	-	7.80488	9.64e-05	0.00413	CCGGGCGGGCGGGAGGGACGGGACG
GLIS3.H12CORE.0.P.C		chr3	15425791	15425803	+	10.1327	9.66e-05	0.0482	GGCCGGGGGGCCG
ZN180.H12CORE.0.P.C		chr3	15416372	15416396	+	7.79675	9.68e-05	0.00413	AAGGGGTAGTGAACACTATGGGGTG
ZN468.H12CORE.0.P.C		chr3	15425348	15425360	-	7.14754	9.68e-05	0.0283	AGCTGAGGGGCTG
PATZ1.H12CORE.0.P.B		chr3	15425631	15425653	+	9.36585	9.68e-05	0.00503	GGAGGACGGGGGTTAGGTGAAGG
KLF15.H12CORE.1.P.C		chr3	15425551	15425570	+	7.77551	9.7e-05	0.00758	GGGGCAGGGAGAGGACTAGT
ZN180.H12CORE.0.P.C		chr3	15416586	15416610	-	7.78862	9.71e-05	0.00413	TGGGGGGCAGGCGGAAGGTGGACAA
ZN180.H12CORE.0.P.C		chr3	15425639	15425663	+	7.78862	9.71e-05	0.00413	GGGGTTAGGTGAAGGATGGGGTGCT
ZN281.H12CORE.1.SM.B		chr3	15425676	15425701	-	7.65152	9.72e-05	0.00744	GTAAGTGGGGCTGGGAGGACTTTAGC
SP1.H12CORE.2.P.B		chr3	15425855	15425875	-	7.77049	9.75e-05	0.0177	GAGGGACGGGACGCGGTGCAG
MAZ.H12CORE.0.P.B		chr3	15425554	15425566	+	10.4242	9.77e-05	0.0115	GCAGGGAGAGGAC
ZN684.H12CORE.1.M.C		chr3	15416388	15416402	-	10.4364	9.78e-05	0.0352	TATCCCCACCCCATA
KLF13.H12CORE.1.P.C		chr3	15425613	15425632	+	9.86364	9.78e-05	0.00898	TGTGGACGGGGACTAGATGG
ZN383.H12CORE.0.P.C		chr3	15416584	15416606	-	9.82927	9.8e-05	0.0121	GGGCAGGCGGAAGGTGGACAAGA
KLF8.H12CORE.1.P.C		chr3	15425592	15425614	+	8.56364	9.81e-05	0.00677	GAGGGAGTTTGGTGAGGAAGGTG
ZN770.H12CORE.1.P.B		chr3	15425367	15425388	-	8.10204	9.84e-05	0.0121	GGTGGGTGCCAGAGGAGGGTCG
ZN341.H12CORE.1.P.B		chr3	15425796	15425816	+	9.84694	9.85e-05	0.036	GGGGGCCGAGGGGGCCGGAGG
KLF10.H12CORE.0.P.C		chr3	15425611	15425625	+	9.43119	9.86e-05	0.0155	GGTGTGGACGGGGAC
SALL4.H12CORE.0.P.B		chr3	15425555	15425565	+	10.6239	9.86e-05	0.0257	CAGGGAGAGGA
ZN740.H12CORE.1.S.C		chr3	15425788	15425807	+	6.77273	9.87e-05	0.0315	GGAGGCCGGGGGGCCGAGGG
SP2.H12CORE.0.P.D		chr3	15425804	15425815	+	9.51515	9.87e-05	0.0184	AGGGGGCCGGAG
ZN320.H12CORE.0.P.B		chr3	15425367	15425389	-	7.25806	9.88e-05	0.0174	TGGTGGGTGCCAGAGGAGGGTCG
PATZ1.H12CORE.1.P.C		chr3	15425870	15425879	-	10.2551	9.91e-05	0.0257	GCGGGAGGGA
KLF15.H12CORE.1.P.C		chr3	15425619	15425638	+	7.72449	9.92e-05	0.00758	CGGGGACTAGATGGAGGACG
SP3.H12CORE.0.P.B		chr3	15425807	15425825	+	6.37705	9.93e-05	0.0181	GGGCCGGAGGCCGGGACGA
ZN132.H12CORE.0.P.C		chr3	15425593	15425617	-	6.78862	9.95e-05	0.00899	CCACACCTTCCTCACCAAACTCCCT
KLF4.H12CORE.0.PSM.A		chr3	15416391	15416401	+	10.3673	9.95e-05	0.0387	GGGGTGGGGAT
SP5.H12CORE.1.P.B		chr3	15425679	15425703	-	8.61616	9.99e-05	0.00727	GAGTAAGTGGGGCTGGGAGGACTTT
ZN770.H12CORE.1.P.B		chr3	15416616	15416637	-	8.06122	0.0001	0.0121	AGAGGCCAAAGAGGACACCACC
ZN281.H12CORE.1.SM.B		chr3	15425868	15425893	-	7.57576	0.0001	0.00744	CGGGCCCCGGGCGGGCGGGAGGGACG
KLF14.H12CORE.1.P.C		chr3	15425779	15425801	+	9.8629	0.0001	0.00745	GGGTGAGGGGGAGGCCGGGGGGC
ZN534.H12CORE.0.P.C		chr3	15425552	15425569	-	8.04918	0.000101	0.0207	CTAGTCCTCTCCCTGCCC
KLF8.H12CORE.0.P.C		chr3	15425756	15425768	+	9.2809	0.000101	0.0202	GAGGGCTGGGGCT
ZN530.H12CORE.0.P.B		chr3	15425861	15425877	+	8.46939	0.000101	0.0357	CGcgtcccgtccctccc
SALL1.H12CORE.0.P.C		chr3	15425868	15425883	-	10.3131	0.000101	0.0139	GCGGGCGGGAGGGACG
KLF7.H12CORE.0.P.B		chr3	15425550	15425559	+	10.5854	0.000102	0.0295	CGGGGCAGGG
ZN467.H12CORE.0.P.C		chr3	15425782	15425804	+	7.6129	0.000102	0.0066	TGAGGGGGAGGCCGGGGGGCCGA
RFX3.H12CORE.2.S.B		chr3	15425772	15425791	+	8.12121	0.000102	0.0178	CCGTTCGGGGTGAGGGGGAG
ZN223.H12CORE.0.P.C		chr3	15425754	15425769	+	9.41837	0.000102	0.0286	AGGAGGGCTGGGGCTG
ZN141.H12CORE.0.P.C		chr3	15425406	15425422	+	7.40323	0.000103	0.0462	GGGGTGGTGACCCCACT
SP2.H12CORE.0.P.D		chr3	15425811	15425822	+	9.42424	0.000103	0.0184	CGGAGGCCGGGA
ZN880.H12CORE.0.P.C		chr3	15425812	15425834	-	6.26316	0.000104	0.0254	ATATTGCACTCGTCCCGGCCTCC
SP4.H12CORE.2.P.B		chr3	15425631	15425651	+	8.78899	0.000104	0.00797	GGAGGACGGGGGTTAGGTGAA
KLF9.H12CORE.1.P.B		chr3	15425809	15425831	+	5.41573	0.000104	0.0042	GCCGGAGGCCGGGACGAGTGCAA
SP1.H12CORE.2.P.B		chr3	15425613	15425633	+	7.60656	0.000104	0.0177	TGTGGACGGGGACTAGATGGA
ZN320.H12CORE.0.P.B		chr3	15425864	15425886	-	7.1129	0.000105	0.0174	CGGGCGGGCGGGAGGGACGGGAC
KMT2A.H12CORE.0.P.B		chr3	15425868	15425890	+	6.856	0.000105	0.00207	cgtccctcccgcccgcccgGGGC
KLF13.H12CORE.1.P.C		chr3	15425631	15425650	+	9.73636	0.000105	0.00898	GGAGGACGGGGGTTAGGTGA
SP2.H12CORE.0.P.D		chr3	15425404	15425415	+	9.37879	0.000105	0.0184	GAGGGGTGGTGA
ZN320.H12CORE.0.P.B		chr3	15425882	15425904	-	7.09677	0.000106	0.0174	GAGCGGGATTCCGGGCCCCGGGC
RFX3.H12CORE.2.S.B		chr3	15425778	15425797	+	8.0303	0.000106	0.0178	GGGGTGAGGGGGAGGCCGGG
KLF7.H12CORE.0.P.B		chr3	15416390	15416399	+	10.4756	0.000106	0.0295	TGGGGTGGGG
ZN273.H12CORE.0.P.C		chr3	15425786	15425808	-	7.8042	0.000106	0.0163	CCCCTCGGCCCCCCGGCCTCCCC
ZN180.H12CORE.0.P.C		chr3	15425797	15425821	+	7.5935	0.000106	0.00435	GGGGCCGAGGGGGCCGGAGGCCGGG
ZBT17.H12CORE.0.P.B		chr3	15425785	15425802	+	10.152	0.000107	0.0231	GGGGGAGGCCGGGGGGCC
ZN467.H12CORE.0.P.C		chr3	15416623	15416645	-	7.5	0.000107	0.0066	GCGAGAGTAGAGGCCAAAGAGGA
KLF8.H12CORE.0.P.C		chr3	15425863	15425875	-	9.1573	0.000107	0.0202	GAGGGACGGGACG
KLF8.H12CORE.0.P.C		chr3	15425685	15425697	-	9.14607	0.000107	0.0202	GTGGGGCTGGGAG
KLF13.H12CORE.1.P.C		chr3	15416433	15416452	+	9.7	0.000107	0.00898	AGAGGGCGGGCCTTAGCATT
KLF10.H12CORE.1.PSM.A		chr3	15425366	15425389	-	-1.78846	0.000107	0.0256	TGGTGGGTGCCAGAGGAGGGTCGG
ZN383.H12CORE.0.P.C		chr3	15425800	15425822	+	9.66667	0.000108	0.0121	GCCGAGGGGGCCGGAGGCCGGGA
VEZF1.H12CORE.1.P.B		chr3	15425801	15425823	+	9.61972	0.000108	0.00604	CCGAGGGGGCCGGAGGCCGGGAC
KLF12.H12CORE.0.P.C		chr3	15416391	15416408	+	7.77551	0.000108	0.0135	GGGGTGGGGATAACGGAT
KLF12.H12CORE.0.P.C		chr3	15416509	15416526	+	7.77551	0.000108	0.0135	TGGGCGAGTCCCGGCAGA
ZN704.H12CORE.0.SM.B		chr3	15425876	15425891	-	9.49091	0.000108	0.026	GGCCCCGGGCGGGCGG
SP2.H12CORE.0.P.D		chr3	15425755	15425766	+	9.31818	0.000109	0.0184	GGAGGGCTGGGG
ZN860.H12CORE.0.P.C		chr3	15425867	15425883	+	9.3	0.000109	0.0441	ccgtccctcccgcccgc
REL.H12CORE.0.P.B		chr3	15425539	15425553	+	10.2143	0.000109	0.044	TAGGGATTTTCCGGG
SP3.H12CORE.0.P.B		chr3	15425750	15425768	+	6.11475	0.000109	0.0181	AGCCAGGAGGGCTGGGGCT
ZN132.H12CORE.0.P.C		chr3	15416427	15416451	-	6.55285	0.00011	0.00929	ATGCTAAGGCCCGCCCTCTCCTCTG
SALL1.H12CORE.0.P.C		chr3	15425604	15425619	+	10.1919	0.00011	0.0139	TGAGGAAGGTGTGGAC
ZN467.H12CORE.0.P.C		chr3	15425866	15425888	-	7.43548	0.00011	0.0066	CCCGGGCGGGCGGGAGGGACGGG
KLF7.H12CORE.0.P.B		chr3	15425614	15425623	+	10.4268	0.00011	0.0295	GTGGACGGGG
KLF8.H12CORE.1.P.C		chr3	15425805	15425827	+	8.31818	0.00011	0.00725	GGGGGCCGGAGGCCGGGACGAGT
ZN148.H12CORE.0.P.B		chr3	15425683	15425701	-	3	0.00011	0.0166	GTAAGTGGGGCTGGGAGGA
SP4.H12CORE.0.P.C		chr3	15416507	15416521	+	10.104	0.00011	0.0221	AGTGGGCGAGTCCCG
SP2.H12CORE.0.P.D		chr3	15425869	15425880	-	9.27273	0.000111	0.0184	GGCGGGAGGGAC
ZN425.H12CORE.0.P.C		chr3	15425681	15425689	-	10.4848	0.000111	0.0385	GGGAGGACT
KMT2A.H12CORE.0.P.B		chr3	15425789	15425811	-	6.736	0.000111	0.00213	GGCCCCCTCGGCCCCCCGGCCTC
KLF9.H12CORE.1.P.B		chr3	15425861	15425883	-	5.24719	0.000111	0.00431	GCGGGCGGGAGGGACGGGACGCG
KLF10.H12CORE.0.P.C		chr3	15425786	15425800	+	9.19266	0.000111	0.0155	GGGGAGGCCGGGGGG
ZBT17.H12CORE.0.P.B		chr3	15425801	15425818	+	10.088	0.000111	0.0231	CCGAGGGGGCCGGAGGCC
ZN662.H12CORE.0.P.C		chr3	15425803	15425824	-	9.29577	0.000111	0.0229	CGTCCCGGCCTCCGGCCCCCTC
ZN165.H12CORE.0.P.C		chr3	15425653	15425668	-	9.26606	0.000112	0.0295	CGACCAGCACCCCATC
KLF10.H12CORE.0.P.C		chr3	15416387	15416401	+	9.17431	0.000112	0.0155	CTATGGGGTGGGGAT
RFX3.H12CORE.2.S.B		chr3	15425603	15425622	+	7.89394	0.000112	0.0178	GTGAGGAAGGTGTGGACGGG
VEZF1.H12CORE.1.P.B		chr3	15416586	15416608	-	9.5493	0.000112	0.00604	GGGGGCAGGCGGAAGGTGGACAA
ZN467.H12CORE.0.P.C		chr3	15425806	15425828	+	7.37097	0.000113	0.0066	GGGGCCGGAGGCCGGGACGAGTG
ZN281.H12CORE.1.SM.B		chr3	15425600	15425625	+	7.27273	0.000113	0.00744	TTGGTGAGGAAGGTGTGGACGGGGAC
ZN281.H12CORE.1.SM.B		chr3	15425769	15425794	+	7.27273	0.000113	0.00744	GCCCCGTTCGGGGTGAGGGGGAGGCC
ZN281.H12CORE.1.SM.B		chr3	15425860	15425885	-	7.27273	0.000113	0.00744	GGGCGGGCGGGAGGGACGGGACGCGG
ZN681.H12CORE.0.P.C		chr3	15425614	15425634	-	8.18571	0.000113	0.0212	CTCCATCTAGTCCCCGTCCAC
ZN860.H12CORE.0.P.C		chr3	15425679	15425695	+	9.21429	0.000113	0.0441	AAAGTCCTCCCAGCCCC
ZN816.H12CORE.0.P.B		chr3	15425646	15425669	+	7.77049	0.000114	0.0426	GGTGAAGGATGGGGTGCTGGTCGG
KMT2A.H12CORE.0.P.B		chr3	15425873	15425895	+	6.672	0.000114	0.00213	ctcccgcccgcccgGGGCCCGGA
SALL1.H12CORE.0.P.C		chr3	15425775	15425790	+	10.1313	0.000114	0.0139	TTCGGGGTGAGGGGGA
SP1.H12CORE.0.P.B		chr3	15416389	15416402	+	7.80328	0.000114	0.0475	ATGGGGTGGGGATA
SP5.H12CORE.1.P.B		chr3	15425638	15425662	+	8.33333	0.000114	0.00789	GGGGGTTAGGTGAAGGATGGGGTGC
ZN449.H12CORE.1.S.C		chr3	15425784	15425798	+	10.2885	0.000114	0.0422	AGGGGGAGGCCGGGG
ZN304.H12CORE.0.P.C		chr3	15416409	15416439	-	2.19355	0.000115	0.0473	GCCCTCTCCTCTGAGCCTTCAGGGGTGGGGC
ZN263.H12CORE.1.P.B		chr3	15425797	15425817	+	8.0404	0.000115	0.014	GGGGCCGAGGGGGCCGGAGGC
KLF12.H12CORE.0.P.C		chr3	15425615	15425632	+	7.62245	0.000115	0.0135	TGGACGGGGACTAGATGG
KLF6.H12CORE.0.P.B		chr3	15425783	15425800	+	9.92661	0.000115	0.015	GAGGGGGAGGCCGGGGGG
NR1H4.H12CORE.0.P.B		chr3	15416614	15416633	+	9.53153	0.000115	0.0411	AGGGTGGTGTCCTCTTTGGC
MAZ.H12CORE.0.P.B		chr3	15416593	15416605	-	10.1818	0.000116	0.0125	GGCAGGCGGAAGG
HINFP.H12CORE.0.P.B		chr3	15425800	15425819	+	7.78947	0.000116	0.0257	GCCGAGGGGGCCGGAGGCCG
SP1.H12CORE.2.P.B		chr3	15425682	15425702	-	7.34426	0.000116	0.0177	AGTAAGTGGGGCTGGGAGGAC
CTCFL.H12CORE.0.P.B		chr3	15425879	15425894	+	8.58065	0.000116	0.043	cccgcccgGGGCCCGG
MAZ.H12CORE.1.P.B		chr3	15425607	15425627	+	8.86364	0.000116	0.00725	GGAAGGTGTGGACGGGGACTA
WT1.H12CORE.1.P.B		chr3	15416428	15416448	+	8.78652	0.000116	0.0166	AGAGGAGAGGGCGGGCCTTAG
ZN467.H12CORE.0.P.C		chr3	15425617	15425639	+	7.30645	0.000116	0.0066	GACGGGGACTAGATGGAGGACGG
RFX3.H12CORE.2.S.B		chr3	15425644	15425663	+	7.80303	0.000116	0.0178	TAGGTGAAGGATGGGGTGCT
ZN223.H12CORE.0.P.C		chr3	15416510	15416525	+	9.15306	0.000117	0.0286	GGGCGAGTCCCGGCAG
ZN749.H12CORE.1.P.C		chr3	15416392	15416400	-	10.3537	0.000117	0.0291	TCCCCACCC
THAP1.H12CORE.0.P.B		chr3	15425880	15425902	-	9.66434	0.000117	0.0398	GCGGGATTCCGGGCCCCGGGCGG
ZSC22.H12CORE.0.P.C		chr3	15416593	15416609	-	8.66667	0.000117	0.0243	GGGGGGCAGGCGGAAGG
ZSC22.H12CORE.0.P.C		chr3	15425623	15425639	+	8.66667	0.000117	0.0243	GACTAGATGGAGGACGG
PATZ1.H12CORE.0.P.B		chr3	15425858	15425880	-	9	0.000117	0.00584	GGCGGGAGGGACGGGACGCGGTG
KLF13.H12CORE.1.P.C		chr3	15425755	15425774	+	9.53636	0.000118	0.00913	GGAGGGCTGGGGCTGCCCCG
ZN610.H12CORE.1.P.C		chr3	15425343	15425365	+	7.9633	0.000118	0.0499	ATTTACAGCCCCTCAGCTAAACA
TAF1.H12CORE.0.P.B		chr3	15416431	15416445	+	9.89796	0.000118	0.0498	GGAGAGGGCGGGCCT
KLF6.H12CORE.0.P.B		chr3	15425868	15425885	-	9.88991	0.000118	0.015	GGGCGGGCGGGAGGGACG
ZN423.H12CORE.0.P.C		chr3	15425878	15425891	+	9.73984	0.000119	0.0424	gcccgcccgGGGCC
ZN165.H12CORE.0.P.C		chr3	15425780	15425795	-	9.14679	0.000119	0.0295	CGGCCTCCCCCTCACC
ZN449.H12CORE.1.S.C		chr3	15425778	15425792	+	10.2308	0.000119	0.0422	GGGGTGAGGGGGAGG
ZN681.H12CORE.0.P.C		chr3	15425780	15425800	-	8.07143	0.000119	0.0212	CCCCCCGGCCTCCCCCTCACC
SP5.H12CORE.0.P.B		chr3	15425366	15425379	-	9.4382	0.000119	0.0272	CAGAGGAGGGTCGG
ZN180.H12CORE.0.P.C		chr3	15425746	15425770	+	7.33333	0.00012	0.00472	CGACAGCCAGGAGGGCTGGGGCTGC
ZN485.H12CORE.0.P.C		chr3	15425593	15425615	-	6.03279	0.00012	0.047	ACACCTTCCTCACCAAACTCCCT
ZSC22.H12CORE.0.P.C		chr3	15425784	15425800	+	8.62222	0.00012	0.0243	AGGGGGAGGCCGGGGGG
VEZF1.H12CORE.1.P.B		chr3	15425684	15425706	-	9.43662	0.00012	0.00619	CGTGAGTAAGTGGGGCTGGGAGG
KMT2A.H12CORE.0.P.B		chr3	15425808	15425830	-	6.552	0.00012	0.0022	TGCACTCGTCCCGGCCTCCGGCC
KLF11.H12CORE.0.P.B		chr3	15416388	15416402	+	7.31633	0.00012	0.0155	TATGGGGTGGGGATA
KLF9.H12CORE.1.P.B		chr3	15425791	15425813	+	5.03371	0.00012	0.00451	GGCCGGGGGGCCGAGGGGGCCGG
KLF12.H12CORE.0.P.C		chr3	15425869	15425886	-	7.52041	0.00012	0.0135	CGGGCGGGCGGGAGGGAC
KLF11.H12CORE.1.SM.B		chr3	15425792	15425815	+	0.884615	0.000121	0.0227	GCCGGGGGGCCGAGGGGGCCGGAG
ZN273.H12CORE.0.P.C		chr3	15425749	15425771	+	7.52448	0.000121	0.0163	CAGCCAGGAGGGCTGGGGCTGCC
ZN662.H12CORE.0.P.C		chr3	15416590	15416611	+	9.14085	0.000121	0.0229	CCACCTTCCGCCTGCCCCCCAA
KLF16.H12CORE.1.P.B		chr3	15425872	15425894	-	8.29787	0.000121	0.00451	CCGGGCCCCGGGCGGGCGGGAGG
ZN267.H12CORE.0.P.C		chr3	15425769	15425799	+	8.552	0.000121	0.0139	GCCCCGTTCGGGGTGAGGGGGAGGCCGGGGG
KLF17.H12CORE.1.P.C		chr3	15416612	15416622	+	10.1129	0.000121	0.0277	GCAGGGTGGTG
ZN223.H12CORE.0.P.C		chr3	15425653	15425668	+	9.07143	0.000121	0.0286	GATGGGGTGCTGGTCG
SP5.H12CORE.1.P.B		chr3	15425596	15425620	+	8.20202	0.000122	0.008	GAGTTTGGTGAGGAAGGTGTGGACG
KLF13.H12CORE.1.P.C		chr3	15425856	15425875	-	9.47273	0.000122	0.00913	GAGGGACGGGACGCGGTGCA
KLF11.H12CORE.1.SM.B		chr3	15425866	15425889	-	0.846154	0.000122	0.0227	CCCCGGGCGGGCGGGAGGGACGGG
KLF11.H12CORE.1.SM.B		chr3	15425781	15425804	+	0.826923	0.000123	0.0227	GTGAGGGGGAGGCCGGGGGGCCGA
ZN860.H12CORE.0.P.C		chr3	15425735	15425751	-	9.04286	0.000123	0.0441	CTGTCGATCCCGGCTGC
KLF6.H12CORE.0.P.B		chr3	15425787	15425804	+	9.81651	0.000123	0.015	GGGAGGCCGGGGGGCCGA
KLF5.H12CORE.0.PM.A		chr3	15425607	15425619	+	10.1348	0.000123	0.0484	GGAAGGTGTGGAC
ZNF28.H12CORE.0.P.C		chr3	15425754	15425771	+	9.08081	0.000123	0.0223	AGGAGGGCTGGGGCTGCC
VEZF1.H12CORE.0.P.C		chr3	15416434	15416444	+	8.14516	0.000124	0.0191	GAGGGCGGGCC
ZN467.H12CORE.0.P.C		chr3	15425775	15425797	+	7.16129	0.000124	0.0066	TTCGGGGTGAGGGGGAGGCCGGG
ZN740.H12CORE.1.S.C		chr3	15425754	15425773	+	6.16667	0.000124	0.0315	AGGAGGGCTGGGGCTGCCCC
ZN543.H12CORE.0.P.C		chr3	15425784	15425804	-	8.832	0.000124	0.0102	TCGGCCCCCCGGCCTCCCCCT
KLF8.H12CORE.1.P.C		chr3	15416390	15416412	+	8.06364	0.000124	0.00755	TGGGGTGGGGATAACGGATGCCC
ZN467.H12CORE.0.P.C		chr3	15425771	15425793	+	7.14516	0.000125	0.0066	CCCGTTCGGGGTGAGGGGGAGGC
PATZ1.H12CORE.0.P.B		chr3	15425782	15425804	+	8.87805	0.000125	0.00597	TGAGGGGGAGGCCGGGGGGCCGA
ZN425.H12CORE.0.P.C		chr3	15425559	15425567	+	10.3232	0.000126	0.0385	GAGAGGACT
ZN267.H12CORE.0.P.C		chr3	15425740	15425770	+	8.48	0.000126	0.0139	CGGGATCGACAGCCAGGAGGGCTGGGGCTGC
ZBT17.H12CORE.0.P.B		chr3	15425547	15425564	+	9.896	0.000126	0.0231	TTCCGGGGCAGGGAGAGG
ZN165.H12CORE.0.P.C		chr3	15425784	15425799	-	9.02752	0.000126	0.0295	CCCCCGGCCTCCCCCT
ZN281.H12CORE.1.SM.B		chr3	15416582	15416607	-	6.98485	0.000127	0.00798	GGGGCAGGCGGAAGGTGGACAAGAGA
KLF11.H12CORE.1.SM.B		chr3	15425590	15425613	+	0.711538	0.000127	0.0227	TAGAGGGAGTTTGGTGAGGAAGGT
ZN132.H12CORE.0.P.C		chr3	15425638	15425662	-	6.19512	0.000127	0.0101	GCACCCCATCCTTCACCTAACCCCC
ZN704.H12CORE.0.SM.B		chr3	15425868	15425883	-	9.12727	0.000127	0.0262	GCGGGCGGGAGGGACG
SRBP2.H12CORE.1.P.B		chr3	15425794	15425806	+	10.0909	0.000128	0.0446	CGGGGGGCCGAGG
VEZF1.H12CORE.0.P.C		chr3	15425788	15425798	+	8.04839	0.000128	0.0191	GGAGGCCGGGG
KLF8.H12CORE.0.P.C		chr3	15425549	15425561	+	8.75281	0.000128	0.0202	CCGGGGCAGGGAG
KLF11.H12CORE.0.P.B		chr3	15425811	15425825	+	7.15306	0.000128	0.0155	CGGAGGCCGGGACGA
SP2.H12CORE.0.P.D		chr3	15425368	15425379	-	8.93939	0.000129	0.0184	CAGAGGAGGGTC
ZN281.H12CORE.0.P.B		chr3	15425685	15425700	-	0.245902	0.000129	0.0215	TAAGTGGGGCTGGGAG
KLF7.H12CORE.0.P.B		chr3	15425632	15425641	+	10.2073	0.000129	0.0296	GAGGACGGGG
ZNF76.H12CORE.0.P.B		chr3	15416407	15416429	-	8.63415	0.000129	0.0324	CTGAGCCTTCAGGGGTGGGGCAT
KLF10.H12CORE.1.PSM.A		chr3	15425368	15425391	-	-2.53846	0.00013	0.0266	CGTGGTGGGTGCCAGAGGAGGGTC
SP1.H12CORE.2.P.B		chr3	15425805	15425825	+	7.04918	0.00013	0.0177	GGGGGCCGGAGGCCGGGACGA
KLF10.H12CORE.0.P.C		chr3	15425753	15425767	+	8.87156	0.00013	0.0158	CAGGAGGGCTGGGGC
KLF6.H12CORE.0.P.B		chr3	15425777	15425794	+	9.7156	0.00013	0.015	CGGGGTGAGGGGGAGGCC
ZN749.H12CORE.0.P.C		chr3	15425791	15425815	-	7.85366	0.00013	0.0219	CTCCGGCCCCCTCGGCCCCCCGGCC
KLF8.H12CORE.1.P.C		chr3	15416582	15416604	-	7.96364	0.00013	0.00755	GCAGGCGGAAGGTGGACAAGAGA
ZN681.H12CORE.0.P.C		chr3	15425638	15425658	-	7.87143	0.00013	0.0212	CCCATCCTTCACCTAACCCCC
SALL1.H12CORE.0.P.C		chr3	15416596	15416611	-	9.91919	0.000131	0.0145	TTGGGGGGCAGGCGGA
PATZ1.H12CORE.0.P.B		chr3	15425369	15425391	-	8.78862	0.000131	0.00602	CGTGGTGGGTGCCAGAGGAGGGT
KMT2A.H12CORE.0.P.B		chr3	15425802	15425824	-	6.352	0.000131	0.00231	CGTCCCGGCCTCCGGCCCCCTCG
KLF11.H12CORE.0.P.B		chr3	15425803	15425817	+	7.10204	0.000131	0.0155	GAGGGGGCCGGAGGC
SP2.H12CORE.1.P.B		chr3	15425760	15425780	-	9.93548	0.000131	0.0107	CCCGAACGGGGCAGCCCCAGC
ZN543.H12CORE.0.P.C		chr3	15425792	15425812	-	8.728	0.000131	0.0102	CGGCCCCCTCGGCCCCCCGGC
ZN543.H12CORE.0.P.C		chr3	15425853	15425873	+	8.728	0.000131	0.0102	CACTGCACCGcgtcccgtccc
SP5.H12CORE.0.P.B		chr3	15425871	15425884	-	9.23596	0.000131	0.0272	GGCGGGCGGGAGGG
ZN304.H12CORE.0.P.C		chr3	15416517	15416547	-	1.81452	0.000132	0.0473	TCTTCTCCACCACAGCTATCATCTGCCGGGA
ZN449.H12CORE.1.S.C		chr3	15425627	15425641	+	10.0769	0.000132	0.0422	AGATGGAGGACGGGG
ZN566.H12CORE.0.P.C		chr3	15425862	15425886	-	6.14085	0.000132	0.0309	CGGGCGGGCGGGAGGGACGGGACGC
PATZ1.H12CORE.1.P.C		chr3	15425874	15425883	-	9.76531	0.000133	0.0295	GCGGGCGGGA
ZN740.H12CORE.1.S.C		chr3	15425867	15425886	-	5.98485	0.000133	0.0315	CGGGCGGGCGGGAGGGACGG
ZN880.H12CORE.0.P.C		chr3	15425776	15425798	-	5.64474	0.000133	0.028	CCCCGGCCTCCCCCTCACCCCGA
SP2.H12CORE.0.P.D		chr3	15425686	15425697	-	8.87879	0.000133	0.0184	GTGGGGCTGGGA
ZN684.H12CORE.1.M.C		chr3	15416407	15416421	+	9.92727	0.000133	0.0352	ATGCCCCACCCCTGA
SP1.H12CORE.2.P.B		chr3	15425549	15425569	+	6.98361	0.000133	0.0177	CCGGGGCAGGGAGAGGACTAG
ZN282.H12CORE.0.P.B		chr3	15425602	15425612	+	9.40367	0.000134	0.0283	GGTGAGGAAGG
HINFP.H12CORE.0.P.B		chr3	15425793	15425812	+	7.44737	0.000134	0.0257	CCGGGGGGCCGAGGGGGCCG
KLF8.H12CORE.1.P.C		chr3	15425852	15425874	-	7.90909	0.000134	0.00755	AGGGACGGGACGCGGTGCAGTGT
Z780A.H12CORE.0.P.C		chr3	15425731	15425752	+	7.7449	0.000134	0.0261	AAGAGCAGCCGGGATCGACAGC
KMT2A.H12CORE.0.P.B		chr3	15425752	15425774	-	6.288	0.000135	0.00231	CGGGGCAGCCCCAGCCCTCCTGG
SP5.H12CORE.0.P.B		chr3	15425756	15425769	+	9.17978	0.000135	0.0272	GAGGGCTGGGGCTG
MAZ.H12CORE.1.P.B		chr3	15425790	15425810	+	8.56364	0.000135	0.00796	AGGCCGGGGGGCCGAGGGGGC
ZN304.H12CORE.0.P.C		chr3	15416408	15416438	+	1.74194	0.000135	0.0473	TGCCCCACCCCTGAAGGCTCAGAGGAGAGGG
KMT2A.H12CORE.0.P.B		chr3	15416583	15416605	+	6.28	0.000135	0.00231	CTCTTGTCCACCTTCCGCCTGCC
ZN449.H12CORE.1.S.C		chr3	15425609	15425623	+	10.0385	0.000135	0.0422	AAGGTGTGGACGGGG
KLF8.H12CORE.0.P.C		chr3	15425631	15425643	+	8.61798	0.000136	0.0202	GGAGGACGGGGGT
ZN423.H12CORE.0.P.C		chr3	15416413	15416426	-	9.49593	0.000136	0.0424	AGCCTTCAGGGGTG
KLF11.H12CORE.1.SM.B		chr3	15416587	15416610	-	0.461538	0.000136	0.0227	TGGGGGGCAGGCGGAAGGTGGACA
GLIS1.H12CORE.0.P.B		chr3	15416604	15416617	-	9.66292	0.000136	0.0494	CCCTGCTTGGGGGG
ZN165.H12CORE.0.P.C		chr3	15425794	15425809	-	8.87156	0.000137	0.0295	CCCCCTCGGCCCCCCG
KLF8.H12CORE.1.P.C		chr3	15416420	15416442	+	7.86364	0.000137	0.00755	GAAGGCTCAGAGGAGAGGGCGGG
WT1.H12CORE.1.P.B		chr3	15416593	15416613	-	8.42697	0.000137	0.0166	GCTTGGGGGGCAGGCGGAAGG
KLF15.H12CORE.1.P.C		chr3	15416589	15416608	-	6.96939	0.000137	0.00891	GGGGGCAGGCGGAAGGTGGA
ZN282.H12CORE.0.P.B		chr3	15425876	15425886	-	9.3578	0.000137	0.0283	CGGGCGGGCGG
ZN180.H12CORE.0.P.C		chr3	15425789	15425813	+	7.02439	0.000137	0.00523	GAGGCCGGGGGGCCGAGGGGGCCGG
ZN485.H12CORE.0.P.C		chr3	15425785	15425807	-	5.67213	0.000138	0.047	CCCTCGGCCCCCCGGCCTCCCCC
ZN662.H12CORE.0.P.C		chr3	15425629	15425650	-	8.88732	0.000138	0.0233	TCACCTAACCCCCGTCCTCCAT
NR1H4.H12CORE.0.P.B		chr3	15425783	15425802	+	9.20721	0.000139	0.0411	GAGGGGGAGGCCGGGGGGCC
ZN341.H12CORE.1.P.B		chr3	15425865	15425885	-	9.21429	0.000139	0.036	GGGCGGGCGGGAGGGACGGGA
SP2.H12CORE.0.P.D		chr3	15425873	15425884	-	8.78788	0.00014	0.0184	GGCGGGCGGGAG
SP1.H12CORE.2.P.B		chr3	15425755	15425775	+	6.86885	0.00014	0.0177	GGAGGGCTGGGGCTGCCCCGT
KLF17.H12CORE.1.P.C		chr3	15416389	15416399	+	9.87097	0.00014	0.0277	ATGGGGTGGGG
SP1.H12CORE.0.P.B		chr3	15425613	15425626	+	7.27869	0.00014	0.0475	TGTGGACGGGGACT
THAP1.H12CORE.0.P.B		chr3	15425692	15425714	-	9.37063	0.00014	0.0398	GCTGCCACCGTGAGTAAGTGGGG
KLF15.H12CORE.1.P.C		chr3	15425784	15425803	+	6.90816	0.00014	0.00891	AGGGGGAGGCCGGGGGGCCG
PATZ1.H12CORE.0.P.B		chr3	15425869	15425891	-	8.65041	0.000141	0.00622	GGCCCCGGGCGGGCGGGAGGGAC
ZN281.H12CORE.1.SM.B		chr3	15416589	15416614	-	6.71212	0.000141	0.00841	TGCTTGGGGGGCAGGCGGAAGGTGGA
SP2.H12CORE.1.P.B		chr3	15425399	15425419	+	9.82258	0.000141	0.0107	CCCCAGAGGGGTGGTGACCCC
SP4.H12CORE.0.P.C		chr3	15425613	15425627	+	9.736	0.000141	0.023	TGTGGACGGGGACTA
ZN281.H12CORE.0.P.B		chr3	15425664	15425679	+	-0.131148	0.000141	0.0215	GGTCGGAGGATGGCTA
MAZ.H12CORE.1.P.B		chr3	15425603	15425623	+	8.46364	0.000142	0.00796	GTGAGGAAGGTGTGGACGGGG
SP4.H12CORE.2.P.B		chr3	15425776	15425796	+	8.12844	0.000142	0.0103	TCGGGGTGAGGGGGAGGCCGG
WT1.H12CORE.1.P.B		chr3	15425608	15425628	+	8.34831	0.000142	0.0166	GAAGGTGTGGACGGGGACTAG
SP3.H12CORE.0.P.B		chr3	15425862	15425880	-	5.39344	0.000142	0.0208	GGCGGGAGGGACGGGACGC
ZN223.H12CORE.0.P.C		chr3	15416597	15416612	-	8.7551	0.000142	0.0287	CTTGGGGGGCAGGCGG
ZN816.H12CORE.0.P.B		chr3	15416561	15416584	+	7.22951	0.000142	0.0426	GCTCACCACTGGGGACATCTATCT
KLF9.H12CORE.1.P.B		chr3	15425873	15425895	-	4.58427	0.000142	0.00515	TCCGGGCCCCGGGCGGGCGGGAG
THAP1.H12CORE.0.P.B		chr3	15425875	15425897	+	9.34266	0.000143	0.0398	cccgcccgcccgGGGCCCGGAAT
KLF8.H12CORE.1.P.C		chr3	15425853	15425875	-	7.77273	0.000143	0.00757	GAGGGACGGGACGCGGTGCAGTG
KLF15.H12CORE.1.P.C		chr3	15416585	15416604	-	6.86735	0.000143	0.00891	GCAGGCGGAAGGTGGACAAG
SP2.H12CORE.1.P.B		chr3	15416594	15416614	-	9.80645	0.000143	0.0107	TGCTTGGGGGGCAGGCGGAAG
KLF8.H12CORE.0.P.C		chr3	15425613	15425625	+	8.50562	0.000143	0.0202	TGTGGACGGGGAC
ZN148.H12CORE.0.P.B		chr3	15425783	15425801	+	2.06557	0.000143	0.0166	GAGGGGGAGGCCGGGGGGC
KLF10.H12CORE.0.P.C		chr3	15416505	15416519	+	8.66972	0.000143	0.0158	ACAGTGGGCGAGTCC
KLF6.H12CORE.0.P.B		chr3	15425794	15425811	+	9.54128	0.000144	0.015	CGGGGGGCCGAGGGGGCC
ZN383.H12CORE.0.P.C		chr3	15425794	15425816	+	9.1626	0.000144	0.0132	CGGGGGGCCGAGGGGGCCGGAGG
ZBT17.H12CORE.0.P.B		chr3	15425861	15425878	-	9.688	0.000144	0.0234	CGGGAGGGACGGGACGCG
ZN148.H12CORE.0.P.B		chr3	15416384	15416402	+	2.04918	0.000144	0.0166	ACACTATGGGGTGGGGATA
WT1.H12CORE.1.P.B		chr3	15416504	15416524	+	8.31461	0.000144	0.0166	GACAGTGGGCGAGTCCCGGCA
ZN816.H12CORE.0.P.B		chr3	15425786	15425809	+	7.19672	0.000144	0.0426	GGGGAGGCCGGGGGGCCGAGGGGG
ZN534.H12CORE.0.P.C		chr3	15416594	15416611	+	7.13115	0.000144	0.0251	CTTCCGCCTGCCCCCCAA
VEZF1.H12CORE.0.P.C		chr3	15425631	15425641	+	7.77419	0.000145	0.0197	GGAGGACGGGG
VEZF1.H12CORE.1.P.B		chr3	15425808	15425830	+	9.10563	0.000145	0.00693	GGCCGGAGGCCGGGACGAGTGCA
ZN148.H12CORE.0.P.B		chr3	15416407	15416425	-	2.01639	0.000145	0.0166	GCCTTCAGGGGTGGGGCAT
ZN684.H12CORE.1.M.C		chr3	15425403	15425417	-	9.78182	0.000145	0.0352	GGTCACCACCCCTCT
ZN281.H12CORE.1.SM.B		chr3	15416585	15416610	-	6.63636	0.000145	0.00841	TGGGGGGCAGGCGGAAGGTGGACAAG
VEZF1.H12CORE.1.P.B		chr3	15425804	15425826	+	9.09859	0.000146	0.00693	AGGGGGCCGGAGGCCGGGACGAG
ZN770.H12CORE.0.P.B		chr3	15425795	15425806	+	9.78889	0.000146	0.0439	GGGGGGCCGAGG
KLF12.H12CORE.0.P.C		chr3	15425807	15425824	+	7.06122	0.000146	0.0151	GGGCCGGAGGCCGGGACG
ZN444.H12CORE.0.S.C		chr3	15416586	15416603	+	2.63158	0.000146	0.0214	TTGTCCACCTTCCGCCTG
ZN681.H12CORE.0.P.C		chr3	15425786	15425806	-	7.61429	0.000146	0.0214	CCTCGGCCCCCCGGCCTCCCC
ZN263.H12CORE.1.P.B		chr3	15416379	15416399	+	7.49495	0.000147	0.014	AGTGAACACTATGGGGTGGGG
ZN684.H12CORE.1.M.C		chr3	15425648	15425662	-	9.76364	0.000147	0.0352	GCACCCCATCCTTCA
SP4.H12CORE.0.P.C		chr3	15425631	15425645	+	9.672	0.000148	0.023	GGAGGACGGGGGTTA
ZN383.H12CORE.0.P.C		chr3	15425865	15425887	-	9.11382	0.000148	0.0132	CCGGGCGGGCGGGAGGGACGGGA
ZN263.H12CORE.1.P.B		chr3	15416583	15416603	-	7.47475	0.000148	0.014	CAGGCGGAAGGTGGACAAGAG
ZN263.H12CORE.1.P.B		chr3	15425795	15425815	+	7.47475	0.000148	0.014	GGGGGGCCGAGGGGGCCGGAG
ZN283.H12CORE.0.P.C		chr3	15425754	15425776	+	7.73171	0.000148	0.0357	AGGAGGGCTGGGGCTGCCCCGTT
ZN543.H12CORE.0.P.C		chr3	15425616	15425636	-	8.496	0.000148	0.0105	TCCTCCATCTAGTCCCCGTCC
KLF1.H12CORE.0.P.B		chr3	15416390	15416402	+	9.5	0.000148	0.0345	TGGGGTGGGGATA
ZN684.H12CORE.1.M.C		chr3	15425867	15425881	+	9.74545	0.000148	0.0352	ccgtccctcccgccc
ZN682.H12CORE.0.P.B		chr3	15425807	15425829	-	6.13821	0.000149	0.0457	GCACTCGTCCCGGCCTCCGGCCC
SP1.H12CORE.2.P.B		chr3	15416507	15416527	+	6.70492	0.000149	0.0177	AGTGGGCGAGTCCCGGCAGAT
SP1.H12CORE.0.P.B		chr3	15416507	15416520	+	7.11475	0.000149	0.0475	AGTGGGCGAGTCCC
ZN263.H12CORE.1.P.B		chr3	15416586	15416606	-	7.45455	0.000149	0.014	GGGCAGGCGGAAGGTGGACAA
ZN383.H12CORE.0.P.C		chr3	15425740	15425762	+	9.09756	0.000149	0.0132	CGGGATCGACAGCCAGGAGGGCT
KLF16.H12CORE.1.P.B		chr3	15425866	15425888	-	7.86525	0.000149	0.00539	CCCGGGCGGGCGGGAGGGACGGG
KLF11.H12CORE.0.P.B		chr3	15425754	15425768	+	6.77551	0.000149	0.0155	AGGAGGGCTGGGGCT
KMT2A.H12CORE.0.P.B		chr3	15425756	15425778	+	6.048	0.000149	0.00249	GAGGGCTGGGGCTGCCCCGTTCG
ZN610.H12CORE.1.P.C		chr3	15425778	15425800	-	7.44037	0.00015	0.0499	CCCCCCGGCCTCCCCCTCACCCC
GLIS1.H12CORE.0.P.B		chr3	15416602	15416615	-	9.47191	0.00015	0.0494	CTGCTTGGGGGGCA
ZN407.H12CORE.0.P.B		chr3	15425864	15425888	+	8.44954	0.00015	0.0326	gtcccgtccctcccgcccgcccgGG
KLF15.H12CORE.1.P.C		chr3	15425864	15425883	-	6.7449	0.00015	0.00891	GCGGGCGGGAGGGACGGGAC
KLF11.H12CORE.1.SM.B		chr3	15425862	15425885	-	0.115385	0.00015	0.0227	GGGCGGGCGGGAGGGACGGGACGC
SRBP2.H12CORE.1.P.B		chr3	15425652	15425664	+	9.88182	0.000151	0.0446	GGATGGGGTGCTG
VEZF1.H12CORE.1.P.B		chr3	15425865	15425887	-	9.03521	0.000151	0.00693	CCGGGCGGGCGGGAGGGACGGGA
ZN560.H12CORE.0.P.C		chr3	15425600	15425622	-	0.971831	0.000151	0.0283	CCCGTCCACACCTTCCTCACCAA
KLF13.H12CORE.1.P.C		chr3	15416401	15416420	-	9.08182	0.000151	0.0108	CAGGGGTGGGGCATCCGTTA
SALL1.H12CORE.0.P.C		chr3	15416386	15416401	+	9.67677	0.000152	0.0145	ACTATGGGGTGGGGAT
NR1H4.H12CORE.0.P.B		chr3	15416481	15416500	-	9.04505	0.000152	0.0411	AGGTCGATCACTGGCCAGGC
KLF9.H12CORE.0.P.B		chr3	15425612	15425625	+	7.82258	0.000152	0.0418	GTGTGGACGGGGAC
ZNF28.H12CORE.0.P.C		chr3	15425602	15425619	+	8.66667	0.000152	0.0223	GGTGAGGAAGGTGTGGAC
KLF1.H12CORE.0.P.B		chr3	15416508	15416520	+	9.45161	0.000152	0.0345	GTGGGCGAGTCCC
SP2.H12CORE.1.P.B		chr3	15416502	15416522	+	9.70968	0.000152	0.0109	CTGACAGTGGGCGAGTCCCGG
KLF11.H12CORE.0.P.B		chr3	15425867	15425881	-	6.71429	0.000153	0.0155	GGGCGGGAGGGACGG
KLF15.H12CORE.1.P.C		chr3	15425805	15425824	+	6.69388	0.000154	0.00891	GGGGGCCGGAGGCCGGGACG
WT1.H12CORE.1.P.B		chr3	15416597	15416617	-	8.16854	0.000154	0.0166	CCCTGCTTGGGGGGCAGGCGG
ZN485.H12CORE.0.P.C		chr3	15416586	15416608	+	5.37705	0.000154	0.047	TTGTCCACCTTCCGCCTGCCCCC
KLF10.H12CORE.0.P.C		chr3	15425402	15425416	+	8.52294	0.000154	0.0158	CAGAGGGGTGGTGAC
KLF11.H12CORE.0.P.B		chr3	15425684	15425698	-	6.69388	0.000154	0.0155	AGTGGGGCTGGGAGG
KLF3.H12CORE.0.PS.A		chr3	15416506	15416523	+	9.2623	0.000154	0.0302	CAGTGGGCGAGTCCCGGC
KLF9.H12CORE.1.P.B		chr3	15425547	15425569	+	4.35955	0.000155	0.0054	TTCCGGGGCAGGGAGAGGACTAG
HINFP.H12CORE.0.P.B		chr3	15425593	15425612	+	7.09211	0.000155	0.0257	AGGGAGTTTGGTGAGGAAGG
MAZ.H12CORE.1.P.B		chr3	15425856	15425876	-	8.28182	0.000155	0.00796	GGAGGGACGGGACGCGGTGCA
ZN460.H12CORE.0.S.C		chr3	15425784	15425796	+	9.09091	0.000155	0.0492	AGGGGGAGGCCGG
ZN543.H12CORE.0.P.C		chr3	15425617	15425637	-	8.408	0.000155	0.0105	GTCCTCCATCTAGTCCCCGTC
VEZF1.H12CORE.1.P.B		chr3	15416420	15416442	+	8.98592	0.000155	0.00693	GAAGGCTCAGAGGAGAGGGCGGG
ZN519.H12CORE.0.P.C		chr3	15425754	15425773	+	3.77419	0.000155	0.0145	AGGAGGGCTGGGGCTGCCCC
KLF15.H12CORE.1.P.C		chr3	15416428	15416447	+	6.66327	0.000156	0.00891	AGAGGAGAGGGCGGGCCTTA
KLF8.H12CORE.1.P.C		chr3	15425649	15425671	+	7.58182	0.000156	0.00797	GAAGGATGGGGTGCTGGTCGGAG
ZN263.H12CORE.1.P.B		chr3	15425866	15425886	-	7.34343	0.000157	0.014	CGGGCGGGCGGGAGGGACGGG
PATZ1.H12CORE.1.P.C		chr3	15425866	15425875	-	9.5102	0.000157	0.0296	GAGGGACGGG
ZN560.H12CORE.0.P.C		chr3	15425865	15425887	+	0.866197	0.000157	0.0283	tcccgtccctcccgcccgcccgG
ZN610.H12CORE.1.P.C		chr3	15425650	15425672	-	7.33945	0.000157	0.0499	CCTCCGACCAGCACCCCATCCTT
KLF1.H12CORE.0.P.B		chr3	15425756	15425768	+	9.3871	0.000157	0.0345	GAGGGCTGGGGCT
ZN132.H12CORE.0.P.C		chr3	15425863	15425887	+	5.66667	0.000157	0.0118	cgtcccgtccctcccgcccgcccgG
SP5.H12CORE.1.P.B		chr3	15425613	15425637	+	7.64646	0.000157	0.00926	TGTGGACGGGGACTAGATGGAGGAC
SALL1.H12CORE.0.P.C		chr3	15425793	15425808	+	9.61616	0.000158	0.0145	CCGGGGGGCCGAGGGG
ZN467.H12CORE.0.P.C		chr3	15425853	15425875	-	6.59677	0.000158	0.00783	GAGGGACGGGACGCGGTGCAGTG
ZN749.H12CORE.0.P.C		chr3	15425602	15425626	-	7.41463	0.000158	0.0219	AGTCCCCGTCCACACCTTCCTCACC
ZN444.H12CORE.0.S.C		chr3	15425861	15425878	+	2.38158	0.000158	0.0214	CGcgtcccgtccctcccg
KLF8.H12CORE.0.P.C		chr3	15425805	15425817	+	8.2809	0.000158	0.0202	GGGGGCCGGAGGC
ZSC22.H12CORE.0.P.C		chr3	15425751	15425767	+	8.02222	0.000158	0.0281	GCCAGGAGGGCTGGGGC
KLF6.H12CORE.0.P.B		chr3	15425553	15425570	+	9.36697	0.000158	0.015	GGCAGGGAGAGGACTAGT
KLF11.H12CORE.0.P.B		chr3	15425612	15425626	+	6.62245	0.000159	0.0155	GTGTGGACGGGGACT
SALL1.H12CORE.0.P.C		chr3	15425802	15425817	+	9.60606	0.000159	0.0145	CGAGGGGGCCGGAGGC
ZN460.H12CORE.0.S.C		chr3	15425781	15425793	+	9.03636	0.000159	0.0492	GTGAGGGGGAGGC
KLF8.H12CORE.0.P.C		chr3	15425788	15425800	+	8.26966	0.000159	0.0202	GGAGGCCGGGGGG
ZN467.H12CORE.0.P.C		chr3	15425798	15425820	+	6.58065	0.000159	0.00783	GGGCCGAGGGGGCCGGAGGCCGG
KLF6.H12CORE.0.P.B		chr3	15416611	15416628	+	9.3578	0.000159	0.015	AGCAGGGTGGTGTCCTCT
PATZ1.H12CORE.0.P.B		chr3	15425791	15425813	+	8.4065	0.000159	0.0067	GGCCGGGGGGCCGAGGGGGCCGG
KLF16.H12CORE.1.P.B		chr3	15425788	15425810	+	7.7305	0.000159	0.00558	GGAGGCCGGGGGGCCGAGGGGGC
KLF10.H12CORE.0.P.C		chr3	15425863	15425877	-	8.44954	0.00016	0.0158	GGGAGGGACGGGACG
Z780A.H12CORE.0.P.C		chr3	15425788	15425809	+	7.35714	0.00016	0.0272	GGAGGCCGGGGGGCCGAGGGGG
SP5.H12CORE.1.P.B		chr3	15425857	15425881	-	7.60606	0.00016	0.00926	GGGCGGGAGGGACGGGACGCGGTGC
VEZF1.H12CORE.1.P.B		chr3	15425594	15425616	+	8.92958	0.00016	0.00693	GGGAGTTTGGTGAGGAAGGTGTG
KLF3.H12CORE.0.PS.A		chr3	15425403	15425420	+	9.18033	0.00016	0.0302	AGAGGGGTGGTGACCCCA
SP5.H12CORE.1.P.B		chr3	15425620	15425644	+	7.59596	0.000161	0.00926	GGGGACTAGATGGAGGACGGGGGTT
ZN283.H12CORE.0.P.C		chr3	15416516	15416538	+	7.54472	0.000162	0.0357	GTCCCGGCAGATGATAGCTGTGG
SP5.H12CORE.0.P.B		chr3	15425404	15425417	+	8.77528	0.000162	0.0272	GAGGGGTGGTGACC
ZN749.H12CORE.0.P.C		chr3	15425652	15425676	-	7.35366	0.000162	0.0219	CCATCCTCCGACCAGCACCCCATCC
PATZ1.H12CORE.0.P.B		chr3	15425862	15425884	-	8.36585	0.000163	0.0067	GGCGGGCGGGAGGGACGGGACGC
KLF11.H12CORE.1.SM.B		chr3	15425366	15425389	-	-0.173077	0.000163	0.0227	TGGTGGGTGCCAGAGGAGGGTCGG
ZN148.H12CORE.0.P.B		chr3	15425639	15425657	+	1.59016	0.000163	0.0166	GGGGTTAGGTGAAGGATGG
KLF17.H12CORE.1.P.C		chr3	15425631	15425641	+	9.6129	0.000163	0.0277	GGAGGACGGGG
ZN263.H12CORE.1.P.B		chr3	15416547	15416567	-	7.24242	0.000164	0.014	GGTGAGCAGGGCTGTCCGGAT
KLF14.H12CORE.1.P.C		chr3	15425797	15425819	+	9.01613	0.000164	0.0116	GGGGCCGAGGGGGCCGGAGGCCG
MAZ.H12CORE.0.P.B		chr3	15425404	15425416	+	9.64646	0.000165	0.0149	GAGGGGTGGTGAC
ZN148.H12CORE.0.P.B		chr3	15425643	15425661	+	1.55738	0.000165	0.0166	TTAGGTGAAGGATGGGGTG
KLF9.H12CORE.1.P.B		chr3	15425754	15425776	+	4.19101	0.000165	0.0054	AGGAGGGCTGGGGCTGCCCCGTT
KLF9.H12CORE.1.P.B		chr3	15425778	15425800	+	4.19101	0.000165	0.0054	GGGGTGAGGGGGAGGCCGGGGGG
ZN534.H12CORE.0.P.C		chr3	15425860	15425877	+	6.78689	0.000165	0.0251	CCGcgtcccgtccctccc
WT1.H12CORE.1.P.B		chr3	15416531	15416551	+	8	0.000166	0.0166	AGCTGTGGTGGAGAAGATCCG
ZN740.H12CORE.1.S.C		chr3	15425794	15425813	+	5.39394	0.000166	0.0327	CGGGGGGCCGAGGGGGCCGG
ZN519.H12CORE.0.P.C		chr3	15425707	15425726	-	3.58065	0.000166	0.0145	TGGAGTGTCGCCGCTGCCAC
HINFP.H12CORE.0.P.B		chr3	15425776	15425795	+	6.90789	0.000167	0.0257	TCGGGGTGAGGGGGAGGCCG
ZNF28.H12CORE.0.P.C		chr3	15425778	15425795	+	8.47475	0.000168	0.0223	GGGGTGAGGGGGAGGCCG
MAZ.H12CORE.1.P.B		chr3	15425804	15425824	+	8.11818	0.000168	0.00796	AGGGGGCCGGAGGCCGGGACG
ZN444.H12CORE.0.S.C		chr3	15416427	15416444	-	2.19737	0.000168	0.0214	GGCCCGCCCTCTCCTCTG
KLF8.H12CORE.1.P.C		chr3	15425601	15425623	+	7.41818	0.000168	0.00827	TGGTGAGGAAGGTGTGGACGGGG
ZN263.H12CORE.1.P.B		chr3	15425858	15425878	-	7.18182	0.000168	0.014	CGGGAGGGACGGGACGCGGTG
ZN519.H12CORE.0.P.C		chr3	15416587	15416606	+	3.54839	0.000168	0.0145	TGTCCACCTTCCGCCTGCCC
MAZ.H12CORE.1.P.B		chr3	15425631	15425651	+	8.10909	0.000168	0.00796	GGAGGACGGGGGTTAGGTGAA
MAZ.H12CORE.1.P.B		chr3	15425783	15425803	+	8.10909	0.000168	0.00796	GAGGGGGAGGCCGGGGGGCCG
ZN684.H12CORE.1.M.C		chr3	15425871	15425885	+	9.52727	0.000169	0.0352	ccctcccgcccgccc
KLF10.H12CORE.1.PSM.A		chr3	15425781	15425804	+	-3.59615	0.000169	0.0302	GTGAGGGGGAGGCCGGGGGGCCGA
MAZ.H12CORE.0.P.B		chr3	15425796	15425808	+	9.60606	0.000169	0.0149	GGGGGCCGAGGGG
WT1.H12CORE.1.P.B		chr3	15425869	15425889	-	7.94382	0.00017	0.0166	CCCCGGGCGGGCGGGAGGGAC
MAZ.H12CORE.1.P.B		chr3	15425755	15425775	+	8.09091	0.00017	0.00796	GGAGGGCTGGGGCTGCCCCGT
VEZF1.H12CORE.1.P.B		chr3	15416625	15416647	-	8.82394	0.00017	0.00713	TGGCGAGAGTAGAGGCCAAAGAG
ZN704.H12CORE.0.SM.B		chr3	15416474	15416489	-	8.43636	0.00017	0.0306	TGGCCAGGCAGGGATG
ZN749.H12CORE.0.P.C		chr3	15425593	15425617	-	7.2439	0.00017	0.0219	CCACACCTTCCTCACCAAACTCCCT
ZN467.H12CORE.0.P.C		chr3	15425867	15425889	-	6.41935	0.00017	0.0079	CCCCGGGCGGGCGGGAGGGACGG
KLF9.H12CORE.0.P.B		chr3	15416388	15416401	+	7.54839	0.00017	0.0418	TATGGGGTGGGGAT
ZN267.H12CORE.0.P.C		chr3	15425688	15425718	-	7.872	0.000171	0.0171	CGCCGCTGCCACCGTGAGTAAGTGGGGCTGG
PATZ1.H12CORE.1.P.C		chr3	15425687	15425696	-	9.27551	0.000171	0.0296	TGGGGCTGGG
ZN467.H12CORE.0.P.C		chr3	15425862	15425884	-	6.40323	0.000171	0.0079	GGCGGGCGGGAGGGACGGGACGC
ZN460.H12CORE.0.S.C		chr3	15416406	15416418	-	8.85455	0.000172	0.0492	GGGGTGGGGCATC
KLF12.H12CORE.0.P.C		chr3	15425865	15425882	-	6.66327	0.000172	0.0152	CGGGCGGGAGGGACGGGA
SALL1.H12CORE.0.P.C		chr3	15425864	15425879	-	9.47475	0.000172	0.0148	GCGGGAGGGACGGGAC
ZBT17.H12CORE.0.P.B		chr3	15425866	15425883	-	9.4	0.000172	0.0253	GCGGGCGGGAGGGACGGG
KLF10.H12CORE.0.P.C		chr3	15425802	15425816	+	8.2844	0.000173	0.0159	CGAGGGGGCCGGAGG
ZN281.H12CORE.0.P.B		chr3	15425610	15425625	+	-0.95082	0.000173	0.0215	AGGTGTGGACGGGGAC
WT1.H12CORE.1.P.B		chr3	15425806	15425826	+	7.89888	0.000173	0.0166	GGGGCCGGAGGCCGGGACGAG
KLF8.H12CORE.1.P.C		chr3	15425799	15425821	+	7.34545	0.000174	0.00827	GGCCGAGGGGGCCGGAGGCCGGG
SP3.H12CORE.0.P.B		chr3	15425783	15425801	+	4.81967	0.000174	0.023	GAGGGGGAGGCCGGGGGGC
SP2.H12CORE.0.P.D		chr3	15425812	15425823	+	8.25758	0.000174	0.0212	GGAGGCCGGGAC
SP4.H12CORE.0.P.C		chr3	15425812	15425826	+	9.424	0.000174	0.0244	GGAGGCCGGGACGAG
KLF16.H12CORE.1.P.B		chr3	15425795	15425817	+	7.5461	0.000174	0.00586	GGGGGGCCGAGGGGGCCGGAGGC
ZN534.H12CORE.0.P.C		chr3	15425794	15425811	-	6.63934	0.000174	0.0251	GGCCCCCTCGGCCCCCCG
SP5.H12CORE.0.P.B		chr3	15425778	15425791	+	8.61798	0.000174	0.0272	GGGGTGAGGGGGAG
KLF14.H12CORE.1.P.C		chr3	15425683	15425705	-	8.91129	0.000174	0.0117	GTGAGTAAGTGGGGCTGGGAGGA
VEZF1.H12CORE.0.P.C		chr3	15416428	15416438	+	7.37097	0.000175	0.0199	AGAGGAGAGGG
SP2.H12CORE.1.P.B		chr3	15416583	15416603	-	9.5	0.000175	0.012	CAGGCGGAAGGTGGACAAGAG
THAP1.H12CORE.0.P.B		chr3	15425766	15425788	+	9	0.000175	0.0398	GCTGCCCCGTTCGGGGTGAGGGG
KLF7.H12CORE.0.P.B		chr3	15425878	15425887	-	9.58537	0.000175	0.0338	CCGGGCGGGC
ZN519.H12CORE.0.P.C		chr3	15425701	15425720	-	3.43548	0.000175	0.0145	GTCGCCGCTGCCACCGTGAG
ZNF28.H12CORE.0.P.C		chr3	15416551	15416568	-	8.38384	0.000175	0.0223	TGGTGAGCAGGGCTGTCC
MAZ.H12CORE.0.P.B		chr3	15416427	15416439	+	9.54545	0.000176	0.0149	CAGAGGAGAGGGC
HINFP.H12CORE.0.P.B		chr3	15425864	15425883	-	6.77632	0.000176	0.0257	GCGGGCGGGAGGGACGGGAC
ZNF28.H12CORE.0.P.C		chr3	15416410	15416427	-	8.36364	0.000177	0.0223	GAGCCTTCAGGGGTGGGG
WT1.H12CORE.1.P.B		chr3	15425773	15425793	+	7.8427	0.000177	0.0166	CGTTCGGGGTGAGGGGGAGGC
KLF9.H12CORE.1.P.B		chr3	15416589	15416611	-	3.98876	0.000177	0.00565	TTGGGGGGCAGGCGGAAGGTGGA
AP2A.H12CORE.0.PSM.A		chr3	15416414	15416428	+	7.96154	0.000178	0.0489	ACCCCTGAAGGCTCA
ZN519.H12CORE.0.P.C		chr3	15425804	15425823	-	3.3871	0.000178	0.0145	GTCCCGGCCTCCGGCCCCCT
SP1.H12CORE.2.P.B		chr3	15425778	15425798	+	6.22951	0.000178	0.0192	GGGGTGAGGGGGAGGCCGGGG
SP5.H12CORE.0.P.B		chr3	15425684	15425697	-	8.5618	0.000179	0.0272	GTGGGGCTGGGAGG
KLF8.H12CORE.0.P.C		chr3	15425607	15425619	+	8	0.000179	0.021	GGAAGGTGTGGAC
MAZ.H12CORE.0.P.B		chr3	15425756	15425768	+	9.51515	0.000179	0.0149	GAGGGCTGGGGCT
ZN148.H12CORE.0.P.B		chr3	15425551	15425569	+	1.2459	0.000179	0.0166	GGGGCAGGGAGAGGACTAG
KLF17.H12CORE.1.P.C		chr3	15425788	15425798	+	9.45968	0.000179	0.0277	GGAGGCCGGGG
KLF17.H12CORE.1.P.C		chr3	15416433	15416443	+	9.45161	0.00018	0.0277	AGAGGGCGGGC
MAZ.H12CORE.1.P.B		chr3	15425855	15425875	-	7.95455	0.000182	0.00821	GAGGGACGGGACGCGGTGCAG
CTCFL.H12CORE.0.P.B		chr3	15425878	15425893	+	7.6129	0.000182	0.0491	gcccgcccgGGGCCCG
VEZF1.H12CORE.1.P.B		chr3	15425552	15425574	+	8.69718	0.000182	0.00742	GGGCAGGGAGAGGACTAGTAGAA
ZN749.H12CORE.0.P.C		chr3	15425460	15425484	+	7.07317	0.000183	0.0219	AGGCACTAACCCCAGGAAAGATAAC
KLF14.H12CORE.1.P.C		chr3	15425630	15425652	+	8.82258	0.000183	0.0117	TGGAGGACGGGGGTTAGGTGAAG
KLF16.H12CORE.1.P.B		chr3	15425771	15425793	+	7.43262	0.000184	0.00586	CCCGTTCGGGGTGAGGGGGAGGC
KLF12.H12CORE.0.P.C		chr3	15425783	15425800	+	6.4898	0.000184	0.0152	GAGGGGGAGGCCGGGGGG
ZN543.H12CORE.0.P.C		chr3	15425806	15425826	-	8.072	0.000184	0.0116	CTCGTCCCGGCCTCCGGCCCC
ZN282.H12CORE.0.P.B		chr3	15416597	15416607	-	8.77064	0.000184	0.0333	GGGGCAGGCGG
VEZF1.H12CORE.0.P.C		chr3	15425686	15425696	-	7.24194	0.000184	0.0199	TGGGGCTGGGA
ZSC22.H12CORE.0.P.C		chr3	15425370	15425386	-	7.67778	0.000185	0.0292	TGGGTGCCAGAGGAGGG
KMT2A.H12CORE.0.P.B		chr3	15425869	15425891	+	5.544	0.000185	0.00303	gtccctcccgcccgcccgGGGCC
SP5.H12CORE.1.P.B		chr3	15425616	15425640	+	7.28283	0.000185	0.0098	GGACGGGGACTAGATGGAGGACGGG
VEZF1.H12CORE.0.P.C		chr3	15425368	15425378	-	7.22581	0.000186	0.0199	AGAGGAGGGTC
ZN880.H12CORE.0.P.C		chr3	15416626	15416648	+	4.78947	0.000186	0.0343	TCTTTGGCCTCTACTCTCGCCAC
ZN281.H12CORE.0.P.B		chr3	15416596	15416611	-	-1.27869	0.000187	0.0215	TTGGGGGGCAGGCGGA
PATZ1.H12CORE.0.P.B		chr3	15425601	15425623	+	8.08943	0.000187	0.00744	TGGTGAGGAAGGTGTGGACGGGG
ZN740.H12CORE.1.S.C		chr3	15425785	15425804	+	5.06061	0.000187	0.0327	GGGGGAGGCCGGGGGGCCGA
ZN132.H12CORE.0.P.C		chr3	15425621	15425645	-	5.22764	0.000187	0.0128	TAACCCCCGTCCTCCATCTAGTCCC
SP5.H12CORE.1.P.B		chr3	15416378	15416402	+	7.26263	0.000187	0.0098	TAGTGAACACTATGGGGTGGGGATA
SP4.H12CORE.2.P.B		chr3	15425804	15425824	+	7.51376	0.000188	0.0114	AGGGGGCCGGAGGCCGGGACG
KLF11.H12CORE.0.P.B		chr3	15425787	15425801	+	6.18367	0.000188	0.0172	GGGAGGCCGGGGGGC
SP4.H12CORE.2.P.B		chr3	15425591	15425611	+	7.50459	0.000188	0.0114	AGAGGGAGTTTGGTGAGGAAG
KLF11.H12CORE.1.SM.B		chr3	15425858	15425881	-	-0.692308	0.000189	0.0239	GGGCGGGAGGGACGGGACGCGGTG
ZN460.H12CORE.0.S.C		chr3	15425859	15425871	-	8.63636	0.000189	0.0492	GACGGGACGCGGT
SP4.H12CORE.2.P.B		chr3	15425783	15425803	+	7.49541	0.000189	0.0114	GAGGGGGAGGCCGGGGGGCCG
KLF7.H12CORE.0.P.B		chr3	15425789	15425798	+	9.5122	0.000189	0.0338	GAGGCCGGGG
ZN132.H12CORE.0.P.C		chr3	15425620	15425644	-	5.19512	0.00019	0.0128	AACCCCCGTCCTCCATCTAGTCCCC
ZN468.H12CORE.0.P.C		chr3	15425551	15425563	+	5.2623	0.00019	0.0359	GGGGCAGGGAGAG
KLF16.H12CORE.1.P.B		chr3	15416422	15416444	+	7.3617	0.00019	0.00586	AGGCTCAGAGGAGAGGGCGGGCC
ZN320.H12CORE.0.P.B		chr3	15425774	15425796	+	5.66129	0.00019	0.0282	GTTCGGGGTGAGGGGGAGGCCGG
ZN273.H12CORE.0.P.C		chr3	15425872	15425894	+	6.52448	0.00019	0.0204	cctcccgcccgcccgGGGCCCGG
ZNF76.H12CORE.0.P.B		chr3	15416587	15416609	-	7.8374	0.00019	0.0324	GGGGGGCAGGCGGAAGGTGGACA
RFX3.H12CORE.2.S.B		chr3	15425777	15425796	+	6.60606	0.00019	0.0264	CGGGGTGAGGGGGAGGCCGG
ZN423.H12CORE.0.P.C		chr3	15425747	15425760	+	8.87805	0.00019	0.0424	GACAGCCAGGAGGG
ZN148.H12CORE.0.P.B		chr3	15425778	15425796	+	1.01639	0.000191	0.0166	GGGGTGAGGGGGAGGCCGG
SP4.H12CORE.2.P.B		chr3	15425856	15425876	-	7.47706	0.000191	0.0114	GGAGGGACGGGACGCGGTGCA
ZN467.H12CORE.0.P.C		chr3	15425631	15425653	+	6.14516	0.000191	0.00853	GGAGGACGGGGGTTAGGTGAAGG
SP5.H12CORE.1.P.B		chr3	15425607	15425631	+	7.21212	0.000192	0.0098	GGAAGGTGTGGACGGGGACTAGATG
ZN407.H12CORE.0.P.B		chr3	15425616	15425640	-	7.95413	0.000192	0.0326	CCCGTCCTCCATCTAGTCCCCGTCC
PRDM5.H12CORE.0.P.B		chr3	15425364	15425378	+	9.47706	0.000192	0.0478	CACCGACCCTCCTCT
ZN281.H12CORE.0.P.B		chr3	15425795	15425810	+	-1.40984	0.000193	0.0215	GGGGGGCCGAGGGGGC
ZN444.H12CORE.0.S.C		chr3	15425867	15425884	+	1.75	0.000193	0.0226	ccgtccctcccgcccgcc
ZN534.H12CORE.0.P.C		chr3	15425778	15425795	-	6.36066	0.000193	0.0253	CGGCCTCCCCCTCACCCC
ZN468.H12CORE.0.P.C		chr3	15416390	15416402	+	5.19672	0.000194	0.0359	TGGGGTGGGGATA
ZN341.H12CORE.1.P.B		chr3	15425870	15425890	-	8.59184	0.000194	0.036	GCCCCGGGCGGGCGGGAGGGA
ZNF76.H12CORE.0.P.B		chr3	15425808	15425830	+	7.78862	0.000195	0.0324	GGCCGGAGGCCGGGACGAGTGCA
VEZF1.H12CORE.1.P.B		chr3	15416584	15416606	-	8.57746	0.000195	0.00769	GGGCAGGCGGAAGGTGGACAAGA
KLF9.H12CORE.1.P.B		chr3	15425654	15425676	+	3.73034	0.000195	0.00573	ATGGGGTGCTGGTCGGAGGATGG
KLF9.H12CORE.1.P.B		chr3	15425777	15425799	+	3.73034	0.000195	0.00573	CGGGGTGAGGGGGAGGCCGGGGG
MAZ.H12CORE.1.P.B		chr3	15425627	15425647	+	7.8	0.000196	0.00855	AGATGGAGGACGGGGGTTAGG
ZN341.H12CORE.1.P.B		chr3	15425786	15425806	+	8.57143	0.000196	0.036	GGGGAGGCCGGGGGGCCGAGG
KLF16.H12CORE.1.P.B		chr3	15425784	15425806	+	7.29078	0.000196	0.00586	AGGGGGAGGCCGGGGGGCCGAGG
KLF9.H12CORE.1.P.B		chr3	15425759	15425781	+	3.70787	0.000197	0.00573	GGCTGGGGCTGCCCCGTTCGGGG
ZN566.H12CORE.0.P.C		chr3	15416591	15416615	-	5.15493	0.000197	0.0336	CTGCTTGGGGGGCAGGCGGAAGGTG
KLF10.H12CORE.1.PSM.A		chr3	15425866	15425889	-	-4.25	0.000198	0.0304	CCCCGGGCGGGCGGGAGGGACGGG
RXRA.H12CORE.3.P.B		chr3	15416461	15416481	-	8.67347	0.000198	0.0315	CAGGGATGATCAAGGTCAGAC
ZN341.H12CORE.1.P.B		chr3	15425790	15425810	+	8.55102	0.000199	0.036	AGGCCGGGGGGCCGAGGGGGC
SP2.H12CORE.0.P.D		chr3	15425795	15425806	+	7.95455	0.000199	0.0215	GGGGGGCCGAGG
ZNF76.H12CORE.0.P.B		chr3	15425862	15425884	-	7.73984	0.000199	0.0324	GGCGGGCGGGAGGGACGGGACGC
ZN684.H12CORE.1.M.C		chr3	15425777	15425791	-	9.23636	0.000199	0.037	CTCCCCCTCACCCCG
KLF1.H12CORE.0.P.B		chr3	15425757	15425769	+	8.91935	0.000199	0.0383	AGGGCTGGGGCTG
SP1.H12CORE.2.P.B		chr3	15425864	15425884	-	5.93443	0.000199	0.0192	GGCGGGCGGGAGGGACGGGAC
ZN341.H12CORE.1.P.B		chr3	15416556	15416576	-	8.54082	0.0002	0.036	GTCCCCAGTGGTGAGCAGGGC
KLF8.H12CORE.1.P.C		chr3	15425369	15425391	-	7.03636	0.0002	0.00906	CGTGGTGGGTGCCAGAGGAGGGT
KLF12.H12CORE.0.P.C		chr3	15425786	15425803	+	6.28571	0.0002	0.0152	GGGGAGGCCGGGGGGCCG
MAZ.H12CORE.0.P.B		chr3	15425631	15425643	+	9.34343	0.0002	0.0157	GGAGGACGGGGGT
Z780A.H12CORE.0.P.C		chr3	15425604	15425625	+	6.82653	0.000202	0.0306	TGAGGAAGGTGTGGACGGGGAC
KLF12.H12CORE.0.P.C		chr3	15425683	15425700	-	6.2551	0.000203	0.0152	TAAGTGGGGCTGGGAGGA
ZN148.H12CORE.0.P.B		chr3	15425662	15425680	+	0.786885	0.000203	0.0166	CTGGTCGGAGGATGGCTAA
KLF8.H12CORE.0.P.C		chr3	15416433	15416445	+	7.7191	0.000203	0.0221	AGAGGGCGGGCCT
SP1.H12CORE.2.P.B		chr3	15425782	15425802	+	5.88525	0.000203	0.0192	TGAGGGGGAGGCCGGGGGGCC
ZN283.H12CORE.0.P.C		chr3	15416461	15416483	-	7.05691	0.000203	0.0357	GGCAGGGATGATCAAGGTCAGAC
NR1H4.H12CORE.0.P.B		chr3	15425742	15425761	+	8.51351	0.000204	0.0459	GGATCGACAGCCAGGAGGGC
ZN770.H12CORE.1.P.B		chr3	15425631	15425652	+	6.40816	0.000204	0.0206	GGAGGACGGGGGTTAGGTGAAG
SP2.H12CORE.0.P.D		chr3	15425864	15425875	-	7.89394	0.000204	0.0215	GAGGGACGGGAC
ZN273.H12CORE.0.P.C		chr3	15416419	15416441	-	6.35664	0.000205	0.0204	CCGCCCTCTCCTCTGAGCCTTCA
ZN770.H12CORE.1.P.B		chr3	15425607	15425628	+	6.39796	0.000205	0.0206	GGAAGGTGTGGACGGGGACTAG
SP3.H12CORE.0.P.B		chr3	15425689	15425707	-	4.34426	0.000205	0.0246	CCGTGAGTAAGTGGGGCTG
ZN543.H12CORE.0.P.C		chr3	15425882	15425902	-	7.864	0.000205	0.0116	GCGGGATTCCGGGCCCCGGGC
ZN281.H12CORE.0.P.B		chr3	15425627	15425642	+	-1.67213	0.000205	0.0215	AGATGGAGGACGGGGG
ZN407.H12CORE.0.P.B		chr3	15425792	15425816	-	7.81651	0.000205	0.0326	CCTCCGGCCCCCTCGGCCCCCCGGC
KLF8.H12CORE.1.P.C		chr3	15425782	15425804	+	6.97273	0.000206	0.00906	TGAGGGGGAGGCCGGGGGGCCGA
ZN468.H12CORE.0.P.C		chr3	15425555	15425567	+	5.01639	0.000206	0.0359	CAGGGAGAGGACT
KLF13.H12CORE.1.P.C		chr3	15425796	15425815	+	8.50909	0.000206	0.014	GGGGGCCGAGGGGGCCGGAG
AP2A.H12CORE.0.PSM.A		chr3	15425805	15425819	-	7.53846	0.000206	0.0489	CGGCCTCCGGCCCCC
ZBT17.H12CORE.0.P.B		chr3	15425688	15425705	-	9.104	0.000207	0.0269	GTGAGTAAGTGGGGCTGG
ZN273.H12CORE.0.P.C		chr3	15425804	15425826	-	6.32867	0.000207	0.0204	CTCGTCCCGGCCTCCGGCCCCCT
RXRA.H12CORE.3.P.B		chr3	15416627	15416647	-	8.58163	0.000207	0.0315	TGGCGAGAGTAGAGGCCAAAG
ZN180.H12CORE.0.P.C		chr3	15425788	15425812	+	6.08943	0.000207	0.00755	GGAGGCCGGGGGGCCGAGGGGGCCG
ZN281.H12CORE.0.P.B		chr3	15425634	15425649	+	-1.7377	0.000208	0.0215	GGACGGGGGTTAGGTG
SP1.H12CORE.0.P.B		chr3	15425811	15425824	+	6.21311	0.000209	0.048	CGGAGGCCGGGACG
KLF17.H12CORE.1.P.C		chr3	15416410	15416420	-	9.21774	0.000209	0.0277	CAGGGGTGGGG
ZN543.H12CORE.0.P.C		chr3	15425791	15425811	-	7.824	0.000209	0.0116	GGCCCCCTCGGCCCCCCGGCC
ZN132.H12CORE.0.P.C		chr3	15425550	15425574	-	4.94309	0.000209	0.0135	TTCTACTAGTCCTCTCCCTGCCCCG
PATZ1.H12CORE.0.P.B		chr3	15425783	15425805	+	7.86179	0.000209	0.00807	GAGGGGGAGGCCGGGGGGCCGAG
ZN561.H12CORE.0.P.C		chr3	15425764	15425788	-	7.6789	0.00021	0.0379	CCCCTCACCCCGAACGGGGCAGCCC
KLF8.H12CORE.1.P.C		chr3	15416428	15416450	+	6.92727	0.00021	0.00906	AGAGGAGAGGGCGGGCCTTAGCA
KLF9.H12CORE.0.P.B		chr3	15425863	15425876	-	7.03226	0.000211	0.0418	GGAGGGACGGGACG
KLF16.H12CORE.1.P.B		chr3	15416403	15416425	-	7.14184	0.000211	0.00586	GCCTTCAGGGGTGGGGCATCCGT
SP4.H12CORE.0.P.C		chr3	15425870	15425884	-	9.128	0.000211	0.0269	GGCGGGCGGGAGGGA
ZN148.H12CORE.0.P.B		chr3	15425366	15425384	-	0.639344	0.000211	0.0166	GGTGCCAGAGGAGGGTCGG
ZSC22.H12CORE.0.P.C		chr3	15425701	15425717	+	7.37778	0.000211	0.03	CTCACGGTGGCAGCGGC
ZN180.H12CORE.0.P.C		chr3	15425777	15425801	+	6.04065	0.000212	0.00755	CGGGGTGAGGGGGAGGCCGGGGGGC
SALL1.H12CORE.0.P.C		chr3	15425871	15425886	-	9.13131	0.000212	0.0166	CGGGCGGGCGGGAGGG
AP2A.H12CORE.0.PSM.A		chr3	15425316	15425330	+	7.46154	0.000212	0.0489	GGGCCTTGGGGTCTA
ZN383.H12CORE.0.P.C		chr3	15425795	15425817	+	8.46341	0.000212	0.0173	GGGGGGCCGAGGGGGCCGGAGGC
ZN662.H12CORE.0.P.C		chr3	15416464	15416485	+	8.04225	0.000213	0.0323	TGACCTTGATCATCCCTGCCTG
KLF6.H12CORE.0.P.B		chr3	15425804	15425821	+	8.81651	0.000214	0.0177	AGGGGGCCGGAGGCCGGG
ZN749.H12CORE.1.P.C		chr3	15425468	15425476	+	9.30488	0.000214	0.0455	ACCCCAGGA
KLF16.H12CORE.1.P.B		chr3	15416591	15416613	-	7.11348	0.000214	0.00586	GCTTGGGGGGCAGGCGGAAGGTG
KLF17.H12CORE.1.P.C		chr3	15425874	15425884	-	9.18548	0.000214	0.0277	GGCGGGCGGGA
ZN282.H12CORE.0.P.B		chr3	15425780	15425790	+	8.44954	0.000214	0.0343	GGTGAGGGGGA
KLF16.H12CORE.1.P.B		chr3	15425876	15425898	-	7.10638	0.000214	0.00586	GATTCCGGGCCCCGGGCGGGCGG
KLF12.H12CORE.0.P.C		chr3	15425780	15425797	+	6.11224	0.000215	0.0152	GGTGAGGGGGAGGCCGGG
KLF12.H12CORE.0.P.C		chr3	15425856	15425873	-	6.11224	0.000215	0.0152	GGGACGGGACGCGGTGCA
KMT2A.H12CORE.0.P.B		chr3	15425801	15425823	-	5.192	0.000215	0.00344	GTCCCGGCCTCCGGCCCCCTCGG
ZN423.H12CORE.0.P.C		chr3	15416564	15416577	-	8.65854	0.000215	0.0424	TGTCCCCAGTGGTG
KLF16.H12CORE.1.P.B		chr3	15425613	15425635	+	7.09929	0.000215	0.00586	TGTGGACGGGGACTAGATGGAGG
WT1.H12CORE.1.P.B		chr3	15416422	15416442	+	7.39326	0.000216	0.019	AGGCTCAGAGGAGAGGGCGGG
RFX3.H12CORE.2.S.B		chr3	15416595	15416614	-	6.28788	0.000216	0.0274	TGCTTGGGGGGCAGGCGGAA
KLF10.H12CORE.1.PSM.A		chr3	15425537	15425560	+	-4.63462	0.000217	0.0304	TTTAGGGATTTTCCGGGGCAGGGA
PATZ1.H12CORE.1.P.C		chr3	15416434	15416443	+	8.88776	0.000217	0.0304	GAGGGCGGGC
PATZ1.H12CORE.1.P.C		chr3	15425369	15425378	-	8.88776	0.000217	0.0304	AGAGGAGGGT
ZN681.H12CORE.0.P.C		chr3	15425650	15425670	-	6.68571	0.000218	0.029	TCCGACCAGCACCCCATCCTT
KLF16.H12CORE.1.P.B		chr3	15425619	15425641	+	7.07092	0.000218	0.00586	CGGGGACTAGATGGAGGACGGGG
KLF16.H12CORE.1.P.B		chr3	15425750	15425772	+	7.07092	0.000218	0.00586	AGCCAGGAGGGCTGGGGCTGCCC
ZN263.H12CORE.1.P.B		chr3	15425558	15425578	+	6.56566	0.000219	0.0162	GGAGAGGACTAGTAGAATGTA
RXRA.H12CORE.3.P.B		chr3	15425795	15425815	+	8.46939	0.00022	0.0315	GGGGGGCCGAGGGGGCCGGAG
KLF8.H12CORE.0.P.C		chr3	15425868	15425880	-	7.53933	0.00022	0.0223	GGCGGGAGGGACG
KLF6.H12CORE.0.P.B		chr3	15425630	15425647	+	8.76147	0.00022	0.0177	TGGAGGACGGGGGTTAGG
ZN263.H12CORE.1.P.B		chr3	15425803	15425823	+	6.55556	0.00022	0.0162	GAGGGGGCCGGAGGCCGGGAC
ZN543.H12CORE.0.P.C		chr3	15425809	15425829	-	7.72	0.00022	0.0116	GCACTCGTCCCGGCCTCCGGC
ZN283.H12CORE.0.P.C		chr3	15425681	15425703	-	6.87805	0.000221	0.0357	GAGTAAGTGGGGCTGGGAGGACT
ZN468.H12CORE.0.P.C		chr3	15425867	15425879	-	4.80328	0.000221	0.0359	GCGGGAGGGACGG
KLF9.H12CORE.0.P.B		chr3	15425754	15425767	+	6.90323	0.000222	0.0418	AGGAGGGCTGGGGC
ZN180.H12CORE.0.P.C		chr3	15425856	15425880	-	5.92683	0.000223	0.00769	GGCGGGAGGGACGGGACGCGGTGCA
SP1.H12CORE.2.P.B		chr3	15425607	15425627	+	5.63934	0.000223	0.0192	GGAAGGTGTGGACGGGGACTA
ZN267.H12CORE.0.P.C		chr3	15425790	15425820	+	7.336	0.000223	0.0183	AGGCCGGGGGGCCGAGGGGGCCGGAGGCCGG
ZN341.H12CORE.1.P.B		chr3	15425741	15425761	+	8.32653	0.000223	0.036	GGGATCGACAGCCAGGAGGGC
SP5.H12CORE.0.P.B		chr3	15425549	15425562	+	8.05618	0.000223	0.0285	CCGGGGCAGGGAGA
ZN383.H12CORE.0.P.C		chr3	15425777	15425799	+	8.36585	0.000224	0.0173	CGGGGTGAGGGGGAGGCCGGGGG
VEZF1.H12CORE.1.P.B		chr3	15425590	15425612	+	8.32394	0.000224	0.00848	TAGAGGGAGTTTGGTGAGGAAGG
ZN281.H12CORE.1.SM.B		chr3	15425648	15425673	+	5.48485	0.000224	0.0125	TGAAGGATGGGGTGCTGGTCGGAGGA
KLF10.H12CORE.0.P.C		chr3	15425872	15425886	-	7.72477	0.000224	0.0194	CGGGCGGGCGGGAGG
MAZ.H12CORE.0.P.B		chr3	15425864	15425876	-	9.16162	0.000224	0.0167	GGAGGGACGGGAC
SP5.H12CORE.0.P.B		chr3	15425805	15425818	+	8.04494	0.000225	0.0285	GGGGGCCGGAGGCC
SP4.H12CORE.2.P.B		chr3	15425603	15425623	+	7.11009	0.000225	0.0117	GTGAGGAAGGTGTGGACGGGG
ZN543.H12CORE.0.P.C		chr3	15425858	15425878	+	7.68	0.000225	0.0116	CACCGcgtcccgtccctcccg
KLF7.H12CORE.0.P.B		chr3	15425756	15425765	+	9.23171	0.000225	0.0361	GAGGGCTGGG
KLF16.H12CORE.1.P.B		chr3	15425362	15425384	-	7	0.000225	0.00592	GGTGCCAGAGGAGGGTCGGTGTT
ZN704.H12CORE.0.SM.B		chr3	15416593	15416608	-	7.72727	0.000226	0.0361	GGGGGCAGGCGGAAGG
THAP1.H12CORE.0.P.B		chr3	15416420	15416442	-	8.55944	0.000226	0.0398	CCCGCCCTCTCCTCTGAGCCTTC
SP2.H12CORE.1.P.B		chr3	15416424	15416444	+	9.09677	0.000226	0.0149	GCTCAGAGGAGAGGGCGGGCC
KLF17.H12CORE.1.P.C		chr3	15425755	15425765	+	9.08065	0.000227	0.0277	GGAGGGCTGGG
VEZF1.H12CORE.1.P.B		chr3	15425366	15425388	-	8.29577	0.000228	0.00848	GGTGGGTGCCAGAGGAGGGTCGG
SALL1.H12CORE.0.P.C		chr3	15425628	15425643	+	9.0101	0.000228	0.0166	GATGGAGGACGGGGGT
SALL1.H12CORE.0.P.C		chr3	15425809	15425824	+	9	0.000229	0.0166	GCCGGAGGCCGGGACG
SP1.H12CORE.2.P.B		chr3	15425756	15425776	+	5.55738	0.00023	0.0192	GAGGGCTGGGGCTGCCCCGTT
KLF6.H12CORE.0.P.B		chr3	15425755	15425772	+	8.6789	0.00023	0.0177	GGAGGGCTGGGGCTGCCC
SP4.H12CORE.2.P.B		chr3	15425755	15425775	+	7.04587	0.000231	0.0117	GGAGGGCTGGGGCTGCCCCGT
ZBT17.H12CORE.0.P.B		chr3	15425808	15425825	+	8.92	0.000232	0.0269	GGCCGGAGGCCGGGACGA
RXRA.H12CORE.3.P.B		chr3	15425802	15425822	+	8.35714	0.000233	0.0315	CGAGGGGGCCGGAGGCCGGGA
ZN407.H12CORE.0.P.B		chr3	15425783	15425807	-	7.55046	0.000233	0.0326	CCCTCGGCCCCCCGGCCTCCCCCTC
KLF10.H12CORE.1.PSM.A		chr3	15425636	15425659	+	-4.94231	0.000233	0.0304	ACGGGGGTTAGGTGAAGGATGGGG
SP4.H12CORE.2.P.B		chr3	15425630	15425650	+	7.01835	0.000234	0.0117	TGGAGGACGGGGGTTAGGTGA
KLF8.H12CORE.0.P.C		chr3	15425778	15425790	+	7.39326	0.000234	0.0223	GGGGTGAGGGGGA
ZSC22.H12CORE.0.P.C		chr3	15425801	15425817	+	7.14444	0.000235	0.0302	CCGAGGGGGCCGGAGGC
KLF12.H12CORE.0.P.C		chr3	15425790	15425807	+	5.88776	0.000235	0.0157	AGGCCGGGGGGCCGAGGG
RXRA.H12CORE.3.P.B		chr3	15425794	15425814	+	8.33673	0.000235	0.0315	CGGGGGGCCGAGGGGGCCGGA
Z780A.H12CORE.0.P.C		chr3	15425683	15425704	-	6.47959	0.000236	0.032	TGAGTAAGTGGGGCTGGGAGGA
KLF1.H12CORE.0.P.B		chr3	15425777	15425789	+	8.58065	0.000236	0.0403	CGGGGTGAGGGGG
KLF17.H12CORE.1.P.C		chr3	15425649	15425659	+	9.01613	0.000236	0.0277	GAAGGATGGGG
WT1.H12CORE.1.P.B		chr3	15425790	15425810	+	7.17978	0.000236	0.0195	AGGCCGGGGGGCCGAGGGGGC
RFX3.H12CORE.2.S.B		chr3	15425590	15425609	+	6.04545	0.000237	0.0279	TAGAGGGAGTTTGGTGAGGA
RXRA.H12CORE.3.P.B		chr3	15425785	15425805	+	8.31633	0.000237	0.0315	GGGGGAGGCCGGGGGGCCGAG
ZN132.H12CORE.0.P.C		chr3	15425789	15425813	-	4.61789	0.000237	0.0142	CCGGCCCCCTCGGCCCCCCGGCCTC
ZN740.H12CORE.1.S.C		chr3	15425646	15425665	+	4.39394	0.000238	0.0327	GGTGAAGGATGGGGTGCTGG
SALL1.H12CORE.0.P.C		chr3	15416474	15416489	-	8.93939	0.000238	0.0166	TGGCCAGGCAGGGATG
KLF6.H12CORE.0.P.B		chr3	15416506	15416523	+	8.61468	0.000238	0.0177	CAGTGGGCGAGTCCCGGC
AP2A.H12CORE.0.PSM.A		chr3	15425790	15425804	+	7.11538	0.000238	0.0489	AGGCCGGGGGGCCGA
SP2.H12CORE.1.P.B		chr3	15425608	15425628	+	9.01613	0.000238	0.015	GAAGGTGTGGACGGGGACTAG
ZN148.H12CORE.0.P.B		chr3	15416428	15416446	+	0.180328	0.000238	0.0178	AGAGGAGAGGGCGGGCCTT
SP2.H12CORE.0.P.D		chr3	15416598	15416609	-	7.54545	0.000238	0.0215	GGGGGGCAGGCG
ZBT17.H12CORE.0.P.B		chr3	15425601	15425618	+	8.872	0.000239	0.0269	TGGTGAGGAAGGTGTGGA
SP4.H12CORE.2.P.B		chr3	15425796	15425816	+	6.97248	0.000239	0.0117	GGGGGCCGAGGGGGCCGGAGG
GLIS1.H12CORE.0.P.B		chr3	15425781	15425794	+	8.52809	0.000239	0.0494	GTGAGGGGGAGGCC
KLF8.H12CORE.1.P.C		chr3	15425650	15425672	+	6.63636	0.000239	0.01	AAGGATGGGGTGCTGGTCGGAGG
PATZ1.H12CORE.1.P.C		chr3	15425631	15425640	+	8.64286	0.000239	0.0304	GGAGGACGGG
ZN740.H12CORE.1.S.C		chr3	15425683	15425702	-	4.36364	0.00024	0.0327	AGTAAGTGGGGCTGGGAGGA
SP4.H12CORE.0.P.C		chr3	15425549	15425563	+	8.92	0.000241	0.0282	CCGGGGCAGGGAGAG
ZN132.H12CORE.0.P.C		chr3	15425866	15425890	+	4.57724	0.000241	0.0142	cccgtccctcccgcccgcccgGGGC
ZN267.H12CORE.0.P.C		chr3	15416412	15416442	+	7.168	0.000242	0.0183	CCACCCCTGAAGGCTCAGAGGAGAGGGCGGG
ZN281.H12CORE.0.P.B		chr3	15425653	15425668	+	-2.39344	0.000243	0.0233	GATGGGGTGCTGGTCG
SP2.H12CORE.0.P.D		chr3	15425865	15425876	-	7.5	0.000243	0.0215	GGAGGGACGGGA
ZN180.H12CORE.0.P.C		chr3	15425646	15425670	+	5.72358	0.000243	0.00813	GGTGAAGGATGGGGTGCTGGTCGGA
KLF15.H12CORE.1.P.C		chr3	15425384	15425403	-	5.57143	0.000243	0.0133	TGGGGCTGAACTCGTGGTGG
ZN283.H12CORE.0.P.C		chr3	15425733	15425755	-	6.66667	0.000243	0.0357	CTGGCTGTCGATCCCGGCTGCTC
KMT2A.H12CORE.0.P.B		chr3	15425755	15425777	-	4.888	0.000244	0.00382	GAACGGGGCAGCCCCAGCCCTCC
VEZF1.H12CORE.1.P.B		chr3	15425779	15425801	+	8.16197	0.000245	0.00866	GGGTGAGGGGGAGGCCGGGGGGC
SP2.H12CORE.0.P.D		chr3	15425857	15425868	-	7.4697	0.000245	0.0215	GGGACGCGGTGC
SP1.H12CORE.0.P.B		chr3	15425755	15425768	+	5.77049	0.000245	0.048	GGAGGGCTGGGGCT
ZN273.H12CORE.0.P.C		chr3	15416587	15416609	+	5.94406	0.000245	0.0208	TGTCCACCTTCCGCCTGCCCCCC
ZN770.H12CORE.1.P.B		chr3	15425859	15425880	-	5.95918	0.000246	0.0219	GGCGGGAGGGACGGGACGCGGT
KLF13.H12CORE.1.P.C		chr3	15416548	15416567	-	8.17273	0.000246	0.0152	GGTGAGCAGGGCTGTCCGGA
KLF13.H12CORE.1.P.C		chr3	15425798	15425817	+	8.17273	0.000246	0.0152	GGGCCGAGGGGGCCGGAGGC
ZN749.H12CORE.0.P.C		chr3	15425349	15425373	+	6.36585	0.000247	0.0273	AGCCCCTCAGCTAAACACCGACCCT
ZN880.H12CORE.0.P.C		chr3	15425775	15425797	-	4.05263	0.000248	0.0405	CCCGGCCTCCCCCTCACCCCGAA
KLF16.H12CORE.1.P.B		chr3	15425868	15425890	-	6.79433	0.000248	0.00637	GCCCCGGGCGGGCGGGAGGGACG
ZN467.H12CORE.0.P.C		chr3	15425600	15425622	+	5.51613	0.000248	0.0106	TTGGTGAGGAAGGTGTGGACGGG
SP2.H12CORE.1.P.B		chr3	15425602	15425622	+	8.95161	0.000248	0.015	GGTGAGGAAGGTGTGGACGGG
ZN681.H12CORE.0.P.C		chr3	15425608	15425628	-	6.37143	0.000248	0.0303	CTAGTCCCCGTCCACACCTTC
SP5.H12CORE.0.P.B		chr3	15425795	15425808	+	7.80899	0.000248	0.0291	GGGGGGCCGAGGGG
SP4.H12CORE.2.P.B		chr3	15416433	15416453	+	6.88073	0.000249	0.0117	AGAGGGCGGGCCTTAGCATTT
ZN273.H12CORE.0.P.C		chr3	15425788	15425810	-	5.90909	0.000249	0.0208	GCCCCCTCGGCCCCCCGGCCTCC
KLF9.H12CORE.1.P.B		chr3	15425787	15425809	+	3.04494	0.00025	0.00709	GGGAGGCCGGGGGGCCGAGGGGG
VEZF1.H12CORE.1.P.B		chr3	15425795	15425817	+	8.11972	0.000251	0.00866	GGGGGGCCGAGGGGGCCGGAGGC
ZN180.H12CORE.0.P.C		chr3	15416379	15416403	+	5.65041	0.000251	0.00813	AGTGAACACTATGGGGTGGGGATAA
ZN561.H12CORE.0.P.C		chr3	15416494	15416518	+	7.30275	0.000251	0.0379	TCGACCTGCTGACAGTGGGCGAGTC
KLF17.H12CORE.1.P.C		chr3	15425776	15425786	+	8.90323	0.000251	0.0277	TCGGGGTGAGG
ZN566.H12CORE.0.P.C		chr3	15425870	15425894	-	4.53521	0.000251	0.0336	CCGGGCCCCGGGCGGGCGGGAGGGA
KLF11.H12CORE.1.SM.B		chr3	15425537	15425560	+	-1.75	0.000252	0.0292	TTTAGGGATTTTCCGGGGCAGGGA
KLF15.H12CORE.1.P.C		chr3	15425371	15425390	-	5.47959	0.000252	0.0133	GTGGTGGGTGCCAGAGGAGG
ZN423.H12CORE.0.P.C		chr3	15425880	15425893	-	8.34959	0.000253	0.0424	CGGGCCCCGGGCGG
ZN561.H12CORE.0.P.C		chr3	15416506	15416530	-	7.2844	0.000253	0.0379	ATCATCTGCCGGGACTCGCCCACTG
ZN467.H12CORE.0.P.C		chr3	15425543	15425565	+	5.46774	0.000253	0.0106	GATTTTCCGGGGCAGGGAGAGGA
ZN281.H12CORE.1.SM.B		chr3	15425803	15425828	+	5.15152	0.000253	0.0136	GAGGGGGCCGGAGGCCGGGACGAGTG
ZN740.H12CORE.1.S.C		chr3	15425780	15425799	+	4.21212	0.000253	0.0327	GGTGAGGGGGAGGCCGGGGG
GLIS1.H12CORE.0.P.B		chr3	15425878	15425891	-	8.40449	0.000253	0.0494	GGCCCCGGGCGGGC
ZN770.H12CORE.1.P.B		chr3	15416587	15416608	-	5.87755	0.000254	0.0219	GGGGGCAGGCGGAAGGTGGACA
PATZ1.H12CORE.1.P.C		chr3	15425649	15425658	+	8.54082	0.000254	0.0304	GAAGGATGGG
PATZ1.H12CORE.0.P.B		chr3	15416390	15416412	+	7.46341	0.000255	0.0095	TGGGGTGGGGATAACGGATGCCC
SP4.H12CORE.2.P.B		chr3	15425855	15425875	-	6.82569	0.000255	0.0117	GAGGGACGGGACGCGGTGCAG
SP4.H12CORE.2.P.B		chr3	15425868	15425888	-	6.82569	0.000255	0.0117	CCCGGGCGGGCGGGAGGGACG
VEZF1.H12CORE.1.P.B		chr3	15425614	15425636	+	8.08451	0.000255	0.00866	GTGGACGGGGACTAGATGGAGGA
KLF11.H12CORE.0.P.B		chr3	15425794	15425808	+	5.37755	0.000257	0.0203	CGGGGGGCCGAGGGG
ZN548.H12CORE.0.P.B		chr3	15425787	15425809	+	6.87273	0.000257	0.0322	GGGAGGCCGGGGGGCCGAGGGGG
ZN281.H12CORE.0.P.B		chr3	15425401	15425416	+	-2.63934	0.000257	0.0233	CCAGAGGGGTGGTGAC
ZN283.H12CORE.0.P.C		chr3	15425602	15425624	+	6.54472	0.000257	0.0357	GGTGAGGAAGGTGTGGACGGGGA
ZN267.H12CORE.0.P.C		chr3	15416597	15416627	+	7.04	0.000258	0.0183	CCGCCTGCCCCCCAAGCAGGGTGGTGTCCTC
VEZF1.H12CORE.1.P.B		chr3	15425863	15425885	-	8.06338	0.000258	0.00866	GGGCGGGCGGGAGGGACGGGACG
RXRA.H12CORE.3.P.B		chr3	15425853	15425873	-	8.14286	0.000259	0.0315	GGGACGGGACGCGGTGCAGTG
ZN543.H12CORE.0.P.C		chr3	15425852	15425872	+	7.392	0.00026	0.012	ACACTGCACCGcgtcccgtcc
KLF8.H12CORE.1.P.C		chr3	15425356	15425378	-	6.44545	0.00026	0.0101	AGAGGAGGGTCGGTGTTTAGCTG
ZN165.H12CORE.0.P.C		chr3	15416597	15416612	+	7.54128	0.000261	0.0406	CCGCCTGCCCCCCAAG
KLF8.H12CORE.1.P.C		chr3	15425784	15425806	+	6.43636	0.000261	0.0101	AGGGGGAGGCCGGGGGGCCGAGG
GLIS1.H12CORE.0.P.B		chr3	15416603	15416616	-	8.33708	0.000262	0.0494	CCTGCTTGGGGGGC
ZN148.H12CORE.0.P.B		chr3	15425782	15425800	+	-0.180328	0.000262	0.0186	TGAGGGGGAGGCCGGGGGG
SP1.H12CORE.2.P.B		chr3	15416589	15416609	-	5.19672	0.000262	0.0205	GGGGGGCAGGCGGAAGGTGGA
KLF12.H12CORE.0.P.C		chr3	15416429	15416446	+	5.60204	0.000262	0.0168	GAGGAGAGGGCGGGCCTT
KLF14.H12CORE.1.P.C		chr3	15416584	15416606	-	8.17742	0.000262	0.016	GGGCAGGCGGAAGGTGGACAAGA
ZN543.H12CORE.0.P.C		chr3	15425857	15425877	+	7.368	0.000263	0.012	GCACCGcgtcccgtccctccc
KLF9.H12CORE.1.P.B		chr3	15425866	15425888	-	2.89888	0.000263	0.00727	CCCGGGCGGGCGGGAGGGACGGG
ZN519.H12CORE.0.P.C		chr3	15425859	15425878	+	2.25806	0.000264	0.0193	ACCGcgtcccgtccctcccg
KLF8.H12CORE.1.P.C		chr3	15425638	15425660	+	6.40909	0.000264	0.0101	GGGGGTTAGGTGAAGGATGGGGT
KMT2A.H12CORE.0.P.B		chr3	15425853	15425875	+	4.688	0.000265	0.00404	CACTGCACCGcgtcccgtccctc
ZN444.H12CORE.0.S.C		chr3	15425610	15425627	-	0.723684	0.000265	0.0285	TAGTCCCCGTCCACACCT
ZN467.H12CORE.0.P.C		chr3	15425803	15425825	+	5.35484	0.000265	0.0108	GAGGGGGCCGGAGGCCGGGACGA
SP2.H12CORE.0.P.D		chr3	15425756	15425767	+	7.27273	0.000265	0.0221	GAGGGCTGGGGC
KLF10.H12CORE.0.P.C		chr3	15425803	15425817	+	7.3578	0.000266	0.0216	GAGGGGGCCGGAGGC
ZNF28.H12CORE.0.P.C		chr3	15416395	15416412	+	7.53535	0.000266	0.0307	TGGGGATAACGGATGCCC
ZN383.H12CORE.0.P.C		chr3	15425785	15425807	+	8.04878	0.000266	0.0194	GGGGGAGGCCGGGGGGCCGAGGG
ZN543.H12CORE.0.P.C		chr3	15425885	15425905	+	7.344	0.000266	0.012	cgGGGCCCGGAATCCCGCTCT
Z780A.H12CORE.0.P.C		chr3	15425600	15425621	+	6.19388	0.000267	0.033	TTGGTGAGGAAGGTGTGGACGG
ZN267.H12CORE.0.P.C		chr3	15425682	15425712	-	6.968	0.000267	0.0183	TGCCACCGTGAGTAAGTGGGGCTGGGAGGAC
ZN749.H12CORE.0.P.C		chr3	15425637	15425661	-	6.18293	0.000267	0.0274	CACCCCATCCTTCACCTAACCCCCG
SP5.H12CORE.1.P.B		chr3	15425592	15425616	+	6.46465	0.000267	0.0132	GAGGGAGTTTGGTGAGGAAGGTGTG
SP1.H12CORE.0.P.B		chr3	15425607	15425620	+	5.52459	0.000268	0.048	GGAAGGTGTGGACG
ZN407.H12CORE.0.P.B		chr3	15425872	15425896	+	7.25688	0.000268	0.0326	cctcccgcccgcccgGGGCCCGGAA
KMT2A.H12CORE.0.P.B		chr3	15425749	15425771	-	4.656	0.000268	0.00404	GGCAGCCCCAGCCCTCCTGGCTG
KLF15.H12CORE.1.P.C		chr3	15416578	15416597	-	5.31633	0.000269	0.0134	GAAGGTGGACAAGAGATAGA
PATZ1.H12CORE.0.P.B		chr3	15425852	15425874	-	7.34959	0.000269	0.00974	AGGGACGGGACGCGGTGCAGTGT
ZN423.H12CORE.0.P.C		chr3	15425879	15425892	-	8.22764	0.000269	0.0424	GGGCCCCGGGCGGG
ZN180.H12CORE.0.P.C		chr3	15416584	15416608	-	5.47967	0.00027	0.00813	GGGGGCAGGCGGAAGGTGGACAAGA
ZN180.H12CORE.0.P.C		chr3	15425773	15425797	+	5.47967	0.00027	0.00813	CGTTCGGGGTGAGGGGGAGGCCGGG
SP1.H12CORE.0.P.B		chr3	15425756	15425769	+	5.4918	0.000271	0.048	GAGGGCTGGGGCTG
KLF9.H12CORE.0.P.B		chr3	15425403	15425416	+	6.40323	0.000271	0.0418	AGAGGGGTGGTGAC
SP2.H12CORE.1.P.B		chr3	15425773	15425793	+	8.80645	0.000272	0.0159	CGTTCGGGGTGAGGGGGAGGC
ZN467.H12CORE.0.P.C		chr3	15416584	15416606	-	5.29032	0.000272	0.0108	GGGCAGGCGGAAGGTGGACAAGA
KLF13.H12CORE.1.P.C		chr3	15416389	15416408	+	7.98182	0.000272	0.016	ATGGGGTGGGGATAACGGAT
KLF17.H12CORE.1.P.C		chr3	15425607	15425617	+	8.76613	0.000272	0.028	GGAAGGTGTGG
ZN180.H12CORE.0.P.C		chr3	15425595	15425619	+	5.45528	0.000272	0.00813	GGAGTTTGGTGAGGAAGGTGTGGAC
ZN684.H12CORE.1.M.C		chr3	15425599	15425613	-	8.67273	0.000272	0.0414	ACCTTCCTCACCAAA
ZN684.H12CORE.1.M.C		chr3	15425775	15425789	-	8.67273	0.000272	0.0414	CCCCCTCACCCCGAA
KLF16.H12CORE.1.P.B		chr3	15416384	15416406	+	6.58865	0.000273	0.00685	ACACTATGGGGTGGGGATAACGG
SP1.H12CORE.2.P.B		chr3	15425384	15425404	-	5.08197	0.000273	0.0205	CTGGGGCTGAACTCGTGGTGG
KLF15.H12CORE.1.P.C		chr3	15425855	15425874	-	5.27551	0.000273	0.0134	AGGGACGGGACGCGGTGCAG
SALL1.H12CORE.0.P.C		chr3	15425401	15425416	+	8.69697	0.000274	0.0178	CCAGAGGGGTGGTGAC
KLF14.H12CORE.1.P.C		chr3	15425653	15425675	+	8.09677	0.000274	0.016	GATGGGGTGCTGGTCGGAGGATG
ZBT17.H12CORE.0.P.B		chr3	15425779	15425796	+	8.64	0.000274	0.0288	GGGTGAGGGGGAGGCCGG
VEZF1.H12CORE.1.P.B		chr3	15425627	15425649	+	7.9507	0.000275	0.00869	AGATGGAGGACGGGGGTTAGGTG
KLF6.H12CORE.0.P.B		chr3	15425859	15425876	-	8.33945	0.000275	0.0194	GGAGGGACGGGACGCGGT
KLF10.H12CORE.1.PSM.A		chr3	15425655	15425678	+	-5.63462	0.000275	0.0328	TGGGGTGCTGGTCGGAGGATGGCT
ZN320.H12CORE.0.P.B		chr3	15425777	15425799	+	4.70968	0.000276	0.0354	CGGGGTGAGGGGGAGGCCGGGGG
KLF8.H12CORE.1.P.C		chr3	15425539	15425561	+	6.30909	0.000276	0.0103	TAGGGATTTTCCGGGGCAGGGAG
KLF11.H12CORE.0.P.B		chr3	15425804	15425818	+	5.17347	0.000277	0.0203	AGGGGGCCGGAGGCC
ZN223.H12CORE.0.P.C		chr3	15425786	15425801	+	7.35714	0.000277	0.0465	GGGGAGGCCGGGGGGC
KLF12.H12CORE.0.P.C		chr3	15425797	15425814	+	5.44898	0.000279	0.017	GGGGCCGAGGGGGCCGGA
VEZF1.H12CORE.1.P.B		chr3	15416429	15416451	+	7.92254	0.000279	0.00869	GAGGAGAGGGCGGGCCTTAGCAT
VEZF1.H12CORE.1.P.B		chr3	15425633	15425655	+	7.92254	0.000279	0.00869	AGGACGGGGGTTAGGTGAAGGAT
KLF8.H12CORE.0.P.C		chr3	15425649	15425661	+	6.98876	0.000279	0.025	GAAGGATGGGGTG
SALL1.H12CORE.0.P.C		chr3	15425610	15425625	+	8.65657	0.00028	0.0178	AGGTGTGGACGGGGAC
KLF13.H12CORE.1.P.C		chr3	15425857	15425876	-	7.91818	0.000281	0.016	GGAGGGACGGGACGCGGTGC
SP3.H12CORE.0.P.B		chr3	15416502	15416520	+	3.40984	0.000281	0.0246	CTGACAGTGGGCGAGTCCC
ZN263.H12CORE.1.P.B		chr3	15425549	15425569	+	5.9697	0.000281	0.0193	CCGGGGCAGGGAGAGGACTAG
KLF11.H12CORE.1.SM.B		chr3	15425782	15425805	+	-2.17308	0.000282	0.0298	TGAGGGGGAGGCCGGGGGGCCGAG
KLF15.H12CORE.1.P.C		chr3	15425592	15425611	+	5.19388	0.000282	0.0134	GAGGGAGTTTGGTGAGGAAG
ZN662.H12CORE.0.P.C		chr3	15425779	15425800	-	7.46479	0.000283	0.0391	CCCCCCGGCCTCCCCCTCACCC
KMT2A.H12CORE.0.P.B		chr3	15425878	15425900	-	4.52	0.000284	0.00414	GGGATTCCGGGCCCCGGGCGGGC
ZN267.H12CORE.0.P.C		chr3	15425741	15425771	+	6.84	0.000284	0.0183	GGGATCGACAGCCAGGAGGGCTGGGGCTGCC
KMT2A.H12CORE.0.P.B		chr3	15425743	15425765	-	4.504	0.000285	0.00414	CCCAGCCCTCCTGGCTGTCGATC
SP2.H12CORE.0.P.D		chr3	15425788	15425799	+	7.09091	0.000286	0.0226	GGAGGCCGGGGG
ZN543.H12CORE.0.P.C		chr3	15425871	15425891	+	7.2	0.000286	0.0124	ccctcccgcccgcccgGGGCC
ZN320.H12CORE.0.P.B		chr3	15425786	15425808	+	4.6129	0.000286	0.0354	GGGGAGGCCGGGGGGCCGAGGGG
ZN281.H12CORE.0.P.B		chr3	15425753	15425768	+	-3.11475	0.000286	0.0241	CAGGAGGGCTGGGGCT
ZN281.H12CORE.1.SM.B		chr3	15425658	15425683	+	4.80303	0.000287	0.0145	GGTGCTGGTCGGAGGATGGCTAAAGT
ZN468.H12CORE.0.P.C		chr3	15425858	15425870	-	4.01639	0.000287	0.037	ACGGGACGCGGTG
ZN519.H12CORE.0.P.C		chr3	15425757	15425776	-	2.01613	0.000287	0.0193	AACGGGGCAGCCCCAGCCCT
MAZ.H12CORE.1.P.B		chr3	15416578	15416598	-	6.97273	0.000289	0.0122	GGAAGGTGGACAAGAGATAGA
HINFP.H12CORE.0.P.B		chr3	15425786	15425805	+	5.52632	0.000289	0.0374	GGGGAGGCCGGGGGGCCGAG
ZN566.H12CORE.0.P.C		chr3	15425858	15425882	-	4.16901	0.000289	0.0336	CGGGCGGGAGGGACGGGACGCGGTG
SP3.H12CORE.0.P.B		chr3	15416384	15416402	+	3.32787	0.000289	0.0246	ACACTATGGGGTGGGGATA
SP3.H12CORE.0.P.B		chr3	15425399	15425417	+	3.32787	0.000289	0.0246	CCCCAGAGGGGTGGTGACC
ZN281.H12CORE.1.SM.B		chr3	15416592	15416617	-	4.77273	0.00029	0.0145	CCCTGCTTGGGGGGCAGGCGGAAGGT
ZN148.H12CORE.0.P.B		chr3	15416595	15416613	-	-0.57377	0.00029	0.0192	GCTTGGGGGGCAGGCGGAA
VEZF1.H12CORE.1.P.B		chr3	15425644	15425666	+	7.84507	0.000291	0.00886	TAGGTGAAGGATGGGGTGCTGGT
KLF9.H12CORE.0.P.B		chr3	15425787	15425800	+	6.22581	0.000291	0.0418	GGGAGGCCGGGGGG
ZN407.H12CORE.0.P.B		chr3	15425860	15425884	+	7.08257	0.000291	0.0326	CCGcgtcccgtccctcccgcccgcc
ZN165.H12CORE.0.P.C		chr3	15425754	15425769	-	7.30275	0.000292	0.0406	CAGCCCCAGCCCTCCT
KMT2A.H12CORE.0.P.B		chr3	15425702	15425724	-	4.448	0.000292	0.00416	GAGTGTCGCCGCTGCCACCGTGA
ZN566.H12CORE.0.P.C		chr3	15425798	15425822	+	4.14085	0.000292	0.0336	GGGCCGAGGGGGCCGGAGGCCGGGA
KLF11.H12CORE.0.P.B		chr3	15425689	15425703	-	5.03061	0.000292	0.0203	GAGTAAGTGGGGCTG
ZN341.H12CORE.1.P.B		chr3	15425807	15425827	+	7.79592	0.000292	0.0419	GGGCCGGAGGCCGGGACGAGT
KLF11.H12CORE.0.P.B		chr3	15425366	15425380	-	5.02041	0.000293	0.0203	CCAGAGGAGGGTCGG
ZN267.H12CORE.0.P.C		chr3	15425789	15425819	+	6.768	0.000294	0.0183	GAGGCCGGGGGGCCGAGGGGGCCGGAGGCCG
ZN383.H12CORE.0.P.C		chr3	15425783	15425805	+	7.86179	0.000294	0.0196	GAGGGGGAGGCCGGGGGGCCGAG
ZN467.H12CORE.0.P.C		chr3	15425605	15425627	+	5.09677	0.000294	0.0114	GAGGAAGGTGTGGACGGGGACTA
VEZF1.H12CORE.0.P.C		chr3	15425796	15425806	+	5.96774	0.000295	0.029	GGGGGCCGAGG
WT1.H12CORE.1.P.B		chr3	15425797	15425817	+	6.65169	0.000295	0.0229	GGGGCCGAGGGGGCCGGAGGC
ZN548.H12CORE.0.P.B		chr3	15425776	15425798	+	6.57273	0.000295	0.0322	TCGGGGTGAGGGGGAGGCCGGGG
GLIS1.H12CORE.0.P.B		chr3	15425870	15425883	-	8.07865	0.000295	0.0494	GCGGGCGGGAGGGA
SP5.H12CORE.1.P.B		chr3	15425619	15425643	+	6.23232	0.000295	0.0134	CGGGGACTAGATGGAGGACGGGGGT
KLF8.H12CORE.1.P.C		chr3	15425871	15425893	-	6.15455	0.000296	0.0107	CGGGCCCCGGGCGGGCGGGAGGG
CTCFL.H12CORE.0.P.B		chr3	15425765	15425780	-	6.53226	0.000296	0.0491	CCCGAACGGGGCAGCC
ZN468.H12CORE.0.P.C		chr3	15425799	15425811	+	3.91803	0.000297	0.037	GGCCGAGGGGGCC
KLF16.H12CORE.1.P.B		chr3	15425637	15425659	+	6.40426	0.000297	0.0073	CGGGGGTTAGGTGAAGGATGGGG
KLF11.H12CORE.0.P.B		chr3	15416506	15416520	+	4.9898	0.000297	0.0203	CAGTGGGCGAGTCCC
ZN519.H12CORE.0.P.C		chr3	15425807	15425826	-	1.91935	0.000297	0.0193	CTCGTCCCGGCCTCCGGCCC
ZN148.H12CORE.0.P.B		chr3	15425806	15425824	+	-0.672131	0.000297	0.0192	GGGGCCGGAGGCCGGGACG
SP1.H12CORE.2.P.B		chr3	15425631	15425651	+	4.83607	0.000299	0.0213	GGAGGACGGGGGTTAGGTGAA
SP5.H12CORE.1.P.B		chr3	15425779	15425803	+	6.20202	0.000299	0.0134	GGGTGAGGGGGAGGCCGGGGGGCCG
ZN281.H12CORE.0.P.B		chr3	15425547	15425562	+	-3.31148	0.000299	0.0241	TTCCGGGGCAGGGAGA
KLF11.H12CORE.1.SM.B		chr3	15425636	15425659	+	-2.40385	0.0003	0.0298	ACGGGGGTTAGGTGAAGGATGGGG
KLF8.H12CORE.0.P.C		chr3	15425367	15425379	-	6.80899	0.000301	0.0253	CAGAGGAGGGTCG
VEZF1.H12CORE.1.P.B		chr3	15425635	15425657	+	7.77465	0.000302	0.00899	GACGGGGGTTAGGTGAAGGATGG
SP5.H12CORE.1.P.B		chr3	15425745	15425769	+	6.18182	0.000302	0.0134	TCGACAGCCAGGAGGGCTGGGGCTG
ZN740.H12CORE.1.S.C		chr3	15425679	15425698	-	3.71212	0.000302	0.0357	AGTGGGGCTGGGAGGACTTT
KLF7.H12CORE.0.P.B		chr3	15425865	15425874	-	8.62195	0.000302	0.0383	AGGGACGGGA
KMT2A.H12CORE.0.P.B		chr3	15425874	15425896	+	4.36	0.000303	0.00423	tcccgcccgcccgGGGCCCGGAA
KLF8.H12CORE.1.P.C		chr3	15425679	15425701	-	6.1	0.000303	0.0107	GTAAGTGGGGCTGGGAGGACTTT
ZN180.H12CORE.0.P.C		chr3	15425855	15425879	-	5.20325	0.000303	0.00864	GCGGGAGGGACGGGACGCGGTGCAG
ZN468.H12CORE.0.P.C		chr3	15425632	15425644	+	3.85246	0.000303	0.037	GAGGACGGGGGTT
SP4.H12CORE.0.P.C		chr3	15425756	15425770	+	8.552	0.000303	0.0328	GAGGGCTGGGGCTGC
ZN548.H12CORE.0.P.B		chr3	15425821	15425843	+	6.50909	0.000304	0.0322	GACGAGTGCAATATTGGCAGGGG
KLF9.H12CORE.0.P.B		chr3	15425606	15425619	+	6.1129	0.000304	0.0418	AGGAAGGTGTGGAC
ZN263.H12CORE.1.P.B		chr3	15425794	15425814	+	5.77778	0.000305	0.0193	CGGGGGGCCGAGGGGGCCGGA
ZN180.H12CORE.0.P.C		chr3	15425673	15425697	-	5.18699	0.000305	0.00864	GTGGGGCTGGGAGGACTTTAGCCAT
ZN223.H12CORE.0.P.C		chr3	15425704	15425719	+	7.14286	0.000306	0.0465	ACGGTGGCAGCGGCGA
GLIS1.H12CORE.0.P.B		chr3	15425466	15425479	-	8	0.000306	0.0494	CTTTCCTGGGGTTA
GLIS1.H12CORE.0.P.B		chr3	15425798	15425811	+	8	0.000306	0.0494	GGGCCGAGGGGGCC
KLF3.H12CORE.0.PS.A		chr3	15425864	15425881	-	7.80328	0.000306	0.0469	GGGCGGGAGGGACGGGAC
PATZ1.H12CORE.1.P.C		chr3	15425788	15425797	+	8.15306	0.000307	0.0318	GGAGGCCGGG
PATZ1.H12CORE.1.P.C		chr3	15425812	15425821	+	8.15306	0.000307	0.0318	GGAGGCCGGG
ZN543.H12CORE.0.P.C		chr3	15425777	15425797	-	7.056	0.000307	0.0124	CCCGGCCTCCCCCTCACCCCG
KLF7.H12CORE.0.P.B		chr3	15425405	15425414	+	8.58537	0.000307	0.0383	AGGGGTGGTG
ZN165.H12CORE.0.P.C		chr3	15416541	15416556	-	7.19266	0.000307	0.0406	CTGTCCGGATCTTCTC
ZN548.H12CORE.0.P.B		chr3	15425777	15425799	+	6.48182	0.000308	0.0322	CGGGGTGAGGGGGAGGCCGGGGG
ZN704.H12CORE.0.SM.B		chr3	15425731	15425746	+	6.90909	0.000308	0.0444	AAGAGCAGCCGGGATC
SP5.H12CORE.0.P.B		chr3	15425863	15425876	-	7.30337	0.000308	0.0318	GGAGGGACGGGACG
KLF16.H12CORE.1.P.B		chr3	15425787	15425809	+	6.31915	0.000309	0.00743	GGGAGGCCGGGGGGCCGAGGGGG
ZN543.H12CORE.0.P.C		chr3	15425313	15425333	+	7.04	0.000309	0.0124	CTCGGGCCTTGGGGTCTATCC
KLF8.H12CORE.1.P.C		chr3	15425625	15425647	+	6.05455	0.000309	0.0107	CTAGATGGAGGACGGGGGTTAGG
ZBT17.H12CORE.0.P.B		chr3	15425775	15425792	+	8.44	0.000309	0.0301	TTCGGGGTGAGGGGGAGG
ZN383.H12CORE.0.P.C		chr3	15425364	15425386	-	7.76423	0.000309	0.0196	TGGGTGCCAGAGGAGGGTCGGTG
KMT2A.H12CORE.0.P.B		chr3	15425872	15425894	-	4.304	0.00031	0.00425	CCGGGCCCCGGGCGGGCGGGAGG
KLF12.H12CORE.0.P.C		chr3	15416590	15416607	-	5.17347	0.00031	0.0181	GGGGCAGGCGGAAGGTGG
ZN519.H12CORE.0.P.C		chr3	15425798	15425817	-	1.79032	0.00031	0.0193	GCCTCCGGCCCCCTCGGCCC
VEZF1.H12CORE.1.P.B		chr3	15416423	15416445	+	7.71831	0.000311	0.00907	GGCTCAGAGGAGAGGGCGGGCCT
KLF10.H12CORE.0.P.C		chr3	15425868	15425882	-	7.00917	0.000311	0.0239	CGGGCGGGAGGGACG
KLF14.H12CORE.1.P.C		chr3	15425778	15425800	+	7.8629	0.000311	0.017	GGGGTGAGGGGGAGGCCGGGGGG
ZN561.H12CORE.0.P.C		chr3	15425859	15425883	-	6.83486	0.000312	0.0379	GCGGGCGGGAGGGACGGGACGCGGT
ZN165.H12CORE.0.P.C		chr3	15425704	15425719	-	7.15596	0.000313	0.0406	TCGCCGCTGCCACCGT
SP3.H12CORE.0.P.B		chr3	15425366	15425384	-	3.08197	0.000314	0.0246	GGTGCCAGAGGAGGGTCGG
MAZ.H12CORE.0.P.B		chr3	15425549	15425561	+	8.61616	0.000314	0.0221	CCGGGGCAGGGAG
KLF11.H12CORE.0.P.B		chr3	15425403	15425417	+	4.83673	0.000314	0.0205	AGAGGGGTGGTGACC
KLF7.H12CORE.0.P.B		chr3	15416508	15416517	+	8.53659	0.000314	0.0383	GTGGGCGAGT
KLF8.H12CORE.0.P.C		chr3	15425795	15425807	+	6.69663	0.000315	0.0253	GGGGGGCCGAGGG
PATZ1.H12CORE.0.P.B		chr3	15425551	15425573	+	7.01626	0.000316	0.0106	GGGGCAGGGAGAGGACTAGTAGA
ZN383.H12CORE.0.P.C		chr3	15425860	15425882	-	7.72358	0.000316	0.0196	CGGGCGGGAGGGACGGGACGCGG
WT1.H12CORE.1.P.B		chr3	15425622	15425642	+	6.48315	0.000316	0.0229	GGACTAGATGGAGGACGGGGG
ZN560.H12CORE.0.P.C		chr3	15425823	15425845	+	-1.1831	0.000317	0.0454	CGAGTGCAATATTGGCAGGGGAA
SP5.H12CORE.0.P.B		chr3	15425811	15425824	+	7.23596	0.000317	0.0318	CGGAGGCCGGGACG
SALL1.H12CORE.0.P.C		chr3	15425634	15425649	+	8.44444	0.000317	0.0191	GGACGGGGGTTAGGTG
ZN880.H12CORE.0.P.C		chr3	15425779	15425801	-	3.39474	0.000317	0.0467	GCCCCCCGGCCTCCCCCTCACCC
PATZ1.H12CORE.0.P.B		chr3	15416586	15416608	-	7.00813	0.000317	0.0106	GGGGGCAGGCGGAAGGTGGACAA
KLF13.H12CORE.1.P.C		chr3	15416589	15416608	-	7.68182	0.000318	0.0174	GGGGGCAGGCGGAAGGTGGA
SP2.H12CORE.1.P.B		chr3	15425771	15425791	+	8.54839	0.000318	0.0179	CCCGTTCGGGGTGAGGGGGAG
KMT2A.H12CORE.0.P.B		chr3	15425780	15425802	-	4.232	0.000319	0.0043	GGCCCCCCGGCCTCCCCCTCACC
THAP1.H12CORE.0.P.B		chr3	15416553	15416575	+	7.95804	0.000319	0.0398	ACAGCCCTGCTCACCACTGGGGA
ZN283.H12CORE.0.P.C		chr3	15425780	15425802	+	6.05691	0.00032	0.0395	GGTGAGGGGGAGGCCGGGGGGCC
THAP1.H12CORE.0.P.B		chr3	15425789	15425811	-	7.95105	0.00032	0.0398	GGCCCCCTCGGCCCCCCGGCCTC
ZN281.H12CORE.0.P.B		chr3	15425802	15425817	+	-3.62295	0.000321	0.0245	CGAGGGGGCCGGAGGC
PATZ1.H12CORE.0.P.B		chr3	15425604	15425626	+	6.96748	0.000323	0.0106	TGAGGAAGGTGTGGACGGGGACT
ZN560.H12CORE.0.P.C		chr3	15425870	15425892	+	-1.25352	0.000324	0.0454	tccctcccgcccgcccgGGGCCC
ZN263.H12CORE.1.P.B		chr3	15425611	15425631	+	5.62626	0.000324	0.0193	GGTGTGGACGGGGACTAGATG
SP2.H12CORE.0.P.D		chr3	15425549	15425560	+	6.77273	0.000325	0.0245	CCGGGGCAGGGA
KLF14.H12CORE.1.P.C		chr3	15425629	15425651	+	7.78226	0.000325	0.017	ATGGAGGACGGGGGTTAGGTGAA
MAZ.H12CORE.1.P.B		chr3	15425812	15425832	+	6.70909	0.000326	0.0134	GGAGGCCGGGACGAGTGCAAT
ZN561.H12CORE.0.P.C		chr3	15425763	15425787	-	6.73394	0.000327	0.0379	CCCTCACCCCGAACGGGGCAGCCCC
SALL1.H12CORE.0.P.C		chr3	15425547	15425562	+	8.38384	0.000328	0.0191	TTCCGGGGCAGGGAGA
RFX3.H12CORE.2.S.B		chr3	15416423	15416442	+	5.19697	0.000328	0.0352	GGCTCAGAGGAGAGGGCGGG
PATZ1.H12CORE.0.P.B		chr3	15425778	15425800	+	6.93496	0.000328	0.0106	GGGGTGAGGGGGAGGCCGGGGGG
ZN148.H12CORE.0.P.B		chr3	15425632	15425650	+	-1.06557	0.000329	0.0203	GAGGACGGGGGTTAGGTGA
VEZF1.H12CORE.0.P.C		chr3	15425777	15425787	+	5.66129	0.000329	0.029	CGGGGTGAGGG
VEZF1.H12CORE.0.P.C		chr3	15425864	15425874	-	5.66129	0.000329	0.029	AGGGACGGGAC
KLF9.H12CORE.1.P.B		chr3	15416505	15416527	+	2.25843	0.000329	0.00887	ACAGTGGGCGAGTCCCGGCAGAT
ZN320.H12CORE.0.P.B		chr3	15425807	15425829	+	4.24194	0.00033	0.0376	GGGCCGGAGGCCGGGACGAGTGC
KLF15.H12CORE.1.P.C		chr3	15425682	15425701	-	4.79592	0.00033	0.0151	GTAAGTGGGGCTGGGAGGAC
ZN132.H12CORE.0.P.C		chr3	15425782	15425806	-	3.7561	0.00033	0.0186	CCTCGGCCCCCCGGCCTCCCCCTCA
ZN263.H12CORE.1.P.B		chr3	15425807	15425827	+	5.57576	0.000331	0.0193	GGGCCGGAGGCCGGGACGAGT
KLF8.H12CORE.1.P.C		chr3	15425551	15425573	+	5.89091	0.000332	0.011	GGGGCAGGGAGAGGACTAGTAGA
ZN561.H12CORE.0.P.C		chr3	15416424	15416448	+	6.69725	0.000333	0.0379	GCTCAGAGGAGAGGGCGGGCCTTAG
THAP1.H12CORE.0.P.B		chr3	15416493	15416515	+	7.88112	0.000333	0.0398	ATCGACCTGCTGACAGTGGGCGA
THAP1.H12CORE.0.P.B		chr3	15425614	15425636	-	7.88112	0.000333	0.0398	TCCTCCATCTAGTCCCCGTCCAC
ZN740.H12CORE.1.S.C		chr3	15416596	15416615	-	3.42424	0.000333	0.0363	CTGCTTGGGGGGCAGGCGGA
ZN662.H12CORE.0.P.C		chr3	15425640	15425661	-	7.12676	0.000334	0.0422	CACCCCATCCTTCACCTAACCC
ZN263.H12CORE.1.P.B		chr3	15425620	15425640	+	5.55556	0.000334	0.0193	GGGGACTAGATGGAGGACGGG
ZN566.H12CORE.0.P.C		chr3	15425795	15425819	+	3.78873	0.000334	0.0336	GGGGGGCCGAGGGGGCCGGAGGCCG
SP2.H12CORE.1.P.B		chr3	15425746	15425766	+	8.46774	0.000334	0.0182	CGACAGCCAGGAGGGCTGGGG
KLF3.H12CORE.0.PS.A		chr3	15425775	15425792	+	7.60656	0.000335	0.0469	TTCGGGGTGAGGGGGAGG
SP5.H12CORE.0.P.B		chr3	15425607	15425620	+	7.10112	0.000335	0.0318	GGAAGGTGTGGACG
MAZ.H12CORE.0.P.B		chr3	15416597	15416609	-	8.50505	0.000336	0.0225	GGGGGGCAGGCGG
ZBT17.H12CORE.0.P.B		chr3	15416406	15416423	-	8.288	0.000338	0.0301	CTTCAGGGGTGGGGCATC
KLF8.H12CORE.0.P.C		chr3	15425864	15425876	-	6.52809	0.000338	0.0257	GGAGGGACGGGAC
WT1.H12CORE.1.P.B		chr3	15416502	15416522	+	6.31461	0.000339	0.0229	CTGACAGTGGGCGAGTCCCGG
SALL1.H12CORE.0.P.C		chr3	15425703	15425718	+	8.32323	0.00034	0.0191	CACGGTGGCAGCGGCG
SP3.H12CORE.0.P.B		chr3	15425549	15425567	+	2.83607	0.00034	0.0246	CCGGGGCAGGGAGAGGACT
KLF8.H12CORE.1.P.C		chr3	15416508	15416530	+	5.82727	0.000341	0.011	GTGGGCGAGTCCCGGCAGATGAT
ZN684.H12CORE.1.M.C		chr3	15425603	15425617	-	8.25455	0.000341	0.0452	CCACACCTTCCTCAC
PATZ1.H12CORE.0.P.B		chr3	15416585	15416607	-	6.85366	0.000341	0.0107	GGGGCAGGCGGAAGGTGGACAAG
KLF3.H12CORE.0.PS.A		chr3	15425868	15425885	-	7.55738	0.000342	0.0469	GGGCGGGCGGGAGGGACG
KLF8.H12CORE.1.P.C		chr3	15425657	15425679	+	5.81818	0.000342	0.011	GGGTGCTGGTCGGAGGATGGCTA
ZN341.H12CORE.1.P.B		chr3	15425467	15425487	+	7.47959	0.000342	0.0428	AACCCCAGGAAAGATAACAGC
PATZ1.H12CORE.1.P.C		chr3	15416599	15416608	-	7.94898	0.000343	0.0327	GGGGGCAGGC
ZN223.H12CORE.0.P.C		chr3	15425784	15425799	+	6.88776	0.000344	0.0465	AGGGGGAGGCCGGGGG
KLF11.H12CORE.1.SM.B		chr3	15416432	15416455	+	-2.94231	0.000345	0.0317	GAGAGGGCGGGCCTTAGCATTTAA
RFX3.H12CORE.2.S.B		chr3	15425633	15425652	+	5.06061	0.000346	0.0352	AGGACGGGGGTTAGGTGAAG
CTCFL.H12CORE.0.P.B		chr3	15425798	15425813	+	6.17742	0.000346	0.0491	GGGCCGAGGGGGCCGG
ZN519.H12CORE.0.P.C		chr3	15425810	15425829	-	1.46774	0.000346	0.0204	GCACTCGTCCCGGCCTCCGG
KLF7.H12CORE.0.P.B		chr3	15425806	15425815	+	8.36585	0.000346	0.0383	GGGGCCGGAG
SP3.H12CORE.0.P.B		chr3	15425855	15425873	-	2.77049	0.000348	0.0246	GGGACGGGACGCGGTGCAG
ZN770.H12CORE.1.P.B		chr3	15425855	15425876	-	5.09184	0.000349	0.0266	GGAGGGACGGGACGCGGTGCAG
ZN566.H12CORE.0.P.C		chr3	15425802	15425826	+	3.67606	0.000349	0.0336	CGAGGGGGCCGGAGGCCGGGACGAG
ZN423.H12CORE.0.P.C		chr3	15425315	15425328	+	7.72358	0.000349	0.0424	CGGGCCTTGGGGTC
SP3.H12CORE.0.P.B		chr3	15425602	15425620	+	2.7541	0.00035	0.0246	GGTGAGGAAGGTGTGGACG
KLF14.H12CORE.1.P.C		chr3	15416587	15416609	-	7.64516	0.00035	0.017	GGGGGGCAGGCGGAAGGTGGACA
ZN468.H12CORE.0.P.C		chr3	15425757	15425769	+	3.40984	0.00035	0.0394	AGGGCTGGGGCTG
ZN423.H12CORE.0.P.C		chr3	15425397	15425410	-	7.71545	0.000351	0.0424	ACCCCTCTGGGGCT
VEZF1.H12CORE.0.P.C		chr3	15425550	15425560	+	5.53226	0.000351	0.0291	CGGGGCAGGGA
ZN684.H12CORE.1.M.C		chr3	15425679	15425693	+	8.2	0.000351	0.0452	AAAGTCCTCCCAGCC
ZN273.H12CORE.0.P.C		chr3	15425797	15425819	-	5.11189	0.000351	0.0265	CGGCCTCCGGCCCCCTCGGCCCC
ZN132.H12CORE.0.P.C		chr3	15425632	15425656	-	3.58537	0.000352	0.0191	CATCCTTCACCTAACCCCCGTCCTC
MAZ.H12CORE.1.P.B		chr3	15425861	15425881	-	6.53636	0.000353	0.0134	GGGCGGGAGGGACGGGACGCG
ZN770.H12CORE.1.P.B		chr3	15425595	15425616	+	5.06122	0.000353	0.0266	GGAGTTTGGTGAGGAAGGTGTG
ZN180.H12CORE.0.P.C		chr3	15425800	15425824	+	4.8374	0.000353	0.00975	GCCGAGGGGGCCGGAGGCCGGGACG
MAZ.H12CORE.1.P.B		chr3	15425656	15425676	+	6.52727	0.000354	0.0134	GGGGTGCTGGTCGGAGGATGG
ZN407.H12CORE.0.P.B		chr3	15425798	15425822	-	6.66055	0.000354	0.0338	TCCCGGCCTCCGGCCCCCTCGGCCC
WT1.H12CORE.1.P.B		chr3	15425783	15425803	+	6.20225	0.000355	0.0229	GAGGGGGAGGCCGGGGGGCCG
ZN749.H12CORE.0.P.C		chr3	15425633	15425657	-	5.47561	0.000356	0.0341	CCATCCTTCACCTAACCCCCGTCCT
PATZ1.H12CORE.1.P.C		chr3	15425632	15425641	+	7.82653	0.000357	0.0327	GAGGACGGGG
MAZ.H12CORE.1.P.B		chr3	15425791	15425811	+	6.50909	0.000357	0.0134	GGCCGGGGGGCCGAGGGGGCC
KLF9.H12CORE.1.P.B		chr3	15425359	15425381	-	2.02247	0.000358	0.00939	GCCAGAGGAGGGTCGGTGTTTAG
KLF14.H12CORE.1.P.C		chr3	15425590	15425612	+	7.60484	0.000358	0.017	TAGAGGGAGTTTGGTGAGGAAGG
ZSC22.H12CORE.0.P.C		chr3	15425864	15425880	-	6.16667	0.000358	0.0406	GGCGGGAGGGACGGGAC
ZN543.H12CORE.0.P.C		chr3	15425795	15425815	-	6.736	0.000358	0.0138	CTCCGGCCCCCTCGGCCCCCC
WT1.H12CORE.1.P.B		chr3	15425867	15425887	-	6.17978	0.000358	0.0229	CCGGGCGGGCGGGAGGGACGG
ZN740.H12CORE.1.S.C		chr3	15425776	15425795	+	3.21212	0.000359	0.0363	TCGGGGTGAGGGGGAGGCCG
ZN283.H12CORE.0.P.C		chr3	15425864	15425886	-	5.79675	0.000359	0.0399	CGGGCGGGCGGGAGGGACGGGAC
KLF12.H12CORE.0.P.C		chr3	15425785	15425802	+	4.78571	0.000359	0.0201	GGGGGAGGCCGGGGGGCC
ZN267.H12CORE.0.P.C		chr3	15425763	15425793	+	6.344	0.000359	0.0187	GGGGCTGCCCCGTTCGGGGTGAGGGGGAGGC
KLF13.H12CORE.1.P.C		chr3	15425404	15425423	+	7.42727	0.000361	0.019	GAGGGGTGGTGACCCCACTG
ZN407.H12CORE.0.P.B		chr3	15425774	15425798	-	6.61468	0.000362	0.0338	CCCCGGCCTCCCCCTCACCCCGAAC
SP4.H12CORE.0.P.C		chr3	15425795	15425809	+	8.264	0.000362	0.0363	GGGGGGCCGAGGGGG
SP3.H12CORE.0.P.B		chr3	15425867	15425885	-	2.63934	0.000363	0.0246	GGGCGGGCGGGAGGGACGG
MAZ.H12CORE.0.P.B		chr3	15416433	15416445	+	8.37374	0.000363	0.023	AGAGGGCGGGCCT
KLF8.H12CORE.1.P.C		chr3	15425685	15425707	-	5.67273	0.000364	0.0113	CCGTGAGTAAGTGGGGCTGGGAG
KLF17.H12CORE.1.P.C		chr3	15425404	15425414	+	8.25	0.000365	0.0352	GAGGGGTGGTG
KLF11.H12CORE.1.SM.B		chr3	15425630	15425653	+	-3.15385	0.000365	0.0317	TGGAGGACGGGGGTTAGGTGAAGG
ZN223.H12CORE.0.P.C		chr3	15425863	15425878	-	6.7551	0.000365	0.0465	CGGGAGGGACGGGACG
VEZF1.H12CORE.1.P.B		chr3	15425788	15425810	+	7.40845	0.000366	0.0105	GGAGGCCGGGGGGCCGAGGGGGC
ZN273.H12CORE.0.P.C		chr3	15425764	15425786	+	5.01399	0.000366	0.0265	GGGCTGCCCCGTTCGGGGTGAGG
KLF7.H12CORE.0.P.B		chr3	15425779	15425788	+	8.23171	0.000366	0.0383	GGGTGAGGGG
KLF14.H12CORE.1.P.C		chr3	15416388	15416410	+	7.55645	0.000367	0.017	TATGGGGTGGGGATAACGGATGC
SP5.H12CORE.0.P.B		chr3	15425788	15425801	+	6.8764	0.000367	0.0329	GGAGGCCGGGGGGC
KLF8.H12CORE.1.P.C		chr3	15425643	15425665	+	5.65455	0.000367	0.0113	TTAGGTGAAGGATGGGGTGCTGG
KLF9.H12CORE.1.P.B		chr3	15416400	15416422	-	1.94382	0.000367	0.00941	TTCAGGGGTGGGGCATCCGTTAT
ZN267.H12CORE.0.P.C		chr3	15425632	15425662	+	6.296	0.000368	0.0187	GAGGACGGGGGTTAGGTGAAGGATGGGGTGC
ZN267.H12CORE.0.P.C		chr3	15425864	15425894	-	6.296	0.000368	0.0187	CCGGGCCCCGGGCGGGCGGGAGGGACGGGAC
SP2.H12CORE.1.P.B		chr3	15416552	15416572	-	8.30645	0.000368	0.0191	CCAGTGGTGAGCAGGGCTGTC
VEZF1.H12CORE.0.P.C		chr3	15425812	15425822	+	5.3871	0.000369	0.0291	GGAGGCCGGGA
ZN566.H12CORE.0.P.C		chr3	15416535	15416559	+	3.52113	0.00037	0.0336	GTGGTGGAGAAGATCCGGACAGCCC
HINFP.H12CORE.0.P.B		chr3	15425796	15425815	+	4.86842	0.000371	0.0417	GGGGGCCGAGGGGGCCGGAG
ZN444.H12CORE.0.S.C		chr3	15425753	15425770	-	-0.434211	0.000372	0.0318	GCAGCCCCAGCCCTCCTG
ZBT17.H12CORE.0.P.B		chr3	15425634	15425651	+	8.12	0.000373	0.0301	GGACGGGGGTTAGGTGAA
ZN148.H12CORE.0.P.B		chr3	15425799	15425817	+	-1.57377	0.000374	0.0217	GGCCGAGGGGGCCGGAGGC
ZN566.H12CORE.0.P.C		chr3	15425857	15425881	-	3.49296	0.000374	0.0336	GGGCGGGAGGGACGGGACGCGGTGC
KLF8.H12CORE.0.P.C		chr3	15425554	15425566	+	6.2809	0.000374	0.026	GCAGGGAGAGGAC
KLF16.H12CORE.1.P.B		chr3	15425608	15425630	+	5.89362	0.000374	0.00883	GAAGGTGTGGACGGGGACTAGAT
ZN423.H12CORE.0.P.C		chr3	15425799	15425812	-	7.58537	0.000374	0.0424	CGGCCCCCTCGGCC
ZN444.H12CORE.0.S.C		chr3	15416425	15416442	-	-0.460526	0.000375	0.0318	CCCGCCCTCTCCTCTGAG
ZN267.H12CORE.0.P.C		chr3	15425857	15425887	-	6.256	0.000375	0.0187	CCGGGCGGGCGGGAGGGACGGGACGCGGTGC
KLF11.H12CORE.0.P.B		chr3	15425863	15425877	-	4.35714	0.000375	0.0228	GGGAGGGACGGGACG
SP3.H12CORE.0.P.B		chr3	15416554	15416572	-	2.54098	0.000375	0.0246	CCAGTGGTGAGCAGGGCTG
SP2.H12CORE.1.P.B		chr3	15425544	15425564	+	8.27419	0.000375	0.0191	ATTTTCCGGGGCAGGGAGAGG
ZN548.H12CORE.0.P.B		chr3	15425878	15425900	-	6.03636	0.000377	0.0322	GGGATTCCGGGCCCCGGGCGGGC
ZSC22.H12CORE.0.P.C		chr3	15425704	15425720	+	6.04444	0.000377	0.0406	ACGGTGGCAGCGGCGAC
ZN320.H12CORE.0.P.B		chr3	15425311	15425333	+	3.8871	0.000377	0.0399	CCCTCGGGCCTTGGGGTCTATCC
ZN444.H12CORE.0.S.C		chr3	15425552	15425569	-	-0.486842	0.000377	0.0318	CTAGTCCTCTCCCTGCCC
KLF6.H12CORE.0.P.B		chr3	15416388	15416405	+	7.7156	0.000377	0.0243	TATGGGGTGGGGATAACG
SP5.H12CORE.1.P.B		chr3	15425593	15425617	+	5.65657	0.000378	0.0158	AGGGAGTTTGGTGAGGAAGGTGTGG
ZBT17.H12CORE.0.P.B		chr3	15425784	15425801	+	8.096	0.000378	0.0301	AGGGGGAGGCCGGGGGGC
KLF12.H12CORE.0.P.C		chr3	15425857	15425874	-	4.64286	0.000379	0.0204	AGGGACGGGACGCGGTGC
KLF14.H12CORE.1.P.C		chr3	15425780	15425802	+	7.49194	0.00038	0.017	GGTGAGGGGGAGGCCGGGGGGCC
ZN341.H12CORE.1.P.B		chr3	15425872	15425892	-	7.26531	0.00038	0.0428	GGGCCCCGGGCGGGCGGGAGG
KLF6.H12CORE.0.P.B		chr3	15425781	15425798	+	7.69725	0.000381	0.0243	GTGAGGGGGAGGCCGGGG
KLF10.H12CORE.1.PSM.A		chr3	15425782	15425805	+	-7.05769	0.000381	0.042	TGAGGGGGAGGCCGGGGGGCCGAG
ZN165.H12CORE.0.P.C		chr3	15416594	15416609	+	6.72477	0.000381	0.045	CTTCCGCCTGCCCCCC
MAZ.H12CORE.0.P.B		chr3	15425795	15425807	+	8.29293	0.000381	0.023	GGGGGGCCGAGGG
KLF7.H12CORE.0.P.B		chr3	15425870	15425879	-	8.15854	0.000382	0.0383	GCGGGAGGGA
MAZ.H12CORE.1.P.B		chr3	15425604	15425624	+	6.35455	0.000383	0.0137	TGAGGAAGGTGTGGACGGGGA
KLF11.H12CORE.0.P.B		chr3	15425548	15425562	+	4.29592	0.000383	0.0228	TCCGGGGCAGGGAGA
ZN548.H12CORE.0.P.B		chr3	15425649	15425671	+	5.99091	0.000384	0.0322	GAAGGATGGGGTGCTGGTCGGAG
ZN444.H12CORE.0.S.C		chr3	15416405	15416422	+	-0.565789	0.000386	0.0318	GGATGCCCCACCCCTGAA
PATZ1.H12CORE.0.P.B		chr3	15425776	15425798	+	6.5935	0.000386	0.0118	TCGGGGTGAGGGGGAGGCCGGGG
KLF16.H12CORE.1.P.B		chr3	15425803	15425825	+	5.8156	0.000387	0.00887	GAGGGGGCCGGAGGCCGGGACGA
ZN548.H12CORE.0.P.B		chr3	15416603	15416625	-	5.97273	0.000388	0.0322	GGACACCACCCTGCTTGGGGGGC
MAZ.H12CORE.1.P.B		chr3	15425550	15425570	+	6.31818	0.000389	0.0137	CGGGGCAGGGAGAGGACTAGT
KMT2A.H12CORE.0.P.B		chr3	15425606	15425628	-	3.736	0.00039	0.00516	CTAGTCCCCGTCCACACCTTCCT
KLF14.H12CORE.1.P.C		chr3	15425543	15425565	+	7.44355	0.00039	0.017	GATTTTCCGGGGCAGGGAGAGGA
ZBT17.H12CORE.0.P.B		chr3	15425836	15425853	+	8.04	0.00039	0.0301	GGCAGGGGAAAGAACAAC
KLF13.H12CORE.1.P.C		chr3	15425782	15425801	+	7.27273	0.000391	0.0198	TGAGGGGGAGGCCGGGGGGC
ZN281.H12CORE.0.P.B		chr3	15416590	15416605	-	-4.5082	0.000391	0.0271	GGCAGGCGGAAGGTGG
MAZ.H12CORE.0.P.B		chr3	15416389	15416401	+	8.25253	0.000391	0.023	ATGGGGTGGGGAT
SP4.H12CORE.2.P.B		chr3	15416427	15416447	+	5.82569	0.000391	0.0174	CAGAGGAGAGGGCGGGCCTTA
KLF16.H12CORE.1.P.B		chr3	15425549	15425571	+	5.79433	0.000391	0.00887	CCGGGGCAGGGAGAGGACTAGTA
SP3.H12CORE.0.P.B		chr3	15425790	15425808	+	2.40984	0.000391	0.0246	AGGCCGGGGGGCCGAGGGG
SP2.H12CORE.0.P.D		chr3	15425805	15425816	+	6.31818	0.000392	0.0282	GGGGGCCGGAGG
ZN423.H12CORE.0.P.C		chr3	15425798	15425811	-	7.49593	0.000392	0.0424	GGCCCCCTCGGCCC
KLF8.H12CORE.0.P.C		chr3	15425812	15425824	+	6.1573	0.000392	0.026	GGAGGCCGGGACG
KLF8.H12CORE.0.P.C		chr3	15425872	15425884	-	6.1573	0.000392	0.026	GGCGGGCGGGAGG
KLF9.H12CORE.1.P.B		chr3	15416547	15416569	-	1.75281	0.000392	0.00966	GTGGTGAGCAGGGCTGTCCGGAT
SP5.H12CORE.1.P.B		chr3	15416407	15416431	-	5.56566	0.000393	0.0158	CTCTGAGCCTTCAGGGGTGGGGCAT
KLF14.H12CORE.1.P.C		chr3	15416432	15416454	+	7.42742	0.000393	0.017	GAGAGGGCGGGCCTTAGCATTTA
ZNF28.H12CORE.0.P.C		chr3	15425378	15425395	-	6.70707	0.000393	0.0395	AACTCGTGGTGGGTGCCA
HINFP.H12CORE.0.P.B		chr3	15425637	15425656	+	4.71053	0.000393	0.0417	CGGGGGTTAGGTGAAGGATG
PATZ1.H12CORE.0.P.B		chr3	15425650	15425672	+	6.55285	0.000393	0.0118	AAGGATGGGGTGCTGGTCGGAGG
KLF8.H12CORE.1.P.C		chr3	15416585	15416607	-	5.49091	0.000394	0.0118	GGGGCAGGCGGAAGGTGGACAAG
KLF15.H12CORE.1.P.C		chr3	15425631	15425650	+	4.33673	0.000394	0.0158	GGAGGACGGGGGTTAGGTGA
VEZF1.H12CORE.1.P.B		chr3	15416583	15416605	-	7.26761	0.000394	0.0109	GGCAGGCGGAAGGTGGACAAGAG
SP5.H12CORE.1.P.B		chr3	15425787	15425811	+	5.55556	0.000394	0.0158	GGGAGGCCGGGGGGCCGAGGGGGCC
ZN223.H12CORE.0.P.C		chr3	15416541	15416556	+	6.58163	0.000394	0.0465	GAGAAGATCCGGACAG
ZN132.H12CORE.0.P.C		chr3	15416591	15416615	+	3.27642	0.000395	0.0206	CACCTTCCGCCTGCCCCCCAAGCAG
KLF6.H12CORE.0.P.B		chr3	15425612	15425629	+	7.62385	0.000395	0.0243	GTGTGGACGGGGACTAGA
ZN740.H12CORE.1.S.C		chr3	15416406	15416425	-	2.92424	0.000395	0.0372	GCCTTCAGGGGTGGGGCATC
ZN548.H12CORE.0.P.B		chr3	15416496	15416518	-	5.92727	0.000396	0.0322	GACTCGCCCACTGTCAGCAGGTC
KLF11.H12CORE.1.SM.B		chr3	15416506	15416529	+	-3.48077	0.000397	0.0325	CAGTGGGCGAGTCCCGGCAGATGA
MAZ.H12CORE.1.P.B		chr3	15425780	15425800	+	6.27273	0.000397	0.0137	GGTGAGGGGGAGGCCGGGGGG
KLF15.H12CORE.1.P.C		chr3	15425605	15425624	+	4.30612	0.000399	0.0158	GAGGAAGGTGTGGACGGGGA
ZN281.H12CORE.0.P.B		chr3	15425785	15425800	+	-4.60656	0.000399	0.0271	GGGGGAGGCCGGGGGG
KLF9.H12CORE.0.P.B		chr3	15425803	15425816	+	5.40323	0.000399	0.0486	GAGGGGGCCGGAGG
KMT2A.H12CORE.0.P.B		chr3	15425777	15425799	-	3.672	0.0004	0.0052	CCCCCGGCCTCCCCCTCACCCCG
KLF9.H12CORE.1.P.B		chr3	15425629	15425651	+	1.69663	0.0004	0.00966	ATGGAGGACGGGGGTTAGGTGAA
ZN467.H12CORE.0.P.C		chr3	15425856	15425878	-	4.32258	0.0004	0.015	CGGGAGGGACGGGACGCGGTGCA
KLF12.H12CORE.0.P.C		chr3	15425813	15425830	+	4.5	0.0004	0.0207	GAGGCCGGGACGAGTGCA
ZSC22.H12CORE.0.P.C		chr3	15425627	15425643	+	5.9	0.0004	0.0406	AGATGGAGGACGGGGGT
SP5.H12CORE.1.P.B		chr3	15416522	15416546	+	5.51515	0.000401	0.0158	GCAGATGATAGCTGTGGTGGAGAAG
ZN383.H12CORE.0.P.C		chr3	15425803	15425825	+	7.26829	0.000401	0.0237	GAGGGGGCCGGAGGCCGGGACGA
KLF15.H12CORE.1.P.C		chr3	15425794	15425813	+	4.28571	0.000402	0.0158	CGGGGGGCCGAGGGGGCCGG
ZN148.H12CORE.0.P.B		chr3	15425863	15425881	-	-1.86885	0.000402	0.0217	GGGCGGGAGGGACGGGACG
VEZF1.H12CORE.1.P.B		chr3	15425605	15425627	+	7.21831	0.000404	0.0109	GAGGAAGGTGTGGACGGGGACTA
KLF9.H12CORE.1.P.B		chr3	15425880	15425902	-	1.66292	0.000405	0.00966	GCGGGATTCCGGGCCCCGGGCGG
VEZF1.H12CORE.1.P.B		chr3	15425798	15425820	+	7.21127	0.000406	0.0109	GGGCCGAGGGGGCCGGAGGCCGG
SP5.H12CORE.0.P.B		chr3	15416585	15416598	-	6.62921	0.000406	0.0343	GGAAGGTGGACAAG
SALL1.H12CORE.0.P.C		chr3	15425752	15425767	+	8	0.000408	0.0221	CCAGGAGGGCTGGGGC
KLF15.H12CORE.1.P.C		chr3	15416590	15416609	-	4.2449	0.000408	0.0158	GGGGGGCAGGCGGAAGGTGG
CTCFL.H12CORE.0.P.B		chr3	15425799	15425814	+	5.79032	0.000408	0.0491	GGCCGAGGGGGCCGGA
ZN519.H12CORE.0.P.C		chr3	15425866	15425885	+	0.951613	0.000411	0.0229	cccgtccctcccgcccgccc
KLF15.H12CORE.1.P.C		chr3	15425640	15425659	+	4.22449	0.000411	0.0158	GGGTTAGGTGAAGGATGGGG
KLF16.H12CORE.1.P.B		chr3	15425865	15425887	-	5.68085	0.000411	0.00904	CCGGGCGGGCGGGAGGGACGGGA
ZN281.H12CORE.0.P.B		chr3	15425784	15425799	+	-4.7541	0.000412	0.0271	AGGGGGAGGCCGGGGG
KLF8.H12CORE.0.P.C		chr3	15416507	15416519	+	6.03371	0.000413	0.0262	AGTGGGCGAGTCC
KLF13.H12CORE.1.P.C		chr3	15425811	15425830	+	7.15455	0.000414	0.0199	CGGAGGCCGGGACGAGTGCA
PATZ1.H12CORE.0.P.B		chr3	15425870	15425892	-	6.43902	0.000415	0.012	GGGCCCCGGGCGGGCGGGAGGGA
ZN548.H12CORE.0.P.B		chr3	15425786	15425808	+	5.81818	0.000415	0.0322	GGGGAGGCCGGGGGGCCGAGGGG
ZN534.H12CORE.0.P.C		chr3	15416431	15416448	-	4.22951	0.000416	0.0499	CTAAGGCCCGCCCTCTCC
KLF15.H12CORE.1.P.C		chr3	15425638	15425657	+	4.19388	0.000416	0.0158	GGGGGTTAGGTGAAGGATGG
KLF16.H12CORE.1.P.B		chr3	15425631	15425653	+	5.64539	0.000418	0.00904	GGAGGACGGGGGTTAGGTGAAGG
KLF13.H12CORE.1.P.C		chr3	15425360	15425379	-	7.12727	0.00042	0.0199	CAGAGGAGGGTCGGTGTTTA
MAZ.H12CORE.1.P.B		chr3	15425648	15425668	+	6.14545	0.00042	0.0141	TGAAGGATGGGGTGCTGGTCG
ZN681.H12CORE.0.P.C		chr3	15416589	15416609	+	5.07143	0.000421	0.0469	TCCACCTTCCGCCTGCCCCCC
ZN341.H12CORE.1.P.B		chr3	15425732	15425752	+	7.05102	0.000422	0.0428	AGAGCAGCCGGGATCGACAGC
PATZ1.H12CORE.0.P.B		chr3	15425800	15425822	+	6.39837	0.000423	0.012	GCCGAGGGGGCCGGAGGCCGGGA
ZN444.H12CORE.0.S.C		chr3	15425625	15425642	-	-0.894737	0.000424	0.033	CCCCCGTCCTCCATCTAG
KLF15.H12CORE.1.P.C		chr3	15425643	15425662	+	4.14286	0.000424	0.0158	TTAGGTGAAGGATGGGGTGC
KLF16.H12CORE.1.P.B		chr3	15425551	15425573	+	5.60993	0.000425	0.00904	GGGGCAGGGAGAGGACTAGTAGA
KLF6.H12CORE.0.P.B		chr3	15425872	15425889	-	7.47706	0.000425	0.0251	CCCCGGGCGGGCGGGAGG
KLF9.H12CORE.1.P.B		chr3	15425647	15425669	+	1.51685	0.000425	0.00993	GTGAAGGATGGGGTGCTGGTCGG
ZN148.H12CORE.0.P.B		chr3	15425750	15425768	+	-2.11475	0.000427	0.0217	AGCCAGGAGGGCTGGGGCT
SP5.H12CORE.1.P.B		chr3	15425822	15425846	+	5.35354	0.000429	0.0165	ACGAGTGCAATATTGGCAGGGGAAA
KLF16.H12CORE.1.P.B		chr3	15416581	15416603	-	5.58156	0.00043	0.00904	CAGGCGGAAGGTGGACAAGAGAT
ZN148.H12CORE.0.P.B		chr3	15425800	15425818	+	-2.14754	0.00043	0.0217	GCCGAGGGGGCCGGAGGCC
VEZF1.H12CORE.0.P.C		chr3	15425614	15425624	+	5	0.00043	0.0322	GTGGACGGGGA
ZN383.H12CORE.0.P.C		chr3	15416617	15416639	-	7.13008	0.000431	0.0242	GTAGAGGCCAAAGAGGACACCAC
MAZ.H12CORE.0.P.B		chr3	15425784	15425796	+	8.08081	0.000432	0.0238	AGGGGGAGGCCGG
SP4.H12CORE.2.P.B		chr3	15425627	15425647	+	5.58716	0.000432	0.0181	AGATGGAGGACGGGGGTTAGG
ZN132.H12CORE.0.P.C		chr3	15416587	15416611	+	3.03252	0.000432	0.0213	TGTCCACCTTCCGCCTGCCCCCCAA
KLF10.H12CORE.1.PSM.A		chr3	15425864	15425887	-	-7.61538	0.000432	0.0442	CCGGGCGGGCGGGAGGGACGGGAC
ZN548.H12CORE.0.P.B		chr3	15425602	15425624	+	5.72727	0.000433	0.0322	GGTGAGGAAGGTGTGGACGGGGA
SALL1.H12CORE.0.P.C		chr3	15416430	15416445	+	7.88889	0.000434	0.0227	AGGAGAGGGCGGGCCT
SP1.H12CORE.2.P.B		chr3	15425359	15425379	-	3.77049	0.000434	0.0295	CAGAGGAGGGTCGGTGTTTAG
WT1.H12CORE.1.P.B		chr3	15425551	15425571	+	5.69663	0.000435	0.0233	GGGGCAGGGAGAGGACTAGTA
SP4.H12CORE.2.P.B		chr3	15425811	15425831	+	5.55963	0.000437	0.0181	CGGAGGCCGGGACGAGTGCAA
WT1.H12CORE.1.P.B		chr3	15425791	15425811	+	5.68539	0.000437	0.0233	GGCCGGGGGGCCGAGGGGGCC
ZNF28.H12CORE.0.P.C		chr3	15425397	15425414	+	6.47475	0.000438	0.0395	AGCCCCAGAGGGGTGGTG
ZN548.H12CORE.0.P.B		chr3	15416588	15416610	-	5.7	0.000438	0.0322	TGGGGGGCAGGCGGAAGGTGGAC
KLF15.H12CORE.1.P.C		chr3	15416422	15416441	+	4.05102	0.000439	0.0159	AGGCTCAGAGGAGAGGGCGG
MAZ.H12CORE.0.P.B		chr3	15425876	15425888	-	8.05051	0.00044	0.0238	CCCGGGCGGGCGG
THAP1.H12CORE.0.P.B		chr3	15416602	15416624	-	7.37762	0.00044	0.0432	GACACCACCCTGCTTGGGGGGCA
ZN148.H12CORE.0.P.B		chr3	15425751	15425769	+	-2.2459	0.000441	0.0217	GCCAGGAGGGCTGGGGCTG
VEZF1.H12CORE.1.P.B		chr3	15425650	15425672	+	7.0493	0.000441	0.0115	AAGGATGGGGTGCTGGTCGGAGG
THAP1.H12CORE.0.P.B		chr3	15416554	15416576	-	7.37063	0.000442	0.0432	GTCCCCAGTGGTGAGCAGGGCTG
ZN132.H12CORE.0.P.C		chr3	15425745	15425769	-	2.96748	0.000442	0.0213	CAGCCCCAGCCCTCCTGGCTGTCGA
WT1.H12CORE.1.P.B		chr3	15425782	15425802	+	5.65169	0.000443	0.0233	TGAGGGGGAGGCCGGGGGGCC
KLF13.H12CORE.1.P.C		chr3	15425756	15425775	+	7.01818	0.000443	0.0203	GAGGGCTGGGGCTGCCCCGT
KLF11.H12CORE.1.SM.B		chr3	15425754	15425777	+	-3.92308	0.000444	0.0344	AGGAGGGCTGGGGCTGCCCCGTTC
RXRA.H12CORE.3.P.B		chr3	15425364	15425384	-	7.03061	0.000444	0.0498	GGTGCCAGAGGAGGGTCGGTG
VEZF1.H12CORE.1.P.B		chr3	15425857	15425879	-	7.03521	0.000445	0.0115	GCGGGAGGGACGGGACGCGGTGC
ZN267.H12CORE.0.P.C		chr3	15425853	15425883	-	5.888	0.000445	0.0203	GCGGGCGGGAGGGACGGGACGCGGTGCAGTG
KLF9.H12CORE.0.P.B		chr3	15416597	15416610	-	5.1129	0.000446	0.0486	TGGGGGGCAGGCGG
KLF17.H12CORE.1.P.C		chr3	15425682	15425692	-	7.89516	0.000446	0.0406	GCTGGGAGGAC
WT1.H12CORE.1.P.B		chr3	15416590	15416610	-	5.62921	0.000447	0.0233	TGGGGGGCAGGCGGAAGGTGG
WT1.H12CORE.1.P.B		chr3	15425796	15425816	+	5.62921	0.000447	0.0233	GGGGGCCGAGGGGGCCGGAGG
ZSC22.H12CORE.0.P.C		chr3	15416422	15416438	+	5.63333	0.000447	0.0423	AGGCTCAGAGGAGAGGG
ZN263.H12CORE.1.P.B		chr3	15425865	15425885	-	4.82828	0.000448	0.0248	GGGCGGGCGGGAGGGACGGGA
ZNF28.H12CORE.0.P.C		chr3	15425795	15425812	+	6.42424	0.000448	0.0395	GGGGGGCCGAGGGGGCCG
KMT2A.H12CORE.0.P.B		chr3	15425782	15425804	-	3.384	0.000448	0.00569	TCGGCCCCCCGGCCTCCCCCTCA
ZN267.H12CORE.0.P.C		chr3	15425766	15425796	+	5.872	0.000448	0.0203	GCTGCCCCGTTCGGGGTGAGGGGGAGGCCGG
ZN467.H12CORE.0.P.C		chr3	15416593	15416615	-	4.03226	0.000448	0.0164	CTGCTTGGGGGGCAGGCGGAAGG
ZN681.H12CORE.0.P.C		chr3	15416579	15416599	+	4.91429	0.000448	0.0469	CTATCTCTTGTCCACCTTCCG
SP4.H12CORE.0.P.C		chr3	15425607	15425621	+	7.912	0.000448	0.0398	GGAAGGTGTGGACGG
MAZ.H12CORE.1.P.B		chr3	15416427	15416447	+	6	0.000449	0.0144	CAGAGGAGAGGGCGGGCCTTA
SP4.H12CORE.2.P.B		chr3	15416507	15416527	+	5.48624	0.00045	0.0181	AGTGGGCGAGTCCCGGCAGAT
KLF9.H12CORE.0.P.B		chr3	15425690	15425703	-	5.08065	0.000451	0.0486	GAGTAAGTGGGGCT
KLF7.H12CORE.0.P.B		chr3	15416599	15416608	-	7.79268	0.000452	0.0402	GGGGGCAGGC
KLF16.H12CORE.1.P.B		chr3	15425797	15425819	+	5.46809	0.000452	0.00926	GGGGCCGAGGGGGCCGGAGGCCG
MAZ.H12CORE.1.P.B		chr3	15425789	15425809	+	5.98182	0.000452	0.0144	GAGGCCGGGGGGCCGAGGGGG
ZN543.H12CORE.0.P.C		chr3	15425783	15425803	-	6.248	0.000453	0.0169	CGGCCCCCCGGCCTCCCCCTC
VEZF1.H12CORE.0.P.C		chr3	15425782	15425792	+	4.85484	0.000453	0.0323	TGAGGGGGAGG
ZN281.H12CORE.1.SM.B		chr3	15416404	15416429	-	3.4697	0.000453	0.0219	CTGAGCCTTCAGGGGTGGGGCATCCG
ZN662.H12CORE.0.P.C		chr3	15416515	15416536	-	6.47887	0.000454	0.0484	ACAGCTATCATCTGCCGGGACT
ZN273.H12CORE.0.P.C		chr3	15425356	15425378	+	4.5035	0.000454	0.0301	CAGCTAAACACCGACCCTCCTCT
KLF11.H12CORE.0.P.B		chr3	15416431	15416445	+	3.82653	0.000454	0.0259	GGAGAGGGCGGGCCT
ZN180.H12CORE.0.P.C		chr3	15425859	15425883	-	4.22764	0.000454	0.0122	GCGGGCGGGAGGGACGGGACGCGGT
KLF9.H12CORE.1.P.B		chr3	15425789	15425811	+	1.32584	0.000454	0.0104	GAGGCCGGGGGGCCGAGGGGGCC
ZN148.H12CORE.0.P.B		chr3	15425625	15425643	+	-2.37705	0.000455	0.0217	CTAGATGGAGGACGGGGGT
KLF12.H12CORE.0.P.C		chr3	15425556	15425573	+	4.15306	0.000456	0.0227	AGGGAGAGGACTAGTAGA
ZN132.H12CORE.0.P.C		chr3	15425854	15425878	+	2.88618	0.000456	0.0213	ACTGCACCGcgtcccgtccctcccg
ZNF28.H12CORE.0.P.C		chr3	15425869	15425886	-	6.38384	0.000456	0.0395	CGGGCGGGCGGGAGGGAC
KLF16.H12CORE.1.P.B		chr3	15425649	15425671	+	5.44681	0.000456	0.00926	GAAGGATGGGGTGCTGGTCGGAG
KMT2A.H12CORE.0.P.B		chr3	15425793	15425815	+	3.336	0.000457	0.00569	CCGGGGGGCCGAGGGGGCCGGAG
ZN383.H12CORE.0.P.C		chr3	15425796	15425818	+	7.00813	0.000459	0.0244	GGGGGCCGAGGGGGCCGGAGGCC
KLF8.H12CORE.0.P.C		chr3	15416612	15416624	+	5.76404	0.000459	0.0279	GCAGGGTGGTGTC
SP4.H12CORE.2.P.B		chr3	15425618	15425638	+	5.44037	0.000459	0.0181	ACGGGGACTAGATGGAGGACG
VEZF1.H12CORE.1.P.B		chr3	15425626	15425648	+	6.97183	0.000459	0.0116	TAGATGGAGGACGGGGGTTAGGT
KMT2A.H12CORE.0.P.B		chr3	15425811	15425833	-	3.32	0.000459	0.00569	TATTGCACTCGTCCCGGCCTCCG
KLF8.H12CORE.1.P.C		chr3	15425620	15425642	+	5.12727	0.00046	0.0133	GGGGACTAGATGGAGGACGGGGG
KLF14.H12CORE.1.P.C		chr3	15425775	15425797	+	7.12903	0.00046	0.0177	TTCGGGGTGAGGGGGAGGCCGGG
ZN467.H12CORE.0.P.C		chr3	15425552	15425574	+	3.96774	0.00046	0.0164	GGGCAGGGAGAGGACTAGTAGAA
SP3.H12CORE.0.P.B		chr3	15425361	15425379	-	1.90164	0.000461	0.0277	CAGAGGAGGGTCGGTGTTT
ZN684.H12CORE.1.M.C		chr3	15425653	15425667	-	7.67273	0.000461	0.0488	GACCAGCACCCCATC
MAZ.H12CORE.1.P.B		chr3	15425863	15425883	-	5.93636	0.000462	0.0144	GCGGGCGGGAGGGACGGGACG
CTCFL.H12CORE.0.P.B		chr3	15416410	15416425	-	5.5	0.000462	0.0491	GCCTTCAGGGGTGGGG
KLF6.H12CORE.0.P.B		chr3	15425786	15425803	+	7.30275	0.000463	0.0262	GGGGAGGCCGGGGGGCCG
SALL1.H12CORE.0.P.C		chr3	15425830	15425845	+	7.76768	0.000464	0.0233	AATATTGGCAGGGGAA
PATZ1.H12CORE.1.P.C		chr3	15416428	15416437	+	7.28571	0.000464	0.0382	AGAGGAGAGG
ZN519.H12CORE.0.P.C		chr3	15425760	15425779	+	0.580645	0.000464	0.0244	GCTGGGGCTGCCCCGTTCGG
RFX3.H12CORE.2.S.B		chr3	15425779	15425798	+	4.25758	0.000464	0.0443	GGGTGAGGGGGAGGCCGGGG
KLF14.H12CORE.1.P.C		chr3	15425655	15425677	+	7.10484	0.000465	0.0177	TGGGGTGCTGGTCGGAGGATGGC
WT1.H12CORE.1.P.B		chr3	15425545	15425565	+	5.52809	0.000465	0.0234	TTTTCCGGGGCAGGGAGAGGA
ZN684.H12CORE.1.M.C		chr3	15416596	15416610	+	7.65455	0.000466	0.0488	TCCGCCTGCCCCCCA
ZN263.H12CORE.1.P.B		chr3	15425632	15425652	+	4.72727	0.000466	0.0248	GAGGACGGGGGTTAGGTGAAG
KLF8.H12CORE.1.P.C		chr3	15425870	15425892	-	5.09091	0.000467	0.0133	GGGCCCCGGGCGGGCGGGAGGGA
KLF10.H12CORE.0.P.C		chr3	15425864	15425878	-	6.08257	0.000467	0.0319	CGGGAGGGACGGGAC
ZN180.H12CORE.0.P.C		chr3	15425656	15425680	+	4.15447	0.000468	0.0123	GGGGTGCTGGTCGGAGGATGGCTAA
KLF13.H12CORE.1.P.C		chr3	15425790	15425809	+	6.90909	0.000468	0.0208	AGGCCGGGGGGCCGAGGGGG
CTCFL.H12CORE.0.P.B		chr3	15416619	15416634	-	5.46774	0.000468	0.0491	GGCCAAAGAGGACACC
[truncated: 2,065 more rows]
