# Supplementary material for: Super-Enhancer Drives THBS3 Expression to Regulate the Proliferation and Differentiation of Bovine Muscle Stem Cells
Source: Animals (Basel). 2025 Sep 6;15(17):2615. doi: 10.3390/ani15172615 (PMC12427415; doi:10.3390/ani15172615)
Supplement: Supplementary file 1 [file animals-15-02615-s001.zip › E15_E16-motifs/fimo.xml]

<?xml version="1.0" encoding="UTF-8" standalone="no"?>
<!-- Begin document body -->
<fimo version="5.5.5" release="Thu Sep 14 08:48:04 2023 +1000">
  xmlns:xsi="http://www.w3.org/2001/XMLSchema-instance"
  xsi:schemaLocation=  xmlns:fimo="http://noble.gs.washington.edu/schema/fimo"
>
<command-line>fimo -oc E15_E16_fimo_out --qv-thresh --thresh 0.05 /data/home/fyq/meme_db/motif_databases/HOCOMOCO/H12CORE_meme_format.meme E15_E16.fa</command-line>
<settings>
<setting name="output directory">E15_E16_fimo_out</setting>
<setting name="MEME file name">/data/home/fyq/meme_db/motif_databases/HOCOMOCO/H12CORE_meme_format.meme</setting>
<setting name="sequence file name">E15_E16.fa</setting>
<setting name="background file name">--nrdb--</setting>
<setting name="allow clobber">true</setting>
<setting name="compute q-values">true</setting>
<setting name="parse genomic coord.">true</setting>
<setting name="text only">false</setting>
<setting name="scan both strands">true</setting>
<setting name="output threshold">0.05</setting>
<setting name="threshold type">q-value</setting>
<setting name="max stored scores">100000</setting>
<setting name="pseudocount">0.1</setting>
<setting name="verbosity">2</setting>
</settings>
<sequence-data num-sequences="2" num-residues="908" />
<alphabet name="DNA" like="dna">
<letter id="A" symbol="A" complement="T" name="Adenine" colour="CC0000"/>
<letter id="C" symbol="C" complement="G" name="Cytosine" colour="0000CC"/>
<letter id="G" symbol="G" complement="C" name="Guanine" colour="FFB300"/>
<letter id="T" symbol="T" aliases="U" complement="A" name="Thymine" colour="008000"/>
<letter id="N" symbol="N" aliases="X." equals="ACGT" name="Any base"/>
<letter id="V" symbol="V" equals="ACG" name="Not T"/>
<letter id="H" symbol="H" equals="ACT" name="Not G"/>
<letter id="D" symbol="D" equals="AGT" name="Not C"/>
<letter id="B" symbol="B" equals="CGT" name="Not A"/>
<letter id="M" symbol="M" equals="AC" name="Amino"/>
<letter id="R" symbol="R" equals="AG" name="Purine"/>
<letter id="W" symbol="W" equals="AT" name="Weak"/>
<letter id="S" symbol="S" equals="CG" name="Strong"/>
<letter id="Y" symbol="Y" equals="CT" name="Pyrimidine"/>
<letter id="K" symbol="K" equals="GT" name="Keto"/>
</alphabet>
<motif name="AHR.H12CORE.0.P.B" alt="" width="10" best-possible-match="GCTTGCGTGC"/>
<motif name="AHRR.H12CORE.0.P.C" alt="" width="11" best-possible-match="TTGCGTGCCAG"/>
<motif name="ALX1.H12CORE.0.SM.B" alt="" width="20" best-possible-match="CGCTAATTAGATTAATTGGG"/>
<motif name="ALX3.H12CORE.0.SM.B" alt="" width="12" best-possible-match="ACGCTAATTAGG"/>
<motif name="ALX3.H12CORE.1.S.B" alt="" width="20" best-possible-match="CCGCTAATTAAATTAACGGC"/>
<motif name="ALX4.H12CORE.0.S.B" alt="" width="20" best-possible-match="GGCTAATTAGATTAGTTCCC"/>
<motif name="ALX4.H12CORE.1.SM.B" alt="" width="13" best-possible-match="ACGCTAATTAGGT"/>
<motif name="ANDR.H12CORE.0.P.B" alt="" width="17" best-possible-match="AGAACAGACTGTTCCTT"/>
<motif name="ANDR.H12CORE.1.S.C" alt="" width="8" best-possible-match="GTGTTCCT"/>
<motif name="ANDR.H12CORE.2.P.B" alt="" width="19" best-possible-match="TGTTCTTTTTTGTTTGCTT"/>
<motif name="AP2A.H12CORE.0.PSM.A" alt="" width="15" best-possible-match="TTGCCTGAGGGCATG"/>
<motif name="AP2B.H12CORE.0.SM.B" alt="" width="18" best-possible-match="ATAGCCTGAGGGCATTTT"/>
<motif name="AP2C.H12CORE.0.PSM.A" alt="" width="15" best-possible-match="AAATCGCCTGAGGCC"/>
<motif name="AP2E.H12CORE.0.SM.B" alt="" width="16" best-possible-match="ATTGCCTCAGGGCATA"/>
<motif name="ARGFX.H12CORE.0.SM.B" alt="" width="15" best-possible-match="CACTAATTAGATTAA"/>
<motif name="ARI1A.H12CORE.0.P.C" alt="" width="11" best-possible-match="TTTTATTGGCT"/>
<motif name="ARNT.H12CORE.0.P.B" alt="" width="9" best-possible-match="GTACGTGCC"/>
<motif name="ARNT.H12CORE.1.P.B" alt="" width="19" best-possible-match="GTACGTGCCTGGGGGCACG"/>
<motif name="ARNT2.H12CORE.0.P.B" alt="" width="13" best-possible-match="ACGTGCCTGGCAT"/>
<motif name="ARNT2.H12CORE.1.P.B" alt="" width="11" best-possible-match="GGGACGTGCCC"/>
<motif name="ARNT2.H12CORE.2.S.C" alt="" width="12" best-possible-match="CGCACGTGACCC"/>
<motif name="ARX.H12CORE.0.S.B" alt="" width="18" best-possible-match="ATTAATCTAATTAGTTAA"/>
<motif name="ARX.H12CORE.1.SM.B" alt="" width="12" best-possible-match="CCTAATTAGCGT"/>
<motif name="ASCL1.H12CORE.0.PSM.A" alt="" width="11" best-possible-match="GACAGCTGCTC"/>
<motif name="ASCL2.H12CORE.0.PSM.A" alt="" width="9" best-possible-match="CCAGCTGCT"/>
<motif name="ATF1.H12CORE.0.P.B" alt="" width="10" best-possible-match="GGTGACGTCA"/>
<motif name="ATF1.H12CORE.1.P.B" alt="" width="19" best-possible-match="GCGCGCACTGATGACGTCA"/>
<motif name="ATF2.H12CORE.0.PSM.A" alt="" width="11" best-possible-match="GATGACGTCAT"/>
<motif name="ATF2.H12CORE.1.P.B" alt="" width="11" best-possible-match="GATGATGTCAT"/>
<motif name="ATF3.H12CORE.0.P.B" alt="" width="10" best-possible-match="GGATGACTCA"/>
<motif name="ATF3.H12CORE.1.P.B" alt="" width="10" best-possible-match="GGTGACGTAA"/>
<motif name="ATF3.H12CORE.2.P.B" alt="" width="12" best-possible-match="GATGACGCAATC"/>
<motif name="ATF3.H12CORE.3.SM.B" alt="" width="15" best-possible-match="GATGATGACGTCATC"/>
<motif name="ATF4.H12CORE.0.P.B" alt="" width="13" best-possible-match="GGATGATGCAATC"/>
<motif name="ATF4.H12CORE.1.S.B" alt="" width="12" best-possible-match="GATGACGCAATA"/>
<motif name="ATF4.H12CORE.2.SM.B" alt="" width="17" best-possible-match="TAGGATGACGTCATCCT"/>
<motif name="ATF6A.H12CORE.0.SM.B" alt="" width="15" best-possible-match="ATGATGACGTCATCT"/>
<motif name="ATF6B.H12CORE.0.SM.B" alt="" width="14" best-possible-match="GTGATGACGTGGCA"/>
<motif name="ATF7.H12CORE.0.PSM.A" alt="" width="11" best-possible-match="GATGACGTCAT"/>
<motif name="ATOH1.H12CORE.0.P.B" alt="" width="10" best-possible-match="AGCAGCTGGC"/>
<motif name="ATOH1.H12CORE.1.SM.B" alt="" width="14" best-possible-match="CGCGACATATGTTC"/>
<motif name="ATOH8.H12CORE.0.P.C" alt="" width="11" best-possible-match="GAAACAGCTGG"/>
<motif name="BACH1.H12CORE.0.P.B" alt="" width="12" best-possible-match="TGCTGAGTCATG"/>
<motif name="BACH2.H12CORE.0.P.B" alt="" width="11" best-possible-match="GCTGAGTCATC"/>
<motif name="BACH2.H12CORE.1.SM.B" alt="" width="17" best-possible-match="GCATGAGTCATGGTTTG"/>
<motif name="BARH1.H12CORE.0.SM.B" alt="" width="12" best-possible-match="GCGCTAATTGGT"/>
<motif name="BARH1.H12CORE.1.S.B" alt="" width="18" best-possible-match="CGCTAATCGGTCCTAAAT"/>
<motif name="BARH2.H12CORE.0.SM.B" alt="" width="12" best-possible-match="GACCAATTAGCG"/>
<motif name="BARH2.H12CORE.1.S.B" alt="" width="20" best-possible-match="CCCTTAAAGGACCAATTAGC"/>
<motif name="BARH2.H12CORE.2.S.C" alt="" width="14" best-possible-match="TAACCGTTTAGCGC"/>
<motif name="BARX1.H12CORE.0.P.C" alt="" width="11" best-possible-match="TCTAATGGTTT"/>
<motif name="BARX1.H12CORE.1.S.B" alt="" width="16" best-possible-match="GCGTTAATTGCTTAAT"/>
<motif name="BARX2.H12CORE.0.SM.B" alt="" width="13" best-possible-match="AAAATCATTAACG"/>
<motif name="BATF.H12CORE.0.P.B" alt="" width="19" best-possible-match="AGTTTCGATATGACTCAGC"/>
<motif name="BATF.H12CORE.1.P.B" alt="" width="11" best-possible-match="TATGACTCATA"/>
<motif name="BATF3.H12CORE.0.P.B" alt="" width="18" best-possible-match="AGTCTCGATATGACTCAG"/>
<motif name="BATF3.H12CORE.1.P.B" alt="" width="16" best-possible-match="AAATATGACTCATATC"/>
<motif name="BATF3.H12CORE.2.SM.B" alt="" width="14" best-possible-match="ATGATGACGTCATC"/>
<motif name="BCL6.H12CORE.0.PSM.A" alt="" width="16" best-possible-match="ATGCTTTCGAGGAATT"/>
<motif name="BCL6B.H12CORE.0.PSM.A" alt="" width="15" best-possible-match="TGCTTTCTAGGAATT"/>
<motif name="BHA15.H12CORE.0.P.B" alt="" width="12" best-possible-match="GCAACAGCTGGC"/>
<motif name="BHA15.H12CORE.1.SM.B" alt="" width="14" best-possible-match="GGGACCATATGGAA"/>
<motif name="BHE22.H12CORE.0.SM.B" alt="" width="11" best-possible-match="GCCATATGGTT"/>
<motif name="BHE23.H12CORE.0.SM.B" alt="" width="11" best-possible-match="GGCATATGGTG"/>
<motif name="BHE40.H12CORE.0.PSM.A" alt="" width="10" best-possible-match="GGCACGTGAG"/>
<motif name="BHE40.H12CORE.1.S.C" alt="" width="22" best-possible-match="GGCACGTGAGGGGCACGTGACC"/>
<motif name="BHE41.H12CORE.0.PSM.A" alt="" width="12" best-possible-match="AGGTCACGTGCG"/>
<motif name="BMAL1.H12CORE.0.PSM.A" alt="" width="8" best-possible-match="CACGTGAC"/>
<motif name="BSH.H12CORE.0.SM.B" alt="" width="12" best-possible-match="ACCAATTAACGC"/>
<motif name="CDX1.H12CORE.0.M.B" alt="" width="11" best-possible-match="GTTTTACGACG"/>
<motif name="CDX1.H12CORE.1.S.B" alt="" width="13" best-possible-match="GGTTTATGGCCCT"/>
<motif name="CDX2.H12CORE.0.PS.A" alt="" width="13" best-possible-match="GTTTTATGGCCTT"/>
<motif name="CDX2.H12CORE.1.M.C" alt="" width="10" best-possible-match="GTTTACGATG"/>
<motif name="CDX4.H12CORE.0.S.C" alt="" width="14" best-possible-match="AGTTTTATGACCCC"/>
<motif name="CDX4.H12CORE.1.M.C" alt="" width="13" best-possible-match="GTTTTACGACCCC"/>
<motif name="CEBPA.H12CORE.0.P.B" alt="" width="12" best-possible-match="GGTTGCGCAATA"/>
<motif name="CEBPB.H12CORE.0.P.B" alt="" width="11" best-possible-match="GGTTGCGCAAT"/>
<motif name="CEBPB.H12CORE.1.SM.B" alt="" width="13" best-possible-match="CATTGCGCAACCC"/>
<motif name="CEBPD.H12CORE.0.P.B" alt="" width="11" best-possible-match="GATTGCACAAT"/>
<motif name="CEBPD.H12CORE.1.SM.B" alt="" width="13" best-possible-match="GTATTGCGTAATT"/>
<motif name="CEBPE.H12CORE.0.P.B" alt="" width="11" best-possible-match="GGTTGTGCAAT"/>
<motif name="CEBPE.H12CORE.1.SM.B" alt="" width="13" best-possible-match="CGTTGCGCAATCC"/>
<motif name="CEBPG.H12CORE.0.P.B" alt="" width="12" best-possible-match="TATTGCGTAATA"/>
<motif name="CEBPG.H12CORE.1.SM.B" alt="" width="12" best-possible-match="TATTGCGTAATA"/>
<motif name="CEBPG.H12CORE.2.P.B" alt="" width="12" best-possible-match="TATTGCATCATC"/>
<motif name="CENPB.H12CORE.0.S.B" alt="" width="18" best-possible-match="TTTCCCGCATCCTACGAA"/>
<motif name="CLOCK.H12CORE.0.M.C" alt="" width="11" best-possible-match="AACACATGTTT"/>
<motif name="CLOCK.H12CORE.1.PS.A" alt="" width="12" best-possible-match="TGACACGTGTTT"/>
<motif name="COE1.H12CORE.0.P.B" alt="" width="14" best-possible-match="AGTCCCCTGGGACT"/>
<motif name="COE2.H12CORE.0.P.B" alt="" width="14" best-possible-match="AATTCCCCAGGGAC"/>
<motif name="COE3.H12CORE.0.P.B" alt="" width="13" best-possible-match="ATTCCCCAGGGAC"/>
<motif name="COT1.H12CORE.0.PSM.A" alt="" width="10" best-possible-match="AGAGGTCAAG"/>
<motif name="COT1.H12CORE.1.PSM.A" alt="" width="16" best-possible-match="GGGGTCAAAGGTCAAG"/>
<motif name="COT2.H12CORE.0.P.B" alt="" width="14" best-possible-match="GGGGTCAGAGGTCA"/>
<motif name="COT2.H12CORE.1.P.B" alt="" width="12" best-possible-match="CAGAGGTCAGGG"/>
<motif name="CPEB1.H12CORE.0.S.B" alt="" width="8" best-possible-match="TTTTTATT"/>
<motif name="CPEB1.H12CORE.1.S.B" alt="" width="18" best-possible-match="GGTTTTTATTTTTTTTTT"/>
<motif name="CR3L1.H12CORE.0.PSM.A" alt="" width="14" best-possible-match="TGGCCACGTGGCAT"/>
<motif name="CR3L2.H12CORE.0.PS.A" alt="" width="11" best-possible-match="CTCACGTGGCA"/>
<motif name="CR3L4.H12CORE.0.M.C" alt="" width="13" best-possible-match="GGTGACGTGGCAG"/>
<motif name="CR3L4.H12CORE.1.S.C" alt="" width="11" best-possible-match="GTCACGTGGCA"/>
<motif name="CREB1.H12CORE.0.PSM.A" alt="" width="11" best-possible-match="CATGACGTAAC"/>
<motif name="CREB3.H12CORE.0.SM.B" alt="" width="14" best-possible-match="GTGGTGACGTGGCA"/>
<motif name="CREB5.H12CORE.0.P.B" alt="" width="11" best-possible-match="AATGATGTCAT"/>
<motif name="CREB5.H12CORE.1.SM.B" alt="" width="12" best-possible-match="TGATGACGTCAT"/>
<motif name="CREM.H12CORE.0.PSM.A" alt="" width="10" best-possible-match="CGTGACGTAA"/>
<motif name="CREM.H12CORE.1.P.C" alt="" width="18" best-possible-match="TGCTGGGAAATGAAGTCA"/>
<motif name="CRX.H12CORE.0.PSM.A" alt="" width="12" best-possible-match="GGGGATTAGGGG"/>
<motif name="CTCF.H12CORE.0.P.B" alt="" width="20" best-possible-match="TGGCCACTAGGGGGCGCTAT"/>
<motif name="CTCFL.H12CORE.0.P.B" alt="" width="16" best-possible-match="GCCGCCAGGGGGCGCC"/>
<motif name="CUX1.H12CORE.0.PM.A" alt="" width="13" best-possible-match="TTATTGATCATTT"/>
<motif name="CUX1.H12CORE.1.S.B" alt="" width="14" best-possible-match="ATTATCGATTAGCT"/>
<motif name="CUX1.H12CORE.2.P.C" alt="" width="19" best-possible-match="AGATGGAGTTACTCTGGTT"/>
<motif name="CUX2.H12CORE.0.P.C" alt="" width="10" best-possible-match="TTATTGATTT"/>
<motif name="CUX2.H12CORE.1.SM.B" alt="" width="13" best-possible-match="ATTATCGATTATC"/>
<motif name="CUX2.H12CORE.2.S.C" alt="" width="13" best-possible-match="TAATTGATCAGTT"/>
<motif name="DBP.H12CORE.0.SM.B" alt="" width="14" best-possible-match="CTGTTACGTAATCG"/>
<motif name="DDIT3.H12CORE.0.P.B" alt="" width="11" best-possible-match="ATGATGCAATC"/>
<motif name="DLX1.H12CORE.0.S.B" alt="" width="17" best-possible-match="GGTAATTACCCAAATTT"/>
<motif name="DLX1.H12CORE.1.PSM.A" alt="" width="11" best-possible-match="AGATAATTAGT"/>
<motif name="DLX2.H12CORE.0.PSM.A" alt="" width="13" best-possible-match="AGGCTAATTACCC"/>
<motif name="DLX2.H12CORE.1.S.B" alt="" width="20" best-possible-match="GGGGTAATTACCTAAATTTT"/>
<motif name="DLX3.H12CORE.0.SM.B" alt="" width="13" best-possible-match="CGCTAATTACGCT"/>
<motif name="DLX3.H12CORE.1.S.B" alt="" width="18" best-possible-match="AAATTTAACTAATTACCC"/>
<motif name="DLX4.H12CORE.0.SM.B" alt="" width="13" best-possible-match="CGCTAATTACCCT"/>
<motif name="DLX4.H12CORE.1.S.C" alt="" width="18" best-possible-match="AAATTTAGGTAATTACGG"/>
<motif name="DLX5.H12CORE.0.PSM.A" alt="" width="13" best-possible-match="CGCTAATTACGCT"/>
<motif name="DLX6.H12CORE.0.SM.B" alt="" width="13" best-possible-match="GCGCTAATTACGC"/>
<motif name="DMBX1.H12CORE.0.SM.B" alt="" width="9" best-possible-match="CGGATTAAC"/>
<motif name="DMRT1.H12CORE.0.PS.A" alt="" width="16" best-possible-match="ATTGCTACATTGTATC"/>
<motif name="DMRT1.H12CORE.1.M.C" alt="" width="13" best-possible-match="CATCGCTACATTG"/>
<motif name="DMRT3.H12CORE.0.S.C" alt="" width="16" best-possible-match="AAAATGTATCAATTTT"/>
<motif name="DMRTA.H12CORE.0.SM.B" alt="" width="16" best-possible-match="AAAATGTAACAATTTG"/>
<motif name="DMRTB.H12CORE.0.P.C" alt="" width="16" best-possible-match="TGATACAATGTAGCAA"/>
<motif name="DMRTD.H12CORE.0.SM.B" alt="" width="14" best-possible-match="AAAATTGATACATT"/>
<motif name="DMTA2.H12CORE.0.SM.B" alt="" width="16" best-possible-match="GACAATGTAACAATTT"/>
<motif name="DPF1.H12CORE.0.SM.B" alt="" width="14" best-possible-match="TGGCACCTATAGAA"/>
<motif name="DPRX.H12CORE.0.SM.B" alt="" width="12" best-possible-match="GCGGATTAACCC"/>
<motif name="DRGX.H12CORE.0.S.B" alt="" width="20" best-possible-match="GGCTAATTTAATTAGCGGGG"/>
<motif name="DRGX.H12CORE.1.SM.B" alt="" width="15" best-possible-match="TTAATCTAATTAGCG"/>
<motif name="DUX4.H12CORE.0.P.B" alt="" width="12" best-possible-match="ATGATTAGGTTA"/>
<motif name="DUXA.H12CORE.0.SM.B" alt="" width="14" best-possible-match="CTGATTAAATTAAG"/>
<motif name="E2F1.H12CORE.0.P.B" alt="" width="13" best-possible-match="GAGGGCGGGAAAA"/>
<motif name="E2F1.H12CORE.1.S.B" alt="" width="14" best-possible-match="ATTTTGGCGCCAAA"/>
<motif name="E2F2.H12CORE.0.S.B" alt="" width="16" best-possible-match="CGAATTGGCGCGCGCG"/>
<motif name="E2F3.H12CORE.0.P.B" alt="" width="11" best-possible-match="AGGGCGGGAAA"/>
<motif name="E2F3.H12CORE.1.SM.B" alt="" width="15" best-possible-match="AATGGCGCCAAAAAT"/>
<motif name="E2F4.H12CORE.0.P.B" alt="" width="15" best-possible-match="GGCGGGAAATTTGAA"/>
<motif name="E2F4.H12CORE.1.P.B" alt="" width="13" best-possible-match="GAGGGCGGGAAAA"/>
<motif name="E2F4.H12CORE.2.S.B" alt="" width="16" best-possible-match="AGTTTTGGCGCCATTT"/>
<motif name="E2F6.H12CORE.0.P.B" alt="" width="11" best-possible-match="AGGGCGGGAAA"/>
<motif name="E2F7.H12CORE.0.S.C" alt="" width="16" best-possible-match="ATTTTGGCGGGAAATT"/>
<motif name="E2F7.H12CORE.1.P.B" alt="" width="12" best-possible-match="TTGGCGGGAAAA"/>
<motif name="E2F8.H12CORE.0.P.C" alt="" width="11" best-possible-match="TGGCGGGAAAA"/>
<motif name="E2F8.H12CORE.1.SM.B" alt="" width="13" best-possible-match="TTGGCGGGAAATT"/>
<motif name="E4F1.H12CORE.0.P.B" alt="" width="13" best-possible-match="AAGCCGGAAAGGG"/>
<motif name="EGR1.H12CORE.0.PS.A" alt="" width="16" best-possible-match="AGTGCGTGGGCGTAAA"/>
<motif name="EGR2.H12CORE.0.PSM.A" alt="" width="14" best-possible-match="GTGCGTGGGCGTTT"/>
<motif name="EGR3.H12CORE.0.PSM.A" alt="" width="13" best-possible-match="TGCGTGGGCGTGG"/>
<motif name="EGR4.H12CORE.0.S.B" alt="" width="10" best-possible-match="GTGGGCGTAT"/>
<motif name="EHF.H12CORE.0.P.B" alt="" width="15" best-possible-match="GAACCAGGAAGTGGG"/>
<motif name="ELF1.H12CORE.0.PSM.A" alt="" width="13" best-possible-match="AACCCGGAAGTGG"/>
<motif name="ELF2.H12CORE.0.PS.A" alt="" width="12" best-possible-match="ACCCGGAAGTGG"/>
<motif name="ELF2.H12CORE.1.M.B" alt="" width="13" best-possible-match="AAACAGGAAGTAA"/>
<motif name="ELF3.H12CORE.0.S.B" alt="" width="13" best-possible-match="AACCCGGAAGTAA"/>
<motif name="ELF3.H12CORE.1.PM.A" alt="" width="13" best-possible-match="AACCAGGAAGTAA"/>
<motif name="ELF4.H12CORE.0.PS.A" alt="" width="11" best-possible-match="ACCCGGAAGTG"/>
<motif name="ELF4.H12CORE.1.M.B" alt="" width="15" best-possible-match="GGAAACAGGAAGTAA"/>
<motif name="ELF5.H12CORE.0.PSM.A" alt="" width="16" best-possible-match="AGGAAGGAGGAAGTAA"/>
<motif name="ELF5.H12CORE.1.S.B" alt="" width="14" best-possible-match="GAACCCGGAAGTAC"/>
<motif name="ELK1.H12CORE.0.PSM.A" alt="" width="11" best-possible-match="AACCGGAAGTG"/>
<motif name="ELK3.H12CORE.0.PSM.A" alt="" width="11" best-possible-match="AACCGGAAGTG"/>
<motif name="ELK4.H12CORE.0.PSM.A" alt="" width="10" best-possible-match="ACCGGAAGTG"/>
<motif name="EMX1.H12CORE.0.SM.B" alt="" width="13" best-possible-match="GCGTAATTAGCGA"/>
<motif name="EMX2.H12CORE.0.S.B" alt="" width="13" best-possible-match="GGGTAATTAGCGA"/>
<motif name="EOMES.H12CORE.0.PSM.A" alt="" width="11" best-possible-match="AAGGTGTGAAA"/>
<motif name="EPAS1.H12CORE.0.P.B" alt="" width="11" best-possible-match="GGGTACGTGCC"/>
<motif name="ERF.H12CORE.0.PS.A" alt="" width="11" best-possible-match="AACAGGAAGTG"/>
<motif name="ERG.H12CORE.0.P.B" alt="" width="12" best-possible-match="ACCGGAAGTGGC"/>
<motif name="ERG.H12CORE.1.SM.B" alt="" width="12" best-possible-match="AACCGGAAGTGC"/>
<motif name="ERR1.H12CORE.0.PSM.A" alt="" width="11" best-possible-match="GTCAAGGTCAT"/>
<motif name="ERR2.H12CORE.0.PSM.A" alt="" width="12" best-possible-match="TTCAAGGTCATG"/>
<motif name="ERR3.H12CORE.0.PSM.A" alt="" width="11" best-possible-match="CTCAAGGTCAC"/>
<motif name="ESR1.H12CORE.0.P.B" alt="" width="15" best-possible-match="AGGTCACCGTGACCT"/>
<motif name="ESR1.H12CORE.1.P.B" alt="" width="9" best-possible-match="GGTGACCTG"/>
<motif name="ESR2.H12CORE.0.P.B" alt="" width="15" best-possible-match="AGGTCACCCTGACCT"/>
<motif name="ESR2.H12CORE.1.P.B" alt="" width="7" best-possible-match="AGGTCAC"/>
<motif name="ESX1.H12CORE.0.SM.B" alt="" width="11" best-possible-match="CGTAATTAGCG"/>
<motif name="ESX1.H12CORE.1.S.B" alt="" width="17" best-possible-match="TTATTAACTAATTAGCG"/>
<motif name="ETS1.H12CORE.0.S.B" alt="" width="12" best-possible-match="AACCGGAAGTGC"/>
<motif name="ETS1.H12CORE.1.P.B" alt="" width="13" best-possible-match="CGACAGGAAGTGG"/>
<motif name="ETS2.H12CORE.0.S.C" alt="" width="19" best-possible-match="GACCGGAAGTGCTTCCGGT"/>
<motif name="ETS2.H12CORE.1.P.B" alt="" width="12" best-possible-match="GACCGGAAGTGG"/>
<motif name="ETV1.H12CORE.0.PSM.A" alt="" width="11" best-possible-match="GACCGGAAGTA"/>
<motif name="ETV1.H12CORE.1.PM.A" alt="" width="13" best-possible-match="AGGCAGGAAGTGG"/>
<motif name="ETV2.H12CORE.0.S.B" alt="" width="11" best-possible-match="ACCGGAAATGG"/>
<motif name="ETV2.H12CORE.1.PM.A" alt="" width="13" best-possible-match="GAACAGGAAGTGG"/>
<motif name="ETV3.H12CORE.0.SM.B" alt="" width="12" best-possible-match="AACCGGAAGTGC"/>
<motif name="ETV4.H12CORE.0.P.B" alt="" width="10" best-possible-match="ACAGGAAGTG"/>
<motif name="ETV4.H12CORE.1.SM.B" alt="" width="13" best-possible-match="AGACCGGAAGTAA"/>
<motif name="ETV5.H12CORE.0.PS.A" alt="" width="11" best-possible-match="GACCGGAAGTG"/>
<motif name="ETV5.H12CORE.1.PM.A" alt="" width="13" best-possible-match="GGACCGGAAGTGG"/>
<motif name="ETV6.H12CORE.0.PS.A" alt="" width="10" best-possible-match="GCCGGAAGTG"/>
<motif name="ETV6.H12CORE.1.P.B" alt="" width="12" best-possible-match="AAGAGGAAGTGG"/>
<motif name="ETV7.H12CORE.0.SM.B" alt="" width="19" best-possible-match="TTCCCGGAAGTACTTCCGG"/>
<motif name="ETV7.H12CORE.1.P.C" alt="" width="7" best-possible-match="CAGGAAG"/>
<motif name="EVX1.H12CORE.0.SM.B" alt="" width="12" best-possible-match="CCGCTAATTACC"/>
<motif name="EVX2.H12CORE.0.SM.B" alt="" width="13" best-possible-match="GCACTAATTACCC"/>
<motif name="EVX2.H12CORE.1.S.B" alt="" width="17" best-possible-match="ATAATCACTAATTAGCG"/>
<motif name="FER3L.H12CORE.0.SM.B" alt="" width="16" best-possible-match="GGGTAACAGCTGTTGC"/>
<motif name="FEV.H12CORE.0.S.B" alt="" width="11" best-possible-match="AACCGGAAGTG"/>
<motif name="FEZF1.H12CORE.0.P.B" alt="" width="12" best-possible-match="GCTGCTCTTTTC"/>
<motif name="FIGLA.H12CORE.0.SM.B" alt="" width="11" best-possible-match="AAACACCTGTT"/>
<motif name="FLI1.H12CORE.0.PSM.A" alt="" width="12" best-possible-match="ACCGGAAGTGGC"/>
<motif name="FLI1.H12CORE.1.P.B" alt="" width="18" best-possible-match="GGGCAGGAAGTGGGGGGG"/>
<motif name="FOS.H12CORE.0.P.B" alt="" width="11" best-possible-match="GTGAGTCACCA"/>
<motif name="FOS.H12CORE.1.S.C" alt="" width="10" best-possible-match="CGCGTCATCA"/>
<motif name="FOS.H12CORE.2.S.C" alt="" width="14" best-possible-match="GATGACGTCATCAC"/>
<motif name="FOSB.H12CORE.0.P.B" alt="" width="9" best-possible-match="ATGAGTCAT"/>
<motif name="FOSB.H12CORE.1.M.C" alt="" width="11" best-possible-match="GACGTCATCAC"/>
<motif name="FOSB.H12CORE.2.M.C" alt="" width="16" best-possible-match="TGATGACGTCATCACC"/>
<motif name="FOSL1.H12CORE.0.P.B" alt="" width="11" best-possible-match="ATGAGTCATCC"/>
<motif name="FOSL2.H12CORE.0.P.B" alt="" width="12" best-possible-match="GGATGAGTCATC"/>
<motif name="FOXA1.H12CORE.0.P.B" alt="" width="11" best-possible-match="TGTTTACTTAG"/>
<motif name="FOXA1.H12CORE.1.S.C" alt="" width="16" best-possible-match="GTTTGTTTACTTAAGG"/>
<motif name="FOXA2.H12CORE.0.PSM.A" alt="" width="12" best-possible-match="TGTTTACATAGG"/>
<motif name="FOXA2.H12CORE.1.SM.B" alt="" width="16" best-possible-match="TGTCAATATTTACTCT"/>
<motif name="FOXA3.H12CORE.0.PS.A" alt="" width="12" best-possible-match="CATGTTTACTTA"/>
<motif name="FOXA3.H12CORE.1.M.C" alt="" width="19" best-possible-match="TGCAAATATTTACTTAACG"/>
<motif name="FOXB1.H12CORE.0.SM.B" alt="" width="19" best-possible-match="TGTAAATATTTACATAAGG"/>
<motif name="FOXC1.H12CORE.0.S.B" alt="" width="19" best-possible-match="TGTCAATATTTACATAAGG"/>
<motif name="FOXC1.H12CORE.1.S.C" alt="" width="14" best-possible-match="TCATTGTTTACTTA"/>
<motif name="FOXC2.H12CORE.0.SM.B" alt="" width="17" best-possible-match="TGTTTGTTTACTTAATT"/>
<motif name="FOXD2.H12CORE.0.S.B" alt="" width="20" best-possible-match="GGGTAAATATTTACTTAACC"/>
<motif name="FOXD2.H12CORE.1.SM.B" alt="" width="15" best-possible-match="TTGTTATTGTAAGGG"/>
<motif name="FOXD3.H12CORE.0.P.C" alt="" width="14" best-possible-match="GTTGTTTACTTAGG"/>
<motif name="FOXD3.H12CORE.1.S.B" alt="" width="20" best-possible-match="AAGTAAATATTTACTTAAGG"/>
<motif name="FOXE1.H12CORE.0.SM.B" alt="" width="16" best-possible-match="ATTGTTTTTTTAGGGG"/>
<motif name="FOXE1.H12CORE.1.S.C" alt="" width="11" best-possible-match="TTGTTGTTTTT"/>
<motif name="FOXF1.H12CORE.0.P.C" alt="" width="12" best-possible-match="TCCTGTTTATAT"/>
<motif name="FOXG1.H12CORE.0.PSM.A" alt="" width="15" best-possible-match="CTGTGTTTACACACA"/>
<motif name="FOXH1.H12CORE.0.P.B" alt="" width="9" best-possible-match="TGTGGATTG"/>
<motif name="FOXI1.H12CORE.0.SM.B" alt="" width="18" best-possible-match="TCTTTGTTTACATTAAAC"/>
<motif name="FOXJ2.H12CORE.0.PSM.A" alt="" width="14" best-possible-match="GTTGTTGTTTACAA"/>
<motif name="FOXJ2.H12CORE.1.SM.B" alt="" width="17" best-possible-match="TTTTGTTTACAACAAAA"/>
<motif name="FOXJ2.H12CORE.2.S.B" alt="" width="20" best-possible-match="CCTTTGTTTTTGTTTACTTT"/>
<motif name="FOXJ3.H12CORE.0.SM.B" alt="" width="12" best-possible-match="TTTGTTTACGTT"/>
<motif name="FOXK1.H12CORE.0.PS.A" alt="" width="10" best-possible-match="TGTTTACATT"/>
<motif name="FOXK2.H12CORE.0.P.B" alt="" width="11" best-possible-match="CTTGTTTACAT"/>
<motif name="FOXL1.H12CORE.0.S.B" alt="" width="20" best-possible-match="GGTTGTTTGTTTATTTTTCC"/>
<motif name="FOXL2.H12CORE.0.PSM.A" alt="" width="10" best-possible-match="TGTTTACATT"/>
<motif name="FOXM1.H12CORE.0.P.B" alt="" width="12" best-possible-match="TGTTTACTTTGG"/>
<motif name="FOXO1.H12CORE.0.PS.A" alt="" width="9" best-possible-match="CTGTTTACA"/>
<motif name="FOXO3.H12CORE.0.PS.A" alt="" width="9" best-possible-match="CTTGTTTAC"/>
<motif name="FOXO4.H12CORE.0.SM.B" alt="" width="11" best-possible-match="GTTGTTTACGT"/>
<motif name="FOXO6.H12CORE.0.S.B" alt="" width="12" best-possible-match="TCTTGTTTACGT"/>
<motif name="FOXP1.H12CORE.0.PS.A" alt="" width="9" best-possible-match="GTGTTTACT"/>
<motif name="FOXP2.H12CORE.0.P.B" alt="" width="8" best-possible-match="CTGTTTAC"/>
<motif name="FOXP3.H12CORE.0.P.B" alt="" width="10" best-possible-match="TTTTGTTTAC"/>
<motif name="FOXR2.H12CORE.0.M.C" alt="" width="17" best-possible-match="ATATTTATGTATATATA"/>
<motif name="GABPA.H12CORE.0.PSM.A" alt="" width="12" best-possible-match="AACCGGAAGTGG"/>
<motif name="GATA1.H12CORE.0.P.B" alt="" width="18" best-possible-match="TGGGGGGGGCAGATAAGG"/>
<motif name="GATA1.H12CORE.1.PSM.A" alt="" width="10" best-possible-match="GCAGATAAGG"/>
<motif name="GATA2.H12CORE.0.PSM.A" alt="" width="10" best-possible-match="GCAGATAAGA"/>
<motif name="GATA2.H12CORE.1.P.B" alt="" width="18" best-possible-match="TGGGGGGGGGAGATAAGG"/>
<motif name="GATA3.H12CORE.0.PS.A" alt="" width="9" best-possible-match="CAGATAAGA"/>
<motif name="GATA3.H12CORE.1.SM.B" alt="" width="11" best-possible-match="TCAGATAAGAT"/>
<motif name="GATA4.H12CORE.0.PSM.A" alt="" width="9" best-possible-match="CAGATAAGA"/>
<motif name="GATA5.H12CORE.0.SM.B" alt="" width="10" best-possible-match="GAGATAAGAA"/>
<motif name="GATA6.H12CORE.0.PSM.A" alt="" width="12" best-possible-match="GCACAGATAAGA"/>
<motif name="GBX1.H12CORE.0.S.B" alt="" width="12" best-possible-match="GCGCTAATTGGT"/>
<motif name="GBX1.H12CORE.1.S.B" alt="" width="20" best-possible-match="CGCTAATTAGCGAATAATTG"/>
<motif name="GBX2.H12CORE.0.SM.B" alt="" width="12" best-possible-match="GCGCTAATTGCC"/>
<motif name="GBX2.H12CORE.1.S.B" alt="" width="20" best-possible-match="CACTAATTAGTCAAAATTTT"/>
<motif name="GCM1.H12CORE.0.S.B" alt="" width="11" best-possible-match="GTACCCGCATG"/>
<motif name="GCM2.H12CORE.0.SM.B" alt="" width="10" best-possible-match="TACCCGCATA"/>
<motif name="GCR.H12CORE.0.PS.A" alt="" width="19" best-possible-match="CAGAACATAATGTTCCTTT"/>
<motif name="GCR.H12CORE.1.S.B" alt="" width="9" best-possible-match="AATGTTCCT"/>
<motif name="GFI1.H12CORE.0.PSM.A" alt="" width="10" best-possible-match="GCTGTGATTT"/>
<motif name="GFI1B.H12CORE.0.PSM.A" alt="" width="11" best-possible-match="TGCTGTGATTT"/>
<motif name="GFI1B.H12CORE.1.S.C" alt="" width="21" best-possible-match="GAGTGAAGTGCAGTGATTTAT"/>
<motif name="GLI1.H12CORE.0.P.C" alt="" width="12" best-possible-match="CCTGGGTGGTCT"/>
<motif name="GLI2.H12CORE.0.PSM.A" alt="" width="16" best-possible-match="CGACGTGGGTGGTCTT"/>
<motif name="GLI3.H12CORE.0.PS.A" alt="" width="16" best-possible-match="CGTCGTGGGTGGTCTT"/>
<motif name="GLI3.H12CORE.1.M.C" alt="" width="15" best-possible-match="GGGTGGTCTTTGCGA"/>
<motif name="GLI4.H12CORE.0.P.C" alt="" width="23" best-possible-match="TGATCCTGGCATTCAAGGCCCTT"/>
<motif name="GLIS1.H12CORE.0.P.B" alt="" width="14" best-possible-match="CTCTGCGGGAGGCC"/>
<motif name="GLIS1.H12CORE.1.P.B" alt="" width="11" best-possible-match="CCCTGGGGGGC"/>
<motif name="GLIS1.H12CORE.2.SM.B" alt="" width="19" best-possible-match="GAGCTTCGTGGGGGGTAGG"/>
<motif name="GLIS2.H12CORE.0.SM.B" alt="" width="16" best-possible-match="GCTTCGTGGGGGGTCG"/>
<motif name="GLIS3.H12CORE.0.P.C" alt="" width="13" best-possible-match="CCCTGGGGGGCCG"/>
<motif name="GLIS3.H12CORE.1.S.C" alt="" width="12" best-possible-match="CGTGGGGGGTCA"/>
<motif name="GMEB1.H12CORE.0.P.C" alt="" width="9" best-possible-match="CTGCGTGAG"/>
<motif name="GMEB1.H12CORE.1.P.C" alt="" width="14" best-possible-match="CTGCGTCAGCGCGC"/>
<motif name="GMEB1.H12CORE.2.SM.B" alt="" width="15" best-possible-match="CTTACGTAACGACGC"/>
<motif name="GMEB2.H12CORE.0.P.C" alt="" width="14" best-possible-match="CTGCGTCAGCGCGC"/>
<motif name="GMEB2.H12CORE.1.P.C" alt="" width="9" best-possible-match="CTGCGTGAG"/>
<motif name="GMEB2.H12CORE.2.SM.B" alt="" width="15" best-possible-match="GGCGTACGTAACGTA"/>
<motif name="GRHL1.H12CORE.0.PSM.A" alt="" width="19" best-possible-match="AAAACCGGTTTAACCGGTT"/>
<motif name="GRHL1.H12CORE.1.PS.A" alt="" width="12" best-possible-match="AAAACCGGTTTA"/>
<motif name="GRHL2.H12CORE.0.P.B" alt="" width="13" best-possible-match="CCGGTTTGGCCAG"/>
<motif name="GRHL2.H12CORE.1.P.B" alt="" width="11" best-possible-match="AACCGGTTTGG"/>
<motif name="GSC.H12CORE.0.SM.B" alt="" width="10" best-possible-match="GGGATTAGCG"/>
<motif name="GSC2.H12CORE.0.SM.B" alt="" width="9" best-possible-match="GGGATTAGG"/>
<motif name="GSX1.H12CORE.0.SM.B" alt="" width="9" best-possible-match="ATTAATTAC"/>
<motif name="GSX2.H12CORE.0.SM.B" alt="" width="12" best-possible-match="GCGCTAATTACC"/>
<motif name="HAND1.H12CORE.0.P.B" alt="" width="17" best-possible-match="GGGTCTGGTTTTTGTCA"/>
<motif name="HAND1.H12CORE.1.P.B" alt="" width="11" best-possible-match="GGGCCTGGTTT"/>
<motif name="HAND2.H12CORE.0.P.B" alt="" width="18" best-possible-match="GGGGTCTGGTTTTTGTCA"/>
<motif name="HAND2.H12CORE.1.P.B" alt="" width="14" best-possible-match="GGGGCCTGGCTTGT"/>
<motif name="HAND2.H12CORE.2.S.C" alt="" width="12" best-possible-match="GAGCACCTGCAC"/>
<motif name="HEN1.H12CORE.0.S.B" alt="" width="14" best-possible-match="CGCAGCTGCGCCCC"/>
<motif name="HEN2.H12CORE.0.SM.B" alt="" width="16" best-possible-match="GGGGACGCAGCTGCGG"/>
<motif name="HES1.H12CORE.0.S.C" alt="" width="23" best-possible-match="CATGGCACGTGCCAGGCACGTGT"/>
<motif name="HES1.H12CORE.1.S.C" alt="" width="13" best-possible-match="GTGGCACGTGTCT"/>
<motif name="HES2.H12CORE.0.S.C" alt="" width="14" best-possible-match="CGTGGCACGTGCCG"/>
<motif name="HES5.H12CORE.0.SM.B" alt="" width="14" best-possible-match="TATGGCACGTGTCG"/>
<motif name="HES7.H12CORE.0.S.B" alt="" width="10" best-possible-match="TGGCACGTGT"/>
<motif name="HESX1.H12CORE.0.SM.B" alt="" width="11" best-possible-match="TTTAATTAACA"/>
<motif name="HESX1.H12CORE.1.S.B" alt="" width="16" best-possible-match="AATTAATTAATTAACC"/>
<motif name="HEY1.H12CORE.0.S.B" alt="" width="12" best-possible-match="GGGCACGTGTCA"/>
<motif name="HEY2.H12CORE.0.S.B" alt="" width="13" best-possible-match="GGGCACGTGTCTC"/>
<motif name="HIC1.H12CORE.0.PSM.A" alt="" width="10" best-possible-match="AATGCCAACC"/>
<motif name="HIC2.H12CORE.0.P.B" alt="" width="8" best-possible-match="CATGCCAG"/>
<motif name="HIF1A.H12CORE.0.P.B" alt="" width="11" best-possible-match="GGGTACGTGCC"/>
<motif name="HIF1A.H12CORE.1.P.B" alt="" width="19" best-possible-match="GTACGTGCCTGTCGGCACG"/>
<motif name="HIF3A.H12CORE.0.P.C" alt="" width="18" best-possible-match="TACGTGCCTGGGGGCACG"/>
<motif name="HIF3A.H12CORE.1.P.C" alt="" width="8" best-possible-match="GTACGTGC"/>
<motif name="HINFP.H12CORE.0.P.B" alt="" width="20" best-possible-match="GCGGACCCGGGTGAGGACAG"/>
<motif name="HINFP.H12CORE.1.P.B" alt="" width="8" best-possible-match="GGCGGACC"/>
<motif name="HINFP.H12CORE.2.S.B" alt="" width="11" best-possible-match="CGCGGACGTTG"/>
<motif name="HLF.H12CORE.0.P.B" alt="" width="11" best-possible-match="GTTATGTAACA"/>
<motif name="HLF.H12CORE.1.SM.B" alt="" width="11" best-possible-match="GGTTACGTAAT"/>
<motif name="HMBX1.H12CORE.0.PSM.A" alt="" width="13" best-possible-match="TAACTAGTTACCA"/>
<motif name="HME1.H12CORE.0.PSM.A" alt="" width="13" best-possible-match="GGCTAATTAGCGC"/>
<motif name="HME2.H12CORE.0.SM.B" alt="" width="10" best-possible-match="CCAATTAGGG"/>
<motif name="HMGA1.H12CORE.0.P.B" alt="" width="11" best-possible-match="TAAAATATATA"/>
<motif name="HMX1.H12CORE.0.SM.B" alt="" width="11" best-possible-match="ATTAATTGCTT"/>
<motif name="HMX2.H12CORE.0.SM.B" alt="" width="11" best-possible-match="GTTAAGTGGTT"/>
<motif name="HMX3.H12CORE.0.S.B" alt="" width="13" best-possible-match="CACTTAATTGCTC"/>
<motif name="HNF1A.H12CORE.0.PS.A" alt="" width="15" best-possible-match="GGTTAATGATTAACC"/>
<motif name="HNF1B.H12CORE.0.PS.A" alt="" width="15" best-possible-match="GGTTAATGATTAACC"/>
<motif name="HNF1B.H12CORE.1.P.D" alt="" width="11" best-possible-match="AGTTAATGATT"/>
<motif name="HNF4A.H12CORE.0.PSM.A" alt="" width="15" best-possible-match="GGGTTCAAAGTCCAC"/>
<motif name="HNF4G.H12CORE.0.P.B" alt="" width="15" best-possible-match="AGAGTCCAAAGTCCA"/>
<motif name="HNF6.H12CORE.0.PM.A" alt="" width="10" best-possible-match="TTATTGATTT"/>
<motif name="HNF6.H12CORE.1.S.B" alt="" width="11" best-possible-match="TTATCGATTGG"/>
<motif name="HNF6.H12CORE.2.S.B" alt="" width="20" best-possible-match="CAATATCGATCGATTGATGG"/>
<motif name="HNF6.H12CORE.3.M.B" alt="" width="15" best-possible-match="GGTTATTGATTGATT"/>
<motif name="HOMEZ.H12CORE.0.S.B" alt="" width="12" best-possible-match="AAAATCGTTTTT"/>
<motif name="HSF1.H12CORE.0.PSM.A" alt="" width="18" best-possible-match="ATAGAACGTTCTAGAACA"/>
<motif name="HSF1.H12CORE.1.P.B" alt="" width="9" best-possible-match="GTTCTGGAA"/>
<motif name="HSF1.H12CORE.2.P.B" alt="" width="16" best-possible-match="CGCGGGTTCGAGTCCC"/>
<motif name="HSF2.H12CORE.0.PSM.A" alt="" width="17" best-possible-match="ATAGAACGTTCTAGAAC"/>
<motif name="HSF4.H12CORE.0.SM.B" alt="" width="19" best-possible-match="TCTAGAACGTTCTAGAACG"/>
<motif name="HSF5.H12CORE.0.M.C" alt="" width="12" best-possible-match="CCAACATTCCAT"/>
<motif name="HSF5.H12CORE.1.S.C" alt="" width="12" best-possible-match="CCAACGTTCCAA"/>
<motif name="HSFY1.H12CORE.0.S.B" alt="" width="12" best-possible-match="AACGTTCGAAAC"/>
<motif name="HSFY1.H12CORE.1.S.B" alt="" width="18" best-possible-match="GCGTTCGAAACGTTCGAA"/>
<motif name="HSFY1.H12CORE.2.M.B" alt="" width="19" best-possible-match="GCATTCCAAACGTTCTATT"/>
<motif name="HTF4.H12CORE.0.PSM.A" alt="" width="9" best-possible-match="AGCAGGTGT"/>
<motif name="HXA1.H12CORE.0.SM.B" alt="" width="12" best-possible-match="TCGCTAATTACC"/>
<motif name="HXA1.H12CORE.1.S.B" alt="" width="17" best-possible-match="ATAATTAGCTAATTACC"/>
<motif name="HXA10.H12CORE.0.S.B" alt="" width="10" best-possible-match="TTTTATGACC"/>
<motif name="HXA10.H12CORE.1.M.B" alt="" width="11" best-possible-match="TTTTACGACCT"/>
<motif name="HXA11.H12CORE.0.PS.A" alt="" width="14" best-possible-match="TTTTATGGCCTTTT"/>
<motif name="HXA11.H12CORE.1.SM.B" alt="" width="12" best-possible-match="ATTTTACGACCT"/>
<motif name="HXA13.H12CORE.0.P.B" alt="" width="10" best-possible-match="TTTTTATGAG"/>
<motif name="HXA13.H12CORE.1.SM.B" alt="" width="12" best-possible-match="GTTTTACGAGCT"/>
<motif name="HXA2.H12CORE.0.SM.B" alt="" width="13" best-possible-match="CCGCTAATTACCC"/>
<motif name="HXA4.H12CORE.0.SM.B" alt="" width="12" best-possible-match="ACGTTAATGACC"/>
<motif name="HXA5.H12CORE.0.SM.B" alt="" width="12" best-possible-match="ACGCTAATGACC"/>
<motif name="HXA6.H12CORE.0.SM.B" alt="" width="12" best-possible-match="CATTAATGACCC"/>
<motif name="HXA7.H12CORE.0.SM.B" alt="" width="13" best-possible-match="GCGTTAATGGCCT"/>
<motif name="HXA9.H12CORE.0.P.B" alt="" width="12" best-possible-match="ATGATTTATGGC"/>
<motif name="HXA9.H12CORE.1.SM.B" alt="" width="11" best-possible-match="GTTAATGACCC"/>
<motif name="HXA9.H12CORE.2.P.B" alt="" width="10" best-possible-match="TTTTATGGCT"/>
<motif name="HXB1.H12CORE.0.SM.B" alt="" width="12" best-possible-match="TCGCTAATTACT"/>
<motif name="HXB13.H12CORE.0.PS.A" alt="" width="12" best-possible-match="GTTTTATGAGGT"/>
<motif name="HXB13.H12CORE.1.SM.B" alt="" width="12" best-possible-match="GTTTTACGAGGT"/>
<motif name="HXB2.H12CORE.0.SM.B" alt="" width="12" best-possible-match="GCGCTAATTACG"/>
<motif name="HXB3.H12CORE.0.S.B" alt="" width="9" best-possible-match="ACTAATGAT"/>
<motif name="HXB4.H12CORE.0.P.B" alt="" width="9" best-possible-match="TGATTGATG"/>
<motif name="HXB4.H12CORE.1.PSM.A" alt="" width="13" best-possible-match="ACGTTAATGACCC"/>
<motif name="HXB5.H12CORE.0.SM.B" alt="" width="11" best-possible-match="CGTTAATTACC"/>
<motif name="HXB6.H12CORE.0.SM.B" alt="" width="13" best-possible-match="TCGTTAATGACCT"/>
<motif name="HXB7.H12CORE.0.P.C" alt="" width="14" best-possible-match="ATGATTGATGGCTT"/>
<motif name="HXB7.H12CORE.1.SM.B" alt="" width="11" best-possible-match="CGTTAATGGCC"/>
<motif name="HXB8.H12CORE.0.PSM.A" alt="" width="12" best-possible-match="ACGTTAATGGCC"/>
<motif name="HXB9.H12CORE.0.S.C" alt="" width="10" best-possible-match="TTTTATGACC"/>
<motif name="HXB9.H12CORE.1.M.C" alt="" width="11" best-possible-match="TTTTACGACCT"/>
<motif name="HXC10.H12CORE.0.P.B" alt="" width="11" best-possible-match="TGATTTATGGC"/>
<motif name="HXC10.H12CORE.1.S.B" alt="" width="12" best-possible-match="TTTTTATGACCT"/>
<motif name="HXC10.H12CORE.2.SM.B" alt="" width="12" best-possible-match="GTTTTACGACCT"/>
<motif name="HXC11.H12CORE.0.SM.B" alt="" width="11" best-possible-match="TTTTACGACCT"/>
<motif name="HXC11.H12CORE.1.S.B" alt="" width="10" best-possible-match="TTTAATGAGT"/>
<motif name="HXC12.H12CORE.0.SM.B" alt="" width="11" best-possible-match="TTTTTACGACC"/>
<motif name="HXC13.H12CORE.0.SM.B" alt="" width="12" best-possible-match="GTTTTACGAGCT"/>
<motif name="HXC4.H12CORE.0.SM.B" alt="" width="13" best-possible-match="ACGTTAATGACCC"/>
<motif name="HXC8.H12CORE.0.SM.B" alt="" width="13" best-possible-match="CCATTAATGACCT"/>
<motif name="HXC9.H12CORE.0.P.B" alt="" width="12" best-possible-match="TGATTTATGGCC"/>
<motif name="HXC9.H12CORE.1.S.C" alt="" width="12" best-possible-match="ATTTTATGACCT"/>
<motif name="HXC9.H12CORE.2.M.C" alt="" width="13" best-possible-match="ATTTTACGACCTC"/>
<motif name="HXD1.H12CORE.0.SM.B" alt="" width="13" best-possible-match="TCACTAATTACCT"/>
<motif name="HXD10.H12CORE.0.SM.B" alt="" width="12" best-possible-match="CTTTTACGACCT"/>
<motif name="HXD11.H12CORE.0.PS.A" alt="" width="13" best-possible-match="CAGTTTTATGGGC"/>
<motif name="HXD11.H12CORE.1.SM.B" alt="" width="20" best-possible-match="CCCTTAAAATTTTACGACCT"/>
<motif name="HXD12.H12CORE.0.SM.B" alt="" width="11" best-possible-match="ATTTACGACCT"/>
<motif name="HXD13.H12CORE.0.PS.A" alt="" width="11" best-possible-match="GTTTTATTGGC"/>
<motif name="HXD13.H12CORE.1.SM.B" alt="" width="11" best-possible-match="GTTTTACGAGG"/>
<motif name="HXD3.H12CORE.0.SM.B" alt="" width="13" best-possible-match="GCGCTAATTACCC"/>
<motif name="HXD4.H12CORE.0.SM.B" alt="" width="12" best-possible-match="GCGTTAATGACG"/>
<motif name="HXD8.H12CORE.0.SM.B" alt="" width="11" best-possible-match="CGTTAATGGCC"/>
<motif name="HXD9.H12CORE.0.SM.B" alt="" width="13" best-possible-match="AGTTTTACGACCT"/>
<motif name="IRF1.H12CORE.0.P.B" alt="" width="19" best-possible-match="AAGTGAAAGTGAAAGTAAA"/>
<motif name="IRF2.H12CORE.0.PSM.A" alt="" width="17" best-possible-match="AGCGAAAGCGAAAGTGA"/>
<motif name="IRF3.H12CORE.0.PS.A" alt="" width="19" best-possible-match="AGGAAACGGAAACCGAAAC"/>
<motif name="IRF3.H12CORE.1.SM.B" alt="" width="23" best-possible-match="CAGTTTCCAGGAAACTGAAACTA"/>
<motif name="IRF4.H12CORE.0.P.B" alt="" width="17" best-possible-match="AAAGAGGAACTGAAACT"/>
<motif name="IRF4.H12CORE.1.S.B" alt="" width="14" best-possible-match="CGAAACCGAAACCA"/>
<motif name="IRF4.H12CORE.2.SM.B" alt="" width="17" best-possible-match="AAACCGAAACCGAAACC"/>
<motif name="IRF5.H12CORE.0.SM.B" alt="" width="17" best-possible-match="ACCGAAACCGAAACTAA"/>
<motif name="IRF5.H12CORE.1.S.B" alt="" width="11" best-possible-match="AACCGAAACTA"/>
<motif name="IRF6.H12CORE.0.SM.B" alt="" width="11" best-possible-match="AACCGAAACTG"/>
<motif name="IRF6.H12CORE.1.S.C" alt="" width="17" best-possible-match="CACCGAAACCGAAACTA"/>
<motif name="IRF7.H12CORE.0.S.B" alt="" width="14" best-possible-match="CCAAAACGAAAATC"/>
<motif name="IRF7.H12CORE.1.SM.B" alt="" width="19" best-possible-match="CAAACCGAAAGCGAAAATT"/>
<motif name="IRF8.H12CORE.0.P.B" alt="" width="19" best-possible-match="AAGAGGAAGTGAAAGTAAA"/>
<motif name="IRF8.H12CORE.1.SM.B" alt="" width="17" best-possible-match="AGTGAAACTGAAACTAA"/>
<motif name="IRF8.H12CORE.2.SM.B" alt="" width="14" best-possible-match="GAAACCGAAACTAA"/>
<motif name="IRF9.H12CORE.0.PSM.A" alt="" width="16" best-possible-match="GCGAAACTGAAACTGA"/>
<motif name="IRX1.H12CORE.0.S.C" alt="" width="9" best-possible-match="ACATGTAAT"/>
<motif name="IRX2.H12CORE.0.S.B" alt="" width="10" best-possible-match="ATAACATGTT"/>
<motif name="IRX3.H12CORE.0.M.C" alt="" width="11" best-possible-match="AACGCGTAACG"/>
<motif name="IRX3.H12CORE.1.S.B" alt="" width="8" best-possible-match="GCATGTTA"/>
<motif name="IRX3.H12CORE.2.S.C" alt="" width="21" best-possible-match="TTACATGAAAAAACATGTAAT"/>
<motif name="IRX5.H12CORE.0.M.C" alt="" width="11" best-possible-match="AACGCGTAACG"/>
<motif name="IRX5.H12CORE.1.SM.B" alt="" width="8" best-possible-match="TCATGTTA"/>
<motif name="ISL1.H12CORE.0.PSM.A" alt="" width="12" best-possible-match="GCGCTAATTGCT"/>
<motif name="ISL2.H12CORE.0.SM.B" alt="" width="11" best-possible-match="CGTTAATTGCT"/>
<motif name="ISX.H12CORE.0.SM.B" alt="" width="12" best-possible-match="GGCTAATTGGTT"/>
<motif name="ISX.H12CORE.1.S.B" alt="" width="17" best-possible-match="AGCTAATTAGATTAATT"/>
<motif name="ISX.H12CORE.2.SM.B" alt="" width="17" best-possible-match="AATTAATTAATTAGCGT"/>
<motif name="ITF2.H12CORE.0.S.B" alt="" width="16" best-possible-match="ACAGGTGCAGGTGTTT"/>
<motif name="ITF2.H12CORE.1.PSM.A" alt="" width="10" best-possible-match="TGCAGGTGTG"/>
<motif name="JDP2.H12CORE.0.SM.B" alt="" width="14" best-possible-match="GGTGATGACGTCAT"/>
<motif name="JUN.H12CORE.0.P.B" alt="" width="12" best-possible-match="GGATGAGTCATC"/>
<motif name="JUN.H12CORE.1.S.C" alt="" width="16" best-possible-match="GGATGACGTCATCCTT"/>
<motif name="JUNB.H12CORE.0.PM.A" alt="" width="10" best-possible-match="ATGAGTCATC"/>
<motif name="JUNB.H12CORE.1.S.C" alt="" width="15" best-possible-match="GATGACGTCATCGCC"/>
<motif name="JUND.H12CORE.0.PM.A" alt="" width="11" best-possible-match="GATGAGTCATC"/>
<motif name="JUND.H12CORE.1.SM.B" alt="" width="11" best-possible-match="ATGCGTCATCC"/>
<motif name="KAISO.H12CORE.0.P.B" alt="" width="11" best-possible-match="TCTCGCGAGAG"/>
<motif name="KAISO.H12CORE.1.P.B" alt="" width="14" best-possible-match="AGATCTCGCGAGAG"/>
<motif name="KLF1.H12CORE.0.P.B" alt="" width="13" best-possible-match="AAGGGCGGGGCCG"/>
<motif name="KLF10.H12CORE.0.P.C" alt="" width="15" best-possible-match="GGAGGGGGCGGGGCC"/>
<motif name="KLF10.H12CORE.1.PSM.A" alt="" width="24" best-possible-match="GGGGGGGCGTGGCGGGGGCGTGTC"/>
<motif name="KLF11.H12CORE.0.P.B" alt="" width="15" best-possible-match="GAGGGGGCGGGGCCG"/>
<motif name="KLF11.H12CORE.1.SM.B" alt="" width="24" best-possible-match="GGGGGGGCGTGGCGGGGGCGTGGG"/>
<motif name="KLF12.H12CORE.0.P.C" alt="" width="18" best-possible-match="GGGGCGGGGCCGGGGGGG"/>
<motif name="KLF12.H12CORE.1.PSM.A" alt="" width="13" best-possible-match="GGTGGGCGTGGTC"/>
<motif name="KLF13.H12CORE.0.PSM.A" alt="" width="15" best-possible-match="GGGGGGGGCGTGGCG"/>
<motif name="KLF13.H12CORE.1.P.C" alt="" width="20" best-possible-match="AGGGGGCGGGGCTGGGGGGG"/>
<motif name="KLF14.H12CORE.0.PSM.A" alt="" width="14" best-possible-match="GAGGGGGGCGTGGT"/>
<motif name="KLF14.H12CORE.1.P.C" alt="" width="23" best-possible-match="GAGGGGGCGGGGCCGGGGGGGGG"/>
<motif name="KLF15.H12CORE.0.S.B" alt="" width="14" best-possible-match="GGGGGGGGCGTGGC"/>
<motif name="KLF15.H12CORE.1.P.C" alt="" width="20" best-possible-match="GGGGGCGGGGCAGGGGGGGG"/>
<motif name="KLF16.H12CORE.0.SM.B" alt="" width="11" best-possible-match="GGGGGGCGTGG"/>
<motif name="KLF16.H12CORE.1.P.B" alt="" width="23" best-possible-match="GGGGGAGGGGGCGGGGCGGGGGG"/>
<motif name="KLF17.H12CORE.0.M.C" alt="" width="14" best-possible-match="TTAAGGGCGTGGCA"/>
<motif name="KLF17.H12CORE.1.P.C" alt="" width="11" best-possible-match="GGAGGGAGGGG"/>
<motif name="KLF2.H12CORE.0.S.C" alt="" width="11" best-possible-match="GTGGGCGTGGC"/>
<motif name="KLF3.H12CORE.0.PS.A" alt="" width="18" best-possible-match="GGCTGGGTGGGGCCGGGG"/>
<motif name="KLF3.H12CORE.1.M.C" alt="" width="13" best-possible-match="AAGGGCTGGGCCC"/>
<motif name="KLF4.H12CORE.0.PSM.A" alt="" width="11" best-possible-match="TGGGTGTGGCC"/>
<motif name="KLF5.H12CORE.0.PM.A" alt="" width="13" best-possible-match="GCAGGGTGTGGCC"/>
<motif name="KLF6.H12CORE.0.P.B" alt="" width="18" best-possible-match="GGAAGGGCGGGGCCGGGG"/>
<motif name="KLF6.H12CORE.1.SM.B" alt="" width="14" best-possible-match="GGGGTGGGCGTGGG"/>
<motif name="KLF7.H12CORE.0.P.B" alt="" width="10" best-possible-match="GGGGGCGGGG"/>
<motif name="KLF8.H12CORE.0.P.C" alt="" width="13" best-possible-match="GGGGGGCGGGGCC"/>
<motif name="KLF8.H12CORE.1.P.C" alt="" width="23" best-possible-match="GGGGGCGGGGCGGGGGGGGGGGG"/>
<motif name="KLF9.H12CORE.0.P.B" alt="" width="14" best-possible-match="GAGGGGGCGTGGCC"/>
<motif name="KLF9.H12CORE.1.P.B" alt="" width="23" best-possible-match="GGAGGGGGCGGGGCCGGGGGGGG"/>
<motif name="KMT2A.H12CORE.0.P.B" alt="" width="23" best-possible-match="CCCCGCCGCCGCCGCCGCCGCCC"/>
<motif name="KMT2B.H12CORE.0.P.B" alt="" width="8" best-possible-match="GCGGCGGC"/>
<motif name="LBX2.H12CORE.0.S.B" alt="" width="14" best-possible-match="AGACTAATTAATGA"/>
<motif name="LBX2.H12CORE.1.S.B" alt="" width="17" best-possible-match="GCCCTAATTAATTAGCA"/>
<motif name="LBX2.H12CORE.2.M.C" alt="" width="14" best-possible-match="GCCTAATTAATTAT"/>
<motif name="LEF1.H12CORE.0.PSM.A" alt="" width="12" best-possible-match="CCCTTTGATCTT"/>
<motif name="LEF1.H12CORE.1.P.B" alt="" width="15" best-possible-match="TTCCTTTGAAATGTA"/>
<motif name="LHX1.H12CORE.0.S.C" alt="" width="11" best-possible-match="CGTTAATTACG"/>
<motif name="LHX1.H12CORE.1.M.C" alt="" width="10" best-possible-match="ACGTAACGAG"/>
<motif name="LHX2.H12CORE.0.PS.A" alt="" width="9" best-possible-match="TTAATTAGC"/>
<motif name="LHX2.H12CORE.1.S.C" alt="" width="19" best-possible-match="TTAATTAAGCTAATTAGTT"/>
<motif name="LHX3.H12CORE.0.P.B" alt="" width="10" best-possible-match="ATTTAATTAG"/>
<motif name="LHX4.H12CORE.0.SM.B" alt="" width="12" best-possible-match="CGTAATTAATGA"/>
<motif name="LHX5.H12CORE.0.PSM.A" alt="" width="12" best-possible-match="GCGTTAATTACC"/>
<motif name="LHX6.H12CORE.0.P.B" alt="" width="10" best-possible-match="GTAATCAGGC"/>
<motif name="LHX6.H12CORE.1.S.B" alt="" width="14" best-possible-match="AGCGTAATTAGCGA"/>
<motif name="LHX6.H12CORE.2.M.C" alt="" width="13" best-possible-match="TCGCTAACGAGCT"/>
<motif name="LHX8.H12CORE.0.S.B" alt="" width="13" best-possible-match="TCACTAATTACCA"/>
<motif name="LHX8.H12CORE.1.M.C" alt="" width="13" best-possible-match="AGCTCGTTAACGA"/>
<motif name="LHX9.H12CORE.0.PS.A" alt="" width="12" best-possible-match="TCGCTAATTAGT"/>
<motif name="LHX9.H12CORE.1.M.B" alt="" width="12" best-possible-match="AGTTAACGAGCT"/>
<motif name="LMX1A.H12CORE.0.SM.B" alt="" width="12" best-possible-match="TAATTAATTAAA"/>
<motif name="LMX1B.H12CORE.0.P.C" alt="" width="8" best-possible-match="TAATGAAA"/>
<motif name="LMX1B.H12CORE.1.SM.B" alt="" width="12" best-possible-match="TTTAATTAATTA"/>
<motif name="LMX1B.H12CORE.2.S.B" alt="" width="20" best-possible-match="CCTTAATTAATTAATTAATT"/>
<motif name="LRRF1.H12CORE.0.P.B" alt="" width="10" best-possible-match="AAGCTCGCCG"/>
<motif name="LYL1.H12CORE.0.P.C" alt="" width="13" best-possible-match="ACCATCTGCTTCC"/>
<motif name="LYL1.H12CORE.1.P.C" alt="" width="15" best-possible-match="CCAGCTGCTTCCTGT"/>
<motif name="MAD4.H12CORE.0.P.C" alt="" width="8" best-possible-match="CACGTGGT"/>
<motif name="MAF.H12CORE.0.PM.A" alt="" width="18" best-possible-match="AAAATTTGCTGACTCAGC"/>
<motif name="MAF.H12CORE.1.PSM.A" alt="" width="13" best-possible-match="AATTTGCTGACGC"/>
<motif name="MAFA.H12CORE.0.PSM.A" alt="" width="18" best-possible-match="AAAATTGCTGACGCAGCA"/>
<motif name="MAFA.H12CORE.1.M.C" alt="" width="19" best-possible-match="AAAATTGCTGACTCAGCAA"/>
<motif name="MAFB.H12CORE.0.PS.A" alt="" width="20" best-possible-match="AATGCTGACTCAGCAATTTT"/>
<motif name="MAFB.H12CORE.1.P.B" alt="" width="10" best-possible-match="ACTGCTGACT"/>
<motif name="MAFF.H12CORE.0.PSM.A" alt="" width="22" best-possible-match="ATTTTGCTGAGTCAGCATTTTT"/>
<motif name="MAFF.H12CORE.1.PSM.A" alt="" width="14" best-possible-match="GAGTCAGCAAATTT"/>
<motif name="MAFG.H12CORE.0.PSM.A" alt="" width="18" best-possible-match="AAATTGCTGACTCAGCAT"/>
<motif name="MAFG.H12CORE.1.PSM.A" alt="" width="15" best-possible-match="ATTTGCTGACTCAGC"/>
<motif name="MAFK.H12CORE.0.PS.A" alt="" width="18" best-possible-match="AAAATTGCTGACTCAGCA"/>
<motif name="MAFK.H12CORE.1.P.B" alt="" width="13" best-possible-match="AACTGCTGAGTCA"/>
<motif name="MAFK.H12CORE.2.S.B" alt="" width="12" best-possible-match="AAATGCTGACTC"/>
<motif name="MAX.H12CORE.0.PS.A" alt="" width="11" best-possible-match="TAAGCACGTGG"/>
<motif name="MAX.H12CORE.1.M.C" alt="" width="14" best-possible-match="TTACCATGTGCTTA"/>
<motif name="MAX.H12CORE.2.S.C" alt="" width="22" best-possible-match="GAACCACGTGGTTACCACGTGG"/>
<motif name="MAZ.H12CORE.0.P.B" alt="" width="13" best-possible-match="GGGGGGAGGGGGC"/>
<motif name="MAZ.H12CORE.1.P.B" alt="" width="21" best-possible-match="GGGGGGAGGGGCCGGGGGGGG"/>
<motif name="MBNL2.H12CORE.0.S.C" alt="" width="14" best-possible-match="CCCTCGCTTCCCCC"/>
<motif name="MCR.H12CORE.0.S.B" alt="" width="17" best-possible-match="GGGAACACAATGTTCCC"/>
<motif name="MCR.H12CORE.1.SM.B" alt="" width="9" best-possible-match="TATGTTCCC"/>
<motif name="MEF2A.H12CORE.0.P.B" alt="" width="13" best-possible-match="TGCTATTTTTAGC"/>
<motif name="MEF2B.H12CORE.0.PS.A" alt="" width="14" best-possible-match="GTTTCTATTTTTGG"/>
<motif name="MEF2B.H12CORE.1.SM.B" alt="" width="18" best-possible-match="GTGTTACCATATTTGGAA"/>
<motif name="MEF2C.H12CORE.0.P.B" alt="" width="14" best-possible-match="TTTCTATTTTTGGA"/>
<motif name="MEF2C.H12CORE.1.SM.B" alt="" width="17" best-possible-match="TTCCAAATTTGGAAACG"/>
<motif name="MEF2D.H12CORE.0.PS.A" alt="" width="13" best-possible-match="GGCTATTTTTAGC"/>
<motif name="MEF2D.H12CORE.1.M.C" alt="" width="16" best-possible-match="TCCAAATTTGGAAACG"/>
<motif name="MEIS1.H12CORE.0.P.B" alt="" width="13" best-possible-match="ATGATTTATGGCT"/>
<motif name="MEIS1.H12CORE.1.PS.A" alt="" width="11" best-possible-match="GACTGACAGGT"/>
<motif name="MEIS2.H12CORE.0.P.C" alt="" width="13" best-possible-match="ATGATTTATGGCC"/>
<motif name="MEIS2.H12CORE.1.PSM.A" alt="" width="12" best-possible-match="GTTGACAGGTGG"/>
<motif name="MEIS2.H12CORE.2.SM.B" alt="" width="14" best-possible-match="TTTGACAGCTGTCA"/>
<motif name="MEIS3.H12CORE.0.SM.B" alt="" width="8" best-possible-match="TTGACAGG"/>
<motif name="MEIS3.H12CORE.1.S.B" alt="" width="20" best-possible-match="AATGACAGCTGTCAAACTTG"/>
<motif name="MEOX1.H12CORE.0.SM.B" alt="" width="13" best-possible-match="ACGCTAATTACCC"/>
<motif name="MEOX2.H12CORE.0.SM.B" alt="" width="11" best-possible-match="CGTTAATTACC"/>
<motif name="MESP1.H12CORE.0.S.C" alt="" width="11" best-possible-match="GGCAGGTGTGC"/>
<motif name="MESP2.H12CORE.0.S.C" alt="" width="14" best-possible-match="GGCAACATATGGTG"/>
<motif name="MGAP.H12CORE.0.P.C" alt="" width="10" best-possible-match="AGCACGTGGC"/>
<motif name="MGAP.H12CORE.1.S.B" alt="" width="18" best-possible-match="GAGGTGTGAAATTTCACG"/>
<motif name="MITF.H12CORE.0.P.B" alt="" width="11" best-possible-match="GTCACGTGACC"/>
<motif name="MIXL1.H12CORE.0.SM.B" alt="" width="16" best-possible-match="AGTTAATTAGATTAAC"/>
<motif name="MIXL1.H12CORE.1.S.B" alt="" width="12" best-possible-match="TTTAATTAGTTT"/>
<motif name="MLX.H12CORE.0.PM.A" alt="" width="9" best-possible-match="CACGTGACC"/>
<motif name="MLX.H12CORE.1.SM.B" alt="" width="11" best-possible-match="CCACGTGATCA"/>
<motif name="MLXPL.H12CORE.0.S.B" alt="" width="14" best-possible-match="TTGATCACGTGTTA"/>
<motif name="MNT.H12CORE.0.PS.A" alt="" width="9" best-possible-match="AGCACGTGG"/>
<motif name="MNX1.H12CORE.0.SM.B" alt="" width="12" best-possible-match="ACGCTAATTACC"/>
<motif name="MSGN1.H12CORE.0.PSM.A" alt="" width="12" best-possible-match="GGCCAAATGGTC"/>
<motif name="MSX1.H12CORE.0.SM.B" alt="" width="11" best-possible-match="ACCAATTAGCG"/>
<motif name="MSX1.H12CORE.1.S.C" alt="" width="22" best-possible-match="AGACCAATTAACAACCAATTAA"/>
<motif name="MSX2.H12CORE.0.SM.B" alt="" width="9" best-possible-match="CCCAATTAA"/>
<motif name="MSX2.H12CORE.1.SM.B" alt="" width="20" best-possible-match="CAATTAATAGCTAATTAGCG"/>
<motif name="MTF1.H12CORE.0.SM.B" alt="" width="17" best-possible-match="AGGGCCGTGTGCAAAAG"/>
<motif name="MUSC.H12CORE.0.SM.B" alt="" width="12" best-possible-match="GCCATATGGTGG"/>
<motif name="MXI1.H12CORE.0.P.B" alt="" width="11" best-possible-match="AGCACGTGGCT"/>
<motif name="MYB.H12CORE.0.P.B" alt="" width="11" best-possible-match="GGCAGTTGGAG"/>
<motif name="MYBA.H12CORE.0.P.B" alt="" width="15" best-possible-match="AGTGGCAGTTGGAGA"/>
<motif name="MYBA.H12CORE.1.PS.A" alt="" width="9" best-possible-match="GGCCGTTGG"/>
<motif name="MYBA.H12CORE.2.S.B" alt="" width="14" best-possible-match="TAACCGTTAACGGC"/>
<motif name="MYBB.H12CORE.0.S.B" alt="" width="15" best-possible-match="ATAACCGTTAACGGC"/>
<motif name="MYBB.H12CORE.1.S.B" alt="" width="9" best-possible-match="AACCGTTAA"/>
<motif name="MYC.H12CORE.0.P.B" alt="" width="10" best-possible-match="CCCACGTGGC"/>
<motif name="MYCN.H12CORE.0.PS.A" alt="" width="11" best-possible-match="GCCACGTGCTC"/>
<motif name="MYCN.H12CORE.1.M.C" alt="" width="12" best-possible-match="CTTACGCGCGCG"/>
<motif name="MYF5.H12CORE.0.P.B" alt="" width="12" best-possible-match="TGCAGCTGTTCC"/>
<motif name="MYF6.H12CORE.0.SM.B" alt="" width="14" best-possible-match="CAACAGCTGTCGCC"/>
<motif name="MYNN.H12CORE.0.P.B" alt="" width="18" best-possible-match="GGGACTTTTATTTTGAAA"/>
<motif name="MYOD1.H12CORE.0.P.B" alt="" width="15" best-possible-match="GCAGCTGTTGCTGTC"/>
<motif name="MYOD1.H12CORE.1.PSM.A" alt="" width="10" best-possible-match="GCAGCTGTTC"/>
<motif name="MYOG.H12CORE.0.PSM.A" alt="" width="16" best-possible-match="CACAACAGCTGTTCCC"/>
<motif name="MYT1L.H12CORE.0.P.C" alt="" width="8" best-possible-match="GAAAGTTT"/>
<motif name="MZF1.H12CORE.0.P.B" alt="" width="12" best-possible-match="AATGGGGATTTG"/>
<motif name="NANOG.H12CORE.0.P.B" alt="" width="17" best-possible-match="TCCTTTGTTATGCAAAT"/>
<motif name="NANOG.H12CORE.1.P.B" alt="" width="11" best-possible-match="CTTGATGGCTC"/>
<motif name="NANOG.H12CORE.2.M.C" alt="" width="12" best-possible-match="TGTTAATGATTT"/>
<motif name="NDF1.H12CORE.0.P.B" alt="" width="11" best-possible-match="GGACAGATGGC"/>
<motif name="NDF1.H12CORE.1.S.C" alt="" width="12" best-possible-match="GGGCATATGGTG"/>
<motif name="NDF2.H12CORE.0.P.B" alt="" width="11" best-possible-match="AGCAGATGGCA"/>
<motif name="NDF2.H12CORE.1.S.B" alt="" width="11" best-possible-match="GGCATATGGTG"/>
<motif name="NF2L1.H12CORE.0.P.B" alt="" width="16" best-possible-match="AAAATTGCTGAGTCAT"/>
<motif name="NF2L2.H12CORE.0.P.B" alt="" width="15" best-possible-match="GCTGAGTCATGCTGA"/>
<motif name="NF2L2.H12CORE.1.P.B" alt="" width="15" best-possible-match="AAATTGCTGAGTCAT"/>
<motif name="NFAC1.H12CORE.0.P.B" alt="" width="16" best-possible-match="TGGAAAAAATGAGTCA"/>
<motif name="NFAC1.H12CORE.1.PS.A" alt="" width="11" best-possible-match="AATGGAAAATT"/>
<motif name="NFAC1.H12CORE.2.SM.B" alt="" width="20" best-possible-match="TTTTCCTCAACGGAAAATAT"/>
<motif name="NFAC1.H12CORE.3.SM.B" alt="" width="14" best-possible-match="AACGGAAATTTCCG"/>
<motif name="NFAC2.H12CORE.0.P.B" alt="" width="20" best-possible-match="GGAATGGAAAAAATGAGTCA"/>
<motif name="NFAC2.H12CORE.1.PS.A" alt="" width="11" best-possible-match="GAATGGAAAAA"/>
<motif name="NFAC2.H12CORE.2.S.C" alt="" width="20" best-possible-match="TTTTTCCATAATGGAAAATT"/>
<motif name="NFAC2.H12CORE.3.M.C" alt="" width="11" best-possible-match="CAACGGAAAGT"/>
<motif name="NFAC2.H12CORE.4.M.B" alt="" width="19" best-possible-match="TTTTCCGTAACGGAAAATT"/>
<motif name="NFAC3.H12CORE.0.SM.B" alt="" width="14" best-possible-match="GGAACGGAAAATTT"/>
<motif name="NFAC3.H12CORE.1.P.C" alt="" width="10" best-possible-match="AAAGGAAAAA"/>
<motif name="NFAC4.H12CORE.0.P.C" alt="" width="10" best-possible-match="AGGAAAATTT"/>
<motif name="NFAC4.H12CORE.1.SM.B" alt="" width="12" best-possible-match="GAACGGAAAATT"/>
<motif name="NFAT5.H12CORE.0.SM.B" alt="" width="13" best-possible-match="AACGGAAAATTAC"/>
<motif name="NFAT5.H12CORE.1.PS.A" alt="" width="14" best-possible-match="AGTGGAAAATTACA"/>
<motif name="NFE2.H12CORE.0.P.B" alt="" width="12" best-possible-match="GCATGACTCAGC"/>
<motif name="NFE2.H12CORE.1.SM.B" alt="" width="19" best-possible-match="GCATGACTCATGATGACTC"/>
<motif name="NFIA.H12CORE.0.P.B" alt="" width="8" best-possible-match="CTTGGCAG"/>
<motif name="NFIA.H12CORE.1.PS.A" alt="" width="20" best-possible-match="ACTTGGCACGGTGCCAAGTT"/>
<motif name="NFIB.H12CORE.0.PSM.A" alt="" width="20" best-possible-match="ACTTGGCACCGTGCCAACTC"/>
<motif name="NFIB.H12CORE.1.PS.A" alt="" width="9" best-possible-match="GTGCCAAGA"/>
<motif name="NFIC.H12CORE.0.PSM.A" alt="" width="17" best-possible-match="CTTGGCATCGTGCCAAG"/>
<motif name="NFIC.H12CORE.1.PSM.A" alt="" width="8" best-possible-match="CTGCCAAG"/>
<motif name="NFIL3.H12CORE.0.P.B" alt="" width="10" best-possible-match="GTTATGTAAC"/>
<motif name="NFIL3.H12CORE.1.S.B" alt="" width="18" best-possible-match="GGGTTACGTAATAGCCCC"/>
<motif name="NFIX.H12CORE.0.SM.B" alt="" width="17" best-possible-match="CTTGGCACCGTGCCAAC"/>
<motif name="NFIX.H12CORE.1.S.B" alt="" width="8" best-possible-match="GTGCCAAG"/>
<motif name="NFKB1.H12CORE.0.PS.A" alt="" width="12" best-possible-match="AGGGAAATTCCC"/>
<motif name="NFKB2.H12CORE.0.PSM.A" alt="" width="16" best-possible-match="GAAGGGGAATTCCCTT"/>
<motif name="NFYA.H12CORE.0.P.B" alt="" width="15" best-possible-match="ATTAGCCAATCAGAA"/>
<motif name="NFYB.H12CORE.0.P.B" alt="" width="14" best-possible-match="TTAGCCAATCAGAG"/>
<motif name="NFYC.H12CORE.0.P.B" alt="" width="15" best-possible-match="ATCAGCCAATCAGAA"/>
<motif name="NGN1.H12CORE.0.SM.B" alt="" width="14" best-possible-match="CGTGACATATGTTG"/>
<motif name="NGN2.H12CORE.0.P.B" alt="" width="11" best-possible-match="GAGCAGATGGC"/>
<motif name="NGN2.H12CORE.1.SM.B" alt="" width="14" best-possible-match="GAACATATGTCACT"/>
<motif name="NKX21.H12CORE.0.P.B" alt="" width="11" best-possible-match="CTTGAGTGGTT"/>
<motif name="NKX22.H12CORE.0.P.B" alt="" width="10" best-possible-match="CTTGAGTGCT"/>
<motif name="NKX23.H12CORE.0.SM.B" alt="" width="10" best-possible-match="GTTAAGTGGT"/>
<motif name="NKX25.H12CORE.0.PSM.A" alt="" width="10" best-possible-match="CTTAAGTGGT"/>
<motif name="NKX25.H12CORE.1.P.B" alt="" width="13" best-possible-match="AGGTGCTGACAGG"/>
<motif name="NKX28.H12CORE.0.SM.B" alt="" width="10" best-possible-match="CTTAAGTGCT"/>
<motif name="NKX31.H12CORE.0.PSM.A" alt="" width="14" best-possible-match="CTTAAGTGGTACTT"/>
<motif name="NKX32.H12CORE.0.PSM.A" alt="" width="10" best-possible-match="GTTAAGTGGT"/>
<motif name="NKX32.H12CORE.1.S.B" alt="" width="20" best-possible-match="CTTAAGTGGCACTTAAGTGG"/>
<motif name="NKX61.H12CORE.0.PS.A" alt="" width="20" best-possible-match="GATTAATGGGAATTTAATTG"/>
<motif name="NKX61.H12CORE.1.P.B" alt="" width="8" best-possible-match="TTAATGAG"/>
<motif name="NKX61.H12CORE.2.S.B" alt="" width="13" best-possible-match="CCATTAATTACCT"/>
<motif name="NKX62.H12CORE.0.SM.B" alt="" width="12" best-possible-match="CATTAATTACCC"/>
<motif name="NKX63.H12CORE.0.SM.B" alt="" width="14" best-possible-match="TAATTAATGACCTT"/>
<motif name="NOTO.H12CORE.0.SM.B" alt="" width="13" best-possible-match="ACCTCATTAGCGC"/>
<motif name="NPAS2.H12CORE.0.M.B" alt="" width="20" best-possible-match="ACATGTGGAAAACATGTGTT"/>
<motif name="NPAS2.H12CORE.1.M.C" alt="" width="11" best-possible-match="AAACATGTGTC"/>
<motif name="NPAS2.H12CORE.2.S.B" alt="" width="21" best-possible-match="GCACGTGTAAGACACGTGTCA"/>
<motif name="NPAS3.H12CORE.0.P.C" alt="" width="11" best-possible-match="GGACGTGCCTG"/>
<motif name="NPAS4.H12CORE.0.P.B" alt="" width="11" best-possible-match="GAGTCGTGACT"/>
<motif name="NR1D1.H12CORE.0.P.B" alt="" width="15" best-possible-match="AAGTAGGTCAGTGGG"/>
<motif name="NR1D1.H12CORE.1.SM.B" alt="" width="18" best-possible-match="AGTAGGTCAGTAGGTCAA"/>
<motif name="NR1D2.H12CORE.0.P.B" alt="" width="18" best-possible-match="GGTAACTGGGTCAGTGGG"/>
<motif name="NR1D2.H12CORE.1.SM.B" alt="" width="17" best-possible-match="GTAGGTCAGTAGGTCAG"/>
<motif name="NR1H2.H12CORE.0.P.C" alt="" width="18" best-possible-match="TACCAGAGGTCACTGAAG"/>
<motif name="NR1H2.H12CORE.1.P.C" alt="" width="19" best-possible-match="CAGAGGTCACTGGAGGTCA"/>
<motif name="NR1H3.H12CORE.0.P.B" alt="" width="17" best-possible-match="GAGGTTACTAGAGGTCA"/>
<motif name="NR1H3.H12CORE.1.P.B" alt="" width="13" best-possible-match="CCAGAGGTCACTG"/>
<motif name="NR1H4.H12CORE.0.P.B" alt="" width="20" best-possible-match="AGGTCAATGACCCCGGGGTC"/>
<motif name="NR1H4.H12CORE.1.P.B" alt="" width="18" best-possible-match="AGGTCAATGACCTCTGGG"/>
<motif name="NR1H4.H12CORE.2.P.B" alt="" width="7" best-possible-match="ACTGACC"/>
<motif name="NR1I2.H12CORE.0.M.C" alt="" width="19" best-possible-match="GTGAGTTCATTGAGTTCAT"/>
<motif name="NR1I2.H12CORE.1.S.C" alt="" width="12" best-possible-match="GTGAGTTCATGG"/>
<motif name="NR1I3.H12CORE.0.P.B" alt="" width="19" best-possible-match="CAAAGGTCAGCAGAGTTCA"/>
<motif name="NR1I3.H12CORE.1.PSM.A" alt="" width="17" best-possible-match="CCAAAGTTCATGCAAAT"/>
<motif name="NR1I3.H12CORE.2.M.C" alt="" width="20" best-possible-match="GCAAAGTTCGTGGAAATTTC"/>
<motif name="NR2C1.H12CORE.0.S.C" alt="" width="12" best-possible-match="AAAGGTCATGGG"/>
<motif name="NR2C1.H12CORE.1.PM.A" alt="" width="16" best-possible-match="AGAGGTCAAAGGTCAT"/>
<motif name="NR2C2.H12CORE.0.SM.B" alt="" width="12" best-possible-match="CAAAGGTCATGG"/>
<motif name="NR2C2.H12CORE.1.PS.A" alt="" width="15" best-possible-match="GGGGTCAAAGGTCAA"/>
<motif name="NR2E1.H12CORE.0.SM.B" alt="" width="10" best-possible-match="AAAAGTCAAT"/>
<motif name="NR2E1.H12CORE.1.S.B" alt="" width="17" best-possible-match="AAAGTCAATAAGTCAAT"/>
<motif name="NR2F6.H12CORE.0.P.C" alt="" width="14" best-possible-match="GAGGTCAAAGGTCA"/>
<motif name="NR2F6.H12CORE.1.PSM.A" alt="" width="12" best-possible-match="CAAAGGTCAAAG"/>
<motif name="NR2F6.H12CORE.2.SM.B" alt="" width="18" best-possible-match="AAGGTCAAAGGTCATGGG"/>
<motif name="NR2F6.H12CORE.3.SM.B" alt="" width="16" best-possible-match="AAAGGTCAATGACCTT"/>
<motif name="NR4A1.H12CORE.0.PSM.A" alt="" width="8" best-possible-match="AAAGGTCA"/>
<motif name="NR4A2.H12CORE.0.SM.B" alt="" width="10" best-possible-match="TAAAGGTCAC"/>
<motif name="NR5A2.H12CORE.0.PSM.A" alt="" width="11" best-possible-match="GTTCAAGGTCA"/>
<motif name="NR6A1.H12CORE.0.P.C" alt="" width="14" best-possible-match="CAAGGTCAAGGTCA"/>
<motif name="NR6A1.H12CORE.1.P.C" alt="" width="12" best-possible-match="GGTCAAGGTCAA"/>
<motif name="NR6A1.H12CORE.2.SM.B" alt="" width="19" best-possible-match="AGGTCAAGTTCAAGGTCAA"/>
<motif name="NRF1.H12CORE.0.PS.A" alt="" width="16" best-possible-match="CCCCTGCGCATGCGCA"/>
<motif name="NRL.H12CORE.0.SM.B" alt="" width="13" best-possible-match="AATATGCTGACGT"/>
<motif name="NRL.H12CORE.1.SM.B" alt="" width="19" best-possible-match="AAAAATTGCTGACGTCAGC"/>
<motif name="OLIG1.H12CORE.0.S.B" alt="" width="16" best-possible-match="AAAAAAACATATGGTT"/>
<motif name="OLIG2.H12CORE.0.P.B" alt="" width="19" best-possible-match="CCAGCTGCTTCCCAGCTGG"/>
<motif name="OLIG2.H12CORE.1.P.B" alt="" width="9" best-possible-match="CCAGCTGCT"/>
<motif name="OLIG2.H12CORE.2.SM.B" alt="" width="11" best-possible-match="ACCATATGTTT"/>
<motif name="OLIG3.H12CORE.0.SM.B" alt="" width="13" best-possible-match="CACCATATGTTTC"/>
<motif name="ONEC2.H12CORE.0.S.B" alt="" width="12" best-possible-match="ATTATCGATTTT"/>
<motif name="ONEC2.H12CORE.1.PM.A" alt="" width="13" best-possible-match="ATTATTGATTGAT"/>
<motif name="ONEC2.H12CORE.2.S.B" alt="" width="13" best-possible-match="GTTATCGATCGAT"/>
<motif name="ONEC2.H12CORE.3.P.B" alt="" width="22" best-possible-match="ATTGATTGATTGATTGATTGAT"/>
<motif name="ONEC3.H12CORE.0.S.B" alt="" width="14" best-possible-match="TTTATTGATTTTTT"/>
<motif name="ONEC3.H12CORE.1.S.C" alt="" width="11" best-possible-match="GTATCGATTGA"/>
<motif name="ONEC3.H12CORE.2.M.C" alt="" width="13" best-possible-match="AGTATTGATTGAT"/>
<motif name="OSR1.H12CORE.0.SM.B" alt="" width="11" best-possible-match="TGCTACTGTTT"/>
<motif name="OSR2.H12CORE.0.PSM.A" alt="" width="10" best-possible-match="CTGCTACCGT"/>
<motif name="OSR2.H12CORE.1.M.C" alt="" width="18" best-possible-match="ATTGCTACTGAAGTAGCA"/>
<motif name="OTX1.H12CORE.0.SM.B" alt="" width="12" best-possible-match="AGCGGATTAAGG"/>
<motif name="OTX1.H12CORE.1.S.B" alt="" width="14" best-possible-match="TAATCGGATTAAGC"/>
<motif name="OTX2.H12CORE.0.PSM.A" alt="" width="10" best-possible-match="GGGGATTAAC"/>
<motif name="OVOL1.H12CORE.0.SM.B" alt="" width="14" best-possible-match="GAAATAACGGTTCT"/>
<motif name="OVOL2.H12CORE.0.PSM.A" alt="" width="13" best-possible-match="TATATAACGGTAT"/>
<motif name="OZF.H12CORE.0.P.B" alt="" width="25" best-possible-match="CTTTTTTATGGCTGCATAGTATTCC"/>
<motif name="P53.H12CORE.0.P.B" alt="" width="21" best-possible-match="GGGACATGCCCGGACATGTCC"/>
<motif name="P53.H12CORE.1.S.C" alt="" width="13" best-possible-match="CCCGGACATGTTC"/>
<motif name="P5F1B.H12CORE.0.S.B" alt="" width="17" best-possible-match="TGAATATGCAAATTAGG"/>
<motif name="P63.H12CORE.0.PS.A" alt="" width="19" best-possible-match="GGGCATGTCCAGACATGCC"/>
<motif name="P63.H12CORE.1.PS.A" alt="" width="12" best-possible-match="CCAGACATGTTC"/>
<motif name="P73.H12CORE.0.PS.A" alt="" width="19" best-possible-match="GGCATGTCCAGACATGCCC"/>
<motif name="P73.H12CORE.1.P.B" alt="" width="11" best-possible-match="CCAGGCATGTT"/>
<motif name="PATZ1.H12CORE.0.P.B" alt="" width="23" best-possible-match="GGGGGAGGGGGCGGGGGGGGGGG"/>
<motif name="PATZ1.H12CORE.1.P.C" alt="" width="10" best-possible-match="GGGGGAGGGG"/>
<motif name="PAX1.H12CORE.0.SM.B" alt="" width="18" best-possible-match="GTTCAGTCAAGCGTGACG"/>
<motif name="PAX2.H12CORE.0.SM.B" alt="" width="19" best-possible-match="GATCAATCAAGCGTGACGG"/>
<motif name="PAX3.H12CORE.0.PS.A" alt="" width="14" best-possible-match="ATTTGTCACGGTTC"/>
<motif name="PAX3.H12CORE.1.SM.B" alt="" width="15" best-possible-match="AATTAGTCACGCTTA"/>
<motif name="PAX3.H12CORE.2.P.C" alt="" width="12" best-possible-match="AATCAATTAGCC"/>
<motif name="PAX3.H12CORE.3.S.B" alt="" width="20" best-possible-match="GTTAATCGATTAATTATTAA"/>
<motif name="PAX4.H12CORE.0.SM.B" alt="" width="9" best-possible-match="TAATTAGCT"/>
<motif name="PAX4.H12CORE.1.S.C" alt="" width="16" best-possible-match="TGCTAATTAGTTAATT"/>
<motif name="PAX5.H12CORE.0.PS.A" alt="" width="18" best-possible-match="TGATCAATCAAGCGTGAC"/>
<motif name="PAX6.H12CORE.0.PSM.A" alt="" width="18" best-possible-match="TTTACGCATGAATGAACA"/>
<motif name="PAX7.H12CORE.0.P.B" alt="" width="12" best-possible-match="TTTGTCACGGTG"/>
<motif name="PAX7.H12CORE.1.S.B" alt="" width="14" best-possible-match="TTAATCGATTAGCG"/>
<motif name="PAX7.H12CORE.2.PM.A" alt="" width="14" best-possible-match="CGTTAATTGATTAA"/>
<motif name="PAX8.H12CORE.0.PSM.A" alt="" width="20" best-possible-match="TGGTCAGTCAAGCGTGACGG"/>
<motif name="PAX9.H12CORE.0.SM.B" alt="" width="17" best-possible-match="TCAGTCAAGCGTGACGG"/>
<motif name="PBX1.H12CORE.0.P.B" alt="" width="12" best-possible-match="TGATTGACAGCC"/>
<motif name="PBX1.H12CORE.1.P.B" alt="" width="10" best-possible-match="TCTGATTGGC"/>
<motif name="PBX1.H12CORE.2.P.B" alt="" width="10" best-possible-match="ACTGACAGCT"/>
<motif name="PBX2.H12CORE.0.P.B" alt="" width="11" best-possible-match="TGATTGACAGC"/>
<motif name="PBX2.H12CORE.1.P.C" alt="" width="9" best-possible-match="CTGATTGGC"/>
<motif name="PBX2.H12CORE.2.P.C" alt="" width="9" best-possible-match="AGTGACAGG"/>
<motif name="PBX3.H12CORE.0.P.B" alt="" width="12" best-possible-match="TCTGATTGGCAG"/>
<motif name="PBX3.H12CORE.1.P.B" alt="" width="10" best-possible-match="TGATTGACAG"/>
<motif name="PDX1.H12CORE.0.P.B" alt="" width="10" best-possible-match="TGATTGATGG"/>
<motif name="PDX1.H12CORE.1.PSM.A" alt="" width="13" best-possible-match="GCGCTAATTACCC"/>
<motif name="PHX2A.H12CORE.0.PS.A" alt="" width="20" best-possible-match="CCCCCGCTAATTTAATTAGG"/>
<motif name="PHX2A.H12CORE.1.SM.B" alt="" width="12" best-possible-match="ACCTAATTAGCG"/>
<motif name="PHX2B.H12CORE.0.PSM.A" alt="" width="14" best-possible-match="GCTAATTAGATTAG"/>
<motif name="PHX2B.H12CORE.1.SM.B" alt="" width="11" best-possible-match="CGTTAATTACA"/>
<motif name="PIT1.H12CORE.0.SM.B" alt="" width="14" best-possible-match="GTTAATGAGATGCG"/>
<motif name="PIT1.H12CORE.1.S.B" alt="" width="15" best-possible-match="CTCATGAATAATTAA"/>
<motif name="PITX1.H12CORE.0.PSM.A" alt="" width="10" best-possible-match="GGGATTAAGG"/>
<motif name="PITX1.H12CORE.1.S.B" alt="" width="20" best-possible-match="AGGGATTAAGGGATTAAACC"/>
<motif name="PITX2.H12CORE.0.SM.B" alt="" width="10" best-possible-match="GGGATTAAGG"/>
<motif name="PITX3.H12CORE.0.SM.B" alt="" width="9" best-possible-match="GGGATTAAG"/>
<motif name="PITX3.H12CORE.1.S.B" alt="" width="20" best-possible-match="GGGGTATTAAGGGATTAAGG"/>
<motif name="PKNX1.H12CORE.0.P.B" alt="" width="12" best-possible-match="TCTGATTGGCTG"/>
<motif name="PKNX1.H12CORE.1.P.B" alt="" width="11" best-possible-match="TGATTGACAGG"/>
<motif name="PKNX1.H12CORE.2.SM.B" alt="" width="8" best-possible-match="TTGACAGC"/>
<motif name="PKNX1.H12CORE.3.SM.B" alt="" width="14" best-possible-match="GTGTGACAGGTGTC"/>
<motif name="PKNX2.H12CORE.0.SM.B" alt="" width="15" best-possible-match="GGTTGACAGCTGTCA"/>
<motif name="PKNX2.H12CORE.1.SM.B" alt="" width="11" best-possible-match="TTGACAGGTGT"/>
<motif name="PO2F1.H12CORE.0.PS.A" alt="" width="11" best-possible-match="ATATGCAAATG"/>
<motif name="PO2F2.H12CORE.0.PSM.A" alt="" width="11" best-possible-match="ATATGCAAATG"/>
<motif name="PO2F2.H12CORE.1.M.C" alt="" width="15" best-possible-match="TGAATATGCGCATAT"/>
<motif name="PO2F2.H12CORE.2.S.B" alt="" width="13" best-possible-match="ATTTGCATATTCA"/>
<motif name="PO2F3.H12CORE.0.PS.A" alt="" width="13" best-possible-match="ATGCAAATTAGTT"/>
<motif name="PO2F3.H12CORE.1.S.C" alt="" width="19" best-possible-match="TAAATATGCTAATTAGCCC"/>
<motif name="PO3F1.H12CORE.0.P.B" alt="" width="15" best-possible-match="TCATGCAAATTAATG"/>
<motif name="PO3F1.H12CORE.1.PS.A" alt="" width="15" best-possible-match="ACTCATGAATATTCA"/>
<motif name="PO3F1.H12CORE.2.S.C" alt="" width="9" best-possible-match="GTAATTAGC"/>
<motif name="PO3F1.H12CORE.3.M.C" alt="" width="17" best-possible-match="AATTATGCTAATTAGGT"/>
<motif name="PO3F2.H12CORE.0.P.B" alt="" width="16" best-possible-match="CTCATGAATATTCATG"/>
<motif name="PO3F2.H12CORE.1.S.B" alt="" width="15" best-possible-match="TGAATTAATTATGCA"/>
<motif name="PO3F2.H12CORE.2.SM.B" alt="" width="16" best-possible-match="ACCTCATTAGCATAAT"/>
<motif name="PO3F3.H12CORE.0.P.C" alt="" width="12" best-possible-match="CTCATGCATATT"/>
<motif name="PO3F3.H12CORE.1.P.C" alt="" width="18" best-possible-match="CTCATGCATATTCATGAA"/>
<motif name="PO3F3.H12CORE.2.S.B" alt="" width="12" best-possible-match="TGCCTAATTAAT"/>
<motif name="PO3F4.H12CORE.0.SM.B" alt="" width="15" best-possible-match="CCTAATTAGCATAAT"/>
<motif name="PO4F1.H12CORE.0.S.B" alt="" width="13" best-possible-match="TAATTATGCATGA"/>
<motif name="PO4F1.H12CORE.1.SM.B" alt="" width="17" best-possible-match="TCATTAATTATGCATGA"/>
<motif name="PO4F2.H12CORE.0.S.B" alt="" width="17" best-possible-match="GTTCATTAATTATTCAT"/>
<motif name="PO4F3.H12CORE.0.SM.B" alt="" width="17" best-possible-match="TCATGAATAATTCATGA"/>
<motif name="PO5F1.H12CORE.0.P.B" alt="" width="17" best-possible-match="TCCATTGTTATGCAAAT"/>
<motif name="PO5F1.H12CORE.1.P.B" alt="" width="11" best-possible-match="TTATGCAAATT"/>
<motif name="PO5F1.H12CORE.2.SM.B" alt="" width="17" best-possible-match="AATTATGCTAATTAGGT"/>
<motif name="PO6F1.H12CORE.0.SM.B" alt="" width="12" best-possible-match="GCATAATGAGGT"/>
<motif name="PO6F2.H12CORE.0.S.B" alt="" width="13" best-possible-match="GGGTAATTAGCTA"/>
<motif name="PPARA.H12CORE.0.P.B" alt="" width="17" best-possible-match="AACTAGGTCAAAGGTCA"/>
<motif name="PPARA.H12CORE.1.P.B" alt="" width="9" best-possible-match="CAAAGGTCA"/>
<motif name="PPARD.H12CORE.0.PSM.A" alt="" width="15" best-possible-match="CTAGGGCAAAGGTCA"/>
<motif name="PPARG.H12CORE.0.P.B" alt="" width="17" best-possible-match="AACTAGGGCAAAGGTCA"/>
<motif name="PPARG.H12CORE.1.P.B" alt="" width="11" best-possible-match="GGCAAAGGTCA"/>
<motif name="PRD13.H12CORE.0.P.B" alt="" width="11" best-possible-match="GCCACCAGCTG"/>
<motif name="PRD14.H12CORE.0.P.B" alt="" width="15" best-possible-match="GAGGTTAGAGACCTA"/>
<motif name="PRD15.H12CORE.0.P.B" alt="" width="18" best-possible-match="GGAAAACCTGGAGCGGAG"/>
<motif name="PRD16.H12CORE.0.P.B" alt="" width="11" best-possible-match="TCCCCTGGGAC"/>
<motif name="PRDM1.H12CORE.0.S.B" alt="" width="12" best-possible-match="AAGTGAAAGTGA"/>
<motif name="PRDM1.H12CORE.1.PS.A" alt="" width="14" best-possible-match="GAAAGTGAAAGTGA"/>
<motif name="PRDM4.H12CORE.0.PSM.A" alt="" width="20" best-possible-match="TGGCAGTTTCAAGGCCCCCC"/>
<motif name="PRDM5.H12CORE.0.P.B" alt="" width="15" best-possible-match="ACCCTGCTCTCCAGC"/>
<motif name="PRDM5.H12CORE.1.P.B" alt="" width="10" best-possible-match="GTTCTCCAGC"/>
<motif name="PRDM6.H12CORE.0.P.B" alt="" width="12" best-possible-match="AAGAGAAAAAAA"/>
<motif name="PRDM9.H12CORE.0.P.B" alt="" width="20" best-possible-match="AAGATGGCAGCAGCATCTGG"/>
<motif name="PRGR.H12CORE.0.P.B" alt="" width="15" best-possible-match="AGAACATTCTGTTCT"/>
<motif name="PRGR.H12CORE.1.P.B" alt="" width="7" best-possible-match="AGAACAG"/>
<motif name="PROP1.H12CORE.0.PSM.A" alt="" width="16" best-possible-match="CGCTAATTAGATTAGC"/>
<motif name="PROP1.H12CORE.1.P.C" alt="" width="10" best-possible-match="ATCTAATTAA"/>
<motif name="PROX1.H12CORE.0.SM.B" alt="" width="13" best-possible-match="AGACGTCTTGAGG"/>
<motif name="PRRX1.H12CORE.0.S.B" alt="" width="13" best-possible-match="CGCTAATTAAATT"/>
<motif name="PRRX1.H12CORE.1.S.B" alt="" width="17" best-possible-match="CGCTAATTAGATAATTA"/>
<motif name="PRRX2.H12CORE.0.SM.B" alt="" width="10" best-possible-match="CGCTAATTAG"/>
<motif name="PRRX2.H12CORE.1.S.B" alt="" width="16" best-possible-match="TCGCTAATTAAATTAA"/>
<motif name="PTF1A.H12CORE.0.P.B" alt="" width="19" best-possible-match="ACAGCTGTTTAATTTCCCA"/>
<motif name="PTF1A.H12CORE.1.PS.A" alt="" width="10" best-possible-match="AGCAGCTGTG"/>
<motif name="RARA.H12CORE.0.PSM.A" alt="" width="11" best-possible-match="TAAGGTCACGG"/>
<motif name="RARA.H12CORE.1.P.B" alt="" width="19" best-possible-match="AGAGGTCAGGGAGAGGTCA"/>
<motif name="RARA.H12CORE.2.P.B" alt="" width="17" best-possible-match="CCAGGTCACAGTGACCT"/>
<motif name="RARA.H12CORE.3.P.B" alt="" width="21" best-possible-match="GGTCAAGAGGTCAAGGTCAGG"/>
<motif name="RARB.H12CORE.0.SM.B" alt="" width="10" best-possible-match="AAAGGTCACG"/>
<motif name="RARB.H12CORE.1.P.B" alt="" width="12" best-possible-match="CAGAGGTCAGGG"/>
<motif name="RARG.H12CORE.0.P.B" alt="" width="18" best-possible-match="CCCAGGTCAGGGTGACCT"/>
<motif name="RARG.H12CORE.1.PSM.A" alt="" width="11" best-possible-match="TAAGGTCATGG"/>
<motif name="RARG.H12CORE.2.SM.B" alt="" width="17" best-possible-match="AAAAGGTCATGAGGTCA"/>
<motif name="RARG.H12CORE.3.S.B" alt="" width="17" best-possible-match="AGAGGTCAAAAGGTCAT"/>
<motif name="RAX2.H12CORE.0.S.B" alt="" width="14" best-possible-match="AAATTAATTAGCGT"/>
<motif name="RBAK.H12CORE.0.P.C" alt="" width="16" best-possible-match="GGAGAGAAACAGGCCC"/>
<motif name="REL.H12CORE.0.P.B" alt="" width="15" best-possible-match="AGGGAAATTCCAGGG"/>
<motif name="RELB.H12CORE.0.P.B" alt="" width="11" best-possible-match="GGGACTTTCCA"/>
<motif name="REST.H12CORE.0.P.B" alt="" width="22" best-possible-match="TTCAGCACCATGGACAGCGCCC"/>
<motif name="RFX1.H12CORE.0.PM.A" alt="" width="12" best-possible-match="CGGTTGCCATGG"/>
<motif name="RFX1.H12CORE.1.PSM.A" alt="" width="18" best-possible-match="GCGGTTGCCATGGCAACG"/>
<motif name="RFX1.H12CORE.2.S.C" alt="" width="11" best-possible-match="GGCGTTGCTAT"/>
<motif name="RFX2.H12CORE.0.PS.A" alt="" width="14" best-possible-match="TCGTTGCCATGGCA"/>
<motif name="RFX2.H12CORE.1.PSM.A" alt="" width="16" best-possible-match="CGTTGCCATGGTAACG"/>
<motif name="RFX3.H12CORE.0.PSM.A" alt="" width="14" best-possible-match="GTTGCCATGGCAAC"/>
<motif name="RFX3.H12CORE.1.PS.A" alt="" width="14" best-possible-match="CCGTTGCCATGGTA"/>
<motif name="RFX3.H12CORE.2.S.B" alt="" width="20" best-possible-match="GGGTTGTAGGTTAGGGAGGG"/>
<motif name="RFX4.H12CORE.0.SM.B" alt="" width="16" best-possible-match="CGTTGCCATGGTAACG"/>
<motif name="RFX5.H12CORE.0.P.B" alt="" width="20" best-possible-match="GTCATCTGTTGCTAGGGAGA"/>
<motif name="RFX5.H12CORE.1.PSM.A" alt="" width="12" best-possible-match="CTGTTGCTAGGC"/>
<motif name="RFX5.H12CORE.2.S.B" alt="" width="18" best-possible-match="CCCGTTGCCATGGCAACG"/>
<motif name="RFX6.H12CORE.0.P.C" alt="" width="11" best-possible-match="CGGTTGCCAGG"/>
<motif name="RFX7.H12CORE.0.SM.B" alt="" width="12" best-possible-match="GCGTTGCTATGC"/>
<motif name="RHXF1.H12CORE.0.SM.B" alt="" width="13" best-possible-match="CAGGGATTAACCT"/>
<motif name="RHXF2.H12CORE.0.SM.B" alt="" width="11" best-possible-match="GGGGATTAACG"/>
<motif name="RORA.H12CORE.0.P.C" alt="" width="13" best-possible-match="AAGTAGGTCAGGG"/>
<motif name="RORB.H12CORE.0.SM.B" alt="" width="17" best-possible-match="AGGTAAGTAGGTCACGG"/>
<motif name="RORG.H12CORE.0.M.C" alt="" width="20" best-possible-match="AGTAGGTCAGTAGGTCACGG"/>
<motif name="RORG.H12CORE.1.PS.A" alt="" width="12" best-possible-match="GAAAGTAGGTCA"/>
<motif name="RUNX1.H12CORE.0.P.B" alt="" width="10" best-possible-match="GCTGTGGTTT"/>
<motif name="RUNX2.H12CORE.0.P.B" alt="" width="13" best-possible-match="GTCTGTGGTTTGC"/>
<motif name="RUNX2.H12CORE.1.S.B" alt="" width="11" best-possible-match="TTTGCGGTTAG"/>
<motif name="RUNX2.H12CORE.2.M.C" alt="" width="18" best-possible-match="TGTGGTTTTTGTGGTTTG"/>
<motif name="RUNX3.H12CORE.0.P.B" alt="" width="11" best-possible-match="GGCTGTGGTTT"/>
<motif name="RUNX3.H12CORE.1.S.B" alt="" width="19" best-possible-match="TTTTGCGGTTTTTGGGTTT"/>
<motif name="RUNX3.H12CORE.2.S.B" alt="" width="11" best-possible-match="TTTGCGGTTTG"/>
<motif name="RX.H12CORE.0.SM.B" alt="" width="16" best-possible-match="ATTAATTAATTAGCGC"/>
<motif name="RXRA.H12CORE.0.PS.A" alt="" width="9" best-possible-match="CAGAGGTCA"/>
<motif name="RXRA.H12CORE.1.S.C" alt="" width="14" best-possible-match="CAGAGGTCAAAGGT"/>
<motif name="RXRA.H12CORE.2.SM.B" alt="" width="15" best-possible-match="GAGGTCAAAGGTCAA"/>
<motif name="RXRA.H12CORE.3.P.B" alt="" width="21" best-possible-match="GGGGGGAGGGAGAGGTCAAGG"/>
<motif name="RXRB.H12CORE.0.P.C" alt="" width="14" best-possible-match="AGGGCAAAGGTCAG"/>
<motif name="RXRB.H12CORE.1.SM.B" alt="" width="17" best-possible-match="AGGGGTCAAAGGTCAAG"/>
<motif name="RXRB.H12CORE.2.PS.A" alt="" width="11" best-possible-match="AGAGGTCATGG"/>
<motif name="RXRG.H12CORE.0.P.B" alt="" width="10" best-possible-match="AAGGTCAAGG"/>
<motif name="RXRG.H12CORE.1.SM.B" alt="" width="16" best-possible-match="GAGGTCAAAGGTCATG"/>
<motif name="RXRG.H12CORE.2.P.B" alt="" width="23" best-possible-match="GGAGGGTCAGGAGTTCAAGGTCA"/>
<motif name="SALL1.H12CORE.0.P.C" alt="" width="16" best-possible-match="GGGGGGGGGTGGGGCA"/>
<motif name="SALL4.H12CORE.0.P.B" alt="" width="11" best-possible-match="CAGGGTGGGGC"/>
<motif name="SATB1.H12CORE.0.P.B" alt="" width="19" best-possible-match="ATAATTATTACTAATAATT"/>
<motif name="SATB1.H12CORE.1.P.B" alt="" width="12" best-possible-match="TACTAATAATTA"/>
<motif name="SCRT1.H12CORE.0.PSM.A" alt="" width="13" best-possible-match="ATGCAACAGGTGG"/>
<motif name="SCRT2.H12CORE.0.PSM.A" alt="" width="16" best-possible-match="GAGCAACAGGTGGACC"/>
<motif name="SHOX.H12CORE.0.SM.B" alt="" width="19" best-possible-match="GCGCTAATTAGTTTATTTA"/>
<motif name="SHOX.H12CORE.1.S.B" alt="" width="13" best-possible-match="ACCCTAATTAATT"/>
<motif name="SHOX2.H12CORE.0.S.B" alt="" width="18" best-possible-match="ATAATTGGCTAATTAGCC"/>
<motif name="SHOX2.H12CORE.1.S.C" alt="" width="13" best-possible-match="AACTAATTAGGGG"/>
<motif name="SIX1.H12CORE.0.P.B" alt="" width="14" best-possible-match="TGAAACCTGATACC"/>
<motif name="SIX1.H12CORE.1.SM.B" alt="" width="13" best-possible-match="AACGTGATACCCT"/>
<motif name="SIX2.H12CORE.0.P.B" alt="" width="14" best-possible-match="TGAAACCTGATACC"/>
<motif name="SIX2.H12CORE.1.M.C" alt="" width="15" best-possible-match="CGTAACGCGATACCT"/>
<motif name="SIX2.H12CORE.2.SM.B" alt="" width="9" best-possible-match="GCGATACGC"/>
<motif name="SIX3.H12CORE.0.SM.B" alt="" width="9" best-possible-match="GTGATACCC"/>
<motif name="SIX4.H12CORE.0.P.B" alt="" width="14" best-possible-match="TGTAACCTGACACC"/>
<motif name="SIX4.H12CORE.1.M.C" alt="" width="15" best-possible-match="CACGATACCCTCCCC"/>
<motif name="SIX6.H12CORE.0.SM.B" alt="" width="9" best-possible-match="GTGATACCC"/>
<motif name="SKOR1.H12CORE.0.M.C" alt="" width="18" best-possible-match="GCTTAACTTTAATTAAAG"/>
<motif name="SKOR1.H12CORE.1.S.C" alt="" width="16" best-possible-match="TAGCGTTAATTACCGT"/>
<motif name="SKOR2.H12CORE.0.SM.B" alt="" width="15" best-possible-match="TAGCGTTAATTAACG"/>
<motif name="SMAD2.H12CORE.0.P.B" alt="" width="12" best-possible-match="TGTCTGGCACCT"/>
<motif name="SMAD2.H12CORE.1.P.B" alt="" width="10" best-possible-match="TCTGTCTGGC"/>
<motif name="SMAD3.H12CORE.0.S.B" alt="" width="11" best-possible-match="GTCTAGACATT"/>
<motif name="SMAD3.H12CORE.1.P.B" alt="" width="9" best-possible-match="TCCAGACAG"/>
<motif name="SMAD3.H12CORE.2.P.C" alt="" width="14" best-possible-match="CAGGTGACAGACAG"/>
<motif name="SMAD4.H12CORE.0.P.B" alt="" width="8" best-possible-match="TGTCTGGG"/>
<motif name="SMAD4.H12CORE.1.P.B" alt="" width="13" best-possible-match="CTGTCTGGCACCT"/>
<motif name="SMAD5.H12CORE.0.M.C" alt="" width="10" best-possible-match="GCGTCTGCCC"/>
<motif name="SNAI1.H12CORE.0.PSM.A" alt="" width="12" best-possible-match="GAGCAGGTGCAT"/>
<motif name="SNAI2.H12CORE.0.PSM.A" alt="" width="11" best-possible-match="GGCAGGTGCAT"/>
<motif name="SNAI3.H12CORE.0.S.C" alt="" width="11" best-possible-match="GAACAGGTGCA"/>
<motif name="SOLH2.H12CORE.0.S.C" alt="" width="11" best-possible-match="GCACGTGCATT"/>
<motif name="SOX1.H12CORE.0.S.B" alt="" width="17" best-possible-match="ATGAATAACATTCATTT"/>
<motif name="SOX1.H12CORE.1.S.B" alt="" width="9" best-possible-match="TCATTCATT"/>
<motif name="SOX10.H12CORE.0.PSM.A" alt="" width="23" best-possible-match="AAAAAAATAGCCCATTGTTCTCT"/>
<motif name="SOX10.H12CORE.1.PSM.A" alt="" width="11" best-possible-match="TCCATTGTTCT"/>
<motif name="SOX10.H12CORE.2.S.C" alt="" width="14" best-possible-match="TATTGTTCGGTGGG"/>
<motif name="SOX11.H12CORE.0.P.B" alt="" width="12" best-possible-match="TCCTTTGTTCTC"/>
<motif name="SOX11.H12CORE.1.S.B" alt="" width="13" best-possible-match="CAGTGTTCGGTGG"/>
<motif name="SOX12.H12CORE.0.SM.B" alt="" width="14" best-possible-match="GCCATTGTTCGGTG"/>
<motif name="SOX13.H12CORE.0.P.B" alt="" width="12" best-possible-match="TCCTTTGTTCTC"/>
<motif name="SOX14.H12CORE.0.SM.B" alt="" width="19" best-possible-match="AACAATGCCATTGTTCGCG"/>
<motif name="SOX15.H12CORE.0.P.B" alt="" width="8" best-possible-match="CCTTTGTT"/>
<motif name="SOX17.H12CORE.0.PS.A" alt="" width="12" best-possible-match="TCCATTGTTTGC"/>
<motif name="SOX17.H12CORE.1.P.B" alt="" width="15" best-possible-match="TCCATTGTATGCAAA"/>
<motif name="SOX17.H12CORE.2.S.C" alt="" width="18" best-possible-match="AAACAATTTCATTGTTTG"/>
<motif name="SOX18.H12CORE.0.SM.B" alt="" width="9" best-possible-match="GGCATTGTT"/>
<motif name="SOX2.H12CORE.0.P.B" alt="" width="12" best-possible-match="TCCTTTGTTATG"/>
<motif name="SOX2.H12CORE.1.P.B" alt="" width="17" best-possible-match="TCCATTGTTATGCAAAT"/>
<motif name="SOX2.H12CORE.2.S.B" alt="" width="10" best-possible-match="ATACCATTGT"/>
<motif name="SOX2.H12CORE.3.S.B" alt="" width="12" best-possible-match="AATAACATTCAT"/>
<motif name="SOX21.H12CORE.0.S.B" alt="" width="18" best-possible-match="TAACAATACCATTGTTCT"/>
<motif name="SOX3.H12CORE.0.PM.A" alt="" width="11" best-possible-match="TCCATTGTTCT"/>
<motif name="SOX3.H12CORE.1.S.C" alt="" width="16" best-possible-match="CAATGCCATTGTTCCC"/>
<motif name="SOX30.H12CORE.0.P.C" alt="" width="11" best-possible-match="TCCATTGTGAC"/>
<motif name="SOX30.H12CORE.1.SM.B" alt="" width="10" best-possible-match="GCCATTGTTC"/>
<motif name="SOX4.H12CORE.0.PSM.A" alt="" width="13" best-possible-match="GCCCTTTGTTCTC"/>
<motif name="SOX5.H12CORE.0.P.B" alt="" width="9" best-possible-match="CCATTGTTC"/>
<motif name="SOX6.H12CORE.0.P.B" alt="" width="10" best-possible-match="CCATTGTTCT"/>
<motif name="SOX7.H12CORE.0.PS.A" alt="" width="9" best-possible-match="CCATTGTTC"/>
<motif name="SOX7.H12CORE.1.SM.B" alt="" width="17" best-possible-match="AAACAATTCCATTGTTC"/>
<motif name="SOX8.H12CORE.0.PSM.A" alt="" width="17" best-possible-match="AAAAGGAGCCATTGTTT"/>
<motif name="SOX8.H12CORE.1.PS.A" alt="" width="11" best-possible-match="GCCATTGTTCT"/>
<motif name="SOX9.H12CORE.0.PS.A" alt="" width="21" best-possible-match="AAAAAATGGGCTATTGTTCTT"/>
<motif name="SOX9.H12CORE.1.PS.A" alt="" width="10" best-possible-match="TCCATTGTTT"/>
<motif name="SOX9.H12CORE.2.S.B" alt="" width="17" best-possible-match="AATCAATTGCAGTCATA"/>
<motif name="SP1.H12CORE.0.P.B" alt="" width="14" best-possible-match="AGGGGGCGGGGCCT"/>
<motif name="SP1.H12CORE.1.SM.B" alt="" width="14" best-possible-match="GGTGGGCGTGGCCT"/>
<motif name="SP1.H12CORE.2.P.B" alt="" width="21" best-possible-match="AGGGGGCGGGGCCTGGGGGGG"/>
<motif name="SP2.H12CORE.0.P.D" alt="" width="12" best-possible-match="AGGGGGCGGGGC"/>
<motif name="SP2.H12CORE.1.P.B" alt="" width="21" best-possible-match="CCGGCGGGGGGCGGGGCCGGG"/>
<motif name="SP3.H12CORE.0.P.B" alt="" width="19" best-possible-match="GGGGGAGGGGGCGGGGCCT"/>
<motif name="SP3.H12CORE.1.S.B" alt="" width="11" best-possible-match="GGTGGGCGTGG"/>
<motif name="SP4.H12CORE.0.P.C" alt="" width="15" best-possible-match="AGGGGGCGGGGCCTG"/>
<motif name="SP4.H12CORE.1.S.B" alt="" width="12" best-possible-match="GGTGGGCGTGGT"/>
<motif name="SP4.H12CORE.2.P.B" alt="" width="21" best-possible-match="AGGGGGCGGGGCCGGGGGGGG"/>
<motif name="SP5.H12CORE.0.P.B" alt="" width="14" best-possible-match="AGGGGGCGGGGCAG"/>
<motif name="SP5.H12CORE.1.P.B" alt="" width="25" best-possible-match="GGGGGGGGGGGAGGGGGAGGGGCAG"/>
<motif name="SP7.H12CORE.0.P.B" alt="" width="14" best-possible-match="TAATTACAGGTTTT"/>
<motif name="SP8.H12CORE.0.SM.B" alt="" width="12" best-possible-match="GGTGGGCGTGGC"/>
<motif name="SP9.H12CORE.0.P.B" alt="" width="14" best-possible-match="TAATTACAGGCTTT"/>
<motif name="SP9.H12CORE.1.S.C" alt="" width="12" best-possible-match="GGTGGGCGTGGT"/>
<motif name="SPDEF.H12CORE.0.PSM.A" alt="" width="12" best-possible-match="AACCCGGATGTG"/>
<motif name="SPDEF.H12CORE.1.SM.B" alt="" width="20" best-possible-match="AAACCGGATGTACAACCCGG"/>
<motif name="SPI1.H12CORE.0.P.B" alt="" width="14" best-possible-match="AAAAGAGGAAGTGA"/>
<motif name="SPI1.H12CORE.1.S.B" alt="" width="12" best-possible-match="AAGGGGAAGTAG"/>
<motif name="SPIB.H12CORE.0.P.B" alt="" width="16" best-possible-match="AAAGAGGAAGTGAAAG"/>
<motif name="SPIB.H12CORE.1.S.C" alt="" width="13" best-possible-match="AAAAGCGGAAGTA"/>
<motif name="SPIB.H12CORE.2.SM.B" alt="" width="16" best-possible-match="GGGAATGAGGAAGTAG"/>
<motif name="SRBP1.H12CORE.0.P.B" alt="" width="12" best-possible-match="GTCAGGTGATCC"/>
<motif name="SRBP1.H12CORE.1.S.C" alt="" width="12" best-possible-match="GGTCGCGTGATG"/>
<motif name="SRBP2.H12CORE.0.S.B" alt="" width="12" best-possible-match="GGTGGCGTGATG"/>
<motif name="SRBP2.H12CORE.1.P.B" alt="" width="13" best-possible-match="GGGTGGGGTGAGG"/>
<motif name="SRBP2.H12CORE.2.M.C" alt="" width="12" best-possible-match="GATCAGGTGATC"/>
<motif name="SRF.H12CORE.0.PSM.A" alt="" width="17" best-possible-match="TTGCCTTATATGGGCAT"/>
<motif name="SRY.H12CORE.0.S.B" alt="" width="12" best-possible-match="ATATCATTCTTT"/>
<motif name="SRY.H12CORE.1.S.B" alt="" width="17" best-possible-match="AACAATATCATTGTTCC"/>
<motif name="STA5A.H12CORE.0.P.B" alt="" width="11" best-possible-match="TTCTAAGAAAT"/>
<motif name="STA5B.H12CORE.0.P.B" alt="" width="13" best-possible-match="ATTTCTTAGAAAT"/>
<motif name="STAT1.H12CORE.0.P.B" alt="" width="20" best-possible-match="GTTTCCATTTCCTGGAAATC"/>
<motif name="STAT1.H12CORE.1.P.B" alt="" width="18" best-possible-match="TTTCAGTTTCATTTTCCC"/>
<motif name="STAT2.H12CORE.0.P.B" alt="" width="18" best-possible-match="GGGAAAATGAAACTGAAA"/>
<motif name="STAT3.H12CORE.0.P.B" alt="" width="13" best-possible-match="CATTTCCCGGAAA"/>
<motif name="STAT4.H12CORE.0.P.B" alt="" width="11" best-possible-match="TTTCCCGGAAA"/>
<motif name="STAT6.H12CORE.0.P.B" alt="" width="13" best-possible-match="TTCTCAGGAAATG"/>
<motif name="STF1.H12CORE.0.PSM.A" alt="" width="12" best-possible-match="AGTTCAAGGTCA"/>
<motif name="SUH.H12CORE.0.P.B" alt="" width="11" best-possible-match="AGCGTGGGAAA"/>
<motif name="TAF1.H12CORE.0.P.B" alt="" width="15" best-possible-match="CAAGATGGCGGCGGC"/>
<motif name="TAL1.H12CORE.0.P.B" alt="" width="19" best-possible-match="CTGGGGGGCGCAGATAAGG"/>
<motif name="TAL1.H12CORE.1.P.B" alt="" width="14" best-possible-match="GGAAGCAGATGAGA"/>
<motif name="TAL1.H12CORE.2.P.B" alt="" width="14" best-possible-match="CAGGAAACAGCTGG"/>
<motif name="TBP.H12CORE.0.P.B" alt="" width="10" best-possible-match="CTATAAAAGG"/>
<motif name="TBR1.H12CORE.0.PS.A" alt="" width="18" best-possible-match="CCCTGAAAGGTGTGAAAA"/>
<motif name="TBX1.H12CORE.0.S.B" alt="" width="15" best-possible-match="AAAGGTGTGAAAGTG"/>
<motif name="TBX15.H12CORE.0.SM.B" alt="" width="13" best-possible-match="TAAGGTGTGAAGG"/>
<motif name="TBX18.H12CORE.0.M.C" alt="" width="12" best-possible-match="TAAGGTGTGAAA"/>
<motif name="TBX19.H12CORE.0.PS.A" alt="" width="22" best-possible-match="TTTCACACGTAGGTGTGAAATT"/>
<motif name="TBX19.H12CORE.1.SM.B" alt="" width="13" best-possible-match="AAGGTGTGAAATT"/>
<motif name="TBX2.H12CORE.0.SM.B" alt="" width="10" best-possible-match="AAGGTGTTAA"/>
<motif name="TBX20.H12CORE.0.P.C" alt="" width="14" best-possible-match="AGGTGTTGACAGGT"/>
<motif name="TBX20.H12CORE.1.M.C" alt="" width="11" best-possible-match="AAGGTGTGAAA"/>
<motif name="TBX20.H12CORE.2.SM.B" alt="" width="18" best-possible-match="AAGGTGTGAAGGTGTGAA"/>
<motif name="TBX21.H12CORE.0.PSM.A" alt="" width="13" best-possible-match="AAGGTGTGAAATT"/>
<motif name="TBX3.H12CORE.0.PSM.A" alt="" width="12" best-possible-match="GGAGGTGTGAAG"/>
<motif name="TBX4.H12CORE.0.PS.A" alt="" width="9" best-possible-match="GAGGTGTGA"/>
<motif name="TBX4.H12CORE.1.S.B" alt="" width="23" best-possible-match="AAAGGTGTGAAATTTCACACCTT"/>
<motif name="TBX5.H12CORE.0.PS.A" alt="" width="9" best-possible-match="GAGGTGTCA"/>
<motif name="TBX5.H12CORE.1.P.B" alt="" width="13" best-possible-match="GGGTGCTGACAGG"/>
<motif name="TBX5.H12CORE.2.S.B" alt="" width="26" best-possible-match="GGGAAAGGTGTGATATTTCACACCTT"/>
<motif name="TBX6.H12CORE.0.PSM.A" alt="" width="12" best-possible-match="TAAGGTGTGAAA"/>
<motif name="TBXT.H12CORE.0.PS.A" alt="" width="20" best-possible-match="TTAGCAGTAAGGTGTGAAAT"/>
<motif name="TBXT.H12CORE.1.PSM.A" alt="" width="12" best-possible-match="TAGGTGTGAAAT"/>
<motif name="TCF21.H12CORE.0.PS.A" alt="" width="12" best-possible-match="AAAACAGCTGGA"/>
<motif name="TCF21.H12CORE.1.SM.B" alt="" width="12" best-possible-match="TAACATATGGTG"/>
<motif name="TCF7.H12CORE.0.PSM.A" alt="" width="15" best-possible-match="ACCCACATCAAAGGG"/>
<motif name="TEAD1.H12CORE.0.PSM.A" alt="" width="13" best-possible-match="CCACATTCCAGGC"/>
<motif name="TEAD1.H12CORE.1.P.C" alt="" width="13" best-possible-match="ACATTCCTGGCAT"/>
<motif name="TEAD1.H12CORE.2.S.C" alt="" width="19" best-possible-match="TACATTCCTTACATTCCAA"/>
<motif name="TEAD2.H12CORE.0.PSM.A" alt="" width="13" best-possible-match="CCGCATTCCATTC"/>
<motif name="TEAD3.H12CORE.0.PS.A" alt="" width="13" best-possible-match="CCACATTCCAGCC"/>
<motif name="TEAD3.H12CORE.1.S.B" alt="" width="18" best-possible-match="CACATTCCTCGCATTCCA"/>
<motif name="TEAD4.H12CORE.0.PS.A" alt="" width="12" best-possible-match="CACATTCCTGGC"/>
<motif name="TEAD4.H12CORE.1.P.B" alt="" width="16" best-possible-match="ACATTCCTGGCATTCC"/>
<motif name="TEF.H12CORE.0.SM.B" alt="" width="13" best-possible-match="TGTTACGTAACCG"/>
<motif name="TF2L1.H12CORE.0.PSM.A" alt="" width="20" best-possible-match="AAACCGGTTTGAACCGGTTT"/>
<motif name="TF2L1.H12CORE.1.P.B" alt="" width="9" best-possible-match="AAACCAGTT"/>
<motif name="TF2LX.H12CORE.0.SM.B" alt="" width="8" best-possible-match="ATGACAGC"/>
<motif name="TF2LX.H12CORE.1.SM.B" alt="" width="16" best-possible-match="AATTGACAGCTGTCAT"/>
<motif name="TF2LY.H12CORE.0.SM.B" alt="" width="14" best-possible-match="ATTGACAGCTGTCA"/>
<motif name="TF2LY.H12CORE.1.SM.B" alt="" width="14" best-possible-match="ATTGACAGCTGTCA"/>
<motif name="TF65.H12CORE.0.P.B" alt="" width="13" best-possible-match="CGGGAATTTCCCA"/>
<motif name="TF7L1.H12CORE.0.PM.A" alt="" width="12" best-possible-match="TCCTTTGATGTT"/>
<motif name="TF7L1.H12CORE.1.P.C" alt="" width="12" best-possible-match="CTTTGATATGCA"/>
<motif name="TF7L1.H12CORE.2.S.C" alt="" width="17" best-possible-match="TTCAGCGCCTCGATGTT"/>
<motif name="TF7L2.H12CORE.0.P.B" alt="" width="12" best-possible-match="GCCTTTGATCTT"/>
<motif name="TFAP4.H12CORE.0.PSM.A" alt="" width="12" best-possible-match="ATCAGCTGTTTT"/>
<motif name="TFCP2.H12CORE.0.SM.B" alt="" width="26" best-possible-match="CCGGTTTAAACCGGTTTAAACCGGTT"/>
<motif name="TFCP2.H12CORE.1.SM.B" alt="" width="21" best-possible-match="CAAACCGGTTTGAACCGGTTC"/>
<motif name="TFCP2.H12CORE.2.S.C" alt="" width="13" best-possible-match="TAAAACCGGTTTT"/>
<motif name="TFDP1.H12CORE.0.P.B" alt="" width="11" best-possible-match="GGGGCGGGAAA"/>
<motif name="TFE2.H12CORE.0.PS.A" alt="" width="10" best-possible-match="AACACCTGCA"/>
<motif name="TFE3.H12CORE.0.PSM.A" alt="" width="11" best-possible-match="GGTCACGTGAT"/>
<motif name="TFEB.H12CORE.0.SM.B" alt="" width="12" best-possible-match="AGGTCACGTGAT"/>
<motif name="TFEB.H12CORE.1.P.C" alt="" width="11" best-possible-match="AGTCACATGAC"/>
<motif name="TFEC.H12CORE.0.M.B" alt="" width="14" best-possible-match="GAGGTCACGTGATG"/>
<motif name="TFEC.H12CORE.1.SM.B" alt="" width="13" best-possible-match="GAGGTCACGTGAT"/>
<motif name="TGIF1.H12CORE.0.PSM.A" alt="" width="8" best-possible-match="TGACAGCT"/>
<motif name="TGIF1.H12CORE.1.S.B" alt="" width="17" best-possible-match="AATTGACAGCTGTCATA"/>
<motif name="TGIF2.H12CORE.0.S.B" alt="" width="16" best-possible-match="AATTGACAGCTGTCAC"/>
<motif name="TGIF2.H12CORE.1.PSM.A" alt="" width="10" best-possible-match="GTTGACAGCT"/>
<motif name="THA.H12CORE.0.P.B" alt="" width="17" best-possible-match="GAGGTCATCTGAGGACA"/>
<motif name="THA.H12CORE.1.PS.A" alt="" width="8" best-possible-match="TGAGGTCA"/>
<motif name="THA.H12CORE.2.S.B" alt="" width="16" best-possible-match="ACCTTATAAGGTCACG"/>
<motif name="THAP1.H12CORE.0.P.B" alt="" width="23" best-possible-match="GCCGCCATCTTTGCTCCGGGCAG"/>
<motif name="THB.H12CORE.0.P.B" alt="" width="17" best-possible-match="GAGGTCACCTGAGGTCA"/>
<motif name="THB.H12CORE.1.PSM.A" alt="" width="9" best-possible-match="CTGAGGTCA"/>
<motif name="THB.H12CORE.2.SM.B" alt="" width="14" best-possible-match="AGGTCAAAGGTCAT"/>
<motif name="THB.H12CORE.3.S.C" alt="" width="22" best-possible-match="AGTTTGCCCTCATAAGGTCACG"/>
<motif name="TLX2.H12CORE.0.SM.B" alt="" width="12" best-possible-match="GGTAATTAGCGT"/>
<motif name="TLX3.H12CORE.0.SM.B" alt="" width="12" best-possible-match="ACGTTAATTGGC"/>
<motif name="TRPS1.H12CORE.0.P.B" alt="" width="8" best-possible-match="GAGATAAG"/>
<motif name="TWST1.H12CORE.0.P.B" alt="" width="18" best-possible-match="ACATCTGGTTTTAATTAG"/>
<motif name="TWST1.H12CORE.1.P.B" alt="" width="16" best-possible-match="GCCAACATCTGGTTTT"/>
<motif name="TWST2.H12CORE.0.P.B" alt="" width="19" best-possible-match="CAGCTGGCAACCAGATGTG"/>
<motif name="TWST2.H12CORE.1.P.B" alt="" width="10" best-possible-match="GCCAGATGTG"/>
<motif name="TYY1.H12CORE.0.PSM.A" alt="" width="12" best-possible-match="CAAGATGGCGGC"/>
<motif name="TYY1.H12CORE.1.S.B" alt="" width="11" best-possible-match="CATAATGGCGG"/>
<motif name="TYY2.H12CORE.0.PS.A" alt="" width="12" best-possible-match="CAAGATGGCGGC"/>
<motif name="TYY2.H12CORE.1.SM.B" alt="" width="14" best-possible-match="TCAAAATGGCGGCC"/>
<motif name="TZAP.H12CORE.0.P.B" alt="" width="14" best-possible-match="ACACGGTCCCTAAG"/>
<motif name="UBIP1.H12CORE.0.SM.B" alt="" width="21" best-possible-match="GAAACCGGTTTAAACCGGTTC"/>
<motif name="UNC4.H12CORE.0.S.B" alt="" width="15" best-possible-match="TTAATTTAATTAGCG"/>
<motif name="UNC4.H12CORE.1.S.B" alt="" width="12" best-possible-match="TTTAATTAGTTT"/>
<motif name="USF1.H12CORE.0.PSM.A" alt="" width="12" best-possible-match="GGTCACGTGGCC"/>
<motif name="USF2.H12CORE.0.PSM.A" alt="" width="18" best-possible-match="GGCCGGGTCACGTGACCC"/>
<motif name="VAX1.H12CORE.0.SM.B" alt="" width="12" best-possible-match="CGTCATTAGCGC"/>
<motif name="VAX2.H12CORE.0.SM.B" alt="" width="13" best-possible-match="GGGTAATTAGCGC"/>
<motif name="VDR.H12CORE.0.PS.A" alt="" width="16" best-possible-match="GAGGTCACTGGGTTCA"/>
<motif name="VDR.H12CORE.1.PS.A" alt="" width="9" best-possible-match="TGGGTTCAT"/>
<motif name="VENTX.H12CORE.0.SM.B" alt="" width="10" best-possible-match="CCCATTAGCG"/>
<motif name="VENTX.H12CORE.1.S.C" alt="" width="18" best-possible-match="ACCTAATTTGCATATTCA"/>
<motif name="VEZF1.H12CORE.0.P.C" alt="" width="11" best-possible-match="GGGGGAGGGGG"/>
<motif name="VEZF1.H12CORE.1.P.B" alt="" width="23" best-possible-match="GGGGGGGGGGAGGGGGAGGGGGG"/>
<motif name="VSX1.H12CORE.0.SM.B" alt="" width="12" best-possible-match="GCTAATTAGCCA"/>
<motif name="VSX1.H12CORE.1.SM.B" alt="" width="17" best-possible-match="CGCTAATTAGCTAATTA"/>
<motif name="VSX2.H12CORE.0.PSM.A" alt="" width="12" best-possible-match="GCTAATTAGCCA"/>
<motif name="VSX2.H12CORE.1.S.B" alt="" width="17" best-possible-match="GGCTAATTAGCCAATTA"/>
<motif name="WT1.H12CORE.0.P.B" alt="" width="10" best-possible-match="GGGGGAGGAG"/>
<motif name="WT1.H12CORE.1.P.B" alt="" width="21" best-possible-match="GGGTGCGGGGGAGGGGGGGGG"/>
<motif name="XBP1.H12CORE.0.PS.A" alt="" width="12" best-possible-match="TGATGACGTGTC"/>
<motif name="XBP1.H12CORE.1.M.B" alt="" width="14" best-possible-match="ATGATGACGTGGCG"/>
<motif name="YBOX1.H12CORE.0.SM.B" alt="" width="13" best-possible-match="CCGTACCATCCTC"/>
<motif name="Z280A.H12CORE.0.P.B" alt="" width="15" best-possible-match="TACTGCAGAAGGGAA"/>
<motif name="Z324A.H12CORE.0.P.B" alt="" width="24" best-possible-match="GGGATCAAACCATCCTTTGCTGCC"/>
<motif name="Z354A.H12CORE.0.P.B" alt="" width="23" best-possible-match="TTTAGTCCATTTACATTTAATGT"/>
<motif name="Z585A.H12CORE.0.P.C" alt="" width="23" best-possible-match="AAAAAAAAAAAAGAGAACAGAGA"/>
<motif name="Z585B.H12CORE.0.P.C" alt="" width="24" best-possible-match="GAGGCCTAGGAGGAAAAAATGGTT"/>
<motif name="Z705G.H12CORE.0.P.C" alt="" width="22" best-possible-match="CATTAGAGGTTTATTCCATTCG"/>
<motif name="Z780A.H12CORE.0.P.C" alt="" width="22" best-possible-match="GCAGGCAGGCAGTTAGGGAAGG"/>
<motif name="ZBED1.H12CORE.0.S.B" alt="" width="14" best-possible-match="CTATCGCGACATAC"/>
<motif name="ZBED5.H12CORE.0.P.C" alt="" width="14" best-possible-match="TTTGGGAACCCCGG"/>
<motif name="ZBT12.H12CORE.0.P.B" alt="" width="12" best-possible-match="GGTCTAGAACCC"/>
<motif name="ZBT14.H12CORE.0.P.C" alt="" width="13" best-possible-match="GCGCGTGCGCGCG"/>
<motif name="ZBT14.H12CORE.1.S.B" alt="" width="16" best-possible-match="GTGCGCGTGCACGTGA"/>
<motif name="ZBT16.H12CORE.0.P.B" alt="" width="10" best-possible-match="CTTACTGTAC"/>
<motif name="ZBT17.H12CORE.0.P.B" alt="" width="18" best-possible-match="GGGTGGGGGAGGGGAGGG"/>
<motif name="ZBT18.H12CORE.0.PSM.A" alt="" width="11" best-possible-match="TCCAGATGTGG"/>
<motif name="ZBT20.H12CORE.0.SM.B" alt="" width="14" best-possible-match="ATCTATACGTTGAG"/>
<motif name="ZBT22.H12CORE.0.SM.B" alt="" width="18" best-possible-match="TGTTCACTATTATAGTGA"/>
<motif name="ZBT24.H12CORE.0.P.B" alt="" width="20" best-possible-match="TTTTCACCTTCCAGGACCTT"/>
<motif name="ZBT26.H12CORE.0.PSM.A" alt="" width="8" best-possible-match="TTCTGGAG"/>
<motif name="ZBT26.H12CORE.1.SM.B" alt="" width="24" best-possible-match="TTTTTAAAATTTTTCTAGAATGCC"/>
<motif name="ZBT37.H12CORE.0.M.C" alt="" width="11" best-possible-match="CATTCACCGCG"/>
<motif name="ZBT40.H12CORE.0.P.B" alt="" width="23" best-possible-match="TTCCAATAAAACTTTATTTACAA"/>
<motif name="ZBT42.H12CORE.0.P.C" alt="" width="11" best-possible-match="TCCAGCTGTGG"/>
<motif name="ZBT43.H12CORE.0.S.C" alt="" width="10" best-possible-match="AGTGCCACGT"/>
<motif name="ZBT44.H12CORE.0.P.C" alt="" width="17" best-possible-match="CTGTTGCTGCAGTTTTT"/>
<motif name="ZBT45.H12CORE.0.SM.B" alt="" width="13" best-possible-match="GGCACCTATAGAA"/>
<motif name="ZBT49.H12CORE.0.P.C" alt="" width="23" best-possible-match="GTGACCAGCCAGGCCAAAATGGG"/>
<motif name="ZBT7A.H12CORE.0.P.B" alt="" width="9" best-possible-match="GGGGGTCTC"/>
<motif name="ZBT7A.H12CORE.1.SM.B" alt="" width="16" best-possible-match="GGGGGGGGGGGTCGCG"/>
<motif name="ZBT7B.H12CORE.0.SM.B" alt="" width="12" best-possible-match="TCGGTGGTCGCC"/>
<motif name="ZBT7C.H12CORE.0.S.B" alt="" width="10" best-possible-match="CGGTGGTCGC"/>
<motif name="ZBTB2.H12CORE.0.SM.B" alt="" width="12" best-possible-match="GTTTCCGGTAAC"/>
<motif name="ZBTB6.H12CORE.0.P.B" alt="" width="15" best-possible-match="GGGTGCTGGAGCCGG"/>
<motif name="ZEB1.H12CORE.0.P.B" alt="" width="11" best-possible-match="GGCCAGGTGAG"/>
<motif name="ZEB2.H12CORE.0.P.B" alt="" width="8" best-possible-match="CCAGGTGA"/>
<motif name="ZF64B.H12CORE.0.P.B" alt="" width="16" best-possible-match="GCCCGGGAATCTGTAT"/>
<motif name="ZF64B.H12CORE.1.P.B" alt="" width="14" best-possible-match="GAGCCCAGGAATCT"/>
<motif name="ZF69B.H12CORE.0.P.C" alt="" width="18" best-possible-match="AGGTGGCTGGAAAGAAGA"/>
<motif name="ZFP1.H12CORE.0.PSM.A" alt="" width="23" best-possible-match="TTTTATACCCAGCCAAACTATCC"/>
<motif name="ZFP14.H12CORE.0.P.C" alt="" width="18" best-possible-match="GCGTTCCAGTGCCTCCAT"/>
<motif name="ZFP28.H12CORE.0.P.B" alt="" width="23" best-possible-match="TCTATTTCTTCTTGTGTCAGTTT"/>
<motif name="ZFP3.H12CORE.0.P.C" alt="" width="23" best-possible-match="ACTCCTATTCATCCTTCAAAACC"/>
<motif name="ZFP37.H12CORE.0.P.C" alt="" width="21" best-possible-match="AGAAATGCTTGGAACAATAAA"/>
<motif name="ZFP41.H12CORE.0.SM.B" alt="" width="18" best-possible-match="AATGCTAACTCTCCGCAC"/>
<motif name="ZFP42.H12CORE.0.PM.A" alt="" width="13" best-possible-match="GGCAGCCATTTTG"/>
<motif name="ZFP57.H12CORE.0.P.B" alt="" width="9" best-possible-match="CTGCGGCAA"/>
<motif name="ZFP69.H12CORE.0.P.C" alt="" width="19" best-possible-match="GTGGCTGGAAACAAGATAA"/>
<motif name="ZFP82.H12CORE.0.P.C" alt="" width="25" best-possible-match="CTTCCAGTTCACTAATTCTCTCTTC"/>
<motif name="ZFP90.H12CORE.0.P.C" alt="" width="13" best-possible-match="ACTGCTTTAGCTG"/>
<motif name="ZFP90.H12CORE.1.P.C" alt="" width="23" best-possible-match="CCCTCTTAGCACTGCTTTAGCTG"/>
<motif name="ZFP91.H12CORE.0.P.C" alt="" width="15" best-possible-match="CTGTCCCTTTAAGAG"/>
<motif name="ZFX.H12CORE.0.P.B" alt="" width="10" best-possible-match="CCAGGCCTCG"/>
<motif name="ZIC1.H12CORE.0.P.B" alt="" width="10" best-possible-match="GCGCAGCAGG"/>
<motif name="ZIC1.H12CORE.1.M.B" alt="" width="16" best-possible-match="CTCACAGCAGGGGGTC"/>
<motif name="ZIC1.H12CORE.2.S.B" alt="" width="16" best-possible-match="GCACAGCGGGGGGTCT"/>
<motif name="ZIC2.H12CORE.0.P.B" alt="" width="15" best-possible-match="TCTCAGCAGGGGGCC"/>
<motif name="ZIC3.H12CORE.0.P.B" alt="" width="15" best-possible-match="TCACAGCAGGGGGCC"/>
<motif name="ZIC3.H12CORE.1.S.B" alt="" width="16" best-possible-match="TCACAGCGGGGGGTCT"/>
<motif name="ZIC3.H12CORE.2.M.B" alt="" width="16" best-possible-match="CGCACAGCAGGGGGTC"/>
<motif name="ZIC4.H12CORE.0.SM.B" alt="" width="15" best-possible-match="GCACAGCGGGGGGTC"/>
<motif name="ZIC5.H12CORE.0.P.B" alt="" width="15" best-possible-match="GCACAGCAGGGGGCC"/>
<motif name="ZIC5.H12CORE.1.M.C" alt="" width="17" best-possible-match="CTCACAGCAGGGGGTCT"/>
<motif name="ZIC5.H12CORE.2.S.C" alt="" width="17" best-possible-match="GGCGCAGCGGGGGGTCG"/>
<motif name="ZIK1.H12CORE.0.P.C" alt="" width="23" best-possible-match="ACAAAATGGCAAAAGCAAAACGA"/>
<motif name="ZIM3.H12CORE.0.P.B" alt="" width="19" best-possible-match="TTGGGTTTCTGTTGCTTGC"/>
<motif name="ZKSC1.H12CORE.0.P.B" alt="" width="19" best-possible-match="TGAGGACCTACTGTGTGCC"/>
<motif name="ZKSC5.H12CORE.0.P.C" alt="" width="13" best-possible-match="CTCTCACCTCCTC"/>
<motif name="ZKSC8.H12CORE.0.P.B" alt="" width="31" best-possible-match="GCAAGCATTTATTGAGCACCTACTGTATACA"/>
<motif name="ZKSC8.H12CORE.1.P.B" alt="" width="15" best-possible-match="CACCTACTGTTTGCC"/>
<motif name="ZN100.H12CORE.0.P.B" alt="" width="23" best-possible-match="GCACTTCTTACATGGTGGCGGCA"/>
<motif name="ZN100.H12CORE.1.P.B" alt="" width="14" best-possible-match="TCCATGGCGGCGGC"/>
<motif name="ZN101.H12CORE.0.P.C" alt="" width="25" best-possible-match="TTTTTTTTTGACACAGGGGCCACAT"/>
<motif name="ZN112.H12CORE.0.P.C" alt="" width="24" best-possible-match="TGCCAATTTCTGTGGTGTAAATAC"/>
<motif name="ZN121.H12CORE.0.P.B" alt="" width="23" best-possible-match="CCTGGGCAACATAGCAAGACCCC"/>
<motif name="ZN124.H12CORE.0.P.C" alt="" width="12" best-possible-match="CCTTCTTCCTTG"/>
<motif name="ZN132.H12CORE.0.P.C" alt="" width="25" best-possible-match="TCCCTCCTTCCTTCCCTCTCTCCTT"/>
<motif name="ZN133.H12CORE.0.P.B" alt="" width="25" best-possible-match="GAAGGTCCAACATATGTATAATTGG"/>
<motif name="ZN134.H12CORE.0.P.C" alt="" width="17" best-possible-match="ACCTAATCAGTTGAAGG"/>
<motif name="ZN134.H12CORE.1.P.C" alt="" width="22" best-possible-match="GCCTCACCTAATCAGTTGAAGG"/>
<motif name="ZN135.H12CORE.0.P.C" alt="" width="23" best-possible-match="AGCCTCGACCTCCTGAGCTCAAG"/>
<motif name="ZN136.H12CORE.0.P.B" alt="" width="23" best-possible-match="TTTGCTGGATATAGTATTCTTGG"/>
<motif name="ZN140.H12CORE.0.P.B" alt="" width="23" best-possible-match="ACCCAGCAATTCCGCTCCTAGGT"/>
<motif name="ZN140.H12CORE.1.SM.B" alt="" width="15" best-possible-match="TAGCAATTCCGCTCA"/>
<motif name="ZN141.H12CORE.0.P.C" alt="" width="17" best-possible-match="GGGGGGACGCCCCCACC"/>
<motif name="ZN143.H12CORE.0.P.B" alt="" width="23" best-possible-match="CGGGGCATTCTGGGAATTGTAGT"/>
<motif name="ZN148.H12CORE.0.P.B" alt="" width="19" best-possible-match="GGGGGTGGGGGAGGGGAGG"/>
<motif name="ZN154.H12CORE.0.P.C" alt="" width="31" best-possible-match="CCATGGGAGGAAGACCTCCTGGACAAAGACT"/>
<motif name="ZN157.H12CORE.0.P.B" alt="" width="30" best-possible-match="TGCTTTGTCATGGTAGGGTAAGCAGTATAC"/>
<motif name="ZN160.H12CORE.0.P.C" alt="" width="25" best-possible-match="AAAATTCAATAGAGAGCTTCAACAG"/>
<motif name="ZN165.H12CORE.0.P.C" alt="" width="16" best-possible-match="CTGCCTGCGCCACCTT"/>
<motif name="ZN174.H12CORE.0.M.C" alt="" width="17" best-possible-match="GTTGGCGAGTGATCGGC"/>
<motif name="ZN177.H12CORE.0.SM.B" alt="" width="24" best-possible-match="AATGACTTTGCCCTTCGATCGAGC"/>
<motif name="ZN180.H12CORE.0.P.C" alt="" width="25" best-possible-match="AGGGAGGGGTGGGGACTGTGGCAAA"/>
<motif name="ZN184.H12CORE.0.P.B" alt="" width="31" best-possible-match="CCTCTCCAGCACTTGTTGTTTCCTGACTTTT"/>
<motif name="ZN189.H12CORE.0.P.B" alt="" width="15" best-possible-match="CATGCTGTTCCCTCT"/>
<motif name="ZN189.H12CORE.1.P.B" alt="" width="24" best-possible-match="GCCTTTGCACATGCTGTTCCCTCT"/>
<motif name="ZN197.H12CORE.0.P.C" alt="" width="25" best-possible-match="TCTTCTCTTTGTCTTTGGTGTTCTT"/>
<motif name="ZN205.H12CORE.0.P.C" alt="" width="23" best-possible-match="TGAGCGCCAACTATCTGCCAGGC"/>
<motif name="ZN211.H12CORE.0.P.B" alt="" width="13" best-possible-match="ATGGTATATATAT"/>
<motif name="ZN211.H12CORE.1.P.C" alt="" width="23" best-possible-match="TTTTGTTAATATGGTATATATTT"/>
<motif name="ZN213.H12CORE.0.P.C" alt="" width="17" best-possible-match="AGAAATCAGGCGGCGGG"/>
<motif name="ZN214.H12CORE.0.P.B" alt="" width="23" best-possible-match="GACATTTTTGAGGACCTTGATGA"/>
<motif name="ZN222.H12CORE.0.P.C" alt="" width="12" best-possible-match="ATCTCAGCCTCA"/>
<motif name="ZN223.H12CORE.0.P.C" alt="" width="16" best-possible-match="AAGGTGGTGCAGGCAG"/>
<motif name="ZN224.H12CORE.0.P.B" alt="" width="23" best-possible-match="AGCCCAGGGAGTCAAGTGGCCCC"/>
<motif name="ZN239.H12CORE.0.P.C" alt="" width="28" best-possible-match="CCTGCAGGCCTTCTCAGAGCCTTTAATA"/>
<motif name="ZN248.H12CORE.0.P.B" alt="" width="23" best-possible-match="ATACCATGTTCATGGATTGGAAG"/>
<motif name="ZN250.H12CORE.0.P.C" alt="" width="23" best-possible-match="CAGTACCATGCTGTTTTGATTAC"/>
<motif name="ZN250.H12CORE.1.M.C" alt="" width="11" best-possible-match="TTAGGCCTATT"/>
<motif name="ZN251.H12CORE.0.P.C" alt="" width="19" best-possible-match="TTTCACTTAGCACAGTGTC"/>
<motif name="ZN254.H12CORE.0.P.C" alt="" width="21" best-possible-match="AAGATGTAGGCTGGGAGGCTA"/>
<motif name="ZN257.H12CORE.0.P.B" alt="" width="12" best-possible-match="GCTCTTGCCTCT"/>
<motif name="ZN260.H12CORE.0.P.C" alt="" width="23" best-possible-match="TTTTTATGGCTGCATAGTATTCC"/>
<motif name="ZN263.H12CORE.0.PM.A" alt="" width="10" best-possible-match="GGGGAGGAGG"/>
<motif name="ZN263.H12CORE.1.P.B" alt="" width="21" best-possible-match="GGGGAGGAGGGAGAGGAGGAG"/>
<motif name="ZN264.H12CORE.0.P.B" alt="" width="18" best-possible-match="AAGGGCACTAATCCCATT"/>
<motif name="ZN266.H12CORE.0.P.B" alt="" width="21" best-possible-match="TTTATTACTCACAGGTCCCGG"/>
<motif name="ZN267.H12CORE.0.P.C" alt="" width="31" best-possible-match="TCTCCCTCCGGGCATGTGAAGAGGGGCCTGC"/>
<motif name="ZN273.H12CORE.0.P.C" alt="" width="23" best-possible-match="GAGCTACCCACTCCGGGGCTCCC"/>
<motif name="ZN274.H12CORE.0.SM.B" alt="" width="14" best-possible-match="GCGAGAACTCATAC"/>
<motif name="ZN274.H12CORE.1.P.B" alt="" width="21" best-possible-match="GAGAACTCATACTGGAGAGAA"/>
<motif name="ZN274.H12CORE.2.P.B" alt="" width="21" best-possible-match="CATACTGGAGAGAAACCCTAC"/>
<motif name="ZN276.H12CORE.0.SM.B" alt="" width="26" best-possible-match="GTTAAGGTGGTATATACCACCTTAAG"/>
<motif name="ZN281.H12CORE.0.P.B" alt="" width="16" best-possible-match="GGGTGGGGGAGGGGCG"/>
<motif name="ZN281.H12CORE.1.SM.B" alt="" width="26" best-possible-match="GGGGGGGGGGGGGGGAGGGAGGGGGG"/>
<motif name="ZN282.H12CORE.0.P.B" alt="" width="11" best-possible-match="GGGGTGGGAGG"/>
<motif name="ZN283.H12CORE.0.P.C" alt="" width="23" best-possible-match="GGCTTGGCTGATCTGGGCTGGCC"/>
<motif name="ZN284.H12CORE.0.P.C" alt="" width="16" best-possible-match="GTGCAGTGGTGCGATC"/>
<motif name="ZN285.H12CORE.0.P.C" alt="" width="23" best-possible-match="GCCAATTTCCGTGGTGTAAATAC"/>
<motif name="ZN296.H12CORE.0.S.C" alt="" width="11" best-possible-match="ACTGTCCACCC"/>
<motif name="ZN302.H12CORE.0.P.B" alt="" width="23" best-possible-match="GGAACCACAGTCACTCAACTACA"/>
<motif name="ZN304.H12CORE.0.P.C" alt="" width="31" best-possible-match="CCTTCCCCAGTCGAGCCTTCAGATGAGACCA"/>
<motif name="ZN316.H12CORE.0.P.C" alt="" width="24" best-possible-match="CCTGCCCTCAGGGAGCTTACAGTC"/>
<motif name="ZN317.H12CORE.0.P.B" alt="" width="20" best-possible-match="GAATGACAGCTGACTTCTCA"/>
<motif name="ZN317.H12CORE.1.P.B" alt="" width="23" best-possible-match="ATGGAAGCCAGAAGACAATGGAA"/>
<motif name="ZN320.H12CORE.0.P.B" alt="" width="23" best-possible-match="AAGTGGGACCAGGGGGCCAGTGC"/>
<motif name="ZN320.H12CORE.1.P.B" alt="" width="11" best-possible-match="AGGGGGCCAGT"/>
<motif name="ZN322.H12CORE.0.P.C" alt="" width="20" best-possible-match="GAGCCTGGTACAGAGCCTGG"/>
<motif name="ZN329.H12CORE.0.P.C" alt="" width="22" best-possible-match="CCTGGATCCAGCCGTGCCTGAA"/>
<motif name="ZN329.H12CORE.1.P.C" alt="" width="12" best-possible-match="CCTGGATCCAGC"/>
<motif name="ZN331.H12CORE.0.P.B" alt="" width="23" best-possible-match="GGCTGGGCTCAGCTGGGTGGTTC"/>
<motif name="ZN333.H12CORE.0.P.C" alt="" width="11" best-possible-match="GTGGAGCCGAG"/>
<motif name="ZN335.H12CORE.0.P.B" alt="" width="23" best-possible-match="GGGCTGTCCGCGGCGGTGCCTGA"/>
<motif name="ZN335.H12CORE.1.P.D" alt="" width="7" best-possible-match="TGCCTGA"/>
<motif name="ZN337.H12CORE.0.P.C" alt="" width="23" best-possible-match="GAATTTGTCACCACTAGACCAGC"/>
<motif name="ZN33B.H12CORE.0.P.C" alt="" width="30" best-possible-match="CAGAAGGAATTTAATACAGGGAATTGGTTA"/>
<motif name="ZN341.H12CORE.0.P.B" alt="" width="10" best-possible-match="GGGAACAGCC"/>
<motif name="ZN341.H12CORE.1.P.B" alt="" width="21" best-possible-match="GGGGGGGGAGGAGGGAACAGC"/>
<motif name="ZN343.H12CORE.0.PSM.A" alt="" width="15" best-possible-match="CCCCGCTTCACCACG"/>
<motif name="ZN350.H12CORE.0.P.B" alt="" width="18" best-possible-match="CAGCCCTTTTATGACCTA"/>
<motif name="ZN362.H12CORE.0.P.C" alt="" width="23" best-possible-match="AAAAAAAAAAAAAAAAAAAAAAG"/>
<motif name="ZN37A.H12CORE.0.P.B" alt="" width="23" best-possible-match="GTGAGGGAGCTGGGGTATTTATA"/>
<motif name="ZN382.H12CORE.0.P.B" alt="" width="23" best-possible-match="TGTAGGGTCTGTAGTGATGTCTC"/>
<motif name="ZN383.H12CORE.0.P.C" alt="" width="23" best-possible-match="GCGGAGCCACAAGAGGGAAGGAG"/>
<motif name="ZN384.H12CORE.0.PSM.A" alt="" width="17" best-possible-match="AAAAAAAAAAAAAGTAA"/>
<motif name="ZN394.H12CORE.0.P.C" alt="" width="19" best-possible-match="GGGGGGGGAGAAGCTGGGG"/>
<motif name="ZN407.H12CORE.0.P.B" alt="" width="25" best-possible-match="GTTTGGCCCCTCCCGGCCTCCGTAG"/>
<motif name="ZN410.H12CORE.0.SM.B" alt="" width="15" best-possible-match="TTATTATGGGATGTG"/>
<motif name="ZN416.H12CORE.0.P.C" alt="" width="23" best-possible-match="TGACTGGGCCACGGGGTGCCCAG"/>
<motif name="ZN417.H12CORE.0.P.C" alt="" width="15" best-possible-match="GCACTTGGCGCCCAA"/>
<motif name="ZN418.H12CORE.0.P.B" alt="" width="18" best-possible-match="TTGCTTTTAGCCTCTGGC"/>
<motif name="ZN423.H12CORE.0.P.C" alt="" width="14" best-possible-match="GGCTCCCTGGGGAG"/>
<motif name="ZN425.H12CORE.0.P.C" alt="" width="9" best-possible-match="GAGAGGGCC"/>
<motif name="ZN429.H12CORE.0.P.C" alt="" width="23" best-possible-match="CAGCCCATTGCGCCCTCTGCCTC"/>
<motif name="ZN430.H12CORE.0.P.C" alt="" width="23" best-possible-match="CACATCTTACATGGTGGCAGGCA"/>
<motif name="ZN431.H12CORE.0.P.C" alt="" width="15" best-possible-match="GGGGCTAGAAGCCTG"/>
<motif name="ZN432.H12CORE.0.P.C" alt="" width="23" best-possible-match="TTAAACAATTGCCTCTGATTGTT"/>
<motif name="ZN433.H12CORE.0.P.C" alt="" width="23" best-possible-match="GAGTTACTACTGCGGTCATTTGG"/>
<motif name="ZN433.H12CORE.1.P.C" alt="" width="31" best-possible-match="TTGCTGGATTACTACTGTGGTCATTTGGAGG"/>
<motif name="ZN436.H12CORE.0.P.C" alt="" width="23" best-possible-match="GGAAGGCTTCCTGGAGGAGGTGG"/>
<motif name="ZN440.H12CORE.0.P.C" alt="" width="23" best-possible-match="AGGGCAAAAGCAGAACCACTGAT"/>
<motif name="ZN441.H12CORE.0.P.C" alt="" width="10" best-possible-match="GGGCGGAGTC"/>
<motif name="ZN441.H12CORE.1.P.C" alt="" width="31" best-possible-match="TTGAGACGGAGTCTCGCTCTGTCGCCCAGGC"/>
<motif name="ZN443.H12CORE.0.P.C" alt="" width="23" best-possible-match="TAGCGGGTGTTTTTCCTTGACAC"/>
<motif name="ZN444.H12CORE.0.S.C" alt="" width="18" best-possible-match="CCGTCCCCCTCCCCCCTC"/>
<motif name="ZN449.H12CORE.0.P.B" alt="" width="10" best-possible-match="GGTTGGGCTT"/>
<motif name="ZN449.H12CORE.1.S.C" alt="" width="15" best-possible-match="GGAGGTTGGGCGCGG"/>
<motif name="ZN454.H12CORE.0.P.B" alt="" width="23" best-possible-match="CCATCTGGGCCTGGTGCCTTTTG"/>
<motif name="ZN454.H12CORE.1.SM.B" alt="" width="14" best-possible-match="GGCGCCGGCGCCAA"/>
<motif name="ZN460.H12CORE.0.S.C" alt="" width="13" best-possible-match="TTCGGGGGGCGTT"/>
<motif name="ZN467.H12CORE.0.P.C" alt="" width="23" best-possible-match="GGGGGGGGGGGGGAGGGGGAGGG"/>
<motif name="ZN468.H12CORE.0.P.C" alt="" width="13" best-possible-match="AGGGGAGGGGGCG"/>
<motif name="ZN479.H12CORE.0.P.C" alt="" width="18" best-possible-match="GGGGATGACTCGGGGGAT"/>
<motif name="ZN480.H12CORE.0.P.C" alt="" width="24" best-possible-match="GCCAATCCCCGGCACTCATTCCTT"/>
<motif name="ZN480.H12CORE.1.P.C" alt="" width="10" best-possible-match="CCCATTCCCT"/>
<motif name="ZN483.H12CORE.0.P.C" alt="" width="18" best-possible-match="GCAGGGAGCTGCAGGACC"/>
<motif name="ZN484.H12CORE.0.P.C" alt="" width="23" best-possible-match="AGGGGACAGAGGAACATGTTAAA"/>
<motif name="ZN485.H12CORE.0.P.C" alt="" width="23" best-possible-match="TCAGCGTCCTCCCACATATCCCC"/>
<motif name="ZN490.H12CORE.0.P.C" alt="" width="23" best-possible-match="TGAAGGCAGCATATCATTGGGTC"/>
<motif name="ZN492.H12CORE.0.P.C" alt="" width="20" best-possible-match="GAGCAACAAAAAGGCAAAGA"/>
<motif name="ZN502.H12CORE.0.P.C" alt="" width="21" best-possible-match="GCTAGGACCGGTGCAGTAGCC"/>
<motif name="ZN506.H12CORE.0.P.C" alt="" width="23" best-possible-match="TTTGGGGGCTCATCCAGGACCTC"/>
<motif name="ZN510.H12CORE.0.P.C" alt="" width="23" best-possible-match="TAACATCTTATTAGTTTCCTCAT"/>
<motif name="ZN510.H12CORE.1.P.C" alt="" width="11" best-possible-match="GGTTTCCTCAT"/>
<motif name="ZN519.H12CORE.0.P.C" alt="" width="20" best-possible-match="GCCGCCGCCGCCGCCGCCCC"/>
<motif name="ZN524.H12CORE.0.S.B" alt="" width="12" best-possible-match="AAGGGTTCGAGG"/>
<motif name="ZN527.H12CORE.0.P.C" alt="" width="18" best-possible-match="TTTCTGTTGCTTGCAACC"/>
<motif name="ZN528.H12CORE.0.P.B" alt="" width="20" best-possible-match="CCCAGGGAAGCCATTTCTGA"/>
<motif name="ZN529.H12CORE.0.P.B" alt="" width="31" best-possible-match="GTCTTTACTCTTTATCCAGCTTCCCCCACTG"/>
<motif name="ZN530.H12CORE.0.P.B" alt="" width="17" best-possible-match="CTGCCCCTTTCCTTGCC"/>
<motif name="ZN534.H12CORE.0.P.C" alt="" width="18" best-possible-match="GGGGTTCTTGCCCCCCCC"/>
<motif name="ZN534.H12CORE.1.P.C" alt="" width="31" best-possible-match="AGAAGGGGTTGGGGGGTTCTTGCCCCCCACC"/>
<motif name="ZN540.H12CORE.0.P.C" alt="" width="23" best-possible-match="CAAACATACACAGAAACACAATC"/>
<motif name="ZN543.H12CORE.0.P.C" alt="" width="21" best-possible-match="CCCGGCCTCCTGGCCCCCTCC"/>
<motif name="ZN547.H12CORE.0.P.B" alt="" width="22" best-possible-match="GTGCTAATGCAGCAGGCATACA"/>
<motif name="ZN548.H12CORE.0.P.B" alt="" width="23" best-possible-match="CAAGATCAAGGTGGCTGCAGGGC"/>
<motif name="ZN549.H12CORE.0.P.B" alt="" width="22" best-possible-match="ATTCATGAATTGGGCAGCACCC"/>
<motif name="ZN550.H12CORE.0.P.C" alt="" width="31" best-possible-match="CTTCTGCACTGCCCTAGCAGAGGTTCTCCAT"/>
<motif name="ZN554.H12CORE.0.P.C" alt="" width="21" best-possible-match="AGCTGAGCCATGTAGGGTACT"/>
<motif name="ZN554.H12CORE.1.P.C" alt="" width="10" best-possible-match="TGCTGAGCCA"/>
<motif name="ZN557.H12CORE.0.P.C" alt="" width="25" best-possible-match="GAACCTGGAAGTGGATATTTGTGGG"/>
<motif name="ZN558.H12CORE.0.P.B" alt="" width="25" best-possible-match="TGATGAAAGACATGAATCTACAGAT"/>
<motif name="ZN560.H12CORE.0.P.C" alt="" width="23" best-possible-match="CCACTGCACTCCAGCCTGGGCGA"/>
<motif name="ZN561.H12CORE.0.P.C" alt="" width="25" best-possible-match="ACTTTCTGCAGAAAGGGTGCCCCCC"/>
<motif name="ZN562.H12CORE.0.P.C" alt="" width="25" best-possible-match="TTTTCTCAGCAAGGCAATTTTACTT"/>
<motif name="ZN563.H12CORE.0.P.C" alt="" width="21" best-possible-match="GGGCTCCTCACTGGCAGCTGT"/>
<motif name="ZN563.H12CORE.1.P.C" alt="" width="15" best-possible-match="CACAGGCAGCAGCGC"/>
<motif name="ZN564.H12CORE.0.P.C" alt="" width="23" best-possible-match="TTGGACTTCCCAGCCTCCAGAAC"/>
<motif name="ZN565.H12CORE.0.P.C" alt="" width="31" best-possible-match="AGCCGCCATGTTGTGAGGAAGCCCAAGCAGC"/>
<motif name="ZN566.H12CORE.0.P.C" alt="" width="25" best-possible-match="TAGCTGCAAGGGAGGCTGGGAAAGG"/>
<motif name="ZN567.H12CORE.0.P.C" alt="" width="30" best-possible-match="AACAGTCAATAGAAACAGACCCAGAGATGA"/>
<motif name="ZN570.H12CORE.0.P.C" alt="" width="19" best-possible-match="AGATATAATACAAGAAAAC"/>
<motif name="ZN573.H12CORE.0.P.C" alt="" width="24" best-possible-match="TCAGCCAGGGCACACTCAGGAGAC"/>
<motif name="ZN574.H12CORE.0.P.B" alt="" width="13" best-possible-match="GCCTCTCTAGGCT"/>
<motif name="ZN577.H12CORE.0.P.B" alt="" width="19" best-possible-match="GCAGGGCCCCTTGAGGCCT"/>
<motif name="ZN578.H12CORE.0.P.C" alt="" width="24" best-possible-match="GAGGATGTATGTCGCCTCAGGACC"/>
<motif name="ZN580.H12CORE.0.SM.B" alt="" width="10" best-possible-match="ACCTACCCTC"/>
<motif name="ZN580.H12CORE.1.SM.B" alt="" width="17" best-possible-match="CCCCCCTACCTACCCTC"/>
<motif name="ZN582.H12CORE.0.P.C" alt="" width="11" best-possible-match="GGCTGCAAGTA"/>
<motif name="ZN584.H12CORE.0.P.B" alt="" width="23" best-possible-match="ATTTCAAAATTGCTATGGACCAG"/>
<motif name="ZN584.H12CORE.1.P.C" alt="" width="14" best-possible-match="AATTTCAAAAATGC"/>
<motif name="ZN586.H12CORE.0.P.C" alt="" width="23" best-possible-match="GAGGCCTAGGAGGAAAAAATGGT"/>
<motif name="ZN587.H12CORE.0.P.C" alt="" width="23" best-possible-match="CATCTGGCGCCCAACATGGGGCC"/>
<motif name="ZN595.H12CORE.0.P.C" alt="" width="23" best-possible-match="ATGTTAGAGGTTTAAAACACTTG"/>
<motif name="ZN605.H12CORE.0.P.C" alt="" width="23" best-possible-match="CCAGATCTTGGTTTCTAAATACC"/>
<motif name="ZN610.H12CORE.0.P.B" alt="" width="14" best-possible-match="CAGCCGCTCCCCAT"/>
<motif name="ZN610.H12CORE.1.P.C" alt="" width="23" best-possible-match="ATTTACAGCCGCTCCCCATTGCT"/>
<motif name="ZN611.H12CORE.0.P.C" alt="" width="23" best-possible-match="GTGGAGCGCCTATGAACGGCCGC"/>
<motif name="ZN611.H12CORE.1.P.C" alt="" width="25" best-possible-match="TCTGGGATGTGAGGAGCGCCTCTGC"/>
<motif name="ZN613.H12CORE.0.P.C" alt="" width="25" best-possible-match="GCTTTTTTTTTTTTTTTTTTTTTTT"/>
<motif name="ZN614.H12CORE.0.P.C" alt="" width="16" best-possible-match="ACTTGATCTAATTGAC"/>
<motif name="ZN615.H12CORE.0.P.C" alt="" width="20" best-possible-match="AACAACTTTATCAACTAGAG"/>
<motif name="ZN616.H12CORE.0.P.C" alt="" width="25" best-possible-match="GTGTGGGTGAGCGTGAGTAGTCCCA"/>
<motif name="ZN621.H12CORE.0.P.C" alt="" width="19" best-possible-match="AAAGTCCCAGGGAAGGCTC"/>
<motif name="ZN623.H12CORE.0.P.C" alt="" width="31" best-possible-match="CCTGCCTCAGGGCCTTTGCACATGCTGTTCC"/>
<motif name="ZN626.H12CORE.0.P.C" alt="" width="21" best-possible-match="ATAAGGTTCTTGTGGTCCCTG"/>
<motif name="ZN627.H12CORE.0.P.C" alt="" width="23" best-possible-match="GTAGGTCTCAACAGTGGGCTTAA"/>
<motif name="ZN649.H12CORE.0.P.C" alt="" width="25" best-possible-match="GATATAATCTCCTGGTGTGCCGTTT"/>
<motif name="ZN652.H12CORE.0.PS.A" alt="" width="11" best-possible-match="GAAAGGGTTAA"/>
<motif name="ZN660.H12CORE.0.SM.B" alt="" width="17" best-possible-match="CATTGATTACCCACCCT"/>
<motif name="ZN662.H12CORE.0.P.C" alt="" width="22" best-possible-match="TGATCTAGCCCCTGCCTACCTC"/>
<motif name="ZN664.H12CORE.0.P.C" alt="" width="19" best-possible-match="ATTAAATGAGCTACTACTA"/>
<motif name="ZN664.H12CORE.1.P.C" alt="" width="11" best-possible-match="TTAAATGAGCA"/>
<motif name="ZN667.H12CORE.0.P.C" alt="" width="20" best-possible-match="TGTGGCCTTAAGAGCTCATC"/>
<motif name="ZN667.H12CORE.1.P.C" alt="" width="10" best-possible-match="TAAAAGCTCA"/>
<motif name="ZN669.H12CORE.0.P.B" alt="" width="23" best-possible-match="GTAGCTAGAGCGGTCATCGCCCA"/>
<motif name="ZN669.H12CORE.1.P.C" alt="" width="12" best-possible-match="CGGTCATCGCCC"/>
<motif name="ZN671.H12CORE.0.P.C" alt="" width="23" best-possible-match="GAATGGAGTGGATTGGAGTGGGG"/>
<motif name="ZN674.H12CORE.0.P.C" alt="" width="17" best-possible-match="CCTGGCGCTCCCTGGCC"/>
<motif name="ZN675.H12CORE.0.P.C" alt="" width="25" best-possible-match="GGAGGCCTAGGAGGAAAAAATGGTT"/>
<motif name="ZN677.H12CORE.0.P.C" alt="" width="19" best-possible-match="GCTGTTCTTATCGGGGTTC"/>
<motif name="ZN680.H12CORE.0.P.B" alt="" width="21" best-possible-match="CCATGTCCAAGAAGAATGAGG"/>
<motif name="ZN681.H12CORE.0.P.C" alt="" width="21" best-possible-match="CCCTTCTGTGTCCTCATCCTT"/>
<motif name="ZN682.H12CORE.0.P.B" alt="" width="23" best-possible-match="AGAACCCTCCCGGGCTAAGCCCC"/>
<motif name="ZN682.H12CORE.1.P.B" alt="" width="11" best-possible-match="GGCCAAGCCCC"/>
<motif name="ZN684.H12CORE.0.P.C" alt="" width="16" best-possible-match="TACAGTCCACCCCTTT"/>
<motif name="ZN684.H12CORE.1.M.C" alt="" width="15" best-possible-match="ACCGTCCACCCCTTC"/>
<motif name="ZN692.H12CORE.0.P.C" alt="" width="11" best-possible-match="CGGGGCCCACC"/>
<motif name="ZN701.H12CORE.0.P.B" alt="" width="19" best-possible-match="GGGAGCACCAAAGGGGGGA"/>
<motif name="ZN701.H12CORE.1.P.B" alt="" width="11" best-possible-match="AAGGGGGGAAT"/>
<motif name="ZN704.H12CORE.0.SM.B" alt="" width="16" best-possible-match="GGGGCCGGCCGGTGTG"/>
<motif name="ZN707.H12CORE.0.P.B" alt="" width="23" best-possible-match="ACACCCCACTCCTGGTACTAATT"/>
<motif name="ZN708.H12CORE.0.P.B" alt="" width="24" best-possible-match="GGCCTAATAAGTAGGTACAGCTGG"/>
<motif name="ZN708.H12CORE.1.P.B" alt="" width="10" best-possible-match="AGGTACAGCT"/>
<motif name="ZN711.H12CORE.0.P.C" alt="" width="13" best-possible-match="TTCCAGGCCCTGC"/>
<motif name="ZN713.H12CORE.0.SM.B" alt="" width="20" best-possible-match="CTAGACGACTGCCACGAAAC"/>
<motif name="ZN714.H12CORE.0.P.C" alt="" width="18" best-possible-match="CCCGGCAGTGCTGCTGCT"/>
<motif name="ZN716.H12CORE.0.P.C" alt="" width="25" best-possible-match="GGCAGGAAATAGGAATCTTACTAAG"/>
<motif name="ZN716.H12CORE.1.P.C" alt="" width="11" best-possible-match="GCAGGAAATAG"/>
<motif name="ZN730.H12CORE.0.P.C" alt="" width="15" best-possible-match="GCCATAGCATCCCAA"/>
<motif name="ZN736.H12CORE.0.P.C" alt="" width="23" best-possible-match="GCCCATAAAAACCCCAGACTCAG"/>
<motif name="ZN740.H12CORE.0.P.C" alt="" width="11" best-possible-match="GTGGGGGGGGG"/>
<motif name="ZN740.H12CORE.1.S.C" alt="" width="20" best-possible-match="GGGGGGGGGGGGGGTGCGGG"/>
<motif name="ZN749.H12CORE.0.P.C" alt="" width="25" best-possible-match="CACCCCTGACCCCAACCTTCCTTCT"/>
<motif name="ZN749.H12CORE.1.P.C" alt="" width="9" best-possible-match="ACCCCAACC"/>
<motif name="ZN75A.H12CORE.0.SM.B" alt="" width="15" best-possible-match="TGTGGGAAAAGCGGG"/>
<motif name="ZN75D.H12CORE.0.P.B" alt="" width="17" best-possible-match="TGTGGGAAACCCTCCCC"/>
<motif name="ZN75D.H12CORE.1.P.B" alt="" width="25" best-possible-match="TGTAATGAATGTGGGAAAGCCTTCA"/>
<motif name="ZN765.H12CORE.0.P.C" alt="" width="23" best-possible-match="GGCCCTGGGCCTAGCCCAGGAAA"/>
<motif name="ZN766.H12CORE.0.P.B" alt="" width="23" best-possible-match="TGAGCCAAAGAAACCTCTTTTTT"/>
<motif name="ZN766.H12CORE.1.P.B" alt="" width="11" best-possible-match="AAGAAACCTCT"/>
<motif name="ZN768.H12CORE.0.P.B" alt="" width="23" best-possible-match="GGCTCAGAGAGGTTAAGTAACTT"/>
<motif name="ZN768.H12CORE.1.P.B" alt="" width="23" best-possible-match="TAACTTGCCCAAGGTCACACAGC"/>
<motif name="ZN770.H12CORE.0.P.B" alt="" width="12" best-possible-match="TGGAGGCTGAGG"/>
<motif name="ZN770.H12CORE.1.P.B" alt="" width="22" best-possible-match="GGAGGCTGAGGCGGGAGGATCG"/>
<motif name="ZN771.H12CORE.0.SM.B" alt="" width="13" best-possible-match="CAATGGTTAGCGC"/>
<motif name="ZN776.H12CORE.0.P.C" alt="" width="23" best-possible-match="AGCAGATGCCGGCACCATGCTTC"/>
<motif name="ZN778.H12CORE.0.P.C" alt="" width="15" best-possible-match="GGAGTCGGTGTCTGG"/>
<motif name="ZN778.H12CORE.1.P.B" alt="" width="31" best-possible-match="CGGCATCTGGTGAGGGCCTTCTTGCTGTGTC"/>
<motif name="ZN782.H12CORE.0.P.C" alt="" width="23" best-possible-match="CTTTGAGGGGGCCCAGATGTTGG"/>
<motif name="ZN784.H12CORE.0.SM.B" alt="" width="16" best-possible-match="GGGGAGGTAGGTACGG"/>
<motif name="ZN787.H12CORE.0.M.C" alt="" width="16" best-possible-match="CTGCCTCAGTTTACCC"/>
<motif name="ZN787.H12CORE.1.S.C" alt="" width="12" best-possible-match="CTGCCTCGATGT"/>
<motif name="ZN789.H12CORE.0.P.C" alt="" width="20" best-possible-match="GCTCCCACTTCTGACACCAA"/>
<motif name="ZN790.H12CORE.0.P.C" alt="" width="23" best-possible-match="TAACAGCTCCCCTTTGATGCTAG"/>
<motif name="ZN790.H12CORE.1.P.C" alt="" width="10" best-possible-match="ACAGCTCCCA"/>
<motif name="ZN791.H12CORE.0.P.C" alt="" width="23" best-possible-match="CCTTTGTATGTAATTAGTTATTT"/>
<motif name="ZN793.H12CORE.0.P.B" alt="" width="22" best-possible-match="TGCTTGGGGCTCTGTGGGCTTC"/>
<motif name="ZN793.H12CORE.1.P.C" alt="" width="15" best-possible-match="TGCTTGGGGCTCTGT"/>
<motif name="ZN799.H12CORE.0.P.C" alt="" width="31" best-possible-match="TGGCAATACTTGTTGTCTCAGTGATTGGCTT"/>
<motif name="ZN805.H12CORE.0.P.C" alt="" width="25" best-possible-match="GATGGGGCCACAAGCCAAGGAATGC"/>
<motif name="ZN816.H12CORE.0.P.B" alt="" width="24" best-possible-match="GACAAAAAAGGGGGACATGCAGGG"/>
<motif name="ZN816.H12CORE.1.P.C" alt="" width="16" best-possible-match="AAAAAGGGGGACATGC"/>
<motif name="ZN821.H12CORE.0.SM.B" alt="" width="17" best-possible-match="CTGTCTGTCTGTCCGTC"/>
<motif name="ZN823.H12CORE.0.P.C" alt="" width="23" best-possible-match="GACAGAGGGATTGCAATAGAGAA"/>
<motif name="ZN860.H12CORE.0.P.C" alt="" width="17" best-possible-match="CTTCTGCTCCCTGCTCC"/>
<motif name="ZN875.H12CORE.0.P.C" alt="" width="25" best-possible-match="GATATGATGCACTGAGGAGGACACA"/>
<motif name="ZN879.H12CORE.0.P.C" alt="" width="31" best-possible-match="TGTTTGGTGCATATATGTTTATTATTGTTAT"/>
<motif name="ZN880.H12CORE.0.P.C" alt="" width="23" best-possible-match="TTGCTGCACTCTCCCTCTCCCAA"/>
<motif name="ZN891.H12CORE.0.P.C" alt="" width="15" best-possible-match="GGGGCTAGAAGCCTG"/>
<motif name="ZNF10.H12CORE.0.P.C" alt="" width="23" best-possible-match="GACCCCTACCTCACACCATATAC"/>
<motif name="ZNF12.H12CORE.0.P.C" alt="" width="24" best-possible-match="TGCTGCTGTAACAAACAACCCCAA"/>
<motif name="ZNF12.H12CORE.1.M.C" alt="" width="21" best-possible-match="ACGCTATAACGAGCATCCCCC"/>
<motif name="ZNF12.H12CORE.2.S.C" alt="" width="18" best-possible-match="GCTATAACAAAAAGGACC"/>
<motif name="ZNF16.H12CORE.0.P.C" alt="" width="23" best-possible-match="ACCTTCCATGGCTCCCTATTGCC"/>
<motif name="ZNF18.H12CORE.0.P.B" alt="" width="9" best-possible-match="GGTGTGAAC"/>
<motif name="ZNF2.H12CORE.0.P.B" alt="" width="10" best-possible-match="CAGCGCCACC"/>
<motif name="ZNF23.H12CORE.0.P.C" alt="" width="24" best-possible-match="CCATGGCAGACATCACTAATCAAT"/>
<motif name="ZNF24.H12CORE.0.P.B" alt="" width="14" best-possible-match="TGAATGAATGAATG"/>
<motif name="ZNF26.H12CORE.0.P.B" alt="" width="23" best-possible-match="ATGTCTAGCATACAATCAAAAAT"/>
<motif name="ZNF26.H12CORE.1.P.B" alt="" width="14" best-possible-match="ACAATGTCTAGCAT"/>
<motif name="ZNF28.H12CORE.0.P.C" alt="" width="18" best-possible-match="GGGGCAGGTGGGGTGCCC"/>
<motif name="ZNF3.H12CORE.0.P.B" alt="" width="23" best-possible-match="AATGTTTGTTGAATGAATGACTG"/>
<motif name="ZNF30.H12CORE.0.P.C" alt="" width="23" best-possible-match="GTGGTTGTAGGACTGAGGTCCCT"/>
<motif name="ZNF32.H12CORE.0.SM.B" alt="" width="15" best-possible-match="GTGTAACCTGATACC"/>
<motif name="ZNF34.H12CORE.0.P.C" alt="" width="20" best-possible-match="TGCACTCAGACTTGTCCTCT"/>
<motif name="ZNF35.H12CORE.0.P.C" alt="" width="23" best-possible-match="AAAGAGCTCTTACAAATCAATAA"/>
<motif name="ZNF35.H12CORE.1.P.C" alt="" width="10" best-possible-match="AATAAAGAGC"/>
<motif name="ZNF41.H12CORE.0.P.C" alt="" width="25" best-possible-match="CAAGGGAATAAGGCACCATGAGGGA"/>
<motif name="ZNF41.H12CORE.1.P.C" alt="" width="15" best-possible-match="CCACAAGGGAGAGAA"/>
<motif name="ZNF44.H12CORE.0.P.C" alt="" width="21" best-possible-match="CTGGTATTGCTGTGGAGAAAG"/>
<motif name="ZNF7.H12CORE.0.P.B" alt="" width="23" best-possible-match="CCTTGCCAGCACTTGGTATTGTC"/>
<motif name="ZNF74.H12CORE.0.P.C" alt="" width="22" best-possible-match="AAACAATACTGCAATGAACATC"/>
<motif name="ZNF76.H12CORE.0.P.B" alt="" width="23" best-possible-match="CGGGGCATGCTGGGAATTGTAGT"/>
<motif name="ZNF76.H12CORE.1.SM.B" alt="" width="19" best-possible-match="CGCGATGCATTATGGGAAA"/>
<motif name="ZNF77.H12CORE.0.P.C" alt="" width="23" best-possible-match="GCTTCCCACTTCACCCTCTCAAA"/>
<motif name="ZNF79.H12CORE.0.P.C" alt="" width="21" best-possible-match="CCAAAGAAATTAATCTCTAAG"/>
<motif name="ZNF8.H12CORE.0.P.C" alt="" width="21" best-possible-match="GCCTGTGGTACGCCTAGGAGC"/>
<motif name="ZNF8.H12CORE.1.P.B" alt="" width="22" best-possible-match="TGTGGTATATCCATACAATGGA"/>
<motif name="ZNF81.H12CORE.0.P.C" alt="" width="19" best-possible-match="GGTACAACCACTATGGAAA"/>
<motif name="ZNF85.H12CORE.0.P.B" alt="" width="13" best-possible-match="TGAAGTAATCTCT"/>
<motif name="ZNF85.H12CORE.1.P.B" alt="" width="20" best-possible-match="AGAAAACTGAAGTAATCTCC"/>
<motif name="ZNF90.H12CORE.0.P.C" alt="" width="23" best-possible-match="ACGCCTCTCTGATTATTCACCCA"/>
<motif name="ZSA5A.H12CORE.0.SM.B" alt="" width="19" best-possible-match="CTGTCCCCCCCCAAATCTC"/>
<motif name="ZSA5C.H12CORE.0.P.C" alt="" width="17" best-possible-match="TGTGAGTCAATAAAGCC"/>
<motif name="ZSC16.H12CORE.0.PSM.A" alt="" width="19" best-possible-match="AAATGTTAACAGAGCACCT"/>
<motif name="ZSC21.H12CORE.0.P.C" alt="" width="11" best-possible-match="ACTCAGCACTT"/>
<motif name="ZSC22.H12CORE.0.P.C" alt="" width="17" best-possible-match="GGTCAGAGGGAGGAGGC"/>
<motif name="ZSC23.H12CORE.0.M.C" alt="" width="18" best-possible-match="CATGTGCTAATTACAAAA"/>
<motif name="ZSC29.H12CORE.0.P.B" alt="" width="12" best-possible-match="GCGTCTACGCAG"/>
<motif name="ZSC29.H12CORE.1.M.C" alt="" width="20" best-possible-match="TATAAACGTCTACACAAACA"/>
<motif name="ZSC31.H12CORE.0.P.C" alt="" width="17" best-possible-match="GGCAGCAGGGCAGTTAT"/>
<motif name="ZSC31.H12CORE.1.SM.B" alt="" width="20" best-possible-match="GGACGCAGGGCAGTTATGCT"/>
<motif name="ZSCA1.H12CORE.0.SM.B" alt="" width="18" best-possible-match="GATTTTCAGGGTGTGCAC"/>
<motif name="ZSCA4.H12CORE.0.SM.B" alt="" width="17" best-possible-match="ATTTTCAGGGTGTGCAC"/>
<background source="--nrdb--">
<value letter="A">0.275</value>
<value letter="C">0.225</value>
<value letter="G">0.225</value>
<value letter="T">0.275</value>
</background>
<cisml-file>cisml.xml</cisml-file>
</fimo>
