# Supplementary material for: Super-Enhancer Drives THBS3 Expression to Regulate the Proliferation and Differentiation of Bovine Muscle Stem Cells
Source: Animals (Basel). 2025 Sep 6;15(17):2615. doi: 10.3390/ani15172615 (PMC12427415; doi:10.3390/ani15172615)
Supplement: Supplementary file 1 [file animals-15-02615-s001.zip › Table S1a SE-associated DEGs during GM.xlsx]

## Sheet: Sheet1
seqnames	start	end	width	strand	V4	V5	V6	annotation	distanceToTSS	geneChr	geneStart	geneEnd	geneLength	geneStrand	geneId	Gene Name	Gene Type	Gene Discription
2	106015664	106067669	52006	*	8_GM_K4_IP_peak_1870_lociStitched	7	.	Promoter (<=1kb)	0	2	105902088	106049701	147614	2	ENSBTAG00000002485	TNS1	protein_coding	tensin 1 [Source:VGNC Symbol;Acc:VGNC:36207]
8	102830701	102871516	40816	*	9_GM_K4_IP_peak_3924_lociStitched	8	.	Promoter (1-2kb)	1387	8	102829314	102832523	3210	1	ENSBTAG00000004499	RGS3	protein_coding	regulator of G protein signaling 3 [Source:VGNC Symbol;Acc:VGNC:33922]
11	650952	684470	33519	*	7_GM_K4_IP_peak_374_lociStitched	18	.	Distal Intergenic	-8377	11	692847	694097	1251	1	ENSBTAG00000051068	0	protein_coding	0
13	330615	360283	29669	*	6_GM_K4_IP_peak_710_lociStitched	11	.	Distal Intergenic	36794	13	396151	397077	927	2	ENSBTAG00000008177	0	pseudogene	0
3	33515538	33545162	29625	*	8_GM_K4_IP_peak_3060_lociStitched	41	.	Distal Intergenic	-6059	3	33488957	33509479	20523	2	ENSBTAG00000000283	CSF1	protein_coding	colony stimulating factor 1 [Source:VGNC Symbol;Acc:VGNC:27753]
14	61648234	61676729	28496	*	7_GM_K4_IP_peak_963_lociStitched	52	.	Promoter (<=1kb)	0	14	61672701	61676485	3785	2	ENSBTAG00000052148	0	lncRNA	0
3	16792328	16820255	27928	*	7_GM_K4_IP_peak_3011_lociStitched	25	.	Promoter (<=1kb)	0	3	16805481	16811823	6343	1	ENSBTAG00000037651	S100A2	protein_coding	S100 calcium binding protein A2 [Source:VGNC Symbol;Acc:VGNC:34242]
14	12488775	12516030	27256	*	6_GM_K4_IP_peak_908_lociStitched	19	.	Promoter (<=1kb)	0	14	12495392	12495570	179	2	ENSBTAG00000052765	0	misc_RNA	0
3	49402259	49429198	26940	*	5_GM_K4_IP_peak_3081_lociStitched	48	.	Promoter (<=1kb)	0	3	49405206	49530262	125057	1	ENSBTAG00000018010	ABCA4	protein_coding	ATP binding cassette subfamily A member 4 [Source:VGNC Symbol;Acc:VGNC:25458]
10	85857893	85882240	24348	*	6_GM_K4_IP_peak_349_lociStitched	12	.	Exon (ENSBTAT00000029274/ENSBTAG00000021957, exon 3 of 36)	-14879	10	85897119	85898131	1013	1	ENSBTAG00000050205	0	protein_coding	0
24	48595320	48619663	24344	*	6_GM_K4_IP_peak_2435_lociStitched	23	.	3' UTR	7747	24	48598830	48627410	28581	2	ENSBTAG00000012441	SMAD7	protein_coding	SMAD family member 7 [Source:VGNC Symbol;Acc:VGNC:34980]
19	54541437	54564765	23329	*	7_GM_K4_IP_peak_1757_lociStitched	51	.	Intron (ENSBTAT00000003415/ENSBTAG00000002633, intron 2 of 10)	23934	19	54497005	54588699	91695	2	ENSBTAG00000002633	SEPTIN9	protein_coding	septin 9 [Source:VGNC Symbol;Acc:VGNC:34459]
8	70454775	70477999	23225	*	8_GM_K4_IP_peak_3884_lociStitched	17	.	Exon (ENSBTAT00000008159/ENSBTAG00000006214, exon 4 of 14)	-4853	8	70482852	70482987	136	1	ENSBTAG00000042211	0	snoRNA	0
10	45213129	45236029	22901	*	10_GM_K4_IP_peak_277_lociStitched	38	.	3' UTR	14987	10	45235905	45251016	15112	2	ENSBTAG00000008411	PLEKHO2	protein_coding	pleckstrin homology domain containing O2 [Source:NCBI gene (formerly Entrezgene);Acc:613696]
25	35596811	35619256	22446	*	11_GM_K4_IP_peak_2562_lociStitched	9	.	Promoter (<=1kb)	0	25	35596139	35617193	21055	2	ENSBTAG00000014465	SERPINE1	protein_coding	serpin family E member 1 [Source:VGNC Symbol;Acc:VGNC:34476]
1	145741100	145762690	21591	*	4_GM_K4_IP_peak_176_lociStitched	32	.	Distal Intergenic	-44479	1	145807169	145835961	28793	1	ENSBTAG00000019269	COL6A2	protein_coding	collagen type VI alpha 2 chain [Source:VGNC Symbol;Acc:VGNC:27571]
6	113765642	113787173	21532	*	4_GM_K4_IP_peak_3583_lociStitched	69	.	Intron (ENSBTAT00000074858/ENSBTAG00000027434, intron 1 of 25)	-27007	6	113814180	114121393	307214	1	ENSBTAG00000027434	SORCS2	protein_coding	sortilin related VPS10 domain containing receptor 2 [Source:VGNC Symbol;Acc:VGNC:59367]
17	62580683	62601315	20633	*	5_GM_K4_IP_peak_1382_lociStitched	34	.	Intron (ENSBTAT00000072658/ENSBTAG00000018108, intron 1 of 10)	-3777	17	62566637	62576906	10270	2	ENSBTAG00000018108	PXN	protein_coding	paxillin [Source:NCBI gene (formerly Entrezgene);Acc:517456]
11	101755820	101776044	20225	*	5_GM_K4_IP_peak_638_lociStitched	53	.	Exon (ENSBTAT00000066818/ENSBTAG00000020791, exon 2 of 27)	32654	11	101696993	101808698	111706	2	ENSBTAG00000020791	RAPGEF1	protein_coding	Rap guanine nucleotide exchange factor 1 [Source:VGNC Symbol;Acc:VGNC:33722]
11	853073	872664	19592	*	5_GM_K4_IP_peak_381_lociStitched	28	.	Promoter (<=1kb)	0	11	858769	921076	62308	1	ENSBTAG00000054306	0	lncRNA	0
11	95334234	95353223	18990	*	6_GM_K4_IP_peak_584_lociStitched	24	.	Promoter (<=1kb)	0	11	95347354	95399926	52573	1	ENSBTAG00000019470	NEK6	protein_coding	NIMA related kinase 6 [Source:VGNC Symbol;Acc:VGNC:31997]
18	10988256	11006869	18614	*	9_GM_K4_IP_peak_1421_lociStitched	26	.	Promoter (<=1kb)	0	18	10996917	11032960	36044	1	ENSBTAG00000021176	CRISPLD2	protein_coding	cysteine rich secretory protein LCCL domain containing 2 [Source:VGNC Symbol;Acc:VGNC:27715]
NKLS02000412.1	120703	138573	17871	*	8_GM_K4_IP_peak_4044_lociStitched	13	.	Intron (ENSBTAT00000071737/ENSBTAG00000053745, intron 1 of 2)	24696	50	155151	163269	8119	2	ENSBTAG00000055006	0	lncRNA	0
5	56286478	56303984	17507	*	6_GM_K4_IP_peak_3377_lociStitched	27	.	Exon (ENSBTAT00000017556/ENSBTAG00000010830, exon 2 of 89)	6134	5	56230519	56310118	79600	2	ENSBTAG00000010830	LRP1	protein_coding	LDL receptor related protein 1 [Source:VGNC Symbol;Acc:VGNC:30986]
7	21075476	21092888	17413	*	7_GM_K4_IP_peak_3670_lociStitched	45	.	5' UTR	27410	7	21118031	21120298	2268	2	ENSBTAG00000025462	GADD45B	protein_coding	growth arrest and DNA damage inducible beta [Source:VGNC Symbol;Acc:VGNC:29207]
20	4167582	4184991	17410	*	6_GM_K4_IP_peak_1949_lociStitched	30	.	Exon (ENSBTAT00000071271/ENSBTAG00000009019, exon 2 of 13)	3453	20	4104991	4188444	83454	2	ENSBTAG00000009019	SH3PXD2B	protein_coding	SH3 and PX domains 2B [Source:VGNC Symbol;Acc:VGNC:34578]
24	48334862	48351493	16632	*	4_GM_K4_IP_peak_2422_lociStitched	60	.	Exon (ENSBTAT00000025156/ENSBTAG00000018901, exon 4 of 12)	76768	24	48258094	48542521	284428	1	ENSBTAG00000018901	CTIF	protein_coding	cap binding complex dependent translation initiation factor [Source:VGNC Symbol;Acc:VGNC:27797]
3	14782710	14798874	16165	*	5_GM_K4_IP_peak_3001_lociStitched	36	.	Promoter (<=1kb)	0	3	14789128	14813371	24244	1	ENSBTAG00000000113	ARHGEF2	protein_coding	Rho/Rac guanine nucleotide exchange factor 2 [Source:VGNC Symbol;Acc:VGNC:26111]
8	110677767	110693739	15973	*	5_GM_K4_IP_peak_3948_lociStitched	29	.	Promoter (<=1kb)	0	8	110686132	110733968	47837	1	ENSBTAG00000019915	GSN	protein_coding	gelsolin [Source:VGNC Symbol;Acc:VGNC:29680]
28	34774359	34789814	15456	*	3_GM_K4_IP_peak_2829_lociStitched	22	.	Intron (ENSBTAT00000025717/ENSBTAG00000019313, intron 1 of 22)	21272	28	34753087	34944991	191905	1	ENSBTAG00000019313	ZMIZ1	protein_coding	zinc finger MIZ-type containing 1 [Source:VGNC Symbol;Acc:VGNC:37195]
7	52593672	52608893	15222	*	5_GM_K4_IP_peak_3743_lociStitched	37	.	3' UTR	11028	7	52582644	52597121	14478	1	ENSBTAG00000017349	PCDHGC3	protein_coding	protocadherin gamma subfamily A, 2 [Source:NCBI gene (formerly Entrezgene);Acc:539654]
11	29488814	29503664	14851	*	7_GM_K4_IP_peak_457_lociStitched	35	.	Exon (ENSBTAT00000046196/ENSBTAG00000032558, exon 16 of 20)	71130	11	29542242	29574794	32553	2	ENSBTAG00000049698	STPG4	protein_coding	sperm-tail PG-rich repeat containing 4 [Source:NCBI gene (formerly Entrezgene);Acc:100335365]
25	34184413	34199162	14750	*	3_GM_K4_IP_peak_2540_lociStitched	44	.	Promoter (<=1kb)	0	25	34187688	34213388	25701	1	ENSBTAG00000017082	POR	protein_coding	cytochrome p450 oxidoreductase [Source:VGNC Symbol;Acc:VGNC:33169]
25	38664681	38679229	14549	*	6_GM_K4_IP_peak_2574_lociStitched	20	.	Intron (ENSBTAT00000022820/ENSBTAG00000017175, intron 13 of 16)	48152	25	38616529	38735137	118609	1	ENSBTAG00000017175	RNF216	protein_coding	ring finger protein 216 [Source:VGNC Symbol;Acc:VGNC:34053]
15	52810323	52824584	14262	*	8_GM_K4_IP_peak_1090_lociStitched	68	.	Intron (ENSBTAT00000061460/ENSBTAG00000012505, intron 1 of 22)	-8578	15	52833162	52856744	23583	1	ENSBTAG00000012505	ARHGEF17	protein_coding	Rho guanine nucleotide exchange factor 17 [Source:VGNC Symbol;Acc:VGNC:26109]
15	43843498	43856719	13222	*	6_GM_K4_IP_peak_1072_lociStitched	40	.	Exon (ENSBTAT00000082276/ENSBTAG00000005356, exon 5 of 20)	23518	15	43880109	43880237	129	2	ENSBTAG00000042335	0	snoRNA	0
19	57134343	57147556	13214	*	4_GM_K4_IP_peak_1776_lociStitched	31	.	Promoter (<=1kb)	0	19	57115962	57146541	30580	2	ENSBTAG00000016732	DNAI2	protein_coding	dynein axonemal intermediate chain 2 [Source:VGNC Symbol;Acc:VGNC:28130]
11	25364446	25377246	12801	*	8_GM_K4_IP_peak_439_lociStitched	43	.	Promoter (2-3kb)	2479	11	25361967	25363727	1761	1	ENSBTAG00000053043	0	lncRNA	0
28	513987	526703	12717	*	3_GM_K4_IP_peak_2748_lociStitched	1	.	Distal Intergenic	-170636	28	697339	706882	9544	1	ENSBTAG00000018691	RHOU	protein_coding	ras homolog family member U [Source:VGNC Symbol;Acc:VGNC:33955]
13	44893913	44905065	11153	*	4_GM_K4_IP_peak_788_lociStitched	67	.	Promoter (<=1kb)	0	13	44892298	44896074	3777	2	ENSBTAG00000053032	0	lncRNA	0
2	133711645	133722536	10892	*	2_GM_K4_IP_peak_1940_lociStitched	54	.	Intron (ENSBTAT00000006694/ENSBTAG00000030340, intron 1 of 8)	5646	2	133705999	133751262	45264	1	ENSBTAG00000030340	IFFO2	protein_coding	intermediate filament family orphan 2 [Source:NCBI gene (formerly Entrezgene);Acc:788579]
16	4230288	4240644	10357	*	4_GM_K4_IP_peak_1185_lociStitched	65	.	Exon (ENSBTAT00000023881/ENSBTAG00000001483, exon 17 of 21)	-18588	16	4259232	4284591	25360	1	ENSBTAG00000010408	IKBKE	protein_coding	inhibitor of nuclear factor kappa B kinase subunit epsilon [Source:VGNC Symbol;Acc:VGNC:30101]
NKLS02000210.1	850	11155	10306	*	3_GM_K4_IP_peak_4026_lociStitched	6	.	Promoter (<=1kb)	0	38	7915	8419	505	1	ENSBTAG00000048758	0	pseudogene	0
5	30175720	30185716	9997	*	8_GM_K4_IP_peak_3341_lociStitched	58	.	Exon (ENSBTAT00000022075/ENSBTAG00000016593, exon 2 of 25)	24426	5	30151294	30202352	51059	1	ENSBTAG00000016593	FMNL3	protein_coding	formin like 3 [Source:VGNC Symbol;Acc:VGNC:29048]
18	48432948	48441090	8143	*	4_GM_K4_IP_peak_1509_lociStitched	42	.	Intron (ENSBTAT00000073601/ENSBTAG00000011215, intron 1 of 18)	-6232	18	48447322	48475506	28185	1	ENSBTAG00000011215	ACTN4	protein_coding	actinin alpha 4 [Source:VGNC Symbol;Acc:VGNC:25583]
15	76293121	76300678	7558	*	3_GM_K4_IP_peak_1135_lociStitched	15	.	Intron (ENSBTAT00000008081/ENSBTAG00000006143, intron 1 of 11)	10513	15	76282608	76319986	37379	1	ENSBTAG00000006143	CREB3L1	protein_coding	cAMP responsive element binding protein 3 like 1 [Source:VGNC Symbol;Acc:VGNC:27694]
8	10290170	10296967	6798	*	4_GM_K4_IP_peak_3815_lociStitched	66	.	3' UTR	-3090	8	10286974	10287080	107	2	ENSBTAG00000050401	U6	snRNA	U6 spliceosomal RNA [Source:RFAM;Acc:RF00026]
3	103319664	103326396	6733	*	6_GM_K4_IP_peak_3146_lociStitched	55	.	Promoter (1-2kb)	1645	3	103318019	103336423	18405	1	ENSBTAG00000009617	SLC2A1	protein_coding	solute carrier family 2 member 1 [Source:VGNC Symbol;Acc:VGNC:34796]
22	58403758	58410375	6618	*	2_GM_K4_IP_peak_2268_lociStitched	46	.	Distal Intergenic	-5472	22	58328984	58398286	69303	2	ENSBTAG00000004014	FBLN2	protein_coding	fibulin 2 [Source:VGNC Symbol;Acc:VGNC:28882]
15	84883608	84889657	6050	*	2_GM_K4_IP_peak_1154_lociStitched	56	.	Distal Intergenic	-173798	15	84708854	84709810	957	2	ENSBTAG00000050107	0	protein_coding	olfactory receptor 4C13 [Source:NCBI gene (formerly Entrezgene);Acc:509025]
26	47397320	47403190	5871	*	3_GM_K4_IP_peak_2667_lociStitched	62	.	Promoter (2-3kb)	2141	26	47395179	47501339	106161	1	ENSBTAG00000002435	PTPRE	protein_coding	protein tyrosine phosphatase receptor type E [Source:VGNC Symbol;Acc:VGNC:33549]
19	53488687	53493989	5303	*	3_GM_K4_IP_peak_1741_lociStitched	59	.	Intron (ENSBTAT00000014476/ENSBTAG00000010899, intron 1 of 5)	4851	19	53483836	53485750	1915	1	ENSBTAG00000039283	0	pseudogene	0
28	480791	485910	5120	*	2_GM_K4_IP_peak_2745_lociStitched	2	.	Distal Intergenic	-152338	28	327515	328453	939	2	ENSBTAG00000011707	0	protein_coding	olfactory receptor, family 5, subfamily AS, member 1 [Source:NCBI gene (formerly Entrezgene);Acc:787386]
X	25436553	25441288	4736	*	5_GM_K4_IP_peak_4151_lociStitched	4	.	Distal Intergenic	130391	30	25570644	25571679	1036	2	ENSBTAG00000049311	0	protein_coding	0
3	14650250	14654453	4204	*	2_GM_K4_IP_peak_2996_lociStitched	61	.	Intron (ENSBTAT00000023373/ENSBTAG00000017574, intron 3 of 13)	16473	3	14642915	14670926	28012	2	ENSBTAG00000017574	LMNA	protein_coding	lamin A/C [Source:VGNC Symbol;Acc:VGNC:30929]
X	132481963	132486154	4192	*	2_GM_K4_IP_peak_4193_lociStitched	47	.	Distal Intergenic	117028	30	132548507	132603182	54676	2	ENSBTAG00000011121	CLCN4	protein_coding	chloride voltage-gated channel 4 [Source:VGNC Symbol;Acc:VGNC:27398]
13	75866273	75870000	3728	*	2_GM_K4_IP_peak_862_lociStitched	63	.	Promoter (<=1kb)	0	13	75776107	75869067	92961	2	ENSBTAG00000013114	ZMYND8	protein_coding	zinc finger MYND-type containing 8 [Source:VGNC Symbol;Acc:VGNC:37206]
25	30935	32798	1864	*	2_GM_K4_IP_peak_2460_lociStitched	16	.	Distal Intergenic	-5584	25	38382	38885	504	1	ENSBTAG00000053570	0	processed_pseudogene	0
4	276411	278012	1602	*	2_GM_K4_IP_peak_3206_lociStitched	10	.	Distal Intergenic	329043	4	582623	607055	24433	2	ENSBTAG00000003625	VSTM2A	protein_coding	V-set and transmembrane domain containing 2A [Source:VGNC Symbol;Acc:VGNC:36842]
25	10215	11345	1131	*	2_GM_K4_IP_peak_2457_lociStitched	57	.	Promoter (<=1kb)	747	25	9468	9587	120	1	ENSBTAG00000048872	5S_rRNA	rRNA	5S ribosomal RNA [Source:RFAM;Acc:RF00001]
15	63962	64777	816	*	2_GM_K4_IP_peak_991_lociStitched	33	.	Distal Intergenic	178678	15	242523	243455	933	2	ENSBTAG00000049790	0	protein_coding	olfactory receptor, family 5, subfamily M, member 9 [Source:NCBI gene (formerly Entrezgene);Acc:509895]
9	32060	32850	791	*	1_GM_K4_IP_peak_3951_lociStitched	50	.	Distal Intergenic	11351	9	44087	44201	115	2	ENSBTAG00000051646	5S_rRNA	rRNA	5S ribosomal RNA [Source:RFAM;Acc:RF00001]
15	79207606	79208243	638	*	1_GM_K4_IP_peak_1143_lociStitched	64	.	Distal Intergenic	25905	15	79181701	79182642	942	1	ENSBTAG00000054804	0	protein_coding	olfactory receptor 8K3 [Source:NCBI gene (formerly Entrezgene);Acc:785944]
