# Supplementary material for: Super-Enhancer Drives THBS3 Expression to Regulate the Proliferation and Differentiation of Bovine Muscle Stem Cells
Source: Animals (Basel). 2025 Sep 6;15(17):2615. doi: 10.3390/ani15172615 (PMC12427415; doi:10.3390/ani15172615)
Supplement: Supplementary file 1 [file animals-15-02615-s001.zip › Table S2a SE-associated DEGs during DM.xlsx]

## Sheet: Sheet1
seqnames	start	end	width	strand	V4	V5	V6	annotation	distanceToTSS	geneChr	geneStart	geneEnd	geneLength	geneStrand	Gene ID	Gene Name	Gene Type	Gene Discription
18	11175060	11623998	448939	*	143_DM_K4_IP_peak_35236_lociStitched	11	.	Promoter (<=1kb)	0	18	11409193	11644469	235277	1	ENSBTAG00000009918	GSE1	protein_coding	Gse1 coiled-coil protein [Source:VGNC Symbol;Acc:VGNC:55049]
5	111731160	111953287	222128	*	66_DM_K4_IP_peak_86132_lociStitched	112	.	Promoter (<=1kb)	0	5	111740795	111851013	110219	2	ENSBTAG00000002630	MRTFA	protein_coding	myocardin related transcription factor A [Source:VGNC Symbol;Acc:VGNC:55393]
11	105011214	105230494	219281	*	101_DM_K4_IP_peak_14424_lociStitched	1	.	Promoter (<=1kb)	0	11	105021683	105112591	90909	1	ENSBTAG00000017851	RXRA	protein_coding	retinoid X receptor alpha [Source:VGNC Symbol;Acc:VGNC:34230]
19	23050933	23264222	213290	*	82_DM_K4_IP_peak_39685_lociStitched	2	.	Promoter (<=1kb)	0	19	23055699	23065906	10208	1	ENSBTAG00000009376	DPH1	protein_coding	diphthamide biosynthesis 1 [Source:VGNC Symbol;Acc:VGNC:28178]
25	460442	670170	209729	*	63_DM_K4_IP_peak_61965_lociStitched	42	.	Promoter (<=1kb)	0	25	650311	653932	3622	1	ENSBTAG00000000177	MSLN	protein_coding	mesothelin [Source:NCBI gene (formerly Entrezgene);Acc:516237]
19	34553841	34753634	199794	*	92_DM_K4_IP_peak_40598_lociStitched	3	.	Promoter (<=1kb)	0	19	34556866	34625228	68363	1	ENSBTAG00000003983	TOM1L2	protein_coding	target of myb1 like 2 membrane trafficking protein [Source:VGNC Symbol;Acc:VGNC:36219]
13	78134142	78331755	197614	*	54_DM_K4_IP_peak_20986_lociStitched	6	.	Promoter (<=1kb)	0	13	78152923	78178452	25530	2	ENSBTAG00000010135	PEDS1	protein_coding	plasmanylethanolamine desaturase 1 [Source:VGNC Symbol;Acc:VGNC:57030]
19	53759294	53951648	192355	*	55_DM_K4_IP_peak_42544_lociStitched	41	.	Promoter (<=1kb)	0	19	53787203	53824451	37249	2	ENSBTAG00000000675	PGS1	protein_coding	phosphatidylglycerophosphate synthase 1 [Source:VGNC Symbol;Acc:VGNC:32803]
18	49897787	50081771	183985	*	47_DM_K4_IP_peak_37329_lociStitched	28	.	Promoter (<=1kb)	0	18	50065898	50066449	552	1	ENSBTAG00000001350	0	protein_coding	0
18	8035728	8207919	172192	*	49_DM_K4_IP_peak_34970_lociStitched	157	.	Promoter (<=1kb)	0	18	8044687	8257246	212560	1	ENSBTAG00000013524	CMIP	protein_coding	c-Maf inducing protein [Source:VGNC Symbol;Acc:VGNC:52187]
14	19628527	19794868	166342	*	52_DM_K4_IP_peak_22559_lociStitched	18	.	Promoter (<=1kb)	0	14	19755862	19773714	17853	1	ENSBTAG00000050177	0	lncRNA	0
1	95295740	95461979	166240	*	60_DM_K4_IP_peak_2556_lociStitched	177	.	Promoter (<=1kb)	0	1	95121236	95406498	285263	2	ENSBTAG00000019376	FNDC3B	protein_coding	fibronectin type III domain containing 3B [Source:VGNC Symbol;Acc:VGNC:29063]
7	43387032	43550151	163120	*	47_DM_K4_IP_peak_92055_lociStitched	77	.	Promoter (<=1kb)	0	7	43504777	43512448	7672	1	ENSBTAG00000002434	WDR18	protein_coding	WD repeat domain 18 [Source:VGNC Symbol;Acc:VGNC:36885]
15	43702540	43863877	161338	*	52_DM_K4_IP_peak_26108_lociStitched	38	.	Promoter (<=1kb)	0	15	43744114	43870868	126755	1	ENSBTAG00000005356	DENND2B	protein_coding	DENN domain containing 2B [Source:VGNC Symbol;Acc:VGNC:35336]
25	15562884	15724202	161319	*	56_DM_K4_IP_peak_62909_lociStitched	23	.	Promoter (<=1kb)	0	25	15664646	15665976	1331	2	ENSBTAG00000050423	0	protein_coding	0
19	21907731	22068799	161069	*	58_DM_K4_IP_peak_39492_lociStitched	72	.	Promoter (<=1kb)	0	19	22065122	22084876	19755	1	ENSBTAG00000019160	GLOD4	protein_coding	glyoxalase domain containing 4 [Source:VGNC Symbol;Acc:VGNC:50005]
10	9546605	9706148	159544	*	67_DM_K4_IP_peak_5114_lociStitched	4	.	Promoter (<=1kb)	0	10	9534467	9561365	26899	2	ENSBTAG00000007374	LHFPL2	protein_coding	LHFPL tetraspan subfamily member 2 [Source:VGNC Symbol;Acc:VGNC:30865]
29	42491409	42648707	157299	*	39_DM_K4_IP_peak_72276_lociStitched	50	.	Promoter (<=1kb)	0	29	42592282	42599230	6949	1	ENSBTAG00000008644	KCNK4	protein_coding	potassium two pore domain channel subfamily K member 4 [Source:VGNC Symbol;Acc:VGNC:30474]
19	54502805	54659668	156864	*	68_DM_K4_IP_peak_42685_lociStitched	10	.	Promoter (<=1kb)	0	19	54497005	54588699	91695	2	ENSBTAG00000002633	SEPTIN9	protein_coding	septin 9 [Source:VGNC Symbol;Acc:VGNC:34459]
11	99755775	99912618	156844	*	62_DM_K4_IP_peak_13798_lociStitched	5	.	Promoter (<=1kb)	0	11	99809456	99813971	4516	2	ENSBTAG00000049841	0	lncRNA	0
18	54526722	54682923	156202	*	53_DM_K4_IP_peak_37848_lociStitched	17	.	Promoter (<=1kb)	0	18	54601126	54622191	21066	1	ENSBTAG00000004138	BICRA	protein_coding	BRD4 interacting chromatin remodeling complex associated protein [Source:VGNC Symbol;Acc:VGNC:26494]
15	64786751	64941095	154345	*	39_DM_K4_IP_peak_26923_lociStitched	655	.	Promoter (<=1kb)	0	15	64746521	64932891	186371	2	ENSBTAG00000005923	ABTB2	protein_coding	ankyrin repeat and BTB domain containing 2 [Source:VGNC Symbol;Acc:VGNC:25516]
5	25952278	26102186	149909	*	51_DM_K4_IP_peak_82421_lociStitched	13	.	Promoter (<=1kb)	0	5	26085798	26093573	7776	2	ENSBTAG00000000923	HOXC13	protein_coding	homeobox C13 [Source:VGNC Symbol;Acc:VGNC:29924]
29	49511389	49659574	148186	*	61_DM_K4_IP_peak_73045_lociStitched	24	.	Promoter (<=1kb)	0	29	49542736	49548858	6123	2	ENSBTAG00000000103	MRPL23	protein_coding	mitochondrial ribosomal protein L23 [Source:NCBI gene (formerly Entrezgene);Acc:508825]
22	48687205	48835136	147932	*	32_DM_K4_IP_peak_55633_lociStitched	314	.	Promoter (<=1kb)	0	22	48705195	48805972	100778	1	ENSBTAG00000001471	POC1A	protein_coding	POC1 centriolar protein A [Source:VGNC Symbol;Acc:VGNC:50094]
7	20414299	20557559	143261	*	38_DM_K4_IP_peak_91124_lociStitched	51	.	Promoter (<=1kb)	0	7	20418396	20426869	8474	1	ENSBTAG00000005272	DOHH	protein_coding	deoxyhypusine hydroxylase [Source:VGNC Symbol;Acc:VGNC:28164]
3	33485609	33627044	141436	*	49_DM_K4_IP_peak_75033_lociStitched	158	.	Promoter (<=1kb)	0	3	33488957	33509479	20523	2	ENSBTAG00000000283	CSF1	protein_coding	colony stimulating factor 1 [Source:VGNC Symbol;Acc:VGNC:27753]
19	28150964	28290685	139722	*	42_DM_K4_IP_peak_40115_lociStitched	30	.	Promoter (<=1kb)	0	19	28254408	28267375	12968	2	ENSBTAG00000018416	CCDC42	protein_coding	coiled-coil domain containing 42 [Source:VGNC Symbol;Acc:VGNC:26896]
7	50837468	50974318	136851	*	52_DM_K4_IP_peak_92542_lociStitched	83	.	Promoter (<=1kb)	0	7	50878379	50886363	7985	1	ENSBTAG00000003986	CXXC5	protein_coding	CXXC finger protein 5 [Source:VGNC Symbol;Acc:VGNC:27860]
2	133199897	133336604	136708	*	55_DM_K4_IP_peak_47851_lociStitched	93	.	Promoter (<=1kb)	0	2	133201115	133340081	138967	1	ENSBTAG00000004554	CAPZB	protein_coding	capping actin protein of muscle Z-line subunit beta [Source:VGNC Symbol;Acc:VGNC:26759]
10	13894078	14030509	136432	*	79_DM_K4_IP_peak_5436_lociStitched	15	.	Promoter (<=1kb)	0	10	13895783	14018262	122480	1	ENSBTAG00000012599	SMAD3	protein_coding	SMAD family member 3 [Source:VGNC Symbol;Acc:VGNC:34976]
24	42374396	42509075	134680	*	32_DM_K4_IP_peak_60939_lociStitched	576	.	Promoter (<=1kb)	0	24	42247107	42451865	204759	2	ENSBTAG00000011171	PIEZO2	protein_coding	piezo type mechanosensitive ion channel component 2 [Source:VGNC Symbol;Acc:VGNC:32865]
3	109598385	109732736	134352	*	46_DM_K4_IP_peak_77493_lociStitched	35	.	Promoter (<=1kb)	0	3	109676148	109687301	11154	1	ENSBTAG00000005732	TRAPPC3	protein_coding	trafficking protein particle complex 3 [Source:VGNC Symbol;Acc:VGNC:36288]
7	21005130	21138312	133183	*	43_DM_K4_IP_peak_91196_lociStitched	43	.	Promoter (<=1kb)	0	7	21133347	21154526	21180	1	ENSBTAG00000013624	LMNB2	protein_coding	lamin B2 [Source:VGNC Symbol;Acc:VGNC:30931]
8	69962914	70094745	131832	*	37_DM_K4_IP_peak_96215_lociStitched	304	.	Promoter (<=1kb)	0	8	69923304	69973864	50561	2	ENSBTAG00000005470	BIN3	protein_coding	bridging integrator 3 [Source:VGNC Symbol;Acc:VGNC:52607]
2	125687884	125819210	131327	*	54_DM_K4_IP_peak_47171_lociStitched	57	.	Promoter (<=1kb)	0	2	125688547	125709381	20835	1	ENSBTAG00000011784	FGR	protein_coding	FGR proto-oncogene, Src family tyrosine kinase [Source:VGNC Symbol;Acc:VGNC:28994]
7	4633693	4764953	131261	*	49_DM_K4_IP_peak_89930_lociStitched	171	.	Promoter (<=1kb)	0	7	4654732	4732378	77647	1	ENSBTAG00000003587	ELL	protein_coding	elongation factor for RNA polymerase II [Source:VGNC Symbol;Acc:VGNC:28435]
19	34965673	35095838	130166	*	35_DM_K4_IP_peak_40653_lociStitched	204	.	Promoter (<=1kb)	0	19	34949651	35042578	92928	2	ENSBTAG00000010534	MPRIP	protein_coding	myosin phosphatase Rho interacting protein [Source:VGNC Symbol;Acc:VGNC:57144]
29	31783194	31913225	130032	*	48_DM_K4_IP_peak_71665_lociStitched	21	.	Promoter (<=1kb)	0	29	31813186	31885660	72475	2	ENSBTAG00000002341	ETS1	protein_coding	ETS proto-oncogene 1, transcription factor [Source:VGNC Symbol;Acc:VGNC:28626]
2	106002689	106131669	128981	*	49_DM_K4_IP_peak_46156_lociStitched	32	.	Promoter (<=1kb)	0	2	105902088	106049701	147614	2	ENSBTAG00000002485	TNS1	protein_coding	tensin 1 [Source:VGNC Symbol;Acc:VGNC:36207]
22	43214933	43343263	128331	*	57_DM_K4_IP_peak_55362_lociStitched	73	.	Promoter (<=1kb)	0	22	43132187	43271992	139806	2	ENSBTAG00000022004	FLNB	protein_coding	filamin B [Source:VGNC Symbol;Acc:VGNC:29034]
20	58876432	59004415	127984	*	52_DM_K4_IP_peak_50153_lociStitched	37	.	Promoter (<=1kb)	0	20	58932615	58934876	2262	1	ENSBTAG00000049583	0	lncRNA	0
7	43243964	43371652	127689	*	35_DM_K4_IP_peak_92031_lociStitched	44	.	Promoter (<=1kb)	0	7	43279471	43285849	6379	1	ENSBTAG00000003018	FSTL3	protein_coding	follistatin like 3 [Source:VGNC Symbol;Acc:VGNC:29136]
14	8241775	8369134	127360	*	30_DM_K4_IP_peak_21853_lociStitched	150	.	Promoter (<=1kb)	0	14	8250306	8313916	63611	1	ENSBTAG00000007828	SLA	protein_coding	Src like adaptor [Source:VGNC Symbol;Acc:VGNC:34650]
1	145692668	145819185	126518	*	32_DM_K4_IP_peak_4187_lociStitched	520	.	Promoter (<=1kb)	0	1	145807169	145835961	28793	1	ENSBTAG00000019269	COL6A2	protein_coding	collagen type VI alpha 2 chain [Source:VGNC Symbol;Acc:VGNC:27571]
12	27827533	27953694	126162	*	38_DM_K4_IP_peak_15597_lociStitched	125	.	Promoter (<=1kb)	0	12	27845170	28012399	167230	1	ENSBTAG00000021815	STARD13	protein_coding	StAR related lipid transfer domain containing 13 [Source:VGNC Symbol;Acc:VGNC:35362]
4	68828147	68954228	126082	*	29_DM_K4_IP_peak_79993_lociStitched	31	.	Promoter (<=1kb)	0	4	68911991	68914205	2215	1	ENSBTAG00000001063	HOXA4	protein_coding	homeobox A4 [Source:VGNC Symbol;Acc:VGNC:29912]
8	104280437	104406515	126079	*	37_DM_K4_IP_peak_97995_lociStitched	123	.	Promoter (<=1kb)	0	8	104208978	104281129	72152	2	ENSBTAG00000000575	TNC	protein_coding	Bos taurus tenascin C (TNC), mRNA. [Source:RefSeq mRNA;Acc:NM_001372074]
3	115107095	115232549	125455	*	39_DM_K4_IP_peak_77783_lociStitched	295	.	Promoter (<=1kb)	0	3	115120639	115120772	134	1	ENSBTAG00000044472	5S_rRNA	rRNA	5S ribosomal RNA [Source:RFAM;Acc:RF00001]
25	39191771	39316717	124947	*	36_DM_K4_IP_peak_64583_lociStitched	65	.	Promoter (<=1kb)	0	25	39192114	39207833	15720	2	ENSBTAG00000012197	AP5Z1	protein_coding	adaptor related protein complex 5 subunit zeta 1 [Source:VGNC Symbol;Acc:VGNC:25998]
16	41572755	41697404	124650	*	36_DM_K4_IP_peak_29408_lociStitched	148	.	Promoter (<=1kb)	0	16	41661865	41672056	10192	2	ENSBTAG00000019556	MIIP	protein_coding	migration and invasion inhibitory protein [Source:VGNC Symbol;Acc:VGNC:31475]
7	12459214	12583819	124606	*	42_DM_K4_IP_peak_90420_lociStitched	47	.	Promoter (<=1kb)	0	7	12446932	12461920	14989	2	ENSBTAG00000016350	NACC1	protein_coding	nucleus accumbens associated 1 [Source:VGNC Symbol;Acc:VGNC:31861]
25	1475980	1600153	124174	*	39_DM_K4_IP_peak_62127_lociStitched	116	.	Promoter (<=1kb)	0	25	1550964	1556143	5180	2	ENSBTAG00000001023	ZNF598	protein_coding	zinc finger protein 598, E3 ubiquitin ligase [Source:VGNC Symbol;Acc:VGNC:37309]
7	45679840	45803115	123276	*	41_DM_K4_IP_peak_92285_lociStitched	144	.	Promoter (<=1kb)	0	7	45768913	45800947	32035	1	ENSBTAG00000001002	TCF7	protein_coding	transcription factor 7 [Source:VGNC Symbol;Acc:VGNC:35695]
8	102745203	102867536	122334	*	31_DM_K4_IP_peak_97817_lociStitched	631	.	Promoter (<=1kb)	0	8	102829314	102832523	3210	1	ENSBTAG00000004499	RGS3	protein_coding	regulator of G protein signaling 3 [Source:VGNC Symbol;Acc:VGNC:33922]
25	24777642	24899859	122218	*	33_DM_K4_IP_peak_63208_lociStitched	200	.	Promoter (<=1kb)	0	25	24872629	24922650	50022	1	ENSBTAG00000001602	IL4R	protein_coding	interleukin 4 receptor [Source:VGNC Symbol;Acc:VGNC:30163]
25	34932372	35053711	121340	*	32_DM_K4_IP_peak_64155_lociStitched	723	.	Promoter (<=1kb)	0	25	34703181	34976641	273461	2	ENSBTAG00000010659	CUX1	protein_coding	cut like homeobox 1 [Source:VGNC Symbol;Acc:VGNC:27839]
16	1335688	1456974	121287	*	30_DM_K4_IP_peak_27914_lociStitched	317	.	Promoter (<=1kb)	0	16	1400155	1497069	96915	1	ENSBTAG00000014059	ATP2B4	protein_coding	ATPase plasma membrane Ca2+ transporting 4 [Source:VGNC Symbol;Acc:VGNC:97243]
6	114169377	114288420	119044	*	54_DM_K4_IP_peak_89286_lociStitched	34	.	Promoter (<=1kb)	0	6	114134147	114283820	149674	2	ENSBTAG00000012464	AFAP1	protein_coding	actin filament associated protein 1 [Source:VGNC Symbol;Acc:VGNC:25706]
5	115836211	115955104	118894	*	46_DM_K4_IP_peak_86501_lociStitched	193	.	Promoter (<=1kb)	0	5	115888383	115968965	80583	1	ENSBTAG00000012088	FBLN1	protein_coding	fibulin 1 [Source:VGNC Symbol;Acc:VGNC:28881]
15	51631690	51750419	118730	*	25_DM_K4_IP_peak_26302_lociStitched	126	.	Promoter (<=1kb)	0	15	51742235	51745610	3376	2	ENSBTAG00000002999	ANAPC15	protein_coding	anaphase promoting complex subunit 15 [Source:VGNC Symbol;Acc:VGNC:25882]
24	39774135	39892781	118647	*	42_DM_K4_IP_peak_60690_lociStitched	140	.	Promoter (<=1kb)	0	24	39834619	39935989	101371	1	ENSBTAG00000019036	ARHGAP28	protein_coding	Rho GTPase activating protein 28 [Source:VGNC Symbol;Acc:VGNC:26086]
26	44570032	44688376	118345	*	39_DM_K4_IP_peak_66879_lociStitched	540	.	Promoter (<=1kb)	0	26	44545730	44594204	48475	2	ENSBTAG00000003397	CTBP2	protein_coding	C-terminal binding protein 2 [Source:VGNC Symbol;Acc:VGNC:55942]
17	69186441	69304704	118264	*	36_DM_K4_IP_peak_34082_lociStitched	244	.	Promoter (<=1kb)	0	17	69262954	69267273	4320	2	ENSBTAG00000007424	LIF	protein_coding	LIF interleukin 6 family cytokine [Source:VGNC Symbol;Acc:VGNC:30880]
13	81344058	81462210	118153	*	29_DM_K4_IP_peak_21258_lociStitched	172	.	3' UTR	29105	13	81426006	81491315	65310	2	ENSBTAG00000000835	BCAS1	protein_coding	brain enriched myelin associated protein 1 [Source:VGNC Symbol;Acc:VGNC:98868]
11	98486907	98604869	117963	*	37_DM_K4_IP_peak_13598_lociStitched	78	.	Promoter (<=1kb)	0	11	98588918	98598087	9170	2	ENSBTAG00000003387	PIP5KL1	protein_coding	phosphatidylinositol-4-phosphate 5-kinase like 1 [Source:VGNC Symbol;Acc:VGNC:32913]
3	49785470	49903250	117781	*	39_DM_K4_IP_peak_75444_lociStitched	482	.	Promoter (<=1kb)	0	3	49789997	49912130	122134	1	ENSBTAG00000003245	BCAR3	protein_coding	BCAR3 adaptor protein, NSP family member [Source:VGNC Symbol;Acc:VGNC:53850]
21	67719069	67836799	117731	*	31_DM_K4_IP_peak_53243_lociStitched	855	.	Promoter (<=1kb)	0	21	67627074	67721124	94051	2	ENSBTAG00000016456	CDC42BPB	protein_coding	CDC42 binding protein kinase beta [Source:VGNC Symbol;Acc:VGNC:27070]
15	40483214	40600547	117334	*	27_DM_K4_IP_peak_25867_lociStitched	86	.	Promoter (<=1kb)	0	15	40451704	40599201	147498	2	ENSBTAG00000014855	MICAL2	protein_coding	microtubule associated monooxygenase, calponin and LIM domain containing 2 [Source:VGNC Symbol;Acc:VGNC:31458]
15	33687763	33804818	117056	*	36_DM_K4_IP_peak_25487_lociStitched	361	.	Promoter (<=1kb)	0	15	33689099	33794265	105167	2	ENSBTAG00000020046	CLMP	protein_coding	CXADR like membrane protein [Source:VGNC Symbol;Acc:VGNC:50091]
7	7799165	7915842	116678	*	42_DM_K4_IP_peak_90226_lociStitched	52	.	Promoter (<=1kb)	0	7	7854283	7882753	28471	1	ENSBTAG00000002495	BRD4	protein_coding	bromodomain containing 4 [Source:VGNC Symbol;Acc:VGNC:26559]
1	95575191	95691541	116351	*	23_DM_K4_IP_peak_2604_lociStitched	1178	.	Promoter (<=1kb)	0	1	95639747	95650387	10641	2	ENSBTAG00000006174	TMEM212	protein_coding	transmembrane protein 212 [Source:VGNC Symbol;Acc:VGNC:36034]
3	23199593	23315129	115537	*	46_DM_K4_IP_peak_74453_lociStitched	506	.	5' UTR	3201	3	23196392	23368572	172181	1	ENSBTAG00000007909	NOTCH2	protein_coding	notch receptor 2 [Source:NCBI gene (formerly Entrezgene);Acc:513730]
5	55613168	55727803	114636	*	45_DM_K4_IP_peak_83628_lociStitched	70	.	Promoter (<=1kb)	0	5	55721786	55736914	15129	1	ENSBTAG00000007156	AGAP2	protein_coding	ArfGAP with GTPase domain, ankyrin repeat and PH domain 2 [Source:VGNC Symbol;Acc:VGNC:25720]
28	27346053	27460231	114179	*	31_DM_K4_IP_peak_69725_lociStitched	372	.	Promoter (<=1kb)	0	28	27352171	27443527	91357	1	ENSBTAG00000014270	UNC5B	protein_coding	unc-5 netrin receptor B [Source:VGNC Symbol;Acc:VGNC:36671]
13	77991196	78104331	113136	*	42_DM_K4_IP_peak_20911_lociStitched	91	.	Promoter (<=1kb)	0	13	78036327	78042585	6259	1	ENSBTAG00000014554	SNAI1	protein_coding	snail family transcriptional repressor 1 [Source:VGNC Symbol;Acc:VGNC:35047]
10	85821394	85934178	112785	*	45_DM_K4_IP_peak_8686_lociStitched	120	.	Promoter (<=1kb)	0	10	85791017	85898441	107425	2	ENSBTAG00000021957	LTBP2	protein_coding	latent transforming growth factor beta binding protein 2 [Source:VGNC Symbol;Acc:VGNC:31072]
10	65549554	65662186	112633	*	21_DM_K4_IP_peak_7620_lociStitched	474	.	Promoter (<=1kb)	0	10	65537750	65613540	75791	2	ENSBTAG00000014501	FERMT2	protein_coding	fermitin family member 2 [Source:VGNC Symbol;Acc:VGNC:28953]
26	24179353	24291908	112556	*	44_DM_K4_IP_peak_65949_lociStitched	60	.	Promoter (<=1kb)	0	26	24168682	24185907	17226	2	ENSBTAG00000044153	SH3PXD2A	protein_coding	SH3 and PX domains 2A [Source:VGNC Symbol;Acc:VGNC:55967]
24	57167915	57280433	112519	*	29_DM_K4_IP_peak_61648_lociStitched	169	.	Distal Intergenic	14816	24	57295131	57295249	119	2	ENSBTAG00000046411	5S_rRNA	rRNA	5S ribosomal RNA [Source:RFAM;Acc:RF00001]
14	12487901	12600399	112499	*	46_DM_K4_IP_peak_22103_lociStitched	68	.	Promoter (<=1kb)	0	14	12535212	12535298	87	2	ENSBTAG00000050793	0	misc_RNA	0
18	54194121	54306395	112275	*	32_DM_K4_IP_peak_37804_lociStitched	92	.	Promoter (<=1kb)	0	18	54269145	54282243	13099	1	ENSBTAG00000014117	CCDC9	protein_coding	coiled-coil domain containing 9 [Source:VGNC Symbol;Acc:VGNC:26930]
28	14003703	14115549	111847	*	29_DM_K4_IP_peak_69258_lociStitched	512	.	Exon (ENSBTAT00000079722/ENSBTAG00000010694, exon 2 of 17)	32190	28	13971513	14316512	345000	1	ENSBTAG00000010694	BICC1	protein_coding	BicC family RNA binding protein 1 [Source:VGNC Symbol;Acc:VGNC:26490]
5	50805502	50917088	111587	*	47_DM_K4_IP_peak_83495_lociStitched	12	.	Exon (ENSBTAT00000015736/ENSBTAG00000011857, exon 5 of 10)	66064	5	50983045	50983152	108	2	ENSBTAG00000029994	0	miRNA	0
26	23018886	23130428	111543	*	29_DM_K4_IP_peak_65784_lociStitched	521	.	Promoter (<=1kb)	0	26	23043063	23046230	3168	1	ENSBTAG00000002500	FBXL15	protein_coding	F-box and leucine rich repeat protein 15 [Source:VGNC Symbol;Acc:VGNC:54431]
28	34722957	34834492	111536	*	40_DM_K4_IP_peak_70232_lociStitched	79	.	Promoter (<=1kb)	0	28	34753087	34944991	191905	1	ENSBTAG00000019313	ZMIZ1	protein_coding	zinc finger MIZ-type containing 1 [Source:VGNC Symbol;Acc:VGNC:37195]
21	16351221	16462746	111526	*	29_DM_K4_IP_peak_51154_lociStitched	437	.	Exon (ENSBTAT00000028060/ENSBTAG00000037383, exon 4 of 37)	117977	21	16566497	16580723	14227	2	ENSBTAG00000016091	KLHL25	protein_coding	kelch like family member 25 [Source:VGNC Symbol;Acc:VGNC:30653]
11	833336	944577	111242	*	44_DM_K4_IP_peak_9325_lociStitched	81	.	Promoter (<=1kb)	0	11	928157	984910	56754	1	ENSBTAG00000049271	0	lncRNA	0
19	37854165	37965133	110969	*	33_DM_K4_IP_peak_40912_lociStitched	175	.	Promoter (<=1kb)	0	19	37882057	37885440	3384	1	ENSBTAG00000005546	HOXB7	protein_coding	homeobox B7 [Source:VGNC Symbol;Acc:VGNC:29921]
10	88149691	88260476	110786	*	48_DM_K4_IP_peak_8939_lociStitched	14	.	Promoter (<=1kb)	0	10	88236338	88238662	2325	2	ENSBTAG00000025329	IRF2BPL	protein_coding	interferon regulatory factor 2 binding protein like [Source:VGNC Symbol;Acc:VGNC:30273]
17	51176406	51286873	110468	*	44_DM_K4_IP_peak_32801_lociStitched	260	.	Promoter (<=1kb)	0	17	51223745	51460894	237150	1	ENSBTAG00000024603	NCOR2	protein_coding	nuclear receptor corepressor 2 [Source:VGNC Symbol;Acc:VGNC:58394]
29	50523195	50633306	110112	*	40_DM_K4_IP_peak_73161_lociStitched	99	.	Promoter (<=1kb)	0	29	50575224	50578174	2951	1	ENSBTAG00000001228	CEND1	protein_coding	cell cycle exit and neuronal differentiation 1 [Source:VGNC Symbol;Acc:VGNC:27173]
8	85903927	86014032	110106	*	40_DM_K4_IP_peak_97036_lociStitched	132	.	Promoter (<=1kb)	0	8	85905346	86141520	236175	1	ENSBTAG00000005092	ROR2	protein_coding	receptor tyrosine kinase like orphan receptor 2 [Source:VGNC Symbol;Acc:VGNC:34087]
15	55987972	56097469	109498	*	38_DM_K4_IP_peak_26581_lociStitched	213	.	Promoter (<=1kb)	0	15	56045705	56057707	12003	2	ENSBTAG00000001301	LRRC32	protein_coding	leucine rich repeat containing 32 [Source:VGNC Symbol;Acc:VGNC:54884]
19	48834104	48943055	108952	*	26_DM_K4_IP_peak_41963_lociStitched	349	.	Promoter (<=1kb)	0	19	48732717	48871582	138866	2	ENSBTAG00000019853	SMURF2	protein_coding	SMAD specific E3 ubiquitin protein ligase 2 [Source:VGNC Symbol;Acc:VGNC:35041]
16	80704820	80812954	108135	*	28_DM_K4_IP_peak_31572_lociStitched	921	.	Promoter (<=1kb)	0	16	80752893	80757039	4147	1	ENSBTAG00000049173	0	protein_coding	0
19	19146590	19254667	108078	*	28_DM_K4_IP_peak_39189_lociStitched	768	.	Promoter (<=1kb)	0	19	19193573	19247444	53872	1	ENSBTAG00000006601	KSR1	protein_coding	kinase suppressor of ras 1 [Source:VGNC Symbol;Acc:VGNC:30754]
26	45670146	45778182	108037	*	27_DM_K4_IP_peak_66987_lociStitched	98	.	Intron (ENSBTAT00000016524/ENSBTAG00000012444, intron 3 of 22)	74685	26	45513768	45852867	339100	2	ENSBTAG00000012444	ADAM12	protein_coding	ADAM metallopeptidase domain 12 [Source:VGNC Symbol;Acc:VGNC:25605]
11	78336968	78444954	107987	*	30_DM_K4_IP_peak_12525_lociStitched	496	.	Promoter (<=1kb)	0	11	78398085	78400463	2379	2	ENSBTAG00000051316	0	pseudogene	0
25	41692101	41800026	107926	*	26_DM_K4_IP_peak_64851_lociStitched	410	.	Promoter (<=1kb)	0	25	41758511	41764100	5590	1	ENSBTAG00000015253	COX19	protein_coding	cytochrome c oxidase assembly factor COX19 [Source:VGNC Symbol;Acc:VGNC:27632]
10	67100439	67207904	107466	*	31_DM_K4_IP_peak_7689_lociStitched	869	.	Exon (ENSBTAT00000001925/ENSBTAG00000001468, exon 3 of 11)	26619	10	67073820	67073889	70	1	ENSBTAG00000044921	bta-mir-2292	miRNA	bta-mir-2292 [Source:miRBase;Acc:MI0011302]
18	34790945	34898351	107407	*	24_DM_K4_IP_peak_36463_lociStitched	154	.	Promoter (<=1kb)	0	18	34834852	34839375	4524	1	ENSBTAG00000001286	ELMO3	protein_coding	engulfment and cell motility 3 [Source:VGNC Symbol;Acc:VGNC:28440]
28	18001656	18107949	106294	*	34_DM_K4_IP_peak_69455_lociStitched	268	.	3' UTR	85078	28	17916578	18109450	192873	1	ENSBTAG00000051333	ARID5B	protein_coding	AT-rich interaction domain 5B [Source:VGNC Symbol;Acc:VGNC:26132]
25	40711173	40817347	106175	*	42_DM_K4_IP_peak_64728_lociStitched	215	.	Promoter (<=1kb)	0	25	40725959	40751351	25393	1	ENSBTAG00000005934	TTYH3	protein_coding	tweety family member 3 [Source:VGNC Symbol;Acc:VGNC:36502]
12	11595171	11701170	106000	*	34_DM_K4_IP_peak_14767_lociStitched	383	.	Promoter (<=1kb)	644	12	11594527	11610166	15640	1	ENSBTAG00000034885	RGCC	protein_coding	regulator of cell cycle [Source:VGNC Symbol;Acc:VGNC:33902]
23	18887849	18993597	105749	*	30_DM_K4_IP_peak_57939_lociStitched	76	.	3' UTR	198983	23	18688866	18945527	256662	1	ENSBTAG00000004104	RUNX2	protein_coding	RUNX family transcription factor 2 [Source:VGNC Symbol;Acc:VGNC:34220]
23	16677822	16783567	105746	*	34_DM_K4_IP_peak_57709_lociStitched	26	.	Promoter (<=1kb)	0	23	16668580	16684135	15556	2	ENSBTAG00000012749	CUL7	protein_coding	cullin 7 [Source:VGNC Symbol;Acc:VGNC:27835]
10	15162811	15268349	105539	*	26_DM_K4_IP_peak_5572_lociStitched	908	.	Promoter (<=1kb)	0	10	15129322	15262276	132955	2	ENSBTAG00000008380	ITGA11	protein_coding	integrin subunit alpha 11 [Source:VGNC Symbol;Acc:VGNC:30312]
1	72325803	72431269	105467	*	34_DM_K4_IP_peak_1614_lociStitched	315	.	Promoter (<=1kb)	0	1	72326705	72499174	172470	1	ENSBTAG00000014564	XXYLT1	protein_coding	xyloside xylosyltransferase 1 [Source:VGNC Symbol;Acc:VGNC:53613]
7	2003648	2108801	105154	*	34_DM_K4_IP_peak_89726_lociStitched	94	.	Promoter (<=1kb)	0	7	2015432	2260679	245248	1	ENSBTAG00000014665	ADAMTS2	protein_coding	ADAM metallopeptidase with thrombospondin type 1 motif 2 [Source:VGNC Symbol;Acc:VGNC:25624]
16	50489930	50595044	105115	*	49_DM_K4_IP_peak_30026_lociStitched	36	.	Promoter (<=1kb)	0	16	50593827	50598411	4585	1	ENSBTAG00000014136	FAAP20	protein_coding	Fanconi anemia core complex associated protein 20 [Source:NCBI gene (formerly Entrezgene);Acc:508039]
4	99464167	99569245	105079	*	21_DM_K4_IP_peak_81066_lociStitched	1560	.	Promoter (<=1kb)	0	4	99483644	99526129	42486	2	ENSBTAG00000003864	SLC13A4	protein_coding	solute carrier family 13 member 4 [Source:VGNC Symbol;Acc:VGNC:34676]
9	80299247	80403832	104586	*	35_DM_K4_IP_peak_100185_lociStitched	339	.	Distal Intergenic	8165	9	80410545	80411997	1453	2	ENSBTAG00000050886	0	lncRNA	0
16	80828263	80932626	104364	*	44_DM_K4_IP_peak_31608_lociStitched	67	.	Promoter (<=1kb)	0	16	80847188	80867559	20372	1	ENSBTAG00000016057	CSRP1	protein_coding	cysteine and glycine rich protein 1 [Source:VGNC Symbol;Acc:VGNC:27773]
12	21882853	21987188	104336	*	36_DM_K4_IP_peak_15284_lociStitched	318	.	Promoter (<=1kb)	0	12	21900230	21991693	91464	1	ENSBTAG00000044105	FOXO1	protein_coding	forkhead box O1 [Source:VGNC Symbol;Acc:VGNC:29098]
4	113535699	113639858	104160	*	25_DM_K4_IP_peak_81495_lociStitched	705	.	Promoter (<=1kb)	0	4	113526181	113536954	10774	2	ENSBTAG00000004078	KCNH2	protein_coding	potassium voltage-gated channel subfamily H member 2 [Source:VGNC Symbol;Acc:VGNC:96697]
22	56060406	56164393	103988	*	29_DM_K4_IP_peak_56351_lociStitched	286	.	Promoter (<=1kb)	0	22	56134781	56182636	47856	1	ENSBTAG00000001814	PLXND1	protein_coding	plexin D1 [Source:VGNC Symbol;Acc:VGNC:33065]
26	49176867	49280458	103592	*	43_DM_K4_IP_peak_67190_lociStitched	59	.	Promoter (<=1kb)	0	26	49155222	49271953	116732	2	ENSBTAG00000008272	EBF3	protein_coding	EBF transcription factor 3 [Source:VGNC Symbol;Acc:VGNC:97263]
1	10216729	10320262	103534	*	26_DM_K4_IP_peak_284_lociStitched	777	.	Promoter (<=1kb)	0	1	10231296	10543984	312689	1	ENSBTAG00000017753	APP	protein_coding	amyloid beta precursor protein [Source:VGNC Symbol;Acc:VGNC:26038]
4	106739589	106843119	103531	*	28_DM_K4_IP_peak_81358_lociStitched	498	.	Promoter (<=1kb)	0	4	106788865	106804314	15450	2	ENSBTAG00000006359	EPHA1	protein_coding	EPH receptor A1 [Source:VGNC Symbol;Acc:VGNC:28532]
25	3407722	3511086	103365	*	38_DM_K4_IP_peak_62349_lociStitched	89	.	Promoter (<=1kb)	0	25	3397612	3432198	34587	2	ENSBTAG00000001078	SRL	protein_coding	sarcalumenin [Source:NCBI gene (formerly Entrezgene);Acc:513912]
16	44079442	44182708	103267	*	28_DM_K4_IP_peak_29610_lociStitched	254	.	Promoter (<=1kb)	0	16	44108079	44138073	29995	2	ENSBTAG00000024539	SPSB1	protein_coding	splA/ryanodine receptor domain and SOCS box containing 1 [Source:NCBI gene (formerly Entrezgene);Acc:504407]
22	53647168	53750414	103247	*	36_DM_K4_IP_peak_56131_lociStitched	74	.	Promoter (<=1kb)	0	22	53633801	53707789	73989	2	ENSBTAG00000026097	LIMD1	protein_coding	LIM domains containing 1 [Source:VGNC Symbol;Acc:VGNC:30888]
11	98212421	98315568	103148	*	31_DM_K4_IP_peak_13557_lociStitched	198	.	Promoter (<=1kb)	0	11	98313634	98381897	68264	1	ENSBTAG00000003525	STXBP1	protein_coding	syntaxin binding protein 1 [Source:VGNC Symbol;Acc:VGNC:35445]
8	28115150	28218090	102941	*	32_DM_K4_IP_peak_94995_lociStitched	258	.	Promoter (<=1kb)	0	8	28154564	28156124	1561	2	ENSBTAG00000051373	0	protein_coding	0
10	86422573	86525454	102882	*	28_DM_K4_IP_peak_8764_lociStitched	40	.	Promoter (<=1kb)	0	10	86488645	86492108	3464	1	ENSBTAG00000004322	FOS	protein_coding	Fos proto-oncogene, AP-1 transcription factor subunit [Source:VGNC Symbol;Acc:VGNC:29073]
19	51314060	51416330	102271	*	38_DM_K4_IP_peak_42275_lociStitched	45	.	Promoter (<=1kb)	0	19	51302716	51357264	54549	2	ENSBTAG00000016776	BAHCC1	protein_coding	BAH domain and coiled-coil containing 1 [Source:VGNC Symbol;Acc:VGNC:55774]
19	51592630	51694667	102038	*	30_DM_K4_IP_peak_42315_lociStitched	712	.	Promoter (<=1kb)	0	19	51578606	51642187	63582	2	ENSBTAG00000019044	BAIAP2	protein_coding	BAR/IMD domain containing adaptor protein 2 [Source:VGNC Symbol;Acc:VGNC:26412]
14	61617394	61719310	101917	*	32_DM_K4_IP_peak_23672_lociStitched	39	.	Promoter (<=1kb)	0	14	61672701	61676485	3785	2	ENSBTAG00000052148	0	lncRNA	0
20	4616507	4718139	101633	*	29_DM_K4_IP_peak_48403_lociStitched	101	.	Promoter (<=1kb)	0	20	4716985	4723653	6669	1	ENSBTAG00000015099	RPL26L1	protein_coding	ribosomal protein L26 like 1 [Source:NCBI gene (formerly Entrezgene);Acc:534970]
15	13975614	14077040	101427	*	33_DM_K4_IP_peak_24550_lociStitched	250	.	Intron (ENSBTAT00000054262/ENSBTAG00000037962, intron 1 of 4)	-86892	15	13888639	13888722	84	2	ENSBTAG00000045881	0	miRNA	0
19	58113794	58215202	101409	*	19_DM_K4_IP_peak_43086_lociStitched	1138	.	Promoter (<=1kb)	0	19	58115492	58127648	12157	2	ENSBTAG00000006087	COG1	protein_coding	component of oligomeric golgi complex 1 [Source:VGNC Symbol;Acc:VGNC:27546]
7	61471642	61572592	100951	*	30_DM_K4_IP_peak_93080_lociStitched	290	.	Promoter (<=1kb)	0	7	61545949	61566540	20592	1	ENSBTAG00000000910	SLC6A7	protein_coding	solute carrier family 6 member 7 [Source:VGNC Symbol;Acc:VGNC:34923]
18	38097281	38197827	100547	*	35_DM_K4_IP_peak_36735_lociStitched	431	.	Promoter (<=1kb)	0	18	38120563	38362036	241474	1	ENSBTAG00000014636	ZFHX3	protein_coding	zinc finger homeobox 3 [Source:VGNC Symbol;Acc:VGNC:37157]
17	68382015	68482522	100508	*	27_DM_K4_IP_peak_33974_lociStitched	580	.	Promoter (<=1kb)	0	17	68432890	68476866	43977	1	ENSBTAG00000009773	KREMEN1	protein_coding	kringle containing transmembrane protein 1 [Source:VGNC Symbol;Acc:VGNC:53911]
29	16707652	16807975	100324	*	39_DM_K4_IP_peak_71098_lociStitched	316	.	Distal Intergenic	-5301	29	16813276	17402612	589337	1	ENSBTAG00000007439	TENM4	protein_coding	teneurin transmembrane protein 4 [Source:VGNC Symbol;Acc:VGNC:35744]
3	113036127	113136438	100312	*	24_DM_K4_IP_peak_77583_lociStitched	692	.	Promoter (<=1kb)	0	3	113062330	113172640	110311	1	ENSBTAG00000020616	DGKD	protein_coding	diacylglycerol kinase delta [Source:VGNC Symbol;Acc:VGNC:28026]
2	35958837	36058815	99979	*	27_DM_K4_IP_peak_44447_lociStitched	1008	.	Promoter (<=1kb)	0	2	36028625	36028888	264	2	ENSBTAG00000047240	0	protein_coding	dynein light chain 1, cytoplasmic-like [Source:NCBI gene (formerly Entrezgene);Acc:101906513]
1	146978795	147078751	99957	*	32_DM_K4_IP_peak_4279_lociStitched	46	.	5' UTR	113019	1	146865776	146877553	11778	1	ENSBTAG00000046447	0	protein_coding	0
18	48369607	48468779	99173	*	35_DM_K4_IP_peak_37104_lociStitched	7	.	Promoter (<=1kb)	0	18	48383247	48396141	12895	1	ENSBTAG00000011212	EIF3K	protein_coding	eukaryotic translation initiation factor 3 subunit K [Source:VGNC Symbol;Acc:VGNC:28401]
18	53942694	54041499	98806	*	39_DM_K4_IP_peak_37734_lociStitched	137	.	Promoter (<=1kb)	0	18	53947301	54062545	115245	1	ENSBTAG00000015543	ARHGAP35	protein_coding	Rho GTPase activating protein 35 [Source:VGNC Symbol;Acc:VGNC:26092]
23	18083062	18181796	98735	*	18_DM_K4_IP_peak_57884_lociStitched	914	.	Distal Intergenic	-168723	23	18350519	18350650	132	1	ENSBTAG00000045355	5S_rRNA	rRNA	5S ribosomal RNA [Source:RFAM;Acc:RF00001]
22	58344133	58442533	98401	*	40_DM_K4_IP_peak_56540_lociStitched	19	.	Promoter (<=1kb)	0	22	58328984	58396380	67397	2	ENSBTAG00000004014	FBLN2	protein_coding	fibulin 2 [Source:VGNC Symbol;Acc:VGNC:28882]
12	84914235	85011946	97712	*	38_DM_K4_IP_peak_16890_lociStitched	161	.	Promoter (<=1kb)	0	12	84863917	84995777	131861	2	ENSBTAG00000012849	COL4A1	protein_coding	collagen type IV alpha 1 chain [Source:VGNC Symbol;Acc:VGNC:50081]
26	18695110	18792635	97526	*	28_DM_K4_IP_peak_65464_lociStitched	243	.	Promoter (<=1kb)	0	26	18674042	18709360	35319	2	ENSBTAG00000012704	MMS19	protein_coding	MMS19 homolog, cytosolic iron-sulfur assembly component [Source:VGNC Symbol;Acc:VGNC:31534]
14	1078596	1175948	97353	*	28_DM_K4_IP_peak_21497_lociStitched	292	.	Promoter (<=1kb)	0	14	1127518	1131606	4089	1	ENSBTAG00000014642	NAPRT	protein_coding	nicotinate phosphoribosyltransferase [Source:VGNC Symbol;Acc:VGNC:31885]
3	16741185	16838348	97164	*	45_DM_K4_IP_peak_74073_lociStitched	27	.	Promoter (<=1kb)	0	3	16829295	16832678	3384	1	ENSBTAG00000000644	S100A5	protein_coding	S100 calcium binding protein A5 [Source:VGNC Symbol;Acc:VGNC:34245]
5	109942345	110039484	97140	*	27_DM_K4_IP_peak_85937_lociStitched	211	.	Promoter (<=1kb)	0	5	109974528	110024719	50192	2	ENSBTAG00000009668	TMEM184B	protein_coding	transmembrane protein 184B [Source:VGNC Symbol;Acc:VGNC:36010]
18	14347460	14444450	96991	*	36_DM_K4_IP_peak_35638_lociStitched	531	.	Promoter (<=1kb)	0	18	14327315	14376861	49547	2	ENSBTAG00000016006	ANKRD11	protein_coding	ankyrin repeat domain 11 [Source:VGNC Symbol;Acc:VGNC:25910]
2	133696564	133793476	96913	*	34_DM_K4_IP_peak_47922_lociStitched	20	.	Promoter (<=1kb)	0	2	133756949	133790317	33369	1	ENSBTAG00000030335	ALDH4A1	protein_coding	aldehyde dehydrogenase 4 family member A1 [Source:VGNC Symbol;Acc:VGNC:25815]
18	63192731	63289336	96606	*	23_DM_K4_IP_peak_38333_lociStitched	197	.	Promoter (<=1kb)	0	18	63283496	63290397	6902	1	ENSBTAG00000001051	OSCAR	protein_coding	osteoclast associated Ig-like receptor [Source:VGNC Symbol;Acc:VGNC:55068]
10	73208981	73304863	95883	*	33_DM_K4_IP_peak_7980_lociStitched	228	.	Promoter (<=1kb)	0	10	73255974	73256076	103	2	ENSBTAG00000042567	U6	snRNA	U6 spliceosomal RNA [Source:RFAM;Acc:RF00026]
25	35911121	36006940	95820	*	22_DM_K4_IP_peak_64268_lociStitched	178	.	Promoter (<=1kb)	0	25	35968840	35982270	13431	1	ENSBTAG00000003160	LRCH4	protein_coding	leucine rich repeats and calponin homology domain containing 4 [Source:VGNC Symbol;Acc:VGNC:30974]
26	23196980	23292633	95654	*	33_DM_K4_IP_peak_65803_lociStitched	184	.	Promoter (<=1kb)	0	26	23240268	23250604	10337	1	ENSBTAG00000021068	SUFU	protein_coding	SUFU negative regulator of hedgehog signaling [Source:VGNC Symbol;Acc:VGNC:35461]
7	61940325	62035897	95573	*	39_DM_K4_IP_peak_93176_lociStitched	303	.	Promoter (<=1kb)	0	7	61971868	62026834	54967	1	ENSBTAG00000013744	SYNPO	protein_coding	synaptopodin [Source:VGNC Symbol;Acc:VGNC:35530]
8	99292210	99387570	95361	*	19_DM_K4_IP_peak_97587_lociStitched	945	.	Promoter (<=1kb)	0	8	99312764	99719070	406307	1	ENSBTAG00000014471	PALM2	protein_coding	paralemmin 2 [Source:VGNC Symbol;Acc:VGNC:56978]
25	38719365	38814626	95262	*	31_DM_K4_IP_peak_64543_lociStitched	107	.	Promoter (<=1kb)	0	25	38748352	38757857	9506	2	ENSBTAG00000003191	FSCN1	protein_coding	fascin actin-bundling protein 1 [Source:VGNC Symbol;Acc:VGNC:29126]
22	51715048	51809716	94669	*	24_DM_K4_IP_peak_55968_lociStitched	306	.	Promoter (<=1kb)	0	22	51723115	51724720	1606	1	ENSBTAG00000054831	0	lncRNA	0
10	47001786	47096376	94591	*	27_DM_K4_IP_peak_6988_lociStitched	182	.	Promoter (<=1kb)	0	10	46993261	47016642	23382	2	ENSBTAG00000005373	TPM1	protein_coding	tropomyosin 1 [Source:NCBI gene (formerly Entrezgene);Acc:281544]
25	1965624	2059844	94221	*	34_DM_K4_IP_peak_62174_lociStitched	115	.	Promoter (<=1kb)	0	25	2016991	2025775	8785	1	ENSBTAG00000001022	AMDHD2	protein_coding	amidohydrolase domain containing 2 [Source:NCBI gene (formerly Entrezgene);Acc:521401]
2	135919083	136013193	94111	*	27_DM_K4_IP_peak_48090_lociStitched	621	.	Promoter (<=1kb)	0	2	135934234	135972074	37841	1	ENSBTAG00000000815	EPHA2	protein_coding	EPH receptor A2 [Source:VGNC Symbol;Acc:VGNC:28534]
8	69851018	69945044	94027	*	28_DM_K4_IP_peak_96173_lociStitched	202	.	Promoter (<=1kb)	0	8	69902137	69905977	3841	1	ENSBTAG00000005466	0	protein_coding	chromosome 8 C8orf58 homolog [Source:NCBI gene (formerly Entrezgene);Acc:101902190]
25	33250566	33344441	93876	*	30_DM_K4_IP_peak_63891_lociStitched	1004	.	Promoter (<=1kb)	0	25	33277644	33310763	33120	2	ENSBTAG00000019517	ELN	protein_coding	elastin [Source:NCBI gene (formerly Entrezgene);Acc:280781]
26	24034048	24127333	93286	*	24_DM_K4_IP_peak_65912_lociStitched	807	.	Promoter (<=1kb)	0	26	24085526	24160165	74640	1	ENSBTAG00000003741	NEURL1	protein_coding	neuralized E3 ubiquitin protein ligase 1 [Source:VGNC Symbol;Acc:VGNC:32013]
11	100074550	100167753	93204	*	28_DM_K4_IP_peak_13855_lociStitched	356	.	Promoter (<=1kb)	0	11	100105007	100110428	5422	1	ENSBTAG00000002936	PRRX2	protein_coding	paired related homeobox 2 [Source:VGNC Symbol;Acc:VGNC:58400]
16	1201828	1294489	92662	*	30_DM_K4_IP_peak_27857_lociStitched	566	.	Promoter (<=1kb)	0	16	1257070	1266500	9431	1	ENSBTAG00000013764	OPTC	protein_coding	opticin [Source:VGNC Symbol;Acc:VGNC:32441]
7	47419360	47511614	92255	*	27_DM_K4_IP_peak_92402_lociStitched	834	.	Promoter (<=1kb)	0	7	47430704	47501496	70793	1	ENSBTAG00000009513	TGFBI	protein_coding	transforming growth factor beta induced [Source:VGNC Symbol;Acc:VGNC:52886]
19	40329262	40421288	92027	*	34_DM_K4_IP_peak_41178_lociStitched	360	.	Promoter (<=1kb)	0	19	40417962	40428347	10386	1	ENSBTAG00000010375	MSL1	protein_coding	MSL complex subunit 1 [Source:VGNC Symbol;Acc:VGNC:31698]
19	57110171	57202134	91964	*	25_DM_K4_IP_peak_43012_lociStitched	48	.	Promoter (<=1kb)	0	19	57052694	57110943	58250	2	ENSBTAG00000004617	KIF19	protein_coding	kinesin family member 19 [Source:VGNC Symbol;Acc:VGNC:30589]
5	106761770	106853591	91822	*	20_DM_K4_IP_peak_85578_lociStitched	320	.	Promoter (<=1kb)	0	5	106773101	106817168	44068	2	ENSBTAG00000019788	TEAD4	protein_coding	TEA domain transcription factor 4 [Source:VGNC Symbol;Acc:VGNC:35727]
4	94628042	94719830	91789	*	31_DM_K4_IP_peak_80813_lociStitched	103	.	Promoter (<=1kb)	0	4	94636455	94636537	83	2	ENSBTAG00000029884	0	miRNA	0
23	45029387	45120581	91195	*	21_DM_K4_IP_peak_59144_lociStitched	626	.	Promoter (<=1kb)	0	23	45077002	45130682	53681	1	ENSBTAG00000006287	NEDD9	protein_coding	neural precursor cell expressed, developmentally down-regulated 9 [Source:VGNC Symbol;Acc:VGNC:31984]
28	34527858	34619036	91179	*	32_DM_K4_IP_peak_70215_lociStitched	167	.	Promoter (<=1kb)	0	28	34527239	34528132	894	2	ENSBTAG00000051468	0	lncRNA	0
5	69369752	69460809	91058	*	22_DM_K4_IP_peak_84162_lociStitched	141	.	Promoter (<=1kb)	0	5	69375218	69375352	135	1	ENSBTAG00000044663	5S_rRNA	rRNA	5S ribosomal RNA [Source:RFAM;Acc:RF00001]
26	42282160	42373146	90987	*	32_DM_K4_IP_peak_66759_lociStitched	191	.	Promoter (<=1kb)	0	26	42285479	42343309	57831	1	ENSBTAG00000008389	HTRA1	protein_coding	HtrA serine peptidase 1 [Source:VGNC Symbol;Acc:VGNC:30004]
16	51057550	51148477	90928	*	26_DM_K4_IP_peak_30103_lociStitched	152	.	Promoter (<=1kb)	0	16	51085081	51101450	16370	2	ENSBTAG00000002219	ATAD3A	protein_coding	ATPase family, AAA domain containing 3A [Source:NCBI gene (formerly Entrezgene);Acc:784353]
15	39919956	40010626	90671	*	39_DM_K4_IP_peak_25775_lociStitched	308	.	Promoter (<=1kb)	0	15	39748793	39927510	178718	2	ENSBTAG00000032657	TEAD1	protein_coding	TEA domain transcription factor 1 [Source:VGNC Symbol;Acc:VGNC:35724]
24	41173079	41263535	90457	*	24_DM_K4_IP_peak_60787_lociStitched	375	.	3' UTR	37201	24	41135878	41248489	112612	1	ENSBTAG00000009459	MTCL1	protein_coding	microtubule crosslinking factor 1 [Source:VGNC Symbol;Acc:VGNC:31718]
21	45573337	45663558	90222	*	28_DM_K4_IP_peak_52471_lociStitched	1071	.	Promoter (<=1kb)	0	21	45639133	45643131	3999	2	ENSBTAG00000016683	NFKBIA	protein_coding	NFKB inhibitor alpha [Source:VGNC Symbol;Acc:VGNC:32045]
18	52494332	52584514	90183	*	30_DM_K4_IP_peak_37527_lociStitched	420	.	Promoter (<=1kb)	0	18	52519991	52529588	9598	1	ENSBTAG00000009493	BCL3	protein_coding	BCL3 transcription coactivator [Source:VGNC Symbol;Acc:VGNC:58663]
11	25312851	25402660	89810	*	33_DM_K4_IP_peak_10495_lociStitched	255	.	Promoter (<=1kb)	0	11	25322317	25328129	5813	2	ENSBTAG00000051368	0	lncRNA	0
15	51185693	51274799	89107	*	20_DM_K4_IP_peak_26282_lociStitched	728	.	Promoter (<=1kb)	0	15	51229042	51242505	13464	1	ENSBTAG00000000347	RHOG	protein_coding	ras homolog family member G [Source:VGNC Symbol;Acc:VGNC:33949]
16	3026721	3115769	89049	*	29_DM_K4_IP_peak_28045_lociStitched	128	.	Promoter (<=1kb)	0	16	3031998	3044509	12512	1	ENSBTAG00000002361	TMCC2	protein_coding	transmembrane and coiled-coil domain family 2 [Source:VGNC Symbol;Acc:VGNC:35926]
3	6779761	6868684	88924	*	26_DM_K4_IP_peak_73453_lociStitched	546	.	Promoter (<=1kb)	0	3	6677618	6853843	176226	2	ENSBTAG00000004885	DDR2	protein_coding	discoidin domain receptor tyrosine kinase 2 [Source:VGNC Symbol;Acc:VGNC:27953]
4	60992868	61081570	88703	*	22_DM_K4_IP_peak_79597_lociStitched	581	.	Promoter (<=1kb)	0	4	60949038	61071068	122031	2	ENSBTAG00000019065	EEPD1	protein_coding	endonuclease/exonuclease/phosphatase family domain containing 1 [Source:VGNC Symbol;Acc:VGNC:28338]
7	43910164	43998747	88584	*	18_DM_K4_IP_peak_92175_lociStitched	300	.	Promoter (<=1kb)	0	7	43976251	43979203	2953	2	ENSBTAG00000008692	UQCR11	protein_coding	ubiquinol-cytochrome c reductase, complex III subunit XI [Source:NCBI gene (formerly Entrezgene);Acc:281570]
3	48845179	48933514	88336	*	19_DM_K4_IP_peak_75364_lociStitched	1176	.	Promoter (<=1kb)	0	3	48875067	48880791	5725	1	ENSBTAG00000048808	0	lncRNA	0
10	61716342	61804417	88076	*	22_DM_K4_IP_peak_7491_lociStitched	691	.	Exon (ENSBTAT00000077684/ENSBTAG00000002278, exon 7 of 65)	-20892	10	61825309	61825391	83	1	ENSBTAG00000048973	bta-mir-10168	miRNA	bta-mir-10168 [Source:miRBase;Acc:MI0032921]
7	38943990	39031999	88010	*	29_DM_K4_IP_peak_91880_lociStitched	109	.	Promoter (<=1kb)	0	7	38952342	38953698	1357	1	ENSBTAG00000011398	PRR7	protein_coding	proline rich 7, synaptic [Source:VGNC Symbol;Acc:VGNC:33402]
19	36440150	36528110	87961	*	38_DM_K4_IP_peak_40759_lociStitched	8	.	Promoter (<=1kb)	0	19	36482931	36491141	8211	2	ENSBTAG00000003956	SGCA	protein_coding	sarcoglycan alpha [Source:VGNC Symbol;Acc:VGNC:34535]
7	70608380	70696273	87894	*	14_DM_K4_IP_peak_93540_lociStitched	1230	.	Promoter (<=1kb)	0	7	70286630	70694473	407844	2	ENSBTAG00000037508	EBF1	protein_coding	EBF transcription factor 1 [Source:VGNC Symbol;Acc:VGNC:50162]
17	72735691	72823192	87502	*	20_DM_K4_IP_peak_34509_lociStitched	1034	.	Promoter (<=1kb)	0	17	72790364	72799264	8901	1	ENSBTAG00000008320	SEPTIN5	protein_coding	septin 5 [Source:VGNC Symbol;Acc:VGNC:53921]
3	117031974	117119447	87474	*	20_DM_K4_IP_peak_77941_lociStitched	473	.	Promoter (<=1kb)	0	3	117074081	117221612	147532	1	ENSBTAG00000005354	LRRFIP1	protein_coding	LRR binding FLII interacting protein 1 [Source:VGNC Symbol;Acc:VGNC:55253]
9	81663623	81751068	87446	*	26_DM_K4_IP_peak_100256_lociStitched	415	.	Intron (ENSBTAT00000012740/ENSBTAG00000009665, intron 1 of 72)	5584	9	81658039	82202714	544676	1	ENSBTAG00000009665	UTRN	protein_coding	utrophin [Source:VGNC Symbol;Acc:VGNC:36749]
22	28245031	28332438	87408	*	37_DM_K4_IP_peak_54714_lociStitched	284	.	Promoter (<=1kb)	0	22	28330019	28387545	57527	1	ENSBTAG00000018644	PDZRN3	protein_coding	PDZ domain containing ring finger 3 [Source:VGNC Symbol;Acc:VGNC:32731]
13	54031658	54119000	87343	*	23_DM_K4_IP_peak_19389_lociStitched	325	.	Promoter (<=1kb)	0	13	54047439	54053613	6175	1	ENSBTAG00000007497	ARFRP1	protein_coding	ADP ribosylation factor related protein 1 [Source:VGNC Symbol;Acc:VGNC:26069]
20	3886334	3973660	87327	*	27_DM_K4_IP_peak_48291_lociStitched	266	.	Promoter (1-2kb)	1182	20	3852216	3974842	122627	2	ENSBTAG00000017457	STK10	protein_coding	serine/threonine kinase 10 [Source:VGNC Symbol;Acc:VGNC:35384]
11	98703387	98790599	87213	*	26_DM_K4_IP_peak_13650_lociStitched	494	.	Promoter (<=1kb)	0	11	98712579	98748930	36352	1	ENSBTAG00000011912	SLC25A25	protein_coding	solute carrier family 25 member 25 [Source:VGNC Symbol;Acc:VGNC:34751]
11	104352590	104439458	86869	*	19_DM_K4_IP_peak_14258_lociStitched	919	.	Promoter (<=1kb)	0	11	104361551	104368899	7349	2	ENSBTAG00000001824	SLC2A6	protein_coding	solute carrier family 2 member 6 [Source:VGNC Symbol;Acc:VGNC:34802]
7	11218198	11305054	86857	*	21_DM_K4_IP_peak_90264_lociStitched	187	.	Promoter (<=1kb)	0	7	11294341	11297197	2857	1	ENSBTAG00000000764	GIPC1	protein_coding	GIPC PDZ domain containing family member 1 [Source:VGNC Symbol;Acc:VGNC:29365]
15	40242150	40328971	86822	*	39_DM_K4_IP_peak_25809_lociStitched	380	.	Intron (ENSBTAT00000081787/ENSBTAG00000000700, intron 1 of 12)	18100	15	40169971	40347071	177101	2	ENSBTAG00000000700	PARVA	protein_coding	parvin alpha [Source:VGNC Symbol;Acc:VGNC:32589]
13	44565926	44652596	86671	*	21_DM_K4_IP_peak_18981_lociStitched	69	.	Promoter (<=1kb)	0	13	44597240	44605699	8460	1	ENSBTAG00000015188	KLF6	protein_coding	Kruppel like factor 6 [Source:VGNC Symbol;Acc:VGNC:56191]
11	106190787	106277254	86468	*	27_DM_K4_IP_peak_14589_lociStitched	412	.	Promoter (<=1kb)	0	11	106257250	106260851	3602	2	ENSBTAG00000004095	FAM166A	protein_coding	family with sequence similarity 166 member A [Source:VGNC Symbol;Acc:VGNC:28748]
2	109613242	109699582	86341	*	14_DM_K4_IP_peak_46447_lociStitched	1488	.	Promoter (<=1kb)	0	2	109525497	109678039	152543	2	ENSBTAG00000010030	EPHA4	protein_coding	EPH receptor A4 [Source:VGNC Symbol;Acc:VGNC:56106]
13	79271524	79357783	86260	*	26_DM_K4_IP_peak_21118_lociStitched	747	.	3' UTR	27056	13	79245983	79384839	138857	2	ENSBTAG00000018270	NFATC2	protein_coding	nuclear factor of activated T cells 2 [Source:VGNC Symbol;Acc:VGNC:32031]
7	62870490	62956614	86125	*	42_DM_K4_IP_peak_93274_lociStitched	9	.	Promoter (<=1kb)	0	7	62874446	62888564	14119	2	ENSBTAG00000014835	SPARC	protein_coding	secreted protein acidic and cysteine rich [Source:VGNC Symbol;Acc:VGNC:35171]
11	104725882	104811998	86117	*	38_DM_K4_IP_peak_14308_lociStitched	486	.	Promoter (<=1kb)	0	11	104592021	104740054	148034	2	ENSBTAG00000004511	VAV2	protein_coding	vav guanine nucleotide exchange factor 2 [Source:VGNC Symbol;Acc:VGNC:36773]
1	79109706	79195481	85776	*	28_DM_K4_IP_peak_2021_lociStitched	62	.	Promoter (<=1kb)	0	1	78452386	79136219	683834	2	ENSBTAG00000044001	LPP	protein_coding	LIM domain containing preferred translocation partner in lipoma [Source:NCBI gene (formerly Entrezgene);Acc:524132]
6	45700730	45786463	85734	*	19_DM_K4_IP_peak_87590_lociStitched	1009	.	Promoter (<=1kb)	0	6	45773063	45883952	110890	1	ENSBTAG00000003602	RBPJ	protein_coding	recombination signal binding protein for immunoglobulin kappa J region [Source:VGNC Symbol;Acc:VGNC:53775]
10	80397751	80483173	85423	*	29_DM_K4_IP_peak_8297_lociStitched	345	.	Distal Intergenic	137605	10	80614620	80620778	6159	2	ENSBTAG00000025434	ZFP36L1	protein_coding	ZFP36 ring finger protein like 1 [Source:VGNC Symbol;Acc:VGNC:37163]
26	14719098	14804294	85197	*	23_DM_K4_IP_peak_65297_lociStitched	252	.	Promoter (<=1kb)	0	26	14623780	14803157	179378	2	ENSBTAG00000016918	MYOF	protein_coding	myoferlin [Source:VGNC Symbol;Acc:VGNC:31836]
26	37819403	37903491	84089	*	19_DM_K4_IP_peak_66522_lociStitched	453	.	Promoter (<=1kb)	0	26	37830786	37837033	6248	1	ENSBTAG00000003027	EMX2	protein_coding	empty spiracles homeobox 2 [Source:VGNC Symbol;Acc:VGNC:28486]
14	630772	714701	83930	*	24_DM_K4_IP_peak_21426_lociStitched	574	.	Promoter (<=1kb)	0	14	634453	652447	17995	1	ENSBTAG00000009811	BOP1	protein_coding	BOP1 ribosomal biogenesis factor [Source:VGNC Symbol;Acc:VGNC:26540]
3	106058037	106141876	83840	*	26_DM_K4_IP_peak_77218_lociStitched	480	.	Promoter (<=1kb)	0	3	106122567	106136408	13842	2	ENSBTAG00000013054	MFSD2A	protein_coding	major facilitator superfamily domain containing 2A [Source:VGNC Symbol;Acc:VGNC:31435]
15	76318950	76402572	83623	*	22_DM_K4_IP_peak_27408_lociStitched	944	.	Promoter (<=1kb)	0	15	76374118	76377898	3781	1	ENSBTAG00000007740	MDK	protein_coding	midkine [Source:VGNC Symbol;Acc:VGNC:49556]
17	66036006	66119625	83620	*	28_DM_K4_IP_peak_33743_lociStitched	382	.	Promoter (<=1kb)	0	17	66098793	66107865	9073	1	ENSBTAG00000037832	ASPHD2	protein_coding	aspartate beta-hydroxylase domain containing 2 [Source:VGNC Symbol;Acc:VGNC:26221]
5	113722019	113805576	83558	*	32_DM_K4_IP_peak_86352_lociStitched	209	.	Promoter (<=1kb)	0	5	113686864	113792196	105333	2	ENSBTAG00000019290	PACSIN2	protein_coding	protein kinase C and casein kinase substrate in neurons 2 [Source:VGNC Symbol;Acc:VGNC:32543]
24	41784089	41867599	83511	*	32_DM_K4_IP_peak_60851_lociStitched	134	.	Promoter (<=1kb)	0	24	41786924	41868538	81615	1	ENSBTAG00000046533	RAB31	protein_coding	RAB31, member RAS oncogene family [Source:VGNC Symbol;Acc:VGNC:33640]
27	34014548	34098010	83463	*	38_DM_K4_IP_peak_68374_lociStitched	71	.	Promoter (<=1kb)	0	27	34063676	34126284	62609	1	ENSBTAG00000003509	PLEKHA2	protein_coding	pleckstrin homology domain containing A2 [Source:VGNC Symbol;Acc:VGNC:33004]
19	53552217	53635616	83400	*	29_DM_K4_IP_peak_42485_lociStitched	596	.	Promoter (<=1kb)	0	19	53565765	53643768	78004	1	ENSBTAG00000006663	CYTH1	protein_coding	cytohesin 1 [Source:VGNC Symbol;Acc:VGNC:55809]
12	85025330	85108707	83378	*	42_DM_K4_IP_peak_16939_lociStitched	63	.	Promoter (<=1kb)	0	12	85040120	85153241	113122	1	ENSBTAG00000025210	COL4A2	protein_coding	collagen type IV alpha 2 chain [Source:VGNC Symbol;Acc:VGNC:50082]
26	33529558	33612682	83125	*	31_DM_K4_IP_peak_66294_lociStitched	326	.	Promoter (<=1kb)	0	26	33545538	33661012	115475	1	ENSBTAG00000021574	TCF7L2	protein_coding	transcription factor 7 like 2 [Source:VGNC Symbol;Acc:VGNC:55976]
20	4495091	4578107	83017	*	31_DM_K4_IP_peak_48383_lociStitched	29	.	Promoter (<=1kb)	0	20	4540518	4543611	3094	2	ENSBTAG00000013863	DUSP1	protein_coding	dual specificity phosphatase 1 [Source:VGNC Symbol;Acc:VGNC:28248]
19	53415893	53498816	82924	*	35_DM_K4_IP_peak_42451_lociStitched	139	.	Promoter (<=1kb)	0	19	53416674	53427208	10535	1	ENSBTAG00000001368	LGALS3BP	protein_coding	galectin 3 binding protein [Source:VGNC Symbol;Acc:VGNC:30853]
3	116600051	116682838	82788	*	22_DM_K4_IP_peak_77885_lociStitched	312	.	Distal Intergenic	47877	3	116552174	116565322	13149	1	ENSBTAG00000005854	COPS8	protein_coding	COP9 signalosome subunit 8 [Source:VGNC Symbol;Acc:VGNC:27606]
2	131891053	131973697	82645	*	19_DM_K4_IP_peak_47775_lociStitched	778	.	Promoter (<=1kb)	0	2	131902269	131915138	12870	1	ENSBTAG00000001082	SH2D5	protein_coding	SH2 domain containing 5 [Source:VGNC Symbol;Acc:VGNC:50133]
6	91772953	91855285	82333	*	24_DM_K4_IP_peak_88523_lociStitched	336	.	Promoter (<=1kb)	0	6	91777290	91873404	96115	1	ENSBTAG00000021372	SEPTIN11	protein_coding	septin 11 [Source:VGNC Symbol;Acc:VGNC:34451]
21	34455535	34537824	82290	*	27_DM_K4_IP_peak_52150_lociStitched	433	.	Promoter (<=1kb)	0	21	34509672	34512801	3130	2	ENSBTAG00000006024	ISLR	protein_coding	immunoglobulin superfamily containing leucine rich repeat [Source:VGNC Symbol;Acc:VGNC:30298]
7	43650286	43732453	82168	*	32_DM_K4_IP_peak_92119_lociStitched	58	.	Promoter (<=1kb)	0	7	43683704	43685876	2173	1	ENSBTAG00000000550	ATP5F1D	protein_coding	ATP synthase F1 subunit delta [Source:VGNC Symbol;Acc:VGNC:26302]
27	33905309	33987370	82062	*	37_DM_K4_IP_peak_68319_lociStitched	121	.	Promoter (<=1kb)	0	27	33944426	34004832	60407	1	ENSBTAG00000004238	TACC1	protein_coding	transforming acidic coiled-coil containing protein 1 [Source:VGNC Symbol;Acc:VGNC:35557]
23	17581364	17663397	82034	*	35_DM_K4_IP_peak_57827_lociStitched	285	.	Promoter (<=1kb)	0	23	17658530	17683153	24624	1	ENSBTAG00000032680	TMEM63B	protein_coding	transmembrane protein 63B [Source:VGNC Symbol;Acc:VGNC:36104]
11	71339514	71421528	82015	*	17_DM_K4_IP_peak_12139_lociStitched	53	.	Promoter (<=1kb)	0	11	71340649	71360069	19421	2	ENSBTAG00000023929	FOSL2	protein_coding	FOS like 2, AP-1 transcription factor subunit [Source:VGNC Symbol;Acc:VGNC:29076]
8	110626953	110708940	81988	*	38_DM_K4_IP_peak_98243_lociStitched	110	.	Promoter (<=1kb)	0	8	110686132	110733968	47837	1	ENSBTAG00000019915	GSN	protein_coding	gelsolin [Source:VGNC Symbol;Acc:VGNC:29680]
1	145101741	145183597	81857	*	31_DM_K4_IP_peak_4086_lociStitched	264	.	Promoter (<=1kb)	0	1	145089416	145103157	13742	2	ENSBTAG00000007818	POFUT2	protein_coding	protein O-fucosyltransferase 2 [Source:VGNC Symbol;Acc:VGNC:33106]
22	48919194	49001045	81852	*	20_DM_K4_IP_peak_55667_lociStitched	225	.	Promoter (<=1kb)	0	22	48990198	48998979	8782	1	ENSBTAG00000000670	RRP9	protein_coding	ribosomal RNA processing 9, U3 small nucleolar RNA binding protein [Source:VGNC Symbol;Acc:VGNC:34172]
10	13250290	13331955	81666	*	19_DM_K4_IP_peak_5349_lociStitched	773	.	Promoter (<=1kb)	0	10	13235273	13252124	16852	2	ENSBTAG00000000372	TIPIN	protein_coding	TIMELESS interacting protein [Source:VGNC Symbol;Acc:VGNC:35877]
28	28302246	28383897	81652	*	40_DM_K4_IP_peak_69822_lociStitched	25	.	Promoter (<=1kb)	0	28	28323892	28325899	2008	1	ENSBTAG00000000163	DDIT4	protein_coding	DNA damage inducible transcript 4 [Source:VGNC Symbol;Acc:VGNC:27948]
18	1413271	1494825	81555	*	33_DM_K4_IP_peak_34621_lociStitched	119	.	Promoter (<=1kb)	0	18	1488986	1508027	19042	1	ENSBTAG00000009358	MTSS2	protein_coding	MTSS I-BAR domain containing 2 [Source:VGNC Symbol;Acc:VGNC:31753]
10	45189805	45271339	81535	*	30_DM_K4_IP_peak_6821_lociStitched	265	.	Promoter (<=1kb)	0	10	45270353	45277456	7104	1	ENSBTAG00000007638	PIF1	protein_coding	PIF1 5'-to-3' DNA helicase [Source:VGNC Symbol;Acc:VGNC:32866]
5	69490561	69572011	81451	*	37_DM_K4_IP_peak_84205_lociStitched	100	.	Promoter (<=1kb)	0	5	69476203	69552137	75935	2	ENSBTAG00000010457	NUAK1	protein_coding	NUAK family kinase 1 [Source:VGNC Symbol;Acc:VGNC:50006]
5	112566387	112647661	81275	*	29_DM_K4_IP_peak_86231_lociStitched	220	.	Promoter (<=1kb)	0	5	112640001	112654494	14494	1	ENSBTAG00000004004	CSDC2	protein_coding	cold shock domain containing C2 [Source:VGNC Symbol;Acc:VGNC:27750]
4	101645036	101725977	80942	*	31_DM_K4_IP_peak_81200_lociStitched	159	.	Exon (ENSBTAT00000020987/ENSBTAG00000015802, exon 2 of 12)	3534	4	101603470	101729511	126042	2	ENSBTAG00000015802	CREB3L2	protein_coding	cAMP responsive element binding protein 3 like 2 [Source:VGNC Symbol;Acc:VGNC:27695]
7	12596346	12677218	80873	*	13_DM_K4_IP_peak_90421_lociStitched	715	.	Promoter (<=1kb)	0	7	12676733	12679144	2412	1	ENSBTAG00000006082	DNASE2	protein_coding	deoxyribonuclease 2, lysosomal [Source:VGNC Symbol;Acc:VGNC:28136]
13	19905998	19986634	80637	*	21_DM_K4_IP_peak_17770_lociStitched	344	.	Promoter (<=1kb)	0	13	19971622	20014497	42876	1	ENSBTAG00000015910	ITGB1	protein_coding	integrin subunit beta 1 [Source:VGNC Symbol;Acc:VGNC:30324]
5	73776547	73856872	80326	*	28_DM_K4_IP_peak_84419_lociStitched	635	.	Promoter (<=1kb)	0	5	73814162	73825226	11065	2	ENSBTAG00000005333	MB	protein_coding	myoglobin [Source:VGNC Symbol;Acc:VGNC:31270]
29	24995307	25075629	80323	*	17_DM_K4_IP_peak_71285_lociStitched	1311	.	3' UTR	31726	29	24801066	25107355	306290	2	ENSBTAG00000018431	NAV2	protein_coding	neuron navigator 2 [Source:VGNC Symbol;Acc:VGNC:31891]
13	19632413	19712610	80198	*	22_DM_K4_IP_peak_17737_lociStitched	830	.	Promoter (<=1kb)	0	13	19635324	19782189	146866	1	ENSBTAG00000019866	NRP1	protein_coding	neuropilin 1 [Source:VGNC Symbol;Acc:VGNC:32266]
27	36492881	36573002	80122	*	28_DM_K4_IP_peak_68481_lociStitched	673	.	Promoter (<=1kb)	0	27	36522605	36539773	17169	1	ENSBTAG00000005730	GPAT4	protein_coding	glycerol-3-phosphate acyltransferase 4 [Source:NCBI gene (formerly Entrezgene);Acc:511614]
18	55206049	55286122	80074	*	24_DM_K4_IP_peak_37946_lociStitched	639	.	Promoter (<=1kb)	0	18	55272313	55278976	6664	2	ENSBTAG00000006754	DBP	protein_coding	D-box binding PAR bZIP transcription factor [Source:VGNC Symbol;Acc:VGNC:27894]
29	9731554	9811625	80072	*	41_DM_K4_IP_peak_70917_lociStitched	33	.	Promoter (<=1kb)	0	29	9741771	9862422	120652	1	ENSBTAG00000000460	SYTL2	protein_coding	synaptotagmin like 2 [Source:NCBI gene (formerly Entrezgene);Acc:614406]
22	4947085	5026993	79909	*	18_DM_K4_IP_peak_53693_lociStitched	1296	.	Distal Intergenic	-64044	22	5091037	5183738	92702	1	ENSBTAG00000019832	TGFBR2	protein_coding	transforming growth factor beta receptor 2 [Source:VGNC Symbol;Acc:VGNC:35805]
25	26175652	26255476	79825	*	24_DM_K4_IP_peak_63334_lociStitched	282	.	Promoter (<=1kb)	0	25	26253986	26260480	6495	1	ENSBTAG00000005031	DOC2A	protein_coding	double C2 domain alpha [Source:VGNC Symbol;Acc:VGNC:28153]
5	106573205	106652968	79764	*	19_DM_K4_IP_peak_85544_lociStitched	832	.	Promoter (<=1kb)	0	5	106553214	106630109	76896	2	ENSBTAG00000049163	TSPAN9	protein_coding	tetraspanin 9 [Source:NCBI gene (formerly Entrezgene);Acc:540132]
18	13592995	13672746	79752	*	20_DM_K4_IP_peak_35549_lociStitched	892	.	Distal Intergenic	-25740	18	13698486	13709861	11376	1	ENSBTAG00000045507	ZNF469	pseudogene	zinc finger protein 469 [Source:VGNC Symbol;Acc:VGNC:37282]
22	54026370	54106062	79693	*	19_DM_K4_IP_peak_56171_lociStitched	445	.	Promoter (<=1kb)	0	22	54085588	54138907	53320	1	ENSBTAG00000012482	CDCP1	protein_coding	CUB domain containing protein 1 [Source:VGNC Symbol;Acc:VGNC:27089]
18	13452144	13531812	79669	*	20_DM_K4_IP_peak_35528_lociStitched	1677	.	Distal Intergenic	70861	18	13381283	13450245	68963	1	ENSBTAG00000023745	BANP	protein_coding	BTG3 associated nuclear protein [Source:VGNC Symbol;Acc:VGNC:26418]
11	37625599	37705187	79589	*	20_DM_K4_IP_peak_11004_lociStitched	1055	.	Exon (ENSBTAT00000066867/ENSBTAG00000011101, exon 15 of 40)	53320	11	37722029	37758507	36479	2	ENSBTAG00000011104	RTN4	protein_coding	reticulon 4 [Source:NCBI gene (formerly Entrezgene);Acc:359718]
23	10506116	10585701	79586	*	26_DM_K4_IP_peak_57268_lociStitched	354	.	Promoter (<=1kb)	0	23	10582308	10590589	8282	1	ENSBTAG00000008353	CDKN1A	protein_coding	cyclin dependent kinase inhibitor 1A [Source:VGNC Symbol;Acc:VGNC:27142]
28	35837676	35917184	79509	*	28_DM_K4_IP_peak_70372_lociStitched	565	.	Promoter (<=1kb)	0	28	35848163	35903340	55178	1	ENSBTAG00000003907	TSPAN14	protein_coding	tetraspanin 14 [Source:VGNC Symbol;Acc:VGNC:36429]
9	41489920	41569268	79349	*	24_DM_K4_IP_peak_99291_lociStitched	535	.	3' UTR	51001	9	41522588	41620269	97682	2	ENSBTAG00000011234	FOXO3	protein_coding	forkhead box O3 [Source:VGNC Symbol;Acc:VGNC:29099]
17	68900729	68979960	79232	*	19_DM_K4_IP_peak_34053_lociStitched	537	.	Promoter (<=1kb)	0	17	68971211	69098273	127063	1	ENSBTAG00000001030	MTMR3	protein_coding	myotubularin related protein 3 [Source:VGNC Symbol;Acc:VGNC:31742]
24	45215472	45294525	79054	*	18_DM_K4_IP_peak_61111_lociStitched	1660	.	Promoter (<=1kb)	0	24	45232384	45232510	127	2	ENSBTAG00000043507	U4	snRNA	U4 spliceosomal RNA [Source:RFAM;Acc:RF00015]
8	70454547	70533560	79014	*	41_DM_K4_IP_peak_96299_lociStitched	16	.	Promoter (<=1kb)	0	8	70414275	70527527	113253	2	ENSBTAG00000006214	LOXL2	protein_coding	lysyl oxidase like 2 [Source:VGNC Symbol;Acc:VGNC:30953]
13	18119134	18197981	78848	*	25_DM_K4_IP_peak_17598_lociStitched	644	.	Promoter (<=1kb)	0	13	18091181	18127217	36037	2	ENSBTAG00000005492	CCNY	protein_coding	cyclin Y [Source:VGNC Symbol;Acc:VGNC:26980]
5	27798294	27877121	78828	*	28_DM_K4_IP_peak_82644_lociStitched	173	.	Promoter (<=1kb)	0	5	27820352	27831621	11270	2	ENSBTAG00000000507	NR4A1	protein_coding	nuclear receptor subfamily 4 group A member 1 [Source:VGNC Symbol;Acc:VGNC:32245]
13	31380433	31459195	78763	*	24_DM_K4_IP_peak_18283_lociStitched	124	.	Exon (ENSBTAT00000039417/ENSBTAG00000005072, exon 28 of 67)	76401	13	31274942	31535596	260655	2	ENSBTAG00000005072	CUBN	protein_coding	cubilin [Source:VGNC Symbol;Acc:VGNC:27828]
3	118055008	118133535	78528	*	25_DM_K4_IP_peak_78049_lociStitched	825	.	3' UTR	3633	3	118051375	118103633	52259	1	ENSBTAG00000021444	TWIST2	protein_coding	twist family bHLH transcription factor 2 [Source:VGNC Symbol;Acc:VGNC:36526]
7	51359625	51438128	78504	*	18_DM_K4_IP_peak_92599_lociStitched	967	.	Promoter (<=1kb)	0	7	51364569	51435249	70681	1	ENSBTAG00000016595	CYSTM1	protein_coding	cysteine rich transmembrane module containing 1 [Source:VGNC Symbol;Acc:VGNC:50308]
10	35134515	35212847	78333	*	16_DM_K4_IP_peak_6404_lociStitched	733	.	Promoter (<=1kb)	0	10	35209595	35224867	15273	1	ENSBTAG00000002006	THBS1	protein_coding	thrombospondin 1 [Source:VGNC Symbol;Acc:VGNC:35828]
21	64955768	65034057	78290	*	22_DM_K4_IP_peak_53031_lociStitched	775	.	Promoter (<=1kb)	0	21	64980969	65089676	108708	1	ENSBTAG00000009293	EVL	protein_coding	Enah/Vasp-like [Source:VGNC Symbol;Acc:VGNC:28636]
13	25247763	25325958	78196	*	18_DM_K4_IP_peak_18023_lociStitched	210	.	Exon (ENSBTAT00000061384/ENSBTAG00000018395, exon 4 of 22)	135817	13	25111946	25112033	88	1	ENSBTAG00000053739	0	misc_RNA	0
8	28270177	28348348	78172	*	23_DM_K4_IP_peak_95018_lociStitched	552	.	Promoter (<=1kb)	0	8	28301496	28343893	42398	2	ENSBTAG00000051327	0	lncRNA	0
18	10780397	10858521	78125	*	25_DM_K4_IP_peak_35120_lociStitched	479	.	Promoter (<=1kb)	0	18	10837455	10851268	13814	1	ENSBTAG00000008385	KLHL36	protein_coding	kelch like family member 36 [Source:VGNC Symbol;Acc:VGNC:30662]
11	89946441	90024539	78099	*	24_DM_K4_IP_peak_13077_lociStitched	907	.	Promoter (<=1kb)	0	11	89901723	89959712	57990	2	ENSBTAG00000044064	RNF144A	protein_coding	ring finger protein 144A [Source:VGNC Symbol;Acc:VGNC:34026]
11	97755256	97833343	78088	*	24_DM_K4_IP_peak_13462_lociStitched	504	.	Exon (ENSBTAT00000074080/ENSBTAG00000023843, exon 6 of 19)	24987	11	97835687	97858330	22644	2	ENSBTAG00000011810	ANGPTL2	protein_coding	angiopoietin like 2 [Source:VGNC Symbol;Acc:VGNC:25891]
22	58801424	58879316	77893	*	26_DM_K4_IP_peak_56629_lociStitched	976	.	Promoter (<=1kb)	0	22	58826705	58878769	52065	1	ENSBTAG00000003237	IQSEC1	protein_coding	IQ motif and Sec7 domain ArfGEF 1 [Source:VGNC Symbol;Acc:VGNC:30261]
14	465632	543508	77877	*	21_DM_K4_IP_peak_21392_lociStitched	811	.	Promoter (<=1kb)	0	14	469132	470687	1556	1	ENSBTAG00000004761	FOXH1	protein_coding	forkhead box H1 [Source:VGNC Symbol;Acc:VGNC:29086]
26	41967941	42045790	77850	*	22_DM_K4_IP_peak_66708_lociStitched	470	.	Promoter (<=1kb)	0	26	41976897	42110094	133198	1	ENSBTAG00000010786	TACC2	protein_coding	transforming acidic coiled-coil containing protein 2 [Source:VGNC Symbol;Acc:VGNC:35558]
18	50462622	50539896	77275	*	21_DM_K4_IP_peak_37344_lociStitched	257	.	Promoter (<=1kb)	0	18	50484512	50508692	24181	2	ENSBTAG00000020457	TGFB1	protein_coding	transforming growth factor beta 1 [Source:VGNC Symbol;Acc:VGNC:35800]
29	42191146	42268339	77194	*	31_DM_K4_IP_peak_72194_lociStitched	378	.	Promoter (<=1kb)	0	29	42197785	42253634	55850	1	ENSBTAG00000007825	MARK2	protein_coding	microtubule affinity regulating kinase 2 [Source:VGNC Symbol;Acc:VGNC:31248]
29	48882166	48959081	76916	*	21_DM_K4_IP_peak_72948_lociStitched	984	.	Promoter (<=1kb)	0	29	48938591	48938705	115	2	ENSBTAG00000053548	0	misc_RNA	0
4	74776136	74853022	76887	*	26_DM_K4_IP_peak_80201_lociStitched	957	.	Promoter (<=1kb)	0	4	74779686	74996283	216598	1	ENSBTAG00000009655	TNS3	protein_coding	tensin 3 [Source:VGNC Symbol;Acc:VGNC:36209]
10	21683809	21760609	76801	*	24_DM_K4_IP_peak_6012_lociStitched	1536	.	Promoter (<=1kb)	0	10	21743260	21745419	2160	1	ENSBTAG00000005952	CEBPE	protein_coding	CCAAT enhancer binding protein epsilon [Source:VGNC Symbol;Acc:VGNC:27162]
18	56065726	56142397	76672	*	21_DM_K4_IP_peak_38060_lociStitched	216	.	Promoter (<=1kb)	0	18	56062452	56068031	5580	2	ENSBTAG00000006633	IRF3	protein_coding	interferon regulatory factor 3 [Source:VGNC Symbol;Acc:VGNC:30274]
17	66733244	66809878	76635	*	31_DM_K4_IP_peak_33818_lociStitched	397	.	Distal Intergenic	151807	17	66959482	66961685	2204	2	ENSBTAG00000053312	0	lncRNA	0
5	109278318	109354922	76605	*	22_DM_K4_IP_peak_85840_lociStitched	879	.	Promoter (<=1kb)	0	5	109353912	109359151	5240	1	ENSBTAG00000011826	PEX26	protein_coding	peroxisomal biogenesis factor 26 [Source:VGNC Symbol;Acc:VGNC:32759]
22	14401495	14477753	76259	*	28_DM_K4_IP_peak_54211_lociStitched	452	.	Promoter (<=1kb)	0	22	14455792	14548620	92829	1	ENSBTAG00000016076	TRAK1	protein_coding	trafficking kinesin protein 1 [Source:VGNC Symbol;Acc:VGNC:97320]
11	67516666	67592816	76151	*	27_DM_K4_IP_peak_11898_lociStitched	573	.	Exon (ENSBTAT00000061292/ENSBTAG00000007808, exon 14 of 18)	73259	11	67443407	67443736	330	1	ENSBTAG00000043661	7SK	misc_RNA	7SK RNA [Source:RFAM;Acc:RF00100]
1	71811654	71887682	76029	*	26_DM_K4_IP_peak_1549_lociStitched	595	.	Promoter (<=1kb)	0	1	71868325	71868900	576	1	ENSBTAG00000048225	0	protein_coding	0
8	86027790	86103368	75579	*	29_DM_K4_IP_peak_97065_lociStitched	84	.	Promoter (<=1kb)	0	8	85959505	86086599	127095	2	ENSBTAG00000054391	0	protein_coding	0
11	6483583	6558975	75393	*	33_DM_K4_IP_peak_9688_lociStitched	657	.	Promoter (1-2kb)	1700	11	6481883	6555244	73362	1	ENSBTAG00000054755	0	protein_coding	0
25	35559500	35634858	75359	*	32_DM_K4_IP_peak_64211_lociStitched	192	.	Promoter (<=1kb)	0	25	35574908	35576764	1857	1	ENSBTAG00000009868	VGF	protein_coding	VGF nerve growth factor inducible [Source:VGNC Symbol;Acc:VGNC:36790]
24	43311579	43386926	75348	*	26_DM_K4_IP_peak_61039_lociStitched	858	.	Promoter (<=1kb)	0	24	43332240	43477563	145324	1	ENSBTAG00000009139	LDLRAD4	protein_coding	low density lipoprotein receptor class A domain containing 4 [Source:VGNC Symbol;Acc:VGNC:30829]
16	29647550	29722811	75262	*	23_DM_K4_IP_peak_28814_lociStitched	1001	.	Exon (ENSBTAT00000070709/ENSBTAG00000053007, exon 3 of 8)	-15744	16	29631405	29631806	402	2	ENSBTAG00000033252	0	protein_coding	DNA-directed RNA polymerases I and III subunit RPAC2 [Source:UniProtKB/Swiss-Prot;Acc:Q1RMG8]
21	69197352	69272486	75135	*	22_DM_K4_IP_peak_53394_lociStitched	694	.	Promoter (<=1kb)	0	21	69255818	69256846	1029	1	ENSBTAG00000005038	ZBTB42	protein_coding	zinc finger and BTB domain containing 42 [Source:VGNC Symbol;Acc:VGNC:37081]
14	8144396	8219495	75100	*	32_DM_K4_IP_peak_21820_lociStitched	230	.	Promoter (<=1kb)	0	14	8137189	8169248	32060	2	ENSBTAG00000000707	CCN4	protein_coding	cellular communication network factor 4 [Source:VGNC Symbol;Acc:VGNC:36944]
3	114537131	114612214	75084	*	26_DM_K4_IP_peak_77697_lociStitched	343	.	Promoter (<=1kb)	0	3	114581094	114633255	52162	1	ENSBTAG00000013869	SH3BP4	protein_coding	SH3 domain binding protein 4 [Source:VGNC Symbol;Acc:VGNC:34567]
4	76802755	76877694	74940	*	17_DM_K4_IP_peak_80292_lociStitched	365	.	Promoter (<=1kb)	0	4	76758582	76844759	86178	2	ENSBTAG00000006029	OGDH	protein_coding	oxoglutarate dehydrogenase [Source:VGNC Symbol;Acc:VGNC:32406]
17	71965628	72040522	74895	*	33_DM_K4_IP_peak_34393_lociStitched	568	.	Promoter (<=1kb)	0	17	71967760	71987213	19454	1	ENSBTAG00000006938	PPM1F	protein_coding	protein phosphatase, Mg2+/Mn2+ dependent 1F [Source:VGNC Symbol;Acc:VGNC:33212]
29	45162303	45237167	74865	*	26_DM_K4_IP_peak_72640_lociStitched	234	.	Promoter (<=1kb)	0	29	45190089	45208600	18512	1	ENSBTAG00000005832	GRK2	protein_coding	G protein-coupled receptor kinase 2 [Source:VGNC Symbol;Acc:VGNC:56266]
22	30097384	30172244	74861	*	24_DM_K4_IP_peak_54839_lociStitched	510	.	Promoter (<=1kb)	0	22	30102728	30102845	118	1	ENSBTAG00000038546	bta-mir-1284	miRNA	bta-mir-1284 [Source:miRBase;Acc:MI0010456]
22	10212596	10287386	74791	*	16_DM_K4_IP_peak_53906_lociStitched	752	.	3' UTR	-59674	22	10347060	10455986	108927	1	ENSBTAG00000016760	LRRFIP2	protein_coding	LRR binding FLII interacting protein 2 [Source:VGNC Symbol;Acc:VGNC:31035]
16	50833432	50907794	74363	*	34_DM_K4_IP_peak_30035_lociStitched	471	.	Promoter (<=1kb)	0	16	50856300	50933400	77101	1	ENSBTAG00000000215	GNB1	protein_coding	G protein subunit beta 1 [Source:VGNC Symbol;Acc:VGNC:29457]
29	12585809	12660123	74315	*	23_DM_K4_IP_peak_70995_lociStitched	998	.	Promoter (<=1kb)	0	29	12637094	12678622	41529	1	ENSBTAG00000002417	RAB30	protein_coding	RAB30, member RAS oncogene family [Source:VGNC Symbol;Acc:VGNC:33639]
11	25210729	25284973	74245	*	32_DM_K4_IP_peak_10484_lociStitched	271	.	Distal Intergenic	43156	11	25322317	25328129	5813	2	ENSBTAG00000051368	0	lncRNA	0
21	69591714	69665786	74073	*	17_DM_K4_IP_peak_53445_lociStitched	889	.	Promoter (<=1kb)	0	21	69555656	69605352	49697	2	ENSBTAG00000012753	BRF1	protein_coding	BRF1 RNA polymerase III transcription initiation factor subunit [Source:VGNC Symbol;Acc:VGNC:26562]
22	44070047	44143791	73745	*	15_DM_K4_IP_peak_55419_lociStitched	1541	.	Exon (ENSBTAT00000069507/ENSBTAG00000014091, exon 3 of 13)	-8875	22	44152666	44330646	177981	1	ENSBTAG00000014091	ARHGEF3	protein_coding	Rho guanine nucleotide exchange factor 3 [Source:VGNC Symbol;Acc:VGNC:26115]
8	75995226	76068938	73713	*	24_DM_K4_IP_peak_96577_lociStitched	403	.	Promoter (<=1kb)	0	8	76054024	76055932	1909	2	ENSBTAG00000012684	CCL19	protein_coding	C-C motif chemokine ligand 19 [Source:VGNC Symbol;Acc:VGNC:26946]
8	99645742	99719453	73712	*	24_DM_K4_IP_peak_97628_lociStitched	1208	.	Promoter (<=1kb)	0	8	99661069	99707227	46159	1	ENSBTAG00000014471	PALM2	protein_coding	paralemmin 2 [Source:VGNC Symbol;Acc:VGNC:56978]
26	23323451	23396975	73525	*	18_DM_K4_IP_peak_65837_lociStitched	440	.	Promoter (<=1kb)	0	26	23331473	23340087	8615	1	ENSBTAG00000004321	SFXN2	protein_coding	sideroflexin 2 [Source:VGNC Symbol;Acc:VGNC:34531]
5	98085246	98158721	73476	*	21_DM_K4_IP_peak_85173_lociStitched	423	.	Promoter (<=1kb)	0	5	97940673	98106230	165558	2	ENSBTAG00000014605	ETV6	protein_coding	ETS variant transcription factor 6 [Source:VGNC Symbol;Acc:VGNC:28632]
22	50054451	50127849	73399	*	23_DM_K4_IP_peak_55754_lociStitched	269	.	Promoter (<=1kb)	0	22	50067283	50069527	2245	2	ENSBTAG00000000478	LSMEM2	protein_coding	leucine rich single-pass membrane protein 2 [Source:VGNC Symbol;Acc:VGNC:31062]
18	33894737	33967985	73249	*	23_DM_K4_IP_peak_36363_lociStitched	313	.	Distal Intergenic	14298	18	33880439	33880545	107	1	ENSBTAG00000050600	U6	snRNA	U6 spliceosomal RNA [Source:RFAM;Acc:RF00026]
29	17607086	17680275	73190	*	24_DM_K4_IP_peak_71148_lociStitched	1608	.	Promoter (<=1kb)	0	29	17610531	17792365	181835	1	ENSBTAG00000002922	GAB2	protein_coding	GRB2 associated binding protein 2 [Source:NCBI gene (formerly Entrezgene);Acc:529346]
29	40802251	40875350	73100	*	28_DM_K4_IP_peak_72067_lociStitched	280	.	Promoter (<=1kb)	0	29	40802782	40806305	3524	1	ENSBTAG00000032918	SCGB1A1	protein_coding	secretoglobin family 1A member 1 [Source:VGNC Symbol;Acc:VGNC:34335]
15	29451337	29524392	73056	*	20_DM_K4_IP_peak_25197_lociStitched	251	.	Promoter (<=1kb)	0	15	29495311	29521540	26230	2	ENSBTAG00000005138	BCL9L	protein_coding	BCL9 like [Source:VGNC Symbol;Acc:VGNC:58093]
7	16947621	17020576	72956	*	20_DM_K4_IP_peak_90746_lociStitched	783	.	Promoter (<=1kb)	0	7	16968061	16969193	1133	1	ENSBTAG00000002468	RPS28	protein_coding	ribosomal protein S28 [Source:VGNC Symbol;Acc:VGNC:34136]
27	33197746	33270675	72930	*	21_DM_K4_IP_peak_68226_lociStitched	841	.	Promoter (<=1kb)	0	27	33208456	33211176	2721	2	ENSBTAG00000017981	ADRB3	protein_coding	adrenoceptor beta 3 [Source:VGNC Symbol;Acc:VGNC:25698]
18	53037948	53110798	72851	*	24_DM_K4_IP_peak_37619_lociStitched	114	.	Promoter (<=1kb)	0	18	53074888	53081288	6401	1	ENSBTAG00000008182	FOSB	protein_coding	FosB proto-oncogene, AP-1 transcription factor subunit [Source:VGNC Symbol;Acc:VGNC:29074]
16	21797550	21870338	72789	*	26_DM_K4_IP_peak_28408_lociStitched	185	.	Promoter (<=1kb)	0	16	21808003	21900539	92537	1	ENSBTAG00000005359	TGFB2	protein_coding	transforming growth factor beta 2 [Source:VGNC Symbol;Acc:VGNC:35802]
23	48099844	48172572	72729	*	28_DM_K4_IP_peak_59246_lociStitched	329	.	Promoter (<=1kb)	0	23	48048576	48110128	61553	2	ENSBTAG00000005980	RREB1	protein_coding	ras responsive element binding protein 1 [Source:VGNC Symbol;Acc:VGNC:34162]
7	96039391	96111986	72596	*	27_DM_K4_IP_peak_93994_lociStitched	95	.	Promoter (<=1kb)	0	7	96049024	96164197	115174	1	ENSBTAG00000000874	CAST	protein_coding	calpastatin [Source:VGNC Symbol;Acc:VGNC:26790]
21	34630833	34703376	72544	*	25_DM_K4_IP_peak_52188_lociStitched	130	.	Promoter (<=1kb)	0	21	34663151	34687592	24442	2	ENSBTAG00000009086	LOXL1	protein_coding	lysyl oxidase like 1 [Source:VGNC Symbol;Acc:VGNC:30952]
4	10067975	10140450	72476	*	22_DM_K4_IP_peak_78610_lociStitched	661	.	Exon (ENSBTAT00000061349/ENSBTAG00000044023, exon 3 of 8)	46836	4	9939646	10187286	247641	2	ENSBTAG00000044023	CDK6	protein_coding	cyclin dependent kinase 6 [Source:VGNC Symbol;Acc:VGNC:27133]
1	82492526	82564933	72408	*	22_DM_K4_IP_peak_2199_lociStitched	763	.	Promoter (<=1kb)	0	1	82499645	82501239	1595	1	ENSBTAG00000019014	MAGEF1	protein_coding	MAGE family member F1 [Source:VGNC Symbol;Acc:VGNC:50144]
23	10119410	10191582	72173	*	16_DM_K4_IP_peak_57225_lociStitched	514	.	Promoter (<=1kb)	0	23	10121845	10154265	32421	1	ENSBTAG00000013316	BRPF3	protein_coding	bromodomain and PHD finger containing 3 [Source:VGNC Symbol;Acc:VGNC:26573]
29	44911962	44984017	72056	*	40_DM_K4_IP_peak_72585_lociStitched	221	.	Promoter (<=1kb)	0	29	44862572	44965313	102742	2	ENSBTAG00000019700	PC	protein_coding	pyruvate carboxylase [Source:VGNC Symbol;Acc:VGNC:56274]
8	62078955	62150587	71633	*	24_DM_K4_IP_peak_95926_lociStitched	999	.	Promoter (<=1kb)	0	8	62008686	62144584	135899	2	ENSBTAG00000014922	SHB	protein_coding	SH2 domain containing adaptor protein B [Source:VGNC Symbol;Acc:VGNC:34588]
7	43563668	43635281	71614	*	16_DM_K4_IP_peak_92106_lociStitched	223	.	Promoter (<=1kb)	0	7	43579125	43583576	4452	2	ENSBTAG00000020776	POLR2E	protein_coding	RNA polymerase II, I and III subunit E [Source:VGNC Symbol;Acc:VGNC:33139]
12	75488717	75560286	71570	*	23_DM_K4_IP_peak_16563_lociStitched	731	.	Promoter (<=1kb)	0	12	75461372	75554654	93283	2	ENSBTAG00000032234	STK24	protein_coding	serine/threonine kinase 24 [Source:VGNC Symbol;Acc:VGNC:35390]
7	16623396	16694884	71489	*	14_DM_K4_IP_peak_90711_lociStitched	676	.	Promoter (<=1kb)	0	7	16653091	16660988	7898	1	ENSBTAG00000004300	LRRC8E	protein_coding	leucine rich repeat containing 8 VRAC subunit E [Source:VGNC Symbol;Acc:VGNC:31033]
11	49974854	50046170	71317	*	24_DM_K4_IP_peak_11438_lociStitched	398	.	Promoter (<=1kb)	0	11	49941280	50018731	77452	2	ENSBTAG00000020630	KCMF1	protein_coding	potassium channel modulatory factor 1 [Source:VGNC Symbol;Acc:VGNC:30419]
13	73677696	73748814	71119	*	20_DM_K4_IP_peak_20589_lociStitched	296	.	Promoter (<=1kb)	0	13	73707706	73711211	3506	1	ENSBTAG00000005181	SYS1	protein_coding	SYS1 golgi trafficking protein [Source:VGNC Symbol;Acc:VGNC:97315]
18	13355903	13426956	71054	*	19_DM_K4_IP_peak_35497_lociStitched	1059	.	Promoter (<=1kb)	0	18	13345873	13366185	20313	2	ENSBTAG00000010151	CA5A	protein_coding	carbonic anhydrase 5A [Source:VGNC Symbol;Acc:VGNC:50002]
11	105243810	105314803	70994	*	28_DM_K4_IP_peak_14474_lociStitched	108	.	Promoter (<=1kb)	0	11	105268089	105419303	151215	1	ENSBTAG00000047998	COL5A1	protein_coding	collagen type V alpha 1 chain [Source:VGNC Symbol;Acc:VGNC:58369]
18	56200759	56271600	70842	*	24_DM_K4_IP_peak_38083_lociStitched	104	.	Promoter (<=1kb)	0	18	56210681	56216339	5659	2	ENSBTAG00000001834	PNKP	protein_coding	polynucleotide kinase 3'-phosphatase [Source:VGNC Symbol;Acc:VGNC:33081]
10	80266403	80337237	70835	*	14_DM_K4_IP_peak_8248_lociStitched	1522	.	Exon (ENSBTAT00000025252/ENSBTAG00000018971, exon 10 of 11)	139186	10	80127217	80127516	300	1	ENSBTAG00000045041	7SK	misc_RNA	7SK RNA [Source:RFAM;Acc:RF00100]
13	72589474	72660302	70829	*	23_DM_K4_IP_peak_20500_lociStitched	241	.	Promoter (<=1kb)	0	13	72628764	72633619	4856	2	ENSBTAG00000052404	0	protein_coding	0
17	68256150	68326911	70762	*	19_DM_K4_IP_peak_33945_lociStitched	1272	.	Promoter (<=1kb)	0	17	68259559	68399702	140144	1	ENSBTAG00000022036	ZNRF3	protein_coding	zinc and ring finger 3 [Source:VGNC Symbol;Acc:VGNC:55766]
21	26291713	26362281	70569	*	26_DM_K4_IP_peak_51652_lociStitched	218	.	Exon (ENSBTAT00000016391/ENSBTAG00000012351, exon 2 of 19)	24856	21	26266857	26459510	192654	1	ENSBTAG00000012351	ARNT2	protein_coding	aryl hydrocarbon receptor nuclear translocator 2 [Source:NCBI gene (formerly Entrezgene);Acc:533445]
19	24338028	24408567	70540	*	19_DM_K4_IP_peak_39768_lociStitched	497	.	Promoter (<=1kb)	0	19	24321971	24339712	17742	2	ENSBTAG00000000829	SHPK	protein_coding	sedoheptulokinase [Source:NCBI gene (formerly Entrezgene);Acc:511999]
9	38164560	38235028	70469	*	22_DM_K4_IP_peak_99102_lociStitched	1185	.	Promoter (<=1kb)	0	9	38176518	38331079	154562	1	ENSBTAG00000008817	LAMA4	protein_coding	laminin subunit alpha 4 [Source:VGNC Symbol;Acc:VGNC:52792]
1	120886635	120957079	70445	*	15_DM_K4_IP_peak_3270_lociStitched	428	.	Promoter (<=1kb)	0	1	120907816	120916227	8412	1	ENSBTAG00000014749	ZIC4	protein_coding	Zic family member 4 [Source:VGNC Symbol;Acc:VGNC:37187]
13	66242322	66312547	70226	*	12_DM_K4_IP_peak_20230_lociStitched	1035	.	Promoter (<=1kb)	0	13	66243119	66271549	28431	1	ENSBTAG00000000528	MANBAL	protein_coding	mannosidase beta like [Source:VGNC Symbol;Acc:VGNC:31168]
7	22147048	22217206	70159	*	35_DM_K4_IP_peak_91338_lociStitched	49	.	Promoter (<=1kb)	0	7	22185073	22217696	32624	1	ENSBTAG00000001116	P4HA2	protein_coding	prolyl 4-hydroxylase subunit alpha 2 [Source:VGNC Symbol;Acc:VGNC:32536]
19	33567592	33637721	70130	*	20_DM_K4_IP_peak_40400_lociStitched	968	.	Promoter (<=1kb)	0	19	33522158	33580998	58841	2	ENSBTAG00000000928	SPECC1	protein_coding	sperm antigen with calponin homology and coiled-coil domains 1 [Source:VGNC Symbol;Acc:VGNC:35200]
6	3524701	3594790	70090	*	25_DM_K4_IP_peak_86823_lociStitched	322	.	Promoter (<=1kb)	0	6	3557585	3590521	32937	1	ENSBTAG00000021746	ANXA5	protein_coding	annexin A5 [Source:VGNC Symbol;Acc:VGNC:25967]
1	117884514	117954573	70060	*	20_DM_K4_IP_peak_3144_lociStitched	1003	.	Distal Intergenic	147017	1	117737497	117796666	59170	1	ENSBTAG00000053963	0	lncRNA	0
16	4438205	4508235	70031	*	31_DM_K4_IP_peak_28215_lociStitched	407	.	Promoter (<=1kb)	0	16	4464620	4514607	49988	1	ENSBTAG00000038107	MAPKAPK2	protein_coding	MAPK activated protein kinase 2 [Source:VGNC Symbol;Acc:VGNC:54449]
7	60778342	60848302	69961	*	38_DM_K4_IP_peak_92995_lociStitched	56	.	Promoter (<=1kb)	0	7	60813550	60813637	88	1	ENSBTAG00000029857	bta-mir-145	miRNA	bta-mir-145 [Source:miRBase;Acc:MI0004756]
19	36869786	36939592	69807	*	12_DM_K4_IP_peak_40843_lociStitched	975	.	Promoter (<=1kb)	0	19	36937900	37020386	82487	1	ENSBTAG00000005824	SPOP	protein_coding	speckle type BTB/POZ protein [Source:VGNC Symbol;Acc:VGNC:35229]
15	65988872	66058524	69653	*	20_DM_K4_IP_peak_27022_lociStitched	925	.	Promoter (<=1kb)	0	15	65950563	66028384	77822	2	ENSBTAG00000012630	PAMR1	protein_coding	peptidase domain containing associated with muscle regeneration 1 [Source:VGNC Symbol;Acc:VGNC:32562]
19	44778602	44848214	69613	*	19_DM_K4_IP_peak_41648_lociStitched	183	.	Promoter (<=1kb)	0	19	44781286	44802191	20906	2	ENSBTAG00000006052	PLCD3	protein_coding	phospholipase C delta 3 [Source:VGNC Symbol;Acc:VGNC:32985]
11	69444148	69513730	69583	*	16_DM_K4_IP_peak_12052_lociStitched	1658	.	Distal Intergenic	-19844	11	69332273	69424304	92032	2	ENSBTAG00000054158	LCLAT1	protein_coding	lysocardiolipin acyltransferase 1 [Source:NCBI gene (formerly Entrezgene);Acc:520912]
10	80707710	80777209	69500	*	35_DM_K4_IP_peak_8348_lociStitched	55	.	Promoter (<=1kb)	0	10	80672883	80770957	98075	2	ENSBTAG00000018255	ACTN1	protein_coding	actinin alpha 1 [Source:VGNC Symbol;Acc:VGNC:25581]
6	111417245	111486737	69493	*	16_DM_K4_IP_peak_89100_lociStitched	246	.	Promoter (<=1kb)	0	6	111366487	111425316	58830	2	ENSBTAG00000019451	TAPT1	protein_coding	transmembrane anterior posterior transformation 1 [Source:VGNC Symbol;Acc:VGNC:35601]
9	76302568	76372040	69473	*	18_DM_K4_IP_peak_100070_lociStitched	1181	.	Promoter (<=1kb)	0	9	76207720	76320931	113212	2	ENSBTAG00000000245	NHSL1	protein_coding	NHS like 1 [Source:VGNC Symbol;Acc:VGNC:32072]
2	20771869	20841294	69426	*	16_DM_K4_IP_peak_43999_lociStitched	548	.	Promoter (<=1kb)	0	2	20818851	20820662	1812	2	ENSBTAG00000004313	HOXD13	protein_coding	homeobox D13 [Source:VGNC Symbol;Acc:VGNC:58382]
19	23323771	23393194	69424	*	18_DM_K4_IP_peak_39718_lociStitched	90	.	Promoter (<=1kb)	0	19	23350891	23365787	14897	2	ENSBTAG00000025129	MNT	protein_coding	MAX network transcriptional repressor [Source:VGNC Symbol;Acc:VGNC:31540]
11	44731075	44800226	69152	*	33_DM_K4_IP_peak_11176_lociStitched	414	.	Promoter (<=1kb)	0	11	44715399	44731918	16520	2	ENSBTAG00000010971	LIMS1	protein_coding	LIM zinc finger domain containing 1 [Source:VGNC Symbol;Acc:VGNC:50211]
2	106347809	106416938	69130	*	22_DM_K4_IP_peak_46221_lociStitched	770	.	Promoter (<=1kb)	0	2	106348916	106371789	22874	1	ENSBTAG00000003936	PNKD	protein_coding	PNKD metallo-beta-lactamase domain containing [Source:VGNC Symbol;Acc:VGNC:33080]
22	55578593	55647721	69129	*	26_DM_K4_IP_peak_56272_lociStitched	247	.	Promoter (<=1kb)	0	22	55581327	55626498	45172	2	ENSBTAG00000018600	VGLL4	protein_coding	vestigial like family member 4 [Source:VGNC Symbol;Acc:VGNC:36793]
28	35109059	35178174	69116	*	22_DM_K4_IP_peak_70333_lociStitched	302	.	Promoter (<=1kb)	0	28	35119177	35161494	42318	1	ENSBTAG00000020940	ANXA11	protein_coding	annexin A11 [Source:VGNC Symbol;Acc:VGNC:25964]
11	29476072	29545169	69098	*	25_DM_K4_IP_peak_10819_lociStitched	239	.	3' UTR	29625	11	29542242	29574794	32553	2	ENSBTAG00000049698	STPG4	protein_coding	sperm-tail PG-rich repeat containing 4 [Source:NCBI gene (formerly Entrezgene);Acc:100335365]
3	106738787	106807796	69010	*	21_DM_K4_IP_peak_77291_lociStitched	651	.	Promoter (<=1kb)	0	3	106591842	106800503	208662	2	ENSBTAG00000021024	MACF1	protein_coding	microtubule actin crosslinking factor 1 [Source:VGNC Symbol;Acc:VGNC:55610]
24	47444983	47513848	68866	*	19_DM_K4_IP_peak_61191_lociStitched	1353	.	3' UTR	37616	24	47500452	47551464	51013	2	ENSBTAG00000039916	SMAD2	protein_coding	SMAD family member 2 [Source:VGNC Symbol;Acc:VGNC:34975]
28	7554425	7623225	68801	*	22_DM_K4_IP_peak_69090_lociStitched	384	.	Distal Intergenic	20862	28	7533563	7533685	123	1	ENSBTAG00000042238	0	snoRNA	0
1	134947135	135015848	68714	*	21_DM_K4_IP_peak_3601_lociStitched	97	.	Promoter (<=1kb)	0	1	134947902	134965883	17982	1	ENSBTAG00000000742	AMOTL2	protein_coding	angiomotin like 2 [Source:VGNC Symbol;Acc:VGNC:25872]
19	27282676	27351379	68704	*	19_DM_K4_IP_peak_40019_lociStitched	186	.	Promoter (<=1kb)	0	19	27292078	27294941	2864	1	ENSBTAG00000000130	TNFSF13	protein_coding	TNF superfamily member 13 [Source:VGNC Symbol;Acc:VGNC:55879]
13	24998854	25067526	68673	*	13_DM_K4_IP_peak_17987_lociStitched	1021	.	Promoter (<=1kb)	0	13	25060304	25411834	351531	1	ENSBTAG00000018395	KIAA1217	protein_coding	KIAA1217 [Source:VGNC Symbol;Acc:VGNC:30566]
29	40374275	40442884	68610	*	22_DM_K4_IP_peak_71997_lociStitched	311	.	Promoter (<=1kb)	0	29	40392841	40407757	14917	2	ENSBTAG00000015511	FADS3	protein_coding	fatty acid desaturase 3 [Source:VGNC Symbol;Acc:VGNC:28703]
23	44898900	44967480	68581	*	23_DM_K4_IP_peak_59126_lociStitched	1406	.	Promoter (<=1kb)	0	23	44941916	45130682	188767	1	ENSBTAG00000006287	NEDD9	protein_coding	neural precursor cell expressed, developmentally down-regulated 9 [Source:VGNC Symbol;Acc:VGNC:31984]
21	2869629	2938106	68478	*	31_DM_K4_IP_peak_50614_lociStitched	145	.	Promoter (<=1kb)	0	21	2920775	2920877	103	1	ENSBTAG00000043450	U6	snRNA	U6 spliceosomal RNA [Source:RFAM;Acc:RF00026]
18	53631175	53699592	68418	*	23_DM_K4_IP_peak_37674_lociStitched	358	.	Promoter (<=1kb)	0	18	53647296	53651181	3886	1	ENSBTAG00000009337	PNMA8A	protein_coding	PNMA family member 8A [Source:VGNC Symbol;Acc:VGNC:33085]
7	43760134	43828455	68322	*	15_DM_K4_IP_peak_92156_lociStitched	697	.	Promoter (<=1kb)	0	7	43814700	43817778	3079	2	ENSBTAG00000004112	GAMT	protein_coding	guanidinoacetate N-methyltransferase [Source:VGNC Symbol;Acc:VGNC:29243]
13	53869317	53937550	68234	*	17_DM_K4_IP_peak_19355_lociStitched	446	.	Promoter (<=1kb)	0	13	53879286	53887488	8203	1	ENSBTAG00000011646	ZNF512B	protein_coding	zinc finger protein 512B [Source:VGNC Symbol;Acc:VGNC:37291]
12	86956654	87024860	68207	*	18_DM_K4_IP_peak_17092_lociStitched	709	.	Promoter (<=1kb)	0	12	86908880	86988568	79689	2	ENSBTAG00000019967	RASA3	protein_coding	RAS p21 protein activator 3 [Source:VGNC Symbol;Acc:VGNC:33737]
3	109487015	109555107	68093	*	24_DM_K4_IP_peak_77445_lociStitched	127	.	Promoter (<=1kb)	0	3	109535132	109537474	2343	1	ENSBTAG00000014358	EVA1B	protein_coding	eva-1 homolog B [Source:VGNC Symbol;Acc:VGNC:52770]
11	62699273	62767291	68019	*	17_DM_K4_IP_peak_11618_lociStitched	684	.	Promoter (<=1kb)	0	11	62739121	62742232	3112	2	ENSBTAG00000048449	0	lncRNA	0
10	13585504	13653380	67877	*	20_DM_K4_IP_peak_5383_lociStitched	964	.	3' UTR	40193	10	13545311	13620782	75472	1	ENSBTAG00000000625	SMAD6	protein_coding	SMAD family member 6 [Source:VGNC Symbol;Acc:VGNC:34979]
17	52638211	52705972	67762	*	31_DM_K4_IP_peak_32967_lociStitched	765	.	Promoter (<=1kb)	0	17	52671417	52697372	25956	2	ENSBTAG00000021595	HIP1R	protein_coding	huntingtin interacting protein 1 related [Source:VGNC Symbol;Acc:VGNC:29858]
13	46528836	46596511	67676	*	24_DM_K4_IP_peak_19119_lociStitched	955	.	Promoter (1-2kb)	1224	13	46527612	46818194	290583	1	ENSBTAG00000006531	DIP2C	protein_coding	disco interacting protein 2 homolog C [Source:VGNC Symbol;Acc:VGNC:28068]
5	116913664	116981193	67530	*	28_DM_K4_IP_peak_86645_lociStitched	448	.	Promoter (<=1kb)	0	5	116973678	117169654	195977	1	ENSBTAG00000012291	TBC1D22A	protein_coding	TBC1 domain family member 22A [Source:VGNC Symbol;Acc:VGNC:35636]
2	7210854	7278320	67467	*	16_DM_K4_IP_peak_43716_lociStitched	1317	.	Promoter (<=1kb)	0	2	7278100	7357287	79188	1	ENSBTAG00000027020	COL5A2	protein_coding	collagen type V alpha 2 chain [Source:VGNC Symbol;Acc:VGNC:27568]
5	25766488	25833950	67463	*	16_DM_K4_IP_peak_82399_lociStitched	738	.	Promoter (<=1kb)	0	5	25779619	25785580	5962	2	ENSBTAG00000001553	HNRNPA1	protein_coding	heterogeneous nuclear ribonucleoprotein A1 [Source:NCBI gene (formerly Entrezgene);Acc:505093]
7	19190543	19257921	67379	*	18_DM_K4_IP_peak_90950_lociStitched	1223	.	Promoter (<=1kb)	0	7	19223877	19257053	33177	2	ENSBTAG00000002224	UHRF1	protein_coding	ubiquitin like with PHD and ring finger domains 1 [Source:VGNC Symbol;Acc:VGNC:36654]
12	74461632	74528952	67321	*	18_DM_K4_IP_peak_16487_lociStitched	891	.	Promoter (<=1kb)	158	12	74461474	74570208	108735	1	ENSBTAG00000018313	MBNL2	protein_coding	muscleblind like splicing regulator 2 [Source:VGNC Symbol;Acc:VGNC:31284]
3	118374529	118441793	67265	*	19_DM_K4_IP_peak_78087_lociStitched	461	.	Promoter (<=1kb)	0	3	118225398	118420424	195027	2	ENSBTAG00000017764	HDAC4	protein_coding	histone deacetylase 4 [Source:VGNC Symbol;Acc:VGNC:50611]
3	21365235	21432348	67114	*	18_DM_K4_IP_peak_74338_lociStitched	1198	.	Promoter (<=1kb)	0	3	21413252	21415922	2671	1	ENSBTAG00000008365	ANKRD34A	protein_coding	ankyrin repeat domain 34A [Source:VGNC Symbol;Acc:VGNC:25924]
3	12302957	12370066	67110	*	26_DM_K4_IP_peak_73690_lociStitched	146	.	Promoter (2-3kb)	2199	3	12272293	12372265	99973	2	ENSBTAG00000005799	KIRREL1	protein_coding	kirre like nephrin family adhesion molecule 1 [Source:VGNC Symbol;Acc:VGNC:30614]
9	103078989	103145906	66918	*	17_DM_K4_IP_peak_101235_lociStitched	208	.	Distal Intergenic	39386	9	103154193	103185292	31100	2	ENSBTAG00000018810	THBS2	protein_coding	thrombospondin 2 [Source:VGNC Symbol;Acc:VGNC:35829]
13	76994555	77061415	66861	*	19_DM_K4_IP_peak_20836_lociStitched	659	.	Promoter (<=1kb)	0	13	76841312	77021815	180504	2	ENSBTAG00000015609	PREX1	protein_coding	phosphatidylinositol-3,4,5-trisphosphate dependent Rac exchange factor 1 [Source:VGNC Symbol;Acc:VGNC:57017]
28	30815603	30882438	66836	*	19_DM_K4_IP_peak_69963_lociStitched	963	.	Promoter (<=1kb)	0	28	30816846	30848848	32003	2	ENSBTAG00000002924	DUSP29	protein_coding	dual specificity phosphatase 29 [Source:VGNC Symbol;Acc:VGNC:28245]
5	26856765	26923591	66827	*	24_DM_K4_IP_peak_82543_lociStitched	377	.	Promoter (<=1kb)	0	5	26867427	26877858	10432	2	ENSBTAG00000005623	SOAT2	protein_coding	sterol O-acyltransferase 2 [Source:VGNC Symbol;Acc:VGNC:35117]
5	74831663	74898381	66719	*	22_DM_K4_IP_peak_84544_lociStitched	153	.	Promoter (<=1kb)	0	5	74883636	74893752	10117	2	ENSBTAG00000000014	TXN2	protein_coding	thioredoxin 2 [Source:VGNC Symbol;Acc:VGNC:36533]
18	48065841	48132537	66697	*	22_DM_K4_IP_peak_37071_lociStitched	730	.	Promoter (<=1kb)	0	18	48078059	48108344	30286	1	ENSBTAG00000000182	SPINT2	protein_coding	serine peptidase inhibitor, Kunitz type 2 [Source:VGNC Symbol;Acc:VGNC:49973]
23	48516393	48582888	66496	*	20_DM_K4_IP_peak_59305_lociStitched	1137	.	Promoter (<=1kb)	0	23	48528620	48570597	41978	2	ENSBTAG00000031444	LY86	protein_coding	lymphocyte antigen 86 [Source:VGNC Symbol;Acc:VGNC:31093]
18	1513166	1579645	66480	*	26_DM_K4_IP_peak_34666_lociStitched	526	.	Promoter (<=1kb)	0	18	1510170	1522450	12281	2	ENSBTAG00000009357	IL34	protein_coding	interleukin 34 [Source:VGNC Symbol;Acc:VGNC:30156]
3	9739649	9806068	66420	*	29_DM_K4_IP_peak_73643_lociStitched	162	.	Promoter (<=1kb)	0	3	9739774	9759677	19904	1	ENSBTAG00000001481	IGSF9	protein_coding	immunoglobulin superfamily member 9 [Source:VGNC Symbol;Acc:VGNC:30097]
13	75847492	75913905	66414	*	25_DM_K4_IP_peak_20739_lociStitched	170	.	Promoter (<=1kb)	0	13	75774888	75898822	123935	2	ENSBTAG00000013114	ZMYND8	protein_coding	zinc finger MYND-type containing 8 [Source:VGNC Symbol;Acc:VGNC:37206]
15	76236540	76302866	66327	*	28_DM_K4_IP_peak_27398_lociStitched	22	.	Promoter (<=1kb)	0	15	76282608	76319986	37379	1	ENSBTAG00000006143	CREB3L1	protein_coding	cAMP responsive element binding protein 3 like 1 [Source:VGNC Symbol;Acc:VGNC:27694]
19	58012853	58079178	66326	*	17_DM_K4_IP_peak_43064_lociStitched	946	.	Promoter (<=1kb)	0	19	58037532	58058085	20554	1	ENSBTAG00000053044	CDC42EP4	protein_coding	CDC42 effector protein 4 [Source:NCBI gene (formerly Entrezgene);Acc:540152]
18	10874186	10940436	66251	*	21_DM_K4_IP_peak_35130_lociStitched	850	.	Promoter (<=1kb)	0	18	10895958	10933062	37105	1	ENSBTAG00000009446	USP10	protein_coding	ubiquitin specific peptidase 10 [Source:VGNC Symbol;Acc:VGNC:36710]
15	39814083	39880236	66154	*	23_DM_K4_IP_peak_25741_lociStitched	1280	.	Exon (ENSBTAT00000038885/ENSBTAG00000032657, exon 2 of 10)	-11644	15	39802379	39802439	61	2	ENSBTAG00000044661	bta-mir-2314	miRNA	bta-mir-2314 [Source:miRBase;Acc:MI0011333]
29	36825230	36891324	66095	*	19_DM_K4_IP_peak_71895_lociStitched	1404	.	Distal Intergenic	-40569	29	36931893	36933256	1364	1	ENSBTAG00000050640	0	lncRNA	0
28	34851180	34917084	65905	*	19_DM_K4_IP_peak_70281_lociStitched	584	.	Exon (ENSBTAT00000025717/ENSBTAG00000019313, exon 6 of 23)	-49566	28	34966650	34973573	6924	1	ENSBTAG00000016711	PPIF	protein_coding	peptidylprolyl isomerase F [Source:VGNC Symbol;Acc:VGNC:33198]
3	946467	1012343	65877	*	11_DM_K4_IP_peak_73245_lociStitched	1505	.	Promoter (<=1kb)	0	3	915375	997233	81859	2	ENSBTAG00000002823	MPZL1	protein_coding	myelin protein zero like 1 [Source:VGNC Symbol;Acc:VGNC:31592]
7	61625113	61690831	65719	*	28_DM_K4_IP_peak_93136_lociStitched	455	.	Promoter (<=1kb)	0	7	61647116	61653431	6316	2	ENSBTAG00000012834	ARSI	protein_coding	arylsulfatase family member I [Source:VGNC Symbol;Acc:VGNC:26177]
28	26805850	26871508	65659	*	21_DM_K4_IP_peak_69678_lociStitched	943	.	Promoter (<=1kb)	0	28	26827396	26922026	94631	1	ENSBTAG00000021177	ADAMTS14	protein_coding	ADAM metallopeptidase with thrombospondin type 1 motif 14 [Source:VGNC Symbol;Acc:VGNC:25618]
29	40897923	40963566	65644	*	26_DM_K4_IP_peak_72083_lociStitched	75	.	Promoter (<=1kb)	0	29	40955641	40959667	4027	1	ENSBTAG00000001188	ROM1	protein_coding	retinal outer segment membrane protein 1 [Source:VGNC Symbol;Acc:VGNC:34084]
21	7968856	8034329	65474	*	27_DM_K4_IP_peak_50882_lociStitched	142	.	Exon (ENSBTAT00000028690/ENSBTAG00000021527, exon 3 of 21)	69006	21	8090744	8103335	12592	2	ENSBTAG00000021531	PGPEP1L	protein_coding	pyroglutamyl-peptidase I like [Source:VGNC Symbol;Acc:VGNC:32800]
16	4151655	4217128	65474	*	19_DM_K4_IP_peak_28173_lociStitched	227	.	Exon (ENSBTAT00000023881/ENSBTAG00000001483, exon 4 of 21)	-42104	16	4259232	4284591	25360	1	ENSBTAG00000010408	IKBKE	protein_coding	inhibitor of nuclear factor kappa B kinase subunit epsilon [Source:VGNC Symbol;Acc:VGNC:30101]
7	26946491	27011944	65454	*	26_DM_K4_IP_peak_91519_lociStitched	465	.	Promoter (<=1kb)	0	7	26947768	27104258	156491	1	ENSBTAG00000006797	MARCHF3	protein_coding	membrane associated ring-CH-type finger 3 [Source:VGNC Symbol;Acc:VGNC:31239]
14	12278930	12344376	65447	*	19_DM_K4_IP_peak_22048_lociStitched	357	.	Distal Intergenic	-33844	14	12378220	12384180	5961	1	ENSBTAG00000051356	0	lncRNA	0
15	33349073	33414442	65370	*	23_DM_K4_IP_peak_25478_lociStitched	1274	.	Exon (ENSBTAT00000001118/ENSBTAG00000000842, exon 2 of 14)	-42781	15	33457223	33485670	28448	1	ENSBTAG00000005193	CRTAM	protein_coding	cytotoxic and regulatory T cell molecule [Source:VGNC Symbol;Acc:VGNC:27726]
19	40671687	40737036	65350	*	26_DM_K4_IP_peak_41240_lociStitched	226	.	Promoter (<=1kb)	0	19	40696965	40720517	23553	2	ENSBTAG00000007958	TNS4	protein_coding	tensin 4 [Source:VGNC Symbol;Acc:VGNC:36210]
3	15578649	15643986	65338	*	24_DM_K4_IP_peak_73961_lociStitched	105	.	Promoter (<=1kb)	0	3	15602874	15609318	6445	2	ENSBTAG00000000186	FLAD1	protein_coding	flavin adenine dinucleotide synthetase 1 [Source:VGNC Symbol;Acc:VGNC:55191]
5	30120812	30186055	65244	*	21_DM_K4_IP_peak_82791_lociStitched	117	.	Promoter (<=1kb)	0	5	30151294	30202352	51059	1	ENSBTAG00000016593	FMNL3	protein_coding	formin like 3 [Source:VGNC Symbol;Acc:VGNC:29048]
20	4159830	4225044	65215	*	29_DM_K4_IP_peak_48321_lociStitched	88	.	Promoter (<=1kb)	0	20	4104991	4188444	83454	2	ENSBTAG00000009019	SH3PXD2B	protein_coding	SH3 and PX domains 2B [Source:VGNC Symbol;Acc:VGNC:34578]
11	87510579	87575790	65212	*	14_DM_K4_IP_peak_12925_lociStitched	1470	.	Promoter (<=1kb)	0	11	87547144	87557856	10713	2	ENSBTAG00000046218	KLF11	protein_coding	Kruppel like factor 11 [Source:VGNC Symbol;Acc:VGNC:52789]
28	7292507	7357606	65100	*	18_DM_K4_IP_peak_69038_lociStitched	459	.	Distal Intergenic	-23187	28	7200925	7269320	68396	2	ENSBTAG00000004517	TARBP1	protein_coding	TAR (HIV-1) RNA binding protein 1 [Source:NCBI gene (formerly Entrezgene);Acc:535018]
4	118583604	118648695	65092	*	21_DM_K4_IP_peak_81727_lociStitched	619	.	Promoter (<=1kb)	0	4	118628470	118680151	51682	1	ENSBTAG00000000771	DNAJB6	protein_coding	DnaJ heat shock protein family (Hsp40) member B6 [Source:VGNC Symbol;Acc:VGNC:53635]
15	74815326	74880194	64869	*	16_DM_K4_IP_peak_27286_lociStitched	1338	.	Promoter (<=1kb)	0	15	74830510	75003105	172596	1	ENSBTAG00000021484	TSPAN18	protein_coding	tetraspanin 18 [Source:VGNC Symbol;Acc:VGNC:36433]
18	51919949	51984804	64856	*	20_DM_K4_IP_peak_37475_lociStitched	650	.	Promoter (<=1kb)	0	18	51965948	51979728	13781	2	ENSBTAG00000004588	KCNN4	protein_coding	potassium calcium-activated channel subfamily N member 4 [Source:VGNC Symbol;Acc:VGNC:30486]
25	38146850	38211696	64847	*	20_DM_K4_IP_peak_64448_lociStitched	396	.	Promoter (<=1kb)	0	25	38133004	38187010	54007	2	ENSBTAG00000007384	CYTH3	protein_coding	cytohesin 3 [Source:VGNC Symbol;Acc:VGNC:58371]
29	46320510	46385320	64811	*	15_DM_K4_IP_peak_72788_lociStitched	594	.	Promoter (<=1kb)	0	29	46378071	46413304	35234	1	ENSBTAG00000015183	TPCN2	protein_coding	two pore segment channel 2 [Source:VGNC Symbol;Acc:VGNC:36244]
3	119773690	119838497	64808	*	25_DM_K4_IP_peak_78165_lociStitched	509	.	Distal Intergenic	17950	3	119851984	119856447	4464	2	ENSBTAG00000049314	0	lncRNA	0
11	99981829	100046563	64735	*	19_DM_K4_IP_peak_13825_lociStitched	525	.	Promoter (<=1kb)	0	11	100031083	100036799	5717	2	ENSBTAG00000008973	ASB6	protein_coding	ankyrin repeat and SOCS box containing 6 [Source:VGNC Symbol;Acc:VGNC:26199]
16	50954418	51019126	64709	*	12_DM_K4_IP_peak_30077_lociStitched	253	.	Promoter (<=1kb)	0	16	51007644	51014557	6914	2	ENSBTAG00000010720	MIB2	protein_coding	mindbomb E3 ubiquitin protein ligase 2 [Source:VGNC Symbol;Acc:VGNC:31456]
11	25447524	25512111	64588	*	21_DM_K4_IP_peak_10545_lociStitched	550	.	Promoter (<=1kb)	0	11	25506546	25510785	4240	2	ENSBTAG00000003553	ZFP36L2	protein_coding	ZFP36 ring finger protein like 2 [Source:VGNC Symbol;Acc:VGNC:54514]
25	40929720	40994215	64496	*	20_DM_K4_IP_peak_64763_lociStitched	409	.	Promoter (<=1kb)	0	25	40984697	41222673	237977	1	ENSBTAG00000002474	MAD1L1	protein_coding	mitotic arrest deficient 1 like 1 [Source:VGNC Symbol;Acc:VGNC:31130]
5	109682698	109747172	64475	*	19_DM_K4_IP_peak_85910_lociStitched	608	.	Promoter (<=1kb)	0	5	109745905	109755102	9198	1	ENSBTAG00000004820	POLR2F	protein_coding	RNA polymerase II, I and III subunit F [Source:VGNC Symbol;Acc:VGNC:33140]
4	98586603	98650985	64383	*	33_DM_K4_IP_peak_81031_lociStitched	374	.	Promoter (<=1kb)	0	4	98636540	98676345	39806	1	ENSBTAG00000013953	CALD1	protein_coding	caldesmon 1 [Source:VGNC Symbol;Acc:VGNC:26706]
21	5468716	5533098	64383	*	15_DM_K4_IP_peak_50699_lociStitched	1186	.	Promoter (<=1kb)	0	21	5504531	5504597	67	2	ENSBTAG00000044758	bta-mir-2362	miRNA	bta-mir-2362 [Source:miRBase;Acc:MI0011392]
25	27179418	27243759	64342	*	16_DM_K4_IP_peak_63446_lociStitched	449	.	Promoter (<=1kb)	0	25	27201063	27204251	3189	2	ENSBTAG00000000405	VKORC1	protein_coding	vitamin K epoxide reductase complex subunit 1 [Source:NCBI gene (formerly Entrezgene);Acc:445422]
2	129260028	129324340	64313	*	18_DM_K4_IP_peak_47517_lociStitched	701	.	Promoter (<=1kb)	0	2	129296772	129298371	1600	1	ENSBTAG00000030425	ID3	protein_coding	inhibitor of DNA binding 3, HLH protein [Source:VGNC Symbol;Acc:VGNC:30032]
6	91407467	91471742	64276	*	14_DM_K4_IP_peak_88476_lociStitched	1653	.	Exon (ENSBTAT00000081620/ENSBTAG00000019633, exon 2 of 10)	-49520	6	91521262	91647743	126482	1	ENSBTAG00000019633	SHROOM3	protein_coding	shroom family member 3 [Source:VGNC Symbol;Acc:VGNC:34609]
2	72309885	72373807	63923	*	14_DM_K4_IP_peak_45271_lociStitched	829	.	Exon (ENSBTAT00000086697/ENSBTAG00000050089, exon 4 of 4)	62917	2	72369377	72436724	67348	2	ENSBTAG00000050089	0	lncRNA	0
18	25127866	25191724	63859	*	13_DM_K4_IP_peak_36100_lociStitched	978	.	Promoter (<=1kb)	0	18	25134033	25166257	32225	1	ENSBTAG00000002233	CPNE2	protein_coding	copine 2 [Source:VGNC Symbol;Acc:VGNC:27659]
11	101446494	101510351	63858	*	17_DM_K4_IP_peak_13979_lociStitched	1303	.	Promoter (<=1kb)	0	11	101450754	101465047	14294	2	ENSBTAG00000004542	FAM78A	protein_coding	family with sequence similarity 78 member A [Source:VGNC Symbol;Acc:VGNC:28829]
2	127272761	127336478	63718	*	22_DM_K4_IP_peak_47372_lociStitched	1478	.	Promoter (<=1kb)	0	2	127256063	127272993	16931	2	ENSBTAG00000021778	SELENON	protein_coding	selenoprotein N [Source:VGNC Symbol;Acc:VGNC:56142]
27	36198837	36262547	63711	*	20_DM_K4_IP_peak_68422_lociStitched	1344	.	Promoter (<=1kb)	0	27	36211720	36255293	43574	2	ENSBTAG00000027625	SFRP1	protein_coding	secreted frizzled related protein 1 [Source:VGNC Symbol;Acc:VGNC:34520]
1	72935699	72999226	63528	*	22_DM_K4_IP_peak_1685_lociStitched	597	.	Promoter (<=1kb)	0	1	72959121	72959194	74	2	ENSBTAG00000045117	bta-mir-2287	miRNA	bta-mir-2287 [Source:miRBase;Acc:MI0011296]
18	61969313	62032778	63466	*	21_DM_K4_IP_peak_38251_lociStitched	698	.	Promoter (<=1kb)	0	18	61982147	61990216	8070	1	ENSBTAG00000006121	SBK2	protein_coding	SH3 domain binding kinase family member 2 [Source:VGNC Symbol;Acc:VGNC:34307]
18	57669760	57733209	63450	*	17_DM_K4_IP_peak_38171_lociStitched	966	.	Promoter (<=1kb)	0	18	57702748	57710225	7478	2	ENSBTAG00000017672	HAS1	protein_coding	hyaluronan synthase 1 [Source:VGNC Symbol;Acc:VGNC:52197]
2	5417301	5480657	63357	*	24_DM_K4_IP_peak_43625_lociStitched	233	.	Promoter (<=1kb)	0	2	5418420	5473394	54975	1	ENSBTAG00000019177	BIN1	protein_coding	bridging integrator 1 [Source:VGNC Symbol;Acc:VGNC:26497]
26	44281431	44344773	63343	*	14_DM_K4_IP_peak_66863_lociStitched	1485	.	Promoter (<=1kb)	0	26	44230932	44341997	111066	2	ENSBTAG00000012970	FAM53B	protein_coding	family with sequence similarity 53 member B [Source:VGNC Symbol;Acc:VGNC:55949]
16	64831203	64894339	63137	*	15_DM_K4_IP_peak_30786_lociStitched	1479	.	Promoter (<=1kb)	0	16	64831671	64961118	129448	1	ENSBTAG00000019630	RGL1	protein_coding	ral guanine nucleotide dissociation stimulator like 1 [Source:VGNC Symbol;Acc:VGNC:33903]
25	42116592	42179721	63130	*	16_DM_K4_IP_peak_64923_lociStitched	1355	.	Promoter (<=1kb)	0	25	42135192	42169725	34534	2	ENSBTAG00000003607	FAM20C	protein_coding	FAM20C golgi associated secretory pathway kinase [Source:VGNC Symbol;Acc:VGNC:28787]
13	64533083	64596188	63106	*	10_DM_K4_IP_peak_20113_lociStitched	1656	.	Promoter (<=1kb)	0	13	64554623	64561144	6522	2	ENSBTAG00000006278	FAM83C	protein_coding	family with sequence similarity 83 member C [Source:VGNC Symbol;Acc:VGNC:28834]
24	43411430	43474524	63095	*	18_DM_K4_IP_peak_61040_lociStitched	485	.	5' UTR	24725	24	43386705	43477563	90859	1	ENSBTAG00000009139	LDLRAD4	protein_coding	low density lipoprotein receptor class A domain containing 4 [Source:VGNC Symbol;Acc:VGNC:30829]
15	76587550	76650505	62956	*	14_DM_K4_IP_peak_27450_lociStitched	502	.	Promoter (<=1kb)	0	15	76622892	76639557	16666	2	ENSBTAG00000016501	ARHGAP1	protein_coding	Rho GTPase activating protein 1 [Source:VGNC Symbol;Acc:VGNC:26073]
3	14079820	14142527	62708	*	19_DM_K4_IP_peak_73790_lociStitched	111	.	Promoter (<=1kb)	0	3	14106347	14111430	5084	1	ENSBTAG00000001518	ISG20L2	protein_coding	interferon stimulated exonuclease gene 20 like 2 [Source:VGNC Symbol;Acc:VGNC:30295]
2	106741091	106803708	62618	*	23_DM_K4_IP_peak_46262_lociStitched	842	.	Promoter (<=1kb)	0	2	106786779	106794309	7531	2	ENSBTAG00000013492	PRKAG3	protein_coding	protein kinase AMP-activated non-catalytic subunit gamma 3 [Source:VGNC Symbol;Acc:VGNC:33323]
2	107334779	107397393	62615	*	23_DM_K4_IP_peak_46337_lociStitched	555	.	Promoter (<=1kb)	0	2	107351796	107358964	7169	1	ENSBTAG00000005353	DES	protein_coding	desmin [Source:VGNC Symbol;Acc:VGNC:28013]
19	39434747	39497356	62610	*	18_DM_K4_IP_peak_41087_lociStitched	240	.	Promoter (<=1kb)	0	19	39438637	39443096	4460	2	ENSBTAG00000003229	RPL23	protein_coding	ribosomal protein L23 [Source:VGNC Symbol;Acc:VGNC:55867]
4	48997053	49059661	62609	*	25_DM_K4_IP_peak_79326_lociStitched	190	.	Promoter (<=1kb)	0	4	49026831	49026906	76	2	ENSBTAG00000044294	bta-mir-2418	miRNA	bta-mir-2418 [Source:miRBase;Acc:MI0011464]
19	45073825	45136416	62592	*	19_DM_K4_IP_peak_41700_lociStitched	575	.	Promoter (<=1kb)	0	19	45077683	45078810	1128	1	ENSBTAG00000054137	0	lncRNA	0
2	105924526	105986931	62406	*	20_DM_K4_IP_peak_46118_lociStitched	149	.	Exon (ENSBTAT00000086283/ENSBTAG00000002485, exon 16 of 32)	13870	2	105905107	106000801	95695	2	ENSBTAG00000002485	TNS1	protein_coding	tensin 1 [Source:VGNC Symbol;Acc:VGNC:36207]
2	120352386	120414677	62292	*	28_DM_K4_IP_peak_46860_lociStitched	236	.	Promoter (<=1kb)	0	2	120395002	120404892	9891	1	ENSBTAG00000054666	0	protein_coding	alpha 1,3-galactosyltransferase 2 [Source:NCBI gene (formerly Entrezgene);Acc:617693]
16	27053497	27115707	62211	*	27_DM_K4_IP_peak_28679_lociStitched	129	.	Promoter (<=1kb)	0	16	27079890	27138327	58438	1	ENSBTAG00000012778	CAPN2	protein_coding	calpain 2 [Source:VGNC Symbol;Acc:VGNC:55037]
25	34359897	34422041	62145	*	37_DM_K4_IP_peak_64028_lociStitched	368	.	Promoter (<=1kb)	0	25	34367974	34392972	24999	2	ENSBTAG00000004077	YWHAG	protein_coding	tyrosine 3-monooxygenase/tryptophan 5-monooxygenase activation protein gamma [Source:VGNC Symbol;Acc:VGNC:37046]
3	99868045	99930164	62120	*	15_DM_K4_IP_peak_76795_lociStitched	1048	.	Promoter (<=1kb)	0	3	99895907	99901044	5138	2	ENSBTAG00000013320	TSPAN1	protein_coding	tetraspanin 1 [Source:VGNC Symbol;Acc:VGNC:36425]
1	142275031	142337148	62118	*	18_DM_K4_IP_peak_3786_lociStitched	699	.	Promoter (<=1kb)	0	1	142327757	142403210	75454	1	ENSBTAG00000021270	UMODL1	protein_coding	uromodulin like 1 [Source:VGNC Symbol;Acc:VGNC:52839]
15	38365599	38427645	62047	*	17_DM_K4_IP_peak_25655_lociStitched	1075	.	Promoter (<=1kb)	0	15	38367194	38444339	77146	1	ENSBTAG00000011905	RRAS2	protein_coding	RAS related 2 [Source:VGNC Symbol;Acc:VGNC:49569]
2	52171136	52233167	62032	*	14_DM_K4_IP_peak_44909_lociStitched	630	.	Promoter (<=1kb)	0	2	52174189	52264474	90286	1	ENSBTAG00000048810	ZEB2	protein_coding	zinc finger E-box binding homeobox 2 [Source:NCBI gene (formerly Entrezgene);Acc:539873]
8	69444786	69506748	61963	*	18_DM_K4_IP_peak_96130_lociStitched	297	.	Promoter (<=1kb)	0	8	69478799	69526082	47284	1	ENSBTAG00000000917	BMP1	protein_coding	bone morphogenetic protein 1 [Source:VGNC Symbol;Acc:VGNC:26514]
1	145201391	145263284	61894	*	19_DM_K4_IP_peak_4126_lociStitched	1259	.	Promoter (<=1kb)	0	1	145202138	145296595	94458	1	ENSBTAG00000023907	COL18A1	protein_coding	collagen type XVIII alpha 1 chain [Source:VGNC Symbol;Acc:VGNC:27559]
5	103485119	103547000	61882	*	16_DM_K4_IP_peak_85312_lociStitched	458	.	Promoter (<=1kb)	0	5	103539156	103545275	6120	2	ENSBTAG00000011274	ENO2	protein_coding	enolase 2 [Source:VGNC Symbol;Acc:VGNC:28497]
6	68316198	68377947	61750	*	19_DM_K4_IP_peak_88034_lociStitched	1399	.	Promoter (<=1kb)	0	6	68307778	68316851	9074	2	ENSBTAG00000003443	USP46	protein_coding	ubiquitin specific peptidase 46 [Source:VGNC Symbol;Acc:VGNC:52847]
29	29615745	29677485	61741	*	12_DM_K4_IP_peak_71561_lociStitched	656	.	Promoter (<=1kb)	0	29	29649010	29691817	42808	1	ENSBTAG00000002879	DCPS	protein_coding	decapping enzyme, scavenger [Source:VGNC Symbol;Acc:VGNC:27922]
20	67705656	67767348	61693	*	30_DM_K4_IP_peak_50412_lociStitched	199	.	Promoter (<=1kb)	0	20	67652634	67715253	62620	2	ENSBTAG00000018501	ICE1	protein_coding	interactor of little elongation complex ELL subunit 1 [Source:VGNC Symbol;Acc:VGNC:30026]
2	121991441	122053036	61596	*	13_DM_K4_IP_peak_46993_lociStitched	800	.	Promoter (<=1kb)	0	2	122014154	122068417	54264	1	ENSBTAG00000010050	COL16A1	protein_coding	collagen type XVI alpha 1 chain [Source:VGNC Symbol;Acc:VGNC:27557]
16	73045291	73106743	61453	*	16_DM_K4_IP_peak_31127_lociStitched	710	.	Promoter (<=1kb)	0	16	73094210	73105682	11473	2	ENSBTAG00000010850	SERTAD4	protein_coding	SERTA domain containing 4 [Source:VGNC Symbol;Acc:VGNC:34486]
22	21525546	21586991	61446	*	17_DM_K4_IP_peak_54547_lociStitched	625	.	Exon (ENSBTAT00000054653/ENSBTAG00000020455, exon 48 of 59)	30732	22	21617366	21617723	358	2	ENSBTAG00000053973	0	misc_RNA	0
19	44917479	44978922	61444	*	20_DM_K4_IP_peak_41675_lociStitched	648	.	Promoter (<=1kb)	0	19	44908849	44952435	43587	2	ENSBTAG00000007084	MAP3K14	protein_coding	mitogen-activated protein kinase kinase kinase 14 [Source:VGNC Symbol;Acc:VGNC:31192]
28	7735923	7797343	61421	*	19_DM_K4_IP_peak_69107_lociStitched	370	.	Distal Intergenic	-39245	28	7836588	7836655	68	1	ENSBTAG00000045285	bta-mir-2402	miRNA	bta-mir-2402 [Source:miRBase;Acc:MI0011444]
19	42682787	42744205	61419	*	21_DM_K4_IP_peak_41437_lociStitched	654	.	Promoter (<=1kb)	0	19	42725940	42734368	8429	2	ENSBTAG00000019090	PLEKHH3	protein_coding	pleckstrin homology, MyTH4 and FERM domain containing H3 [Source:VGNC Symbol;Acc:VGNC:33022]
18	41883784	41945135	61352	*	18_DM_K4_IP_peak_36848_lociStitched	492	.	Promoter (<=1kb)	0	18	41847634	41916280	68647	2	ENSBTAG00000002687	TSHZ3	protein_coding	teashirt zinc finger homeobox 3 [Source:VGNC Symbol;Acc:VGNC:36420]
10	11156968	11218274	61307	*	17_DM_K4_IP_peak_5245_lociStitched	1166	.	Promoter (<=1kb)	0	10	11111559	11216841	105283	2	ENSBTAG00000001619	SERINC5	protein_coding	serine incorporator 5 [Source:VGNC Symbol;Acc:VGNC:34463]
21	22546749	22608051	61303	*	20_DM_K4_IP_peak_51440_lociStitched	237	.	3' UTR	22085	21	22524664	22586295	61632	1	ENSBTAG00000020250	SLC28A1	protein_coding	solute carrier family 28 member 1 [Source:VGNC Symbol;Acc:VGNC:34791]
15	26270762	26331890	61129	*	15_DM_K4_IP_peak_24986_lociStitched	814	.	Distal Intergenic	-199726	15	25721022	26071036	350015	2	ENSBTAG00000000977	CADM1	protein_coding	cell adhesion molecule 1 [Source:VGNC Symbol;Acc:VGNC:26694]
7	22365177	22426159	60983	*	14_DM_K4_IP_peak_91385_lociStitched	1301	.	Promoter (<=1kb)	0	7	22398938	22401303	2366	2	ENSBTAG00000001570	CSF2	protein_coding	colony stimulating factor 2 [Source:VGNC Symbol;Acc:VGNC:27755]
25	9674129	9735078	60950	*	10_DM_K4_IP_peak_62603_lociStitched	1110	.	Exon (ENSBTAT00000061555/ENSBTAG00000005208, exon 10 of 23)	52850	25	9621279	9853824	232546	1	ENSBTAG00000005208	CLEC16A	protein_coding	C-type lectin domain containing 16A [Source:VGNC Symbol;Acc:VGNC:27426]
24	58577123	58638031	60909	*	20_DM_K4_IP_peak_61755_lociStitched	491	.	Promoter (<=1kb)	0	24	58381338	58609120	227783	2	ENSBTAG00000008723	CCBE1	protein_coding	collagen and calcium binding EGF domains 1 [Source:VGNC Symbol;Acc:VGNC:26828]
7	20700931	20761666	60736	*	18_DM_K4_IP_peak_91157_lociStitched	948	.	Promoter (<=1kb)	0	7	20747877	20777774	29898	1	ENSBTAG00000001153	TLE2	protein_coding	TLE family member 2, transcriptional corepressor [Source:VGNC Symbol;Acc:VGNC:49981]
11	62998892	63059612	60721	*	17_DM_K4_IP_peak_11638_lociStitched	877	.	Promoter (<=1kb)	0	11	63035631	63058567	22937	2	ENSBTAG00000049341	SERTAD2	protein_coding	SERTA domain containing 2 [Source:NCBI gene (formerly Entrezgene);Acc:786476]
24	57298849	57359559	60711	*	15_DM_K4_IP_peak_61657_lociStitched	1773	.	Promoter (<=1kb)	0	24	57348965	57546293	197329	1	ENSBTAG00000005412	NEDD4L	protein_coding	NEDD4 like E3 ubiquitin protein ligase [Source:VGNC Symbol;Acc:VGNC:31983]
9	96919674	96980354	60681	*	16_DM_K4_IP_peak_100936_lociStitched	259	.	Promoter (<=1kb)	0	9	96785815	96922398	136584	2	ENSBTAG00000007668	AGPAT4	protein_coding	1-acylglycerol-3-phosphate O-acyltransferase 4 [Source:VGNC Symbol;Acc:VGNC:25737]
17	70055600	70116242	60643	*	18_DM_K4_IP_peak_34204_lociStitched	436	.	Promoter (<=1kb)	0	17	70071428	70093300	21873	1	ENSBTAG00000010662	LIMK2	protein_coding	LIM domain kinase 2 [Source:VGNC Symbol;Acc:VGNC:52793]
10	49763233	49823826	60594	*	21_DM_K4_IP_peak_7145_lociStitched	196	.	Promoter (<=1kb)	0	10	49800140	49844615	44476	1	ENSBTAG00000009615	ANXA2	protein_coding	annexin A2 [Source:NCBI gene (formerly Entrezgene);Acc:282689]
1	50391981	50452471	60491	*	18_DM_K4_IP_peak_769_lociStitched	1642	.	Intron (ENSBTAT00000078595/ENSBTAG00000013057, intron 2 of 17)	25190	1	50258002	50477661	219660	2	ENSBTAG00000013057	CBLB	protein_coding	Cbl proto-oncogene B [Source:VGNC Symbol;Acc:VGNC:26809]
16	70607714	70668200	60487	*	14_DM_K4_IP_peak_31004_lociStitched	556	.	Promoter (<=1kb)	0	16	70601757	70638694	36938	2	ENSBTAG00000003701	VASH2	protein_coding	vasohibin 2 [Source:VGNC Symbol;Acc:VGNC:36768]
11	20447798	20508218	60421	*	22_DM_K4_IP_peak_10225_lociStitched	760	.	Promoter (<=1kb)	0	11	20470965	20476460	5496	2	ENSBTAG00000010531	CYP1B1	protein_coding	cytochrome P450, family 1, subfamily B, polypeptide 1 [Source:NCBI gene (formerly Entrezgene);Acc:511470]
28	28066312	28126709	60398	*	25_DM_K4_IP_peak_69783_lociStitched	367	.	Promoter (<=1kb)	0	28	28073465	28097452	23988	1	ENSBTAG00000011014	CHST3	protein_coding	carbohydrate sulfotransferase 3 [Source:VGNC Symbol;Acc:VGNC:27345]
14	12402078	12462416	60339	*	12_DM_K4_IP_peak_22062_lociStitched	564	.	Promoter (<=1kb)	0	14	12458977	12459108	132	2	ENSBTAG00000050236	0	misc_RNA	0
16	41236956	41297215	60260	*	27_DM_K4_IP_peak_29355_lociStitched	391	.	Exon (ENSBTAT00000046426/ENSBTAG00000016080, exon 64 of 68)	-26231	16	41210582	41210725	144	2	ENSBTAG00000044521	0	snoRNA	0
3	106824799	106885038	60240	*	18_DM_K4_IP_peak_77313_lociStitched	612	.	Intron (ENSBTAT00000087050/ENSBTAG00000021024, intron 1 of 92)	-13193	3	106898231	106898370	140	1	ENSBTAG00000043643	U2	snRNA	U2 spliceosomal RNA [Source:RFAM;Acc:RF00004]
2	119341143	119401307	60165	*	17_DM_K4_IP_peak_46791_lociStitched	307	.	Promoter (<=1kb)	0	2	119384950	119397627	12678	1	ENSBTAG00000050503	0	lncRNA	0
24	48245303	48305440	60138	*	23_DM_K4_IP_peak_61253_lociStitched	305	.	Promoter (<=1kb)	0	24	48258094	48542521	284428	1	ENSBTAG00000018901	CTIF	protein_coding	cap binding complex dependent translation initiation factor [Source:VGNC Symbol;Acc:VGNC:27797]
1	67273410	67333491	60082	*	23_DM_K4_IP_peak_1277_lociStitched	981	.	Promoter (<=1kb)	0	1	67239728	67280749	41022	2	ENSBTAG00000018765	SEMA5B	protein_coding	semaphorin 5B [Source:VGNC Symbol;Acc:VGNC:34440]
7	6675365	6735400	60036	*	15_DM_K4_IP_peak_90145_lociStitched	363	.	Promoter (<=1kb)	0	7	6685261	6687052	1792	2	ENSBTAG00000052504	KLF2	protein_coding	Kruppel like factor 2 [Source:NCBI gene (formerly Entrezgene);Acc:520939]
22	59020992	59080969	59978	*	19_DM_K4_IP_peak_56644_lociStitched	263	.	Promoter (<=1kb)	0	22	59070589	59080201	9613	2	ENSBTAG00000012159	CNBP	protein_coding	CCHC-type zinc finger nucleic acid binding protein [Source:VGNC Symbol;Acc:VGNC:27492]
21	64687329	64747268	59940	*	18_DM_K4_IP_peak_52993_lociStitched	1111	.	Promoter (<=1kb)	0	21	64706925	64908212	201288	1	ENSBTAG00000013491	EML1	protein_coding	EMAP like 1 [Source:VGNC Symbol;Acc:VGNC:53936]
24	48576194	48636069	59876	*	33_DM_K4_IP_peak_61366_lociStitched	82	.	Promoter (<=1kb)	0	24	48598830	48627410	28581	2	ENSBTAG00000012441	SMAD7	protein_coding	SMAD family member 7 [Source:VGNC Symbol;Acc:VGNC:34980]
8	893617	953437	59821	*	34_DM_K4_IP_peak_94246_lociStitched	163	.	Exon (ENSBTAT00000072269/ENSBTAG00000001081, exon 10 of 22)	-92756	8	1046193	1046312	120	1	ENSBTAG00000037087	5S_rRNA	rRNA	5S ribosomal RNA [Source:RFAM;Acc:RF00001]
5	74752176	74811956	59781	*	34_DM_K4_IP_peak_84537_lociStitched	102	.	Promoter (<=1kb)	0	5	74719956	74805905	85950	2	ENSBTAG00000010402	MYH9	protein_coding	myosin heavy chain 9 [Source:VGNC Symbol;Acc:VGNC:31798]
7	5939208	5998959	59752	*	23_DM_K4_IP_peak_90094_lociStitched	439	.	Promoter (<=1kb)	0	7	5991339	6016463	25125	1	ENSBTAG00000007366	HAUS8	protein_coding	HAUS augmin like complex subunit 8 [Source:VGNC Symbol;Acc:VGNC:29763]
13	67062583	67122289	59707	*	16_DM_K4_IP_peak_20296_lociStitched	865	.	3' UTR	4496	13	67088081	67126785	38705	2	ENSBTAG00000019378	KIAA1755	protein_coding	KIAA1755 [Source:VGNC Symbol;Acc:VGNC:30576]
15	28475720	28535301	59582	*	18_DM_K4_IP_peak_25133_lociStitched	795	.	Promoter (<=1kb)	0	15	28480087	28485276	5190	2	ENSBTAG00000009828	FXYD2	protein_coding	FXYD domain containing ion transport regulator 2 [Source:VGNC Symbol;Acc:VGNC:29157]
19	22653619	22713009	59391	*	18_DM_K4_IP_peak_39576_lociStitched	534	.	Promoter (<=1kb)	0	19	22646310	22678320	32011	2	ENSBTAG00000011480	PITPNA	protein_coding	phosphatidylinositol transfer protein alpha [Source:VGNC Symbol;Acc:VGNC:32919]
24	37170616	37229994	59379	*	19_DM_K4_IP_peak_60543_lociStitched	1365	.	Promoter (<=1kb)	0	24	37140992	37174478	33487	2	ENSBTAG00000012060	LPIN2	protein_coding	lipin 2 [Source:VGNC Symbol;Acc:VGNC:30967]
16	3998033	4057391	59359	*	19_DM_K4_IP_peak_28131_lociStitched	593	.	Promoter (<=1kb)	0	16	4001470	4245124	243655	1	ENSBTAG00000001483	SRGAP2	protein_coding	SLIT-ROBO Rho GTPase activating protein 2 [Source:NCBI gene (formerly Entrezgene);Acc:519843]
22	16829002	16888272	59271	*	14_DM_K4_IP_peak_54378_lociStitched	402	.	Promoter (<=1kb)	0	22	16878874	16886849	7976	1	ENSBTAG00000007968	RPUSD3	protein_coding	RNA pseudouridine synthase D3 [Source:VGNC Symbol;Acc:VGNC:34156]
24	37078676	37137759	59084	*	19_DM_K4_IP_peak_60515_lociStitched	847	.	Promoter (<=1kb)	0	24	37110129	37110231	103	2	ENSBTAG00000042981	U6	snRNA	U6 spliceosomal RNA [Source:RFAM;Acc:RF00026]
11	4778508	4837548	59041	*	18_DM_K4_IP_peak_9527_lociStitched	662	.	Exon (ENSBTAT00000016523/ENSBTAG00000012449, exon 9 of 22)	-96635	11	4681553	4681873	321	2	ENSBTAG00000054202	0	pseudogene	0
3	49391484	49450418	58935	*	15_DM_K4_IP_peak_75402_lociStitched	359	.	Promoter (<=1kb)	0	3	49405206	49530262	125057	1	ENSBTAG00000018010	ABCA4	protein_coding	ATP binding cassette subfamily A member 4 [Source:VGNC Symbol;Acc:VGNC:25458]
1	127566920	127625836	58917	*	17_DM_K4_IP_peak_3407_lociStitched	602	.	Promoter (<=1kb)	0	1	127530714	127574835	44122	2	ENSBTAG00000040061	ZBTB38	protein_coding	zinc finger and BTB domain containing 38 [Source:VGNC Symbol;Acc:VGNC:37076]
29	32992416	33051300	58885	*	18_DM_K4_IP_peak_71770_lociStitched	417	.	Promoter (<=1kb)	0	29	32993975	33024632	30658	2	ENSBTAG00000003176	JAM3	protein_coding	junctional adhesion molecule 3 [Source:VGNC Symbol;Acc:VGNC:50018]
15	82319578	82378447	58870	*	20_DM_K4_IP_peak_27733_lociStitched	447	.	Promoter (<=1kb)	0	15	82340377	82344478	4102	2	ENSBTAG00000030845	MPEG1	pseudogene	macrophage expressed 1 [Source:NCBI gene (formerly Entrezgene);Acc:539997]
25	1653345	1712151	58807	*	19_DM_K4_IP_peak_62153_lociStitched	249	.	Promoter (<=1kb)	0	25	1679439	1685521	6083	1	ENSBTAG00000000279	RAB26	protein_coding	RAB26, member RAS oncogene family [Source:VGNC Symbol;Acc:VGNC:33633]
7	20017346	20076104	58759	*	16_DM_K4_IP_peak_91051_lociStitched	179	.	Promoter (<=1kb)	0	7	20027762	20036651	8890	1	ENSBTAG00000004258	EEF2	protein_coding	eukaryotic translation elongation factor 2 [Source:VGNC Symbol;Acc:VGNC:28335]
8	996959	1055705	58747	*	31_DM_K4_IP_peak_94305_lociStitched	66	.	Promoter (<=1kb)	0	8	1046193	1046312	120	1	ENSBTAG00000037087	5S_rRNA	rRNA	5S ribosomal RNA [Source:RFAM;Acc:RF00001]
21	27670264	27728917	58654	*	20_DM_K4_IP_peak_51756_lociStitched	816	.	Promoter (<=1kb)	0	21	27672129	27709735	37607	1	ENSBTAG00000051090	KLF13	protein_coding	Kruppel like factor 13 [Source:NCBI gene (formerly Entrezgene);Acc:789710]
2	36092416	36151041	58626	*	23_DM_K4_IP_peak_44474_lociStitched	538	.	Promoter (<=1kb)	0	2	36097616	36247251	149636	1	ENSBTAG00000009080	ITGB6	protein_coding	integrin subunit beta 6 [Source:VGNC Symbol;Acc:VGNC:30331]
23	10790386	10848990	58605	*	11_DM_K4_IP_peak_57298_lociStitched	1098	.	Promoter (<=1kb)	0	23	10771195	10791508	20314	2	ENSBTAG00000002376	PPIL1	protein_coding	peptidylprolyl isomerase like 1 [Source:VGNC Symbol;Acc:VGNC:33201]
26	47369875	47428320	58446	*	23_DM_K4_IP_peak_67079_lociStitched	188	.	Promoter (<=1kb)	0	26	47395179	47501339	106161	1	ENSBTAG00000002435	PTPRE	protein_coding	protein tyrosine phosphatase receptor type E [Source:VGNC Symbol;Acc:VGNC:33549]
24	710028	768290	58263	*	15_DM_K4_IP_peak_59653_lociStitched	836	.	Promoter (<=1kb)	0	24	685983	711794	25812	2	ENSBTAG00000053484	CTDP1	protein_coding	CTD phosphatase subunit 1 [Source:NCBI gene (formerly Entrezgene);Acc:100336537]
29	43296215	43354467	58253	*	18_DM_K4_IP_peak_72341_lociStitched	245	.	Promoter (<=1kb)	0	29	43316442	43323367	6926	1	ENSBTAG00000005069	TM7SF2	protein_coding	transmembrane 7 superfamily member 2 [Source:VGNC Symbol;Acc:VGNC:35910]
29	40466659	40524898	58240	*	21_DM_K4_IP_peak_72032_lociStitched	450	.	Promoter (<=1kb)	0	29	40477517	40480266	2750	2	ENSBTAG00000011184	FTH1	protein_coding	ferritin heavy chain 1 [Source:VGNC Symbol;Acc:VGNC:56265]
20	39421123	39479323	58201	*	22_DM_K4_IP_peak_49683_lociStitched	366	.	Promoter (<=1kb)	0	20	39314838	39473962	159125	2	ENSBTAG00000007071	RAI14	protein_coding	retinoic acid induced 14 [Source:VGNC Symbol;Acc:VGNC:33696]
28	29754120	29812253	58134	*	20_DM_K4_IP_peak_69896_lociStitched	627	.	Promoter (<=1kb)	0	28	29791112	29799836	8725	1	ENSBTAG00000005947	PLAU	protein_coding	plasminogen activator, urokinase [Source:VGNC Symbol;Acc:VGNC:32975]
11	100989430	101047499	58070	*	18_DM_K4_IP_peak_13918_lociStitched	1361	.	Promoter (<=1kb)	683	11	100988747	101131037	142291	1	ENSBTAG00000017976	ABL1	protein_coding	ABL proto-oncogene 1, non-receptor tyrosine kinase [Source:VGNC Symbol;Acc:VGNC:50224]
12	25368961	25426872	57912	*	22_DM_K4_IP_peak_15475_lociStitched	972	.	Exon (ENSBTAT00000054446/ENSBTAG00000053984, exon 2 of 5)	22242	12	25346719	25593295	246577	1	ENSBTAG00000053984	0	protein_coding	0
19	61640748	61698585	57838	*	16_DM_K4_IP_peak_43323_lociStitched	749	.	Promoter (<=1kb)	0	19	61658599	61698312	39714	1	ENSBTAG00000001085	FAM20A	protein_coding	FAM20A golgi associated secretory pathway pseudokinase [Source:VGNC Symbol;Acc:VGNC:28785]
15	77197796	77255610	57815	*	27_DM_K4_IP_peak_27501_lociStitched	369	.	Promoter (<=1kb)	0	15	77240232	77247250	7019	1	ENSBTAG00000019436	SLC39A13	protein_coding	solute carrier family 39 member 13 [Source:VGNC Symbol;Acc:VGNC:34861]
1	143441802	143499535	57734	*	19_DM_K4_IP_peak_3892_lociStitched	722	.	Distal Intergenic	24457	1	143512564	143523992	11429	2	ENSBTAG00000011437	0	protein_coding	salt inducible kinase 1 [Source:NCBI gene (formerly Entrezgene);Acc:100337254]
18	14489042	14546759	57718	*	14_DM_K4_IP_peak_35652_lociStitched	670	.	Promoter (<=1kb)	0	18	14490263	14492655	2393	1	ENSBTAG00000012044	RPL13	protein_coding	ribosomal protein L13 [Source:VGNC Symbol;Acc:VGNC:34109]
3	106632623	106690332	57710	*	17_DM_K4_IP_peak_77280_lociStitched	229	.	Promoter (<=1kb)	0	3	106655124	106655205	82	2	ENSBTAG00000044292	bta-mir-2416	miRNA	bta-mir-2416 [Source:miRBase;Acc:MI0011462]
19	50878646	50936295	57650	*	25_DM_K4_IP_peak_42153_lociStitched	979	.	Promoter (<=1kb)	0	19	50887829	50891455	3627	1	ENSBTAG00000004108	CENPX	protein_coding	centromere protein X [Source:VGNC Symbol;Acc:VGNC:27188]
14	2774143	2831729	57587	*	13_DM_K4_IP_peak_21623_lociStitched	962	.	Promoter (<=1kb)	0	14	2711735	2775154	63420	2	ENSBTAG00000006132	DENND3	protein_coding	DENN domain containing 3 [Source:VGNC Symbol;Acc:VGNC:27998]
1	1676143	1733710	57568	*	17_DM_K4_IP_peak_57_lociStitched	667	.	Promoter (<=1kb)	0	1	1727075	1727135	61	2	ENSBTAG00000053248	bta-mir-2285bs	miRNA	bta-mir-2285bs [Source:miRBase;Acc:MI0038361]
14	317586	375140	57555	*	15_DM_K4_IP_peak_21349_lociStitched	422	.	Promoter (<=1kb)	0	14	359395	414785	55391	1	ENSBTAG00000007186	ARHGAP39	protein_coding	Rho GTPase activating protein 39 [Source:VGNC Symbol;Acc:VGNC:26094]
15	23699959	23757484	57526	*	18_DM_K4_IP_peak_24889_lociStitched	1040	.	Promoter (<=1kb)	0	15	23712341	23832796	120456	1	ENSBTAG00000005710	NCAM1	protein_coding	neural cell adhesion molecule 1 [Source:VGNC Symbol;Acc:VGNC:31898]
22	37160062	37217583	57522	*	19_DM_K4_IP_peak_55131_lociStitched	1204	.	Promoter (<=1kb)	0	22	37204373	37323258	118886	1	ENSBTAG00000021835	PRICKLE2	protein_coding	prickle planar cell polarity protein 2 [Source:VGNC Symbol;Acc:VGNC:33316]
1	152307272	152364735	57464	*	18_DM_K4_IP_peak_4557_lociStitched	1770	.	Promoter (1-2kb)	1717	1	152286347	152366452	80106	2	ENSBTAG00000023377	SH3BP5	protein_coding	SH3 domain binding protein 5 [Source:VGNC Symbol;Acc:VGNC:34568]
7	15576582	15634033	57452	*	27_DM_K4_IP_peak_90628_lociStitched	281	.	Promoter (<=1kb)	0	7	15587514	15594237	6724	2	ENSBTAG00000006185	SPC24	protein_coding	SPC24 component of NDC80 kinetochore complex [Source:VGNC Symbol;Acc:VGNC:35195]
3	22093731	22151155	57425	*	13_DM_K4_IP_peak_74397_lociStitched	912	.	Promoter (<=1kb)	0	3	22002398	22098251	95854	2	ENSBTAG00000002422	BCL9	protein_coding	BCL9 transcription coactivator [Source:VGNC Symbol;Acc:VGNC:58092]
25	3524856	3582276	57421	*	23_DM_K4_IP_peak_62395_lociStitched	467	.	Promoter (<=1kb)	0	25	3512064	3566042	53979	2	ENSBTAG00000009201	CORO7	protein_coding	coronin 7 [Source:NCBI gene (formerly Entrezgene);Acc:527934]
1	70582836	70640252	57417	*	16_DM_K4_IP_peak_1504_lociStitched	1221	.	Promoter (<=1kb)	0	1	70600179	70622996	22818	2	ENSBTAG00000021364	TNK2	protein_coding	tyrosine kinase non receptor 2 [Source:VGNC Symbol;Acc:VGNC:36183]
5	38047805	38105210	57406	*	13_DM_K4_IP_peak_83136_lociStitched	532	.	Promoter (<=1kb)	0	5	38058247	38171657	113411	1	ENSBTAG00000008596	PRICKLE1	protein_coding	prickle planar cell polarity protein 1 [Source:VGNC Symbol;Acc:VGNC:33315]
6	113731031	113788418	57388	*	24_DM_K4_IP_peak_89229_lociStitched	386	.	Intron (ENSBTAT00000074858/ENSBTAG00000027434, intron 1 of 25)	-25762	6	113814180	114121393	307214	1	ENSBTAG00000027434	SORCS2	protein_coding	sortilin related VPS10 domain containing receptor 2 [Source:VGNC Symbol;Acc:VGNC:59367]
19	40529542	40586843	57302	*	24_DM_K4_IP_peak_41212_lociStitched	180	.	Promoter (<=1kb)	0	19	40534955	40546357	11403	1	ENSBTAG00000010384	CDC6	protein_coding	cell division cycle 6 [Source:VGNC Symbol;Acc:VGNC:27081]
22	34998014	35055315	57302	*	23_DM_K4_IP_peak_55015_lociStitched	1503	.	Promoter (<=1kb)	0	22	35049452	35078500	29049	1	ENSBTAG00000051201	0	protein_coding	0
19	15900894	15958181	57288	*	21_DM_K4_IP_peak_38987_lociStitched	279	.	Promoter (<=1kb)	0	19	15902777	15905368	2592	2	ENSBTAG00000037811	CCL2	protein_coding	chemokine (C-C motif) ligand 2 [Source:NCBI gene (formerly Entrezgene);Acc:281043]
22	49984223	50041465	57243	*	20_DM_K4_IP_peak_55745_lociStitched	87	.	Promoter (<=1kb)	0	22	50039840	50066774	26935	1	ENSBTAG00000000480	IFRD2	protein_coding	interferon related developmental regulator 2 [Source:VGNC Symbol;Acc:VGNC:30063]
21	28475144	28532307	57164	*	11_DM_K4_IP_peak_51802_lociStitched	952	.	Distal Intergenic	-13150	21	28441024	28461994	20971	2	ENSBTAG00000049368	0	protein_coding	0
5	101402759	101459895	57137	*	15_DM_K4_IP_peak_85278_lociStitched	563	.	Promoter (<=1kb)	0	5	101438341	101451219	12879	2	ENSBTAG00000004556	SLC2A3	protein_coding	solute carrier family 2 member 3 [Source:NCBI gene (formerly Entrezgene);Acc:282358]
5	116331595	116388721	57127	*	19_DM_K4_IP_peak_86576_lociStitched	232	.	Promoter (<=1kb)	0	5	116385087	116399415	14329	1	ENSBTAG00000050704	0	lncRNA	0
21	22029601	22086687	57087	*	12_DM_K4_IP_peak_51370_lociStitched	813	.	Promoter (<=1kb)	0	21	21993225	22076720	83496	2	ENSBTAG00000010915	CRTC3	protein_coding	CREB regulated transcription coactivator 3 [Source:VGNC Symbol;Acc:VGNC:27729]
3	9456441	9513338	56898	*	21_DM_K4_IP_peak_73598_lociStitched	421	.	Promoter (<=1kb)	0	3	9460717	9471684	10968	2	ENSBTAG00000005793	PEA15	protein_coding	proliferation and apoptosis adaptor protein 15 [Source:VGNC Symbol;Acc:VGNC:32732]
11	73988470	74045328	56859	*	15_DM_K4_IP_peak_12346_lociStitched	1513	.	Promoter (<=1kb)	0	11	73996913	74069616	72704	1	ENSBTAG00000021143	DNMT3A	protein_coding	DNA methyltransferase 3 alpha [Source:VGNC Symbol;Acc:VGNC:28146]
26	24353529	24410165	56637	*	12_DM_K4_IP_peak_65972_lociStitched	1714	.	Promoter (<=1kb)	0	26	24218636	24353733	135098	2	ENSBTAG00000048488	0	protein_coding	0
12	84067390	84123982	56593	*	16_DM_K4_IP_peak_16815_lociStitched	1499	.	Exon (ENSBTAT00000086502/ENSBTAG00000018237, exon 16 of 35)	159587	12	83907803	84298506	390704	1	ENSBTAG00000018237	MYO16	protein_coding	myosin XVI [Source:VGNC Symbol;Acc:VGNC:53825]
10	86593717	86650198	56482	*	19_DM_K4_IP_peak_8808_lociStitched	801	.	Promoter (<=1kb)	0	10	86610233	86655611	45379	1	ENSBTAG00000009451	JDP2	protein_coding	Jun dimerization protein 2 [Source:VGNC Symbol;Acc:VGNC:30374]
17	64212986	64269421	56436	*	27_DM_K4_IP_peak_33595_lociStitched	434	.	Promoter (<=1kb)	0	17	64217915	64218597	683	1	ENSBTAG00000023431	0	protein_coding	0
1	57932867	57989292	56426	*	14_DM_K4_IP_peak_1038_lociStitched	1476	.	Promoter (<=1kb)	0	1	57945013	58023212	78200	1	ENSBTAG00000013909	BOC	protein_coding	BOC cell adhesion associated, oncogene regulated [Source:VGNC Symbol;Acc:VGNC:26536]
11	29278744	29335096	56353	*	21_DM_K4_IP_peak_10777_lociStitched	685	.	Distal Intergenic	33608	11	29359106	29368704	9599	2	ENSBTAG00000003358	MCFD2	protein_coding	multiple coagulation factor deficiency 2, ER cargo receptor complex subunit [Source:VGNC Symbol;Acc:VGNC:31304]
5	98276432	98332730	56299	*	15_DM_K4_IP_peak_85203_lociStitched	1215	.	Distal Intergenic	-51097	5	97936658	98225335	288678	2	ENSBTAG00000014605	ETV6	protein_coding	ETS variant transcription factor 6 [Source:VGNC Symbol;Acc:VGNC:28632]
25	3711063	3767248	56186	*	19_DM_K4_IP_peak_62437_lociStitched	348	.	Promoter (<=1kb)	0	25	3755105	3787762	32658	1	ENSBTAG00000018999	MGRN1	protein_coding	mahogunin ring finger 1 [Source:VGNC Symbol;Acc:VGNC:97285]
20	41099909	41156080	56172	*	14_DM_K4_IP_peak_49809_lociStitched	1474	.	Promoter (<=1kb)	0	20	41070736	41129812	59077	2	ENSBTAG00000021965	SUB1	protein_coding	SUB1 regulator of transcription [Source:VGNC Symbol;Acc:VGNC:35454]
11	25524753	25580855	56103	*	19_DM_K4_IP_peak_10564_lociStitched	961	.	Exon (ENSBTAT00000004627/ENSBTAG00000003555, exon 29 of 35)	-13968	11	25506546	25510785	4240	2	ENSBTAG00000003553	ZFP36L2	protein_coding	ZFP36 ring finger protein like 2 [Source:VGNC Symbol;Acc:VGNC:54514]
26	31298442	31354536	56095	*	20_DM_K4_IP_peak_66188_lociStitched	503	.	Promoter (<=1kb)	0	26	31314870	31315149	280	1	ENSBTAG00000045427	7SK	misc_RNA	7SK RNA [Source:RFAM;Acc:RF00100]
16	79291720	79347807	56088	*	13_DM_K4_IP_peak_31378_lociStitched	1002	.	Promoter (<=1kb)	0	16	79300366	79317472	17107	2	ENSBTAG00000020563	DDX59	protein_coding	DEAD-box helicase 59 [Source:VGNC Symbol;Acc:VGNC:27980]
2	125841290	125897326	56037	*	19_DM_K4_IP_peak_47222_lociStitched	477	.	Promoter (<=1kb)	0	2	125893878	125894870	993	2	ENSBTAG00000002505	GPR3	protein_coding	G protein-coupled receptor 3 [Source:VGNC Symbol;Acc:VGNC:29581]
11	97848473	97904357	55885	*	27_DM_K4_IP_peak_13502_lociStitched	156	.	Promoter (<=1kb)	0	11	97835687	97858330	22644	2	ENSBTAG00000011810	ANGPTL2	protein_coding	angiopoietin like 2 [Source:VGNC Symbol;Acc:VGNC:25891]
2	126793978	126849733	55756	*	14_DM_K4_IP_peak_47329_lociStitched	1266	.	Promoter (<=1kb)	0	2	126804336	126806114	1779	2	ENSBTAG00000005628	CD52	protein_coding	CD52 molecule [Source:VGNC Symbol;Acc:VGNC:27038]
4	46139436	46195051	55616	*	26_DM_K4_IP_peak_79197_lociStitched	524	.	Distal Intergenic	-7190	4	46202241	46270440	68200	1	ENSBTAG00000009207	KMT2E	protein_coding	lysine methyltransferase 2E (inactive) [Source:VGNC Symbol;Acc:VGNC:30694]
21	60334484	60390052	55569	*	17_DM_K4_IP_peak_52814_lociStitched	1024	.	Promoter (<=1kb)	0	21	60271216	60379854	108639	2	ENSBTAG00000003526	SYNE3	protein_coding	spectrin repeat containing nuclear envelope family member 3 [Source:VGNC Symbol;Acc:VGNC:35522]
23	3479913	3535309	55397	*	15_DM_K4_IP_peak_56883_lociStitched	675	.	Promoter (<=1kb)	0	23	3521603	3603065	81463	1	ENSBTAG00000051082	0	protein_coding	dystonin [Source:NCBI gene (formerly Entrezgene);Acc:535297]
16	1048090	1103419	55330	*	14_DM_K4_IP_peak_27822_lociStitched	779	.	Promoter (<=1kb)	0	16	1087323	1089347	2025	1	ENSBTAG00000015711	BTG2	protein_coding	BTG anti-proliferation factor 2 [Source:VGNC Symbol;Acc:VGNC:26598]
18	55961415	56016720	55306	*	14_DM_K4_IP_peak_38033_lociStitched	464	.	Promoter (<=1kb)	0	18	55961445	55968132	6688	1	ENSBTAG00000013926	FCGRT	protein_coding	Fc fragment of IgG receptor and transporter [Source:VGNC Symbol;Acc:VGNC:28934]
23	15686528	15741826	55299	*	17_DM_K4_IP_peak_57603_lociStitched	629	.	Promoter (<=1kb)	0	23	15642765	15687902	45138	2	ENSBTAG00000010100	MED20	protein_coding	mediator complex subunit 20 [Source:VGNC Symbol;Acc:VGNC:31357]
17	69907488	69962782	55295	*	17_DM_K4_IP_peak_34178_lociStitched	400	.	Promoter (<=1kb)	0	17	69938495	69957927	19433	1	ENSBTAG00000003100	SMTN	protein_coding	smoothelin [Source:VGNC Symbol;Acc:VGNC:35036]
11	6815813	6871094	55282	*	20_DM_K4_IP_peak_9721_lociStitched	351	.	Promoter (<=1kb)	0	11	6827112	6827197	86	2	ENSBTAG00000043317	0	snoRNA	0
20	67820864	67876001	55138	*	13_DM_K4_IP_peak_50423_lociStitched	789	.	Exon (ENSBTAT00000075794/ENSBTAG00000018460, exon 17 of 22)	-105611	20	67652634	67715253	62620	2	ENSBTAG00000018501	ICE1	protein_coding	interactor of little elongation complex ELL subunit 1 [Source:VGNC Symbol;Acc:VGNC:30026]
1	65156216	65211286	55071	*	24_DM_K4_IP_peak_1197_lociStitched	151	.	Promoter (<=1kb)	0	1	65138529	65198315	59787	2	ENSBTAG00000022155	FSTL1	protein_coding	follistatin like 1 [Source:VGNC Symbol;Acc:VGNC:29135]
19	54744493	54799553	55061	*	17_DM_K4_IP_peak_42714_lociStitched	700	.	Promoter (<=1kb)	0	19	54705353	54753086	47734	2	ENSBTAG00000013677	SEC14L1	protein_coding	SEC14 like lipid binding 1 [Source:VGNC Symbol;Acc:VGNC:34404]
18	33457229	33512280	55052	*	12_DM_K4_IP_peak_36301_lociStitched	1368	.	Distal Intergenic	-368159	18	33880439	33880545	107	1	ENSBTAG00000050600	U6	snRNA	U6 spliceosomal RNA [Source:RFAM;Acc:RF00026]
16	38198533	38253470	54938	*	21_DM_K4_IP_peak_29192_lociStitched	405	.	Promoter (<=1kb)	0	16	38201016	38275234	74219	1	ENSBTAG00000004570	PRRX1	protein_coding	paired related homeobox 1 [Source:VGNC Symbol;Acc:VGNC:33412]
8	110277332	110332164	54833	*	9_DM_K4_IP_peak_98232_lociStitched	856	.	Promoter (<=1kb)	0	8	110293213	110313235	20023	2	ENSBTAG00000003012	TRAF1	protein_coding	TNF receptor associated factor 1 [Source:VGNC Symbol;Acc:VGNC:36270]
13	63225525	63280319	54795	*	27_DM_K4_IP_peak_20018_lociStitched	784	.	Promoter (<=1kb)	0	13	63226304	63271073	44770	1	ENSBTAG00000013387	CHMP4B	protein_coding	charged multivesicular body protein 4B [Source:VGNC Symbol;Acc:VGNC:56180]
16	79646131	79700890	54760	*	13_DM_K4_IP_peak_31440_lociStitched	1124	.	Promoter (<=1kb)	0	16	79599108	79658453	59346	2	ENSBTAG00000047491	CACNA1S	protein_coding	calcium voltage-gated channel subunit alpha1 S [Source:VGNC Symbol;Acc:VGNC:59326]
19	43895270	43950026	54757	*	19_DM_K4_IP_peak_41536_lociStitched	702	.	Promoter (<=1kb)	0	19	43884990	43904700	19711	2	ENSBTAG00000016252	LSM12	protein_coding	LSM12 homolog [Source:VGNC Symbol;Acc:VGNC:31052]
5	109210193	109264862	54670	*	22_DM_K4_IP_peak_85809_lociStitched	1657	.	Promoter (<=1kb)	0	5	109160003	109235547	75545	2	ENSBTAG00000048271	MICAL3	protein_coding	microtubule associated monooxygenase, calponin and LIM domain containing 3 [Source:VGNC Symbol;Acc:VGNC:31459]
9	96200693	96255291	54599	*	20_DM_K4_IP_peak_100871_lociStitched	885	.	Exon (ENSBTAT00000037678/ENSBTAG00000002402, exon 2 of 48)	3200	9	96197493	96300017	102525	1	ENSBTAG00000002402	IGF2R	protein_coding	insulin like growth factor 2 receptor [Source:VGNC Symbol;Acc:VGNC:30082]
3	1029215	1083726	54512	*	19_DM_K4_IP_peak_73257_lociStitched	1527	.	Promoter (<=1kb)	0	3	1011191	1082997	71807	2	ENSBTAG00000014151	RCSD1	protein_coding	RCSD domain containing 1 [Source:VGNC Symbol;Acc:VGNC:33837]
7	6528607	6583066	54460	*	11_DM_K4_IP_peak_90131_lociStitched	1420	.	Promoter (<=1kb)	0	7	6553352	6659280	105929	1	ENSBTAG00000009990	EPS15L1	protein_coding	epidermal growth factor receptor pathway substrate 15 like 1 [Source:VGNC Symbol;Acc:VGNC:28554]
1	144936408	144990855	54448	*	19_DM_K4_IP_peak_4071_lociStitched	522	.	Promoter (<=1kb)	0	1	144937738	145050738	113001	1	ENSBTAG00000017486	ADARB1	protein_coding	adenosine deaminase RNA specific B1 [Source:VGNC Symbol;Acc:VGNC:25636]
X	138473575	138528004	54430	*	13_DM_K4_IP_peak_102723_lociStitched	500	.	Promoter (<=1kb)	0	30	138519497	138540790	21294	1	ENSBTAG00000022150	MXRA5	protein_coding	matrix remodeling associated 5 [Source:VGNC Symbol;Acc:VGNC:31774]
21	57329994	57384392	54399	*	17_DM_K4_IP_peak_52705_lociStitched	797	.	3' UTR	30463	21	57379063	57414855	35793	2	ENSBTAG00000046979	LGMN	protein_coding	legumain [Source:VGNC Symbol;Acc:VGNC:30860]
24	58419441	58473780	54340	*	17_DM_K4_IP_peak_61727_lociStitched	1219	.	Exon (ENSBTAT00000011491/ENSBTAG00000008723, exon 3 of 11)	-107941	24	58292452	58311500	19049	2	ENSBTAG00000006833	LMAN1	protein_coding	lectin, mannose binding 1 [Source:VGNC Symbol;Acc:VGNC:30918]
29	16640081	16694401	54321	*	20_DM_K4_IP_peak_71057_lociStitched	1126	.	Distal Intergenic	44019	29	16596062	16596175	114	1	ENSBTAG00000036438	bta-mir-708	miRNA	bta-mir-708 [Source:miRBase;Acc:MI0009889]
11	92502723	92557018	54296	*	21_DM_K4_IP_peak_13180_lociStitched	1179	.	Promoter (<=1kb)	0	11	92512384	92686144	173761	1	ENSBTAG00000008232	DAB2IP	protein_coding	DAB2 interacting protein [Source:VGNC Symbol;Acc:VGNC:27866]
24	48318259	48372526	54268	*	18_DM_K4_IP_peak_61293_lociStitched	536	.	Exon (ENSBTAT00000025156/ENSBTAG00000018901, exon 4 of 12)	60165	24	48258094	48542521	284428	1	ENSBTAG00000018901	CTIF	protein_coding	cap binding complex dependent translation initiation factor [Source:VGNC Symbol;Acc:VGNC:27797]
22	49720849	49775009	54161	*	18_DM_K4_IP_peak_55706_lociStitched	1120	.	Promoter (<=1kb)	0	22	49711610	49740232	28623	2	ENSBTAG00000016532	MAPKAPK3	protein_coding	MAPK activated protein kinase 3 [Source:VGNC Symbol;Acc:VGNC:31229]
27	33561355	33615512	54158	*	13_DM_K4_IP_peak_68255_lociStitched	1063	.	Promoter (<=1kb)	0	27	33549267	33589750	40484	2	ENSBTAG00000015457	FGFR1	protein_coding	fibroblast growth factor receptor 1 [Source:VGNC Symbol;Acc:VGNC:50179]
1	88393964	88448023	54060	*	15_DM_K4_IP_peak_2377_lociStitched	582	.	Promoter (<=1kb)	0	1	88367544	88407508	39965	2	ENSBTAG00000052803	0	protein_coding	protein phosphatase 2 regulatory subunit B''beta [Source:NCBI gene (formerly Entrezgene);Acc:100298789]
22	12472002	12526052	54051	*	23_DM_K4_IP_peak_54092_lociStitched	135	.	Promoter (<=1kb)	0	22	12478903	12487137	8235	2	ENSBTAG00000003845	CSRNP1	protein_coding	cysteine and serine rich nuclear protein 1 [Source:VGNC Symbol;Acc:VGNC:27772]
29	43973346	44027370	54025	*	18_DM_K4_IP_peak_72447_lociStitched	113	.	Promoter (<=1kb)	0	29	44006997	44013529	6533	2	ENSBTAG00000006194	FOSL1	protein_coding	FOS like 1, AP-1 transcription factor subunit [Source:VGNC Symbol;Acc:VGNC:29075]
6	68491882	68545856	53975	*	18_DM_K4_IP_peak_88052_lociStitched	880	.	Promoter (<=1kb)	0	6	68530371	68534898	4528	1	ENSBTAG00000020647	RASL11B	protein_coding	RAS like family 11 member B [Source:VGNC Symbol;Acc:VGNC:33755]
19	18888706	18942679	53974	*	13_DM_K4_IP_peak_39145_lociStitched	1362	.	Distal Intergenic	-14859	19	18763113	18873847	110735	2	ENSBTAG00000011829	NF1	protein_coding	neurofibromin 1 [Source:VGNC Symbol;Acc:VGNC:54463]
14	67914460	67968425	53966	*	11_DM_K4_IP_peak_23988_lociStitched	954	.	Promoter (<=1kb)	0	14	67963955	67981692	17738	1	ENSBTAG00000001522	MTERF3	protein_coding	mitochondrial transcription termination factor 3 [Source:VGNC Symbol;Acc:VGNC:31721]
18	50889823	50943639	53817	*	18_DM_K4_IP_peak_37376_lociStitched	294	.	Promoter (<=1kb)	0	18	50916109	50918408	2300	1	ENSBTAG00000031004	CNFN	protein_coding	cornifelin [Source:VGNC Symbol;Acc:VGNC:27496]
13	74664686	74718486	53801	*	11_DM_K4_IP_peak_20649_lociStitched	364	.	Promoter (<=1kb)	0	13	74654889	74665860	10972	2	ENSBTAG00000000559	PLTP	protein_coding	phospholipid transfer protein [Source:VGNC Symbol;Acc:VGNC:33055]
10	73662262	73715998	53737	*	19_DM_K4_IP_peak_8022_lociStitched	416	.	3' UTR	74268	10	73790053	73790266	214	2	ENSBTAG00000036968	U3	snoRNA	Small nucleolar RNA U3 [Source:RFAM;Acc:RF00012]
21	14173224	14226906	53683	*	13_DM_K4_IP_peak_51066_lociStitched	1518	.	Promoter (<=1kb)	0	21	14211683	14212130	448	1	ENSBTAG00000022990	0	protein_coding	0
14	3057368	3110968	53601	*	24_DM_K4_IP_peak_21685_lociStitched	942	.	Promoter (<=1kb)	0	14	3096134	3138226	42093	1	ENSBTAG00000001579	AGO2	protein_coding	argonaute RISC catalytic component 2 [Source:VGNC Symbol;Acc:VGNC:50167]
10	67562222	67615787	53566	*	14_DM_K4_IP_peak_7749_lociStitched	1663	.	Promoter (<=1kb)	0	10	67611143	67629446	18304	1	ENSBTAG00000002326	LGALS3	protein_coding	galectin 3 [Source:VGNC Symbol;Acc:VGNC:30852]
16	62214212	62267774	53563	*	23_DM_K4_IP_peak_30628_lociStitched	136	.	Distal Intergenic	4869	16	62209343	62210832	1490	1	ENSBTAG00000052226	0	protein_coding	0
25	3626926	3680483	53558	*	25_DM_K4_IP_peak_62431_lociStitched	441	.	Promoter (<=1kb)	0	25	3650264	3653618	3355	1	ENSBTAG00000018937	HMOX2	protein_coding	heme oxygenase 2 [Source:VGNC Symbol;Acc:VGNC:29886]
25	9975895	10029442	53548	*	16_DM_K4_IP_peak_62651_lociStitched	1564	.	Promoter (<=1kb)	0	25	9989195	9994633	5439	1	ENSBTAG00000026375	RMI2	protein_coding	RecQ mediated genome instability 2 [Source:VGNC Symbol;Acc:VGNC:33994]
23	17728292	17781835	53544	*	16_DM_K4_IP_peak_57843_lociStitched	585	.	Promoter (<=1kb)	0	23	17752495	17758156	5662	1	ENSBTAG00000000778	HSP90AB1	protein_coding	heat shock protein 90 alpha family class B member 1 [Source:VGNC Symbol;Acc:VGNC:55918]
11	95302211	95355667	53457	*	22_DM_K4_IP_peak_13282_lociStitched	106	.	Promoter (<=1kb)	0	11	95315044	95401330	86287	1	ENSBTAG00000019470	NEK6	protein_coding	NIMA related kinase 6 [Source:VGNC Symbol;Acc:VGNC:31997]
9	96667895	96721323	53429	*	12_DM_K4_IP_peak_100913_lociStitched	1017	.	Promoter (<=1kb)	0	9	96709109	96771702	62594	1	ENSBTAG00000020079	MAP3K4	protein_coding	mitogen-activated protein kinase kinase kinase 4 [Source:VGNC Symbol;Acc:VGNC:31197]
16	44959492	45012914	53423	*	20_DM_K4_IP_peak_29698_lociStitched	690	.	Exon (ENSBTAT00000024320/ENSBTAG00000018272, exon 11 of 21)	44665	16	45035427	45057579	22153	2	ENSBTAG00000001401	SLC45A1	protein_coding	solute carrier family 45 member 1 [Source:VGNC Symbol;Acc:VGNC:34880]
9	61058351	61111731	53381	*	15_DM_K4_IP_peak_99652_lociStitched	1487	.	Promoter (<=1kb)	0	9	61102065	61335342	233278	1	ENSBTAG00000002725	RNGTT	protein_coding	RNA guanylyltransferase and 5'-phosphatase [Source:VGNC Symbol;Acc:VGNC:34076]
16	60289536	60342908	53373	*	16_DM_K4_IP_peak_30525_lociStitched	1127	.	Distal Intergenic	-32393	16	60375301	60417812	42512	1	ENSBTAG00000013999	FAM20B	protein_coding	FAM20B glycosaminoglycan xylosylkinase [Source:VGNC Symbol;Acc:VGNC:28786]
21	33790993	33844345	53353	*	14_DM_K4_IP_peak_52099_lociStitched	554	.	Promoter (<=1kb)	0	21	33840386	33847405	7020	1	ENSBTAG00000005838	ULK3	protein_coding	unc-51 like kinase 3 [Source:VGNC Symbol;Acc:VGNC:36660]
2	126091236	126144523	53288	*	15_DM_K4_IP_peak_47254_lociStitched	1328	.	Promoter (<=1kb)	0	2	126142527	126143534	1008	1	ENSBTAG00000051649	0	lncRNA	0
25	41970664	42023824	53161	*	21_DM_K4_IP_peak_64888_lociStitched	1316	.	Promoter (<=1kb)	0	25	42013602	42030396	16795	1	ENSBTAG00000014541	PDGFA	protein_coding	platelet derived growth factor subunit A [Source:VGNC Symbol;Acc:VGNC:32689]
5	107484095	107537154	53060	*	18_DM_K4_IP_peak_85626_lociStitched	1193	.	Promoter (<=1kb)	0	5	107436492	107509112	72621	2	ENSBTAG00000008554	NINJ2	protein_coding	ninjurin 2 [Source:VGNC Symbol;Acc:VGNC:32079]
21	64617063	64670022	52960	*	21_DM_K4_IP_peak_52962_lociStitched	442	.	Promoter (<=1kb)	0	21	64632130	64661815	29686	1	ENSBTAG00000026913	HHIPL1	protein_coding	HHIP like 1 [Source:VGNC Symbol;Acc:VGNC:29841]
12	85310196	85363126	52931	*	14_DM_K4_IP_peak_16989_lociStitched	1096	.	Promoter (<=1kb)	0	12	85327078	85354740	27663	2	ENSBTAG00000004041	ANKRD10	protein_coding	ankyrin repeat domain 10 [Source:VGNC Symbol;Acc:VGNC:25909]
29	28700780	28753698	52919	*	21_DM_K4_IP_peak_71463_lociStitched	688	.	Promoter (<=1kb)	0	29	28717358	28717439	82	1	ENSBTAG00000044272	bta-mir-2285r	miRNA	bta-mir-2285r [Source:miRBase;Acc:MI0022346]
25	36058716	36111622	52907	*	14_DM_K4_IP_peak_64301_lociStitched	835	.	Promoter (<=1kb)	0	25	36077727	36087711	9985	1	ENSBTAG00000015272	TSC22D4	protein_coding	TSC22 domain family member 4 [Source:NCBI gene (formerly Entrezgene);Acc:524543]
18	35258577	35311459	52883	*	11_DM_K4_IP_peak_36527_lociStitched	1496	.	Promoter (<=1kb)	0	18	35224968	35264273	39306	2	ENSBTAG00000018908	GFOD2	protein_coding	glucose-fructose oxidoreductase domain containing 2 [Source:VGNC Symbol;Acc:VGNC:29329]
16	71052662	71105488	52827	*	17_DM_K4_IP_peak_31033_lociStitched	792	.	Distal Intergenic	28251	16	71127134	71133739	6606	2	ENSBTAG00000000759	NENF	protein_coding	neudesin neurotrophic factor [Source:VGNC Symbol;Acc:VGNC:32006]
18	16948722	17001405	52684	*	11_DM_K4_IP_peak_35759_lociStitched	1595	.	3' UTR	19891	18	16968688	17021296	52609	2	ENSBTAG00000019938	N4BP1	protein_coding	NEDD4 binding protein 1 [Source:VGNC Symbol;Acc:VGNC:31852]
19	38413627	38466179	52553	*	24_DM_K4_IP_peak_40957_lociStitched	181	.	Promoter (<=1kb)	0	19	38420711	38432559	11849	2	ENSBTAG00000013653	NFE2L1	protein_coding	nuclear factor, erythroid 2 like 1 [Source:VGNC Symbol;Acc:VGNC:32035]
13	58482164	58534702	52539	*	21_DM_K4_IP_peak_19654_lociStitched	274	.	Promoter (<=1kb)	0	13	58486589	58542578	55990	1	ENSBTAG00000054628	PMEPA1	protein_coding	prostate transmembrane protein, androgen induced 1 [Source:NCBI gene (formerly Entrezgene);Acc:617469]
1	130719656	130772154	52499	*	13_DM_K4_IP_peak_3486_lociStitched	1542	.	Promoter (<=1kb)	856	1	130707102	130773010	65909	2	ENSBTAG00000001497	MRAS	protein_coding	muscle RAS oncogene homolog [Source:VGNC Symbol;Acc:VGNC:31597]
13	54854733	54907228	52496	*	19_DM_K4_IP_peak_19469_lociStitched	862	.	Promoter (<=1kb)	0	13	54887682	54926077	38396	1	ENSBTAG00000003061	LAMA5	protein_coding	laminin subunit alpha 5 [Source:VGNC Symbol;Acc:VGNC:30771]
18	62087813	62140286	52474	*	24_DM_K4_IP_peak_38289_lociStitched	413	.	Promoter (<=1kb)	0	18	62124767	62126264	1498	1	ENSBTAG00000007200	COX6B2	protein_coding	cytochrome c oxidase subunit 6B2 [Source:VGNC Symbol;Acc:VGNC:27638]
12	30013608	30066064	52457	*	17_DM_K4_IP_peak_15687_lociStitched	725	.	Promoter (<=1kb)	0	12	29997123	30014621	17499	2	ENSBTAG00000008271	MEDAG	protein_coding	mesenteric estrogen dependent adipogenesis [Source:VGNC Symbol;Acc:VGNC:31371]
5	119311429	119363865	52437	*	22_DM_K4_IP_peak_86729_lociStitched	610	.	Promoter (<=1kb)	0	5	119348910	119351736	2827	1	ENSBTAG00000045904	PIM3	protein_coding	Pim-3 proto-oncogene, serine/threonine kinase [Source:VGNC Symbol;Acc:VGNC:32901]
29	50455741	50508154	52414	*	13_DM_K4_IP_peak_73128_lociStitched	1543	.	Promoter (<=1kb)	0	29	50492678	50511939	19262	1	ENSBTAG00000009899	CHID1	protein_coding	chitinase domain containing 1 [Source:VGNC Symbol;Acc:VGNC:27294]
7	20349415	20401752	52338	*	18_DM_K4_IP_peak_91098_lociStitched	430	.	Promoter (<=1kb)	0	7	20353044	20358586	5543	2	ENSBTAG00000008789	HMG20B	protein_coding	high mobility group 20B [Source:NCBI gene (formerly Entrezgene);Acc:507723]
5	30521115	30573311	52197	*	9_DM_K4_IP_peak_82831_lociStitched	1699	.	Promoter (<=1kb)	0	5	30519199	30522802	3604	2	ENSBTAG00000017864	PRPH	protein_coding	peripherin [Source:VGNC Symbol;Acc:VGNC:33384]
18	53871340	53923460	52121	*	13_DM_K4_IP_peak_37720_lociStitched	744	.	Promoter (<=1kb)	0	18	53864327	53875875	11549	2	ENSBTAG00000013577	SLC1A5	protein_coding	solute carrier family 1 member 5 [Source:VGNC Symbol;Acc:VGNC:34715]
5	110435535	110487639	52105	*	11_DM_K4_IP_peak_86001_lociStitched	1733	.	Promoter (<=1kb)	0	5	110424099	110445709	21611	2	ENSBTAG00000000109	NPTXR	protein_coding	neuronal pentraxin receptor [Source:VGNC Symbol;Acc:VGNC:32220]
3	14640843	14692865	52023	*	17_DM_K4_IP_peak_73867_lociStitched	61	.	Promoter (<=1kb)	0	3	14642915	14670926	28012	2	ENSBTAG00000017574	LMNA	protein_coding	lamin A/C [Source:VGNC Symbol;Acc:VGNC:30929]
16	80534656	80586628	51973	*	21_DM_K4_IP_peak_31530_lociStitched	267	.	Promoter (<=1kb)	0	16	80548214	80576112	27899	1	ENSBTAG00000021576	LMOD1	protein_coding	leiomodin 1 [Source:VGNC Symbol;Acc:VGNC:30938]
X	94715011	94766893	51883	*	13_DM_K4_IP_peak_102214_lociStitched	1304	.	Promoter (2-3kb)	2440	30	94696646	94769333	72688	2	ENSBTAG00000003418	MSN	protein_coding	moesin [Source:VGNC Symbol;Acc:VGNC:31703]
19	27363991	27415852	51862	*	11_DM_K4_IP_peak_40043_lociStitched	860	.	Promoter (<=1kb)	0	19	27376072	27388416	12345	2	ENSBTAG00000001069	TP53	protein_coding	tumor protein p53 [Source:VGNC Symbol;Acc:VGNC:36231]
19	26946052	26997895	51844	*	12_DM_K4_IP_peak_39971_lociStitched	411	.	Promoter (<=1kb)	0	19	26940118	26948069	7952	2	ENSBTAG00000003075	DVL2	protein_coding	dishevelled segment polarity protein 2 [Source:VGNC Symbol;Acc:VGNC:28265]
16	51819793	51871588	51796	*	16_DM_K4_IP_peak_30219_lociStitched	708	.	Promoter (<=1kb)	0	16	51825824	51865631	39808	2	ENSBTAG00000018722	PLEKHM2	protein_coding	pleckstrin homology and RUN domain containing M2 [Source:VGNC Symbol;Acc:VGNC:33024]
11	69683756	69735489	51734	*	8_DM_K4_IP_peak_12086_lociStitched	1654	.	Promoter (<=1kb)	0	11	69713717	69727353	13637	2	ENSBTAG00000023744	YPEL5	protein_coding	yippee like 5 [Source:VGNC Symbol;Acc:VGNC:37037]
20	14364704	14416424	51721	*	14_DM_K4_IP_peak_48870_lociStitched	663	.	Promoter (<=1kb)	0	20	14399211	14399276	66	2	ENSBTAG00000044452	U4	snRNA	U4 spliceosomal RNA [Source:RFAM;Acc:RF00015]
3	18727533	18779223	51691	*	20_DM_K4_IP_peak_74135_lociStitched	219	.	Promoter (<=1kb)	0	3	18728747	18733580	4834	1	ENSBTAG00000015145	S100A11	protein_coding	S100 calcium binding protein A11 [Source:VGNC Symbol;Acc:VGNC:34238]
10	47170105	47221754	51650	*	16_DM_K4_IP_peak_7011_lociStitched	1157	.	Distal Intergenic	43888	10	47265558	47265642	85	2	ENSBTAG00000030049	bta-mir-190a	miRNA	bta-mir-190a [Source:miRBase;Acc:MI0009762]
11	87775497	87827102	51606	*	17_DM_K4_IP_peak_12954_lociStitched	1146	.	Distal Intergenic	-34780	11	87861882	87892845	30964	1	ENSBTAG00000002108	YWHAQ	protein_coding	tyrosine 3-monooxygenase/tryptophan 5-monooxygenase activation protein theta [Source:VGNC Symbol;Acc:VGNC:37047]
12	21678818	21730341	51524	*	12_DM_K4_IP_peak_15254_lociStitched	1125	.	Promoter (2-3kb)	2754	12	21676064	21676195	132	1	ENSBTAG00000042987	U8	snoRNA	U8 small nucleolar RNA [Source:RFAM;Acc:RF00096]
17	50992157	51043666	51510	*	12_DM_K4_IP_peak_32751_lociStitched	1557	.	3' UTR	62780	17	50929377	51022457	93081	1	ENSBTAG00000014269	SCARB1	protein_coding	scavenger receptor class B member 1 [Source:VGNC Symbol;Acc:VGNC:34324]
11	24514373	24565817	51445	*	19_DM_K4_IP_peak_10412_lociStitched	1687	.	Distal Intergenic	-20172	11	24585989	24739169	153181	1	ENSBTAG00000010935	EML4	protein_coding	EMAP like 4 [Source:VGNC Symbol;Acc:VGNC:28478]
18	53733454	53784817	51364	*	17_DM_K4_IP_peak_37701_lociStitched	758	.	Promoter (<=1kb)	0	18	53736653	53745644	8992	1	ENSBTAG00000014583	CALM3	protein_coding	calmodulin 3 [Source:NCBI gene (formerly Entrezgene);Acc:520277]
25	9765452	9816800	51349	*	19_DM_K4_IP_peak_62619_lociStitched	1030	.	Exon (ENSBTAT00000061555/ENSBTAG00000005208, exon 19 of 23)	96878	25	9913007	9913678	672	2	ENSBTAG00000004386	SOCS1	protein_coding	suppressor of cytokine signaling 1 [Source:VGNC Symbol;Acc:VGNC:35119]
16	45207165	45258464	51300	*	20_DM_K4_IP_peak_29741_lociStitched	1036	.	Promoter (<=1kb)	0	16	45207835	45248345	40511	1	ENSBTAG00000050082	0	lncRNA	0
3	4423331	4474567	51237	*	18_DM_K4_IP_peak_73400_lociStitched	1183	.	Promoter (<=1kb)	0	3	4460507	4460603	97	1	ENSBTAG00000044756	5S_rRNA	rRNA	5S ribosomal RNA [Source:RFAM;Acc:RF00001]
13	81110570	81161788	51219	*	15_DM_K4_IP_peak_21221_lociStitched	481	.	Promoter (<=1kb)	0	13	81116533	81138290	21758	2	ENSBTAG00000030556	ZNF217	protein_coding	zinc finger protein 217 [Source:VGNC Symbol;Acc:VGNC:57037]
27	33041451	33092655	51205	*	19_DM_K4_IP_peak_68180_lociStitched	401	.	Promoter (<=1kb)	0	27	33069925	33105995	36071	1	ENSBTAG00000008814	ADGRA2	protein_coding	adhesion G protein-coupled receptor A2 [Source:NCBI gene (formerly Entrezgene);Acc:616111]
11	103585531	103636626	51096	*	18_DM_K4_IP_peak_14151_lociStitched	742	.	Promoter (<=1kb)	0	11	103518410	103597742	79333	2	ENSBTAG00000020490	NACC2	protein_coding	NACC family member 2 [Source:VGNC Symbol;Acc:VGNC:31862]
22	28170144	28221211	51068	*	19_DM_K4_IP_peak_54674_lociStitched	606	.	Promoter (<=1kb)	0	22	28178200	28387545	209346	1	ENSBTAG00000018644	PDZRN3	protein_coding	PDZ domain containing ring finger 3 [Source:VGNC Symbol;Acc:VGNC:32731]
18	11107535	11158591	51057	*	25_DM_K4_IP_peak_35194_lociStitched	426	.	Promoter (<=1kb)	0	18	11109980	11118371	8392	2	ENSBTAG00000002639	ZDHHC7	protein_coding	zinc finger DHHC-type palmitoyltransferase 7 [Source:VGNC Symbol;Acc:VGNC:37145]
5	75576973	75627933	50961	*	23_DM_K4_IP_peak_84615_lociStitched	332	.	Promoter (<=1kb)	0	5	75616456	75623744	7289	2	ENSBTAG00000008074	C1QTNF6	protein_coding	C1q and TNF related 6 [Source:VGNC Symbol;Acc:VGNC:26626]
21	65259773	65310717	50945	*	17_DM_K4_IP_peak_53072_lociStitched	634	.	Promoter (<=1kb)	0	21	65238068	65267367	29300	2	ENSBTAG00000004679	WARS1	protein_coding	tryptophanyl-tRNA synthetase 1 [Source:VGNC Symbol;Acc:VGNC:36863]
19	20138534	20189473	50940	*	18_DM_K4_IP_peak_39264_lociStitched	334	.	Promoter (<=1kb)	0	19	20148802	20151236	2435	2	ENSBTAG00000006777	TLCD1	protein_coding	TLC domain containing 1 [Source:VGNC Symbol;Acc:VGNC:35887]
26	39310940	39361857	50918	*	10_DM_K4_IP_peak_66580_lociStitched	1348	.	Promoter (<=1kb)	0	26	39360203	39592012	231810	1	ENSBTAG00000007981	GRK5	protein_coding	G protein-coupled receptor kinase 5 [Source:VGNC Symbol;Acc:VGNC:29656]
7	14740529	14791387	50859	*	17_DM_K4_IP_peak_90520_lociStitched	853	.	Promoter (<=1kb)	0	7	14771591	14781064	9474	1	ENSBTAG00000001419	MRPL4	protein_coding	mitochondrial ribosomal protein L4 [Source:VGNC Symbol;Acc:VGNC:31635]
4	61112529	61163380	50852	*	20_DM_K4_IP_peak_79599_lociStitched	815	.	Promoter (<=1kb)	0	4	60949038	61140520	191483	2	ENSBTAG00000019065	EEPD1	protein_coding	endonuclease/exonuclease/phosphatase family domain containing 1 [Source:VGNC Symbol;Acc:VGNC:28338]
15	54719438	54770258	50821	*	23_DM_K4_IP_peak_26522_lociStitched	298	.	Promoter (<=1kb)	0	15	54737997	54748417	10421	1	ENSBTAG00000001027	SERPINH1	protein_coding	serpin family H member 1 [Source:VGNC Symbol;Acc:VGNC:34480]
13	51381373	51432159	50787	*	16_DM_K4_IP_peak_19238_lociStitched	466	.	Promoter (<=1kb)	0	13	51422410	51425980	3571	1	ENSBTAG00000006578	SPEF1	protein_coding	sperm flagellar 1 [Source:VGNC Symbol;Acc:VGNC:35201]
25	2299917	2350694	50778	*	12_DM_K4_IP_peak_62232_lociStitched	741	.	Promoter (<=1kb)	0	25	2321450	2359385	37936	1	ENSBTAG00000006117	FLYWCH1	protein_coding	FLYWCH-type zinc finger 1 [Source:VGNC Symbol;Acc:VGNC:29045]
14	828476	879239	50764	*	20_DM_K4_IP_peak_21466_lociStitched	207	.	Promoter (<=1kb)	0	14	826740	829512	2773	2	ENSBTAG00000000312	GRINA	protein_coding	glutamate ionotropic receptor NMDA type subunit associated protein 1 [Source:VGNC Symbol;Acc:VGNC:29651]
25	16826645	16877377	50733	*	18_DM_K4_IP_peak_62974_lociStitched	724	.	Promoter (<=1kb)	0	25	16864860	16866458	1599	2	ENSBTAG00000032503	ITPRIPL2	protein_coding	ITPRIP like 2 [Source:VGNC Symbol;Acc:VGNC:30351]
15	24655529	24706251	50723	*	16_DM_K4_IP_peak_24931_lociStitched	501	.	Exon (ENSBTAT00000014968/ENSBTAG00000011266, exon 3 of 7)	72219	15	24583310	24781391	198082	1	ENSBTAG00000011266	ZBTB16	protein_coding	zinc finger and BTB domain containing 16 [Source:VGNC Symbol;Acc:VGNC:37062]
19	8682678	8733348	50671	*	22_DM_K4_IP_peak_38620_lociStitched	936	.	5' UTR	8879	19	8670138	8742227	72090	2	ENSBTAG00000007147	CUEDC1	protein_coding	CUE domain containing 1 [Source:VGNC Symbol;Acc:VGNC:27829]
23	10883097	10933728	50632	*	11_DM_K4_IP_peak_57312_lociStitched	1477	.	Promoter (<=1kb)	0	23	10916507	10942796	26290	1	ENSBTAG00000014172	FGD2	protein_coding	FYVE, RhoGEF and PH domain containing 2 [Source:VGNC Symbol;Acc:VGNC:28965]
16	49465465	49516078	50614	*	18_DM_K4_IP_peak_29930_lociStitched	1396	.	Promoter (<=1kb)	0	16	49472683	49472777	95	1	ENSBTAG00000030099	bta-mir-551a	miRNA	bta-mir-551a [Source:miRBase;Acc:MI0009863]
7	4495901	4546450	50550	*	14_DM_K4_IP_peak_89886_lociStitched	1446	.	Promoter (<=1kb)	0	7	4423279	4515960	92682	2	ENSBTAG00000010379	CRTC1	protein_coding	CREB regulated transcription coactivator 1 [Source:VGNC Symbol;Acc:VGNC:27728]
15	40684436	40734975	50540	*	19_DM_K4_IP_peak_25909_lociStitched	757	.	Promoter (<=1kb)	0	15	40685311	40735279	49969	1	ENSBTAG00000004275	DKK3	protein_coding	dickkopf WNT signaling pathway inhibitor 3 [Source:VGNC Symbol;Acc:VGNC:28081]
19	61535863	61586353	50491	*	11_DM_K4_IP_peak_43304_lociStitched	1464	.	Promoter (1-2kb)	1537	19	61584649	61587890	3242	2	ENSBTAG00000049330	0	lncRNA	0
11	106555778	106606217	50440	*	14_DM_K4_IP_peak_14646_lociStitched	1530	.	Promoter (<=1kb)	0	11	106565894	106575162	9269	1	ENSBTAG00000012147	ARRDC1	protein_coding	arrestin domain containing 1 [Source:VGNC Symbol;Acc:VGNC:26171]
15	13888708	13939104	50397	*	11_DM_K4_IP_peak_24527_lociStitched	1791	.	Promoter (<=1kb)	0	15	13888639	13888722	84	2	ENSBTAG00000045881	0	miRNA	0
26	13163875	13214151	50277	*	18_DM_K4_IP_peak_65210_lociStitched	883	.	Promoter (<=1kb)	0	26	13208458	13213362	4905	2	ENSBTAG00000014831	PPP1R3C	protein_coding	protein phosphatase 1 regulatory subunit 3C [Source:VGNC Symbol;Acc:VGNC:33244]
29	49377686	49427855	50170	*	14_DM_K4_IP_peak_73014_lociStitched	1783	.	Promoter (<=1kb)	0	29	49392878	49394536	1659	1	ENSBTAG00000013003	INS	protein_coding	insulin [Source:VGNC Symbol;Acc:VGNC:56268]
14	26157609	26207760	50152	*	12_DM_K4_IP_peak_22822_lociStitched	1611	.	Promoter (<=1kb)	0	14	26181071	26253265	72195	1	ENSBTAG00000000948	RAB2A	protein_coding	RAB2A, member RAS oncogene family [Source:VGNC Symbol;Acc:VGNC:33637]
7	69161083	69211105	50023	*	23_DM_K4_IP_peak_93468_lociStitched	319	.	Promoter (<=1kb)	0	7	69121471	69210620	89150	2	ENSBTAG00000003836	ADAM19	protein_coding	ADAM metallopeptidase domain 19 [Source:VGNC Symbol;Acc:VGNC:25608]
10	20773910	20823885	49976	*	17_DM_K4_IP_peak_5908_lociStitched	755	.	Promoter (<=1kb)	0	10	20800020	20808391	8372	2	ENSBTAG00000006366	NFATC4	protein_coding	nuclear factor of activated T cells 4 [Source:VGNC Symbol;Acc:VGNC:54464]
19	50952456	51002395	49940	*	16_DM_K4_IP_peak_42188_lociStitched	238	.	Promoter (<=1kb)	0	19	50976407	50982602	6196	1	ENSBTAG00000000039	SIRT7	protein_coding	sirtuin 7 [Source:VGNC Symbol;Acc:VGNC:34636]
18	65759424	65809337	49914	*	11_DM_K4_IP_peak_38440_lociStitched	194	.	Promoter (<=1kb)	0	18	65769086	65775447	6362	1	ENSBTAG00000006422	TRIM28	protein_coding	tripartite motif containing 28 [Source:VGNC Symbol;Acc:VGNC:36324]
22	21362950	21412840	49891	*	21_DM_K4_IP_peak_54522_lociStitched	133	.	Promoter (<=1kb)	0	22	21400624	21406265	5642	2	ENSBTAG00000009863	BHLHE40	protein_coding	basic helix-loop-helix family member e40 [Source:VGNC Symbol;Acc:VGNC:26486]
1	56471547	56521425	49879	*	18_DM_K4_IP_peak_934_lociStitched	469	.	Promoter (<=1kb)	0	1	56486571	56727153	240583	1	ENSBTAG00000001209	PHLDB2	protein_coding	pleckstrin homology like domain family B member 2 [Source:VGNC Symbol;Acc:VGNC:32838]
1	52754987	52804860	49874	*	9_DM_K4_IP_peak_855_lociStitched	1758	.	Promoter (<=1kb)	0	1	52712128	52777176	65049	2	ENSBTAG00000003585	CD47	protein_coding	CD47 molecule [Source:VGNC Symbol;Acc:VGNC:27035]
3	8359818	8409674	49857	*	16_DM_K4_IP_peak_73559_lociStitched	696	.	Promoter (<=1kb)	0	3	8403138	8419412	16275	1	ENSBTAG00000017877	NECTIN4	protein_coding	nectin cell adhesion molecule 4 [Source:VGNC Symbol;Acc:VGNC:55633]
13	44884241	44934049	49809	*	15_DM_K4_IP_peak_19043_lociStitched	489	.	Promoter (<=1kb)	0	13	44892298	44896074	3777	2	ENSBTAG00000053032	0	lncRNA	0
19	42605937	42655735	49799	*	14_DM_K4_IP_peak_41413_lociStitched	424	.	Promoter (<=1kb)	0	19	42650230	42654921	4692	2	ENSBTAG00000020907	PSMC3IP	protein_coding	PSMC3 interacting protein [Source:VGNC Symbol;Acc:VGNC:33457]
11	101525229	101574978	49750	*	20_DM_K4_IP_peak_14006_lociStitched	406	.	Promoter (<=1kb)	0	11	101536817	101618215	81399	1	ENSBTAG00000004400	PRRC2B	protein_coding	proline rich coiled-coil 2B [Source:VGNC Symbol;Acc:VGNC:33405]
10	10814652	10864367	49716	*	19_DM_K4_IP_peak_5228_lociStitched	201	.	Promoter (<=1kb)	0	10	10826719	10944967	118249	1	ENSBTAG00000049054	0	lncRNA	0
2	130860386	130910099	49714	*	28_DM_K4_IP_peak_47666_lociStitched	327	.	Promoter (<=1kb)	0	2	130906818	130976365	69548	1	ENSBTAG00000017122	HSPG2	protein_coding	heparan sulfate proteoglycan 2 [Source:VGNC Symbol;Acc:VGNC:29988]
19	20264767	20314459	49693	*	16_DM_K4_IP_peak_39290_lociStitched	1481	.	Promoter (<=1kb)	0	19	20250827	20268956	18130	2	ENSBTAG00000010073	FLOT2	protein_coding	flotillin 2 [Source:VGNC Symbol;Acc:VGNC:29037]
15	27860768	27910427	49660	*	14_DM_K4_IP_peak_25086_lociStitched	293	.	Promoter (<=1kb)	0	15	27871494	27887203	15710	1	ENSBTAG00000007192	SIDT2	protein_coding	SID1 transmembrane family member 2 [Source:VGNC Symbol;Acc:VGNC:34615]
3	115043387	115093045	49659	*	23_DM_K4_IP_peak_77749_lociStitched	809	.	Promoter (<=1kb)	0	3	115044731	115604936	560206	1	ENSBTAG00000016504	AGAP1	protein_coding	ArfGAP with GTPase domain, ankyrin repeat and PH domain 1 [Source:VGNC Symbol;Acc:VGNC:59176]
23	17014221	17063838	49618	*	11_DM_K4_IP_peak_57738_lociStitched	854	.	Promoter (<=1kb)	0	23	17028383	17052411	24029	1	ENSBTAG00000011189	TJAP1	protein_coding	tight junction associated protein 1 [Source:VGNC Symbol;Acc:VGNC:35880]
14	7861552	7911140	49589	*	20_DM_K4_IP_peak_21773_lociStitched	270	.	Promoter (<=1kb)	0	14	7865552	7951420	85869	1	ENSBTAG00000001156	ST3GAL1	protein_coding	ST3 beta-galactoside alpha-2,3-sialyltransferase 1 [Source:VGNC Symbol;Acc:VGNC:35331]
18	48842420	48891990	49571	*	19_DM_K4_IP_peak_37186_lociStitched	1390	.	Promoter (<=1kb)	0	18	48852699	48900413	47715	1	ENSBTAG00000013958	PAK4	protein_coding	p21 (RAC1) activated kinase 4 [Source:NCBI gene (formerly Entrezgene);Acc:539742]
16	80416174	80465717	49544	*	16_DM_K4_IP_peak_31522_lociStitched	1133	.	Promoter (<=1kb)	0	16	80420337	80428748	8412	1	ENSBTAG00000003016	PTPN7	protein_coding	protein tyrosine phosphatase non-receptor type 7 [Source:VGNC Symbol;Acc:VGNC:33542]
13	60271040	60320510	49471	*	10_DM_K4_IP_peak_19770_lociStitched	1671	.	Promoter (<=1kb)	0	13	60290408	60306877	16470	1	ENSBTAG00000003977	SLC52A3	protein_coding	solute carrier family 52 member 3 [Source:VGNC Symbol;Acc:VGNC:34902]
1	79043532	79092953	49422	*	18_DM_K4_IP_peak_1981_lociStitched	408	.	Intron (ENSBTAT00000061134/ENSBTAG00000044001, intron 2 of 11)	31832	1	78452727	79124785	672059	2	ENSBTAG00000044001	LPP	protein_coding	LIM domain containing preferred translocation partner in lipoma [Source:NCBI gene (formerly Entrezgene);Acc:524132]
3	120693761	120743177	49417	*	9_DM_K4_IP_peak_78291_lociStitched	1570	.	Promoter (<=1kb)	0	3	120665994	120695906	29913	2	ENSBTAG00000013253	THAP4	protein_coding	THAP domain containing 4 [Source:VGNC Symbol;Acc:VGNC:55691]
27	37936384	37985724	49341	*	13_DM_K4_IP_peak_68555_lociStitched	1053	.	Promoter (<=1kb)	0	27	37958250	38232547	274298	1	ENSBTAG00000004613	CSGALNACT1	protein_coding	chondroitin sulfate N-acetylgalactosaminyltransferase 1 [Source:VGNC Symbol;Acc:VGNC:27759]
11	71950376	71999641	49266	*	15_DM_K4_IP_peak_12205_lociStitched	818	.	Distal Intergenic	-9583	11	71932554	71940793	8240	2	ENSBTAG00000055077	MRPL33	protein_coding	mitochondrial ribosomal protein L33 [Source:NCBI gene (formerly Entrezgene);Acc:614711]
1	143775658	143824910	49253	*	22_DM_K4_IP_peak_3941_lociStitched	1046	.	Promoter (<=1kb)	0	1	143782380	143810301	27922	1	ENSBTAG00000018186	PDXK	protein_coding	pyridoxal kinase [Source:VGNC Symbol;Acc:VGNC:50243]
13	44187125	44236157	49033	*	12_DM_K4_IP_peak_18921_lociStitched	1167	.	Distal Intergenic	192033	13	44422479	44428190	5712	2	ENSBTAG00000054718	0	lncRNA	0
19	55209315	55258293	48979	*	18_DM_K4_IP_peak_42778_lociStitched	1148	.	Promoter (<=1kb)	0	19	55249957	55274837	24881	1	ENSBTAG00000003436	RHBDF2	protein_coding	rhomboid 5 homolog 2 [Source:VGNC Symbol;Acc:VGNC:33934]
2	125103298	125152141	48844	*	10_DM_K4_IP_peak_47139_lociStitched	588	.	Promoter (<=1kb)	0	2	125113996	125132377	18382	2	ENSBTAG00000002363	SESN2	protein_coding	sestrin 2 [Source:VGNC Symbol;Acc:VGNC:34489]
3	23658003	23706840	48838	*	15_DM_K4_IP_peak_74520_lociStitched	579	.	Promoter (<=1kb)	0	3	23660109	23691442	31334	1	ENSBTAG00000032187	ZNF697	protein_coding	zinc finger protein 697 [Source:VGNC Symbol;Acc:VGNC:37331]
15	42879961	42928791	48831	*	20_DM_K4_IP_peak_26016_lociStitched	310	.	3' UTR	65862	15	42918425	42994653	76229	2	ENSBTAG00000001987	SWAP70	protein_coding	switching B cell complex subunit SWAP70 [Source:VGNC Symbol;Acc:VGNC:54893]
3	27547597	27596380	48784	*	10_DM_K4_IP_peak_74715_lociStitched	1290	.	Exon (ENSBTAT00000087392/ENSBTAG00000011500, exon 2 of 9)	6843	3	27540754	27609966	69213	1	ENSBTAG00000011500	CASQ2	protein_coding	calsequestrin 2 [Source:VGNC Symbol;Acc:VGNC:26787]
22	48431445	48480221	48777	*	14_DM_K4_IP_peak_55593_lociStitched	933	.	Promoter (<=1kb)	0	22	48370379	48432781	62403	2	ENSBTAG00000014779	NISCH	protein_coding	nischarin [Source:VGNC Symbol;Acc:VGNC:32088]
29	43476833	43525546	48714	*	14_DM_K4_IP_peak_72368_lociStitched	1309	.	Promoter (<=1kb)	0	29	43477495	43503871	26377	1	ENSBTAG00000011455	POLA2	protein_coding	DNA polymerase alpha 2, accessory subunit [Source:VGNC Symbol;Acc:VGNC:33111]
8	59820751	59869457	48707	*	21_DM_K4_IP_peak_95803_lociStitched	392	.	Promoter (<=1kb)	0	8	59827546	59829096	1551	2	ENSBTAG00000011411	SIT1	protein_coding	signaling threshold regulating transmembrane adaptor 1 [Source:VGNC Symbol;Acc:VGNC:34637]
6	115903376	115952065	48690	*	14_DM_K4_IP_peak_89440_lociStitched	1089	.	Promoter (<=1kb)	0	6	115911950	115922025	10076	2	ENSBTAG00000013996	SH3BP2	protein_coding	SH3 domain binding protein 2 [Source:VGNC Symbol;Acc:VGNC:34566]
29	40980403	41029050	48648	*	17_DM_K4_IP_peak_72123_lociStitched	362	.	Promoter (<=1kb)	0	29	41015970	41027363	11394	2	ENSBTAG00000002503	BSCL2	protein_coding	BSCL2 lipid droplet biogenesis associated, seipin [Source:VGNC Symbol;Acc:VGNC:26577]
3	15378341	15426930	48590	*	17_DM_K4_IP_peak_73912_lociStitched	393	.	Promoter (<=1kb)	0	3	15414611	15425793	11183	1	ENSBTAG00000000057	THBS3	protein_coding	thrombospondin 3 [Source:VGNC Symbol;Acc:VGNC:35830]
7	61117428	61166015	48588	*	27_DM_K4_IP_peak_93054_lociStitched	287	.	Exon (ENSBTAT00000017197/ENSBTAG00000012943, exon 2 of 12)	41182	7	61076246	61076327	82	1	ENSBTAG00000029811	0	miRNA	0
15	43499553	43548135	48583	*	15_DM_K4_IP_peak_26066_lociStitched	1706	.	Promoter (<=1kb)	0	15	43499994	43568212	68219	1	ENSBTAG00000020573	SCUBE2	protein_coding	signal peptide, CUB domain and EGF like domain containing 2 [Source:VGNC Symbol;Acc:VGNC:34372]
14	19164024	19212585	48562	*	20_DM_K4_IP_peak_22447_lociStitched	394	.	Exon (ENSBTAT00000061199/ENSBTAG00000044106, exon 11 of 20)	35845	14	19128179	19129773	1595	1	ENSBTAG00000046307	CEBPD	protein_coding	CCAAT enhancer binding protein delta [Source:NCBI gene (formerly Entrezgene);Acc:281678]
5	27895318	27943809	48492	*	12_DM_K4_IP_peak_82653_lociStitched	1461	.	Promoter (<=1kb)	0	5	27884739	27915481	30743	2	ENSBTAG00000013555	ACVR1B	protein_coding	activin A receptor type 1B [Source:VGNC Symbol;Acc:VGNC:25593]
11	86424914	86473322	48409	*	14_DM_K4_IP_peak_12855_lociStitched	928	.	Distal Intergenic	-16187	11	86489509	86614026	124518	1	ENSBTAG00000005847	ROCK2	protein_coding	Rho associated coiled-coil containing protein kinase 2 [Source:VGNC Symbol;Acc:VGNC:34082]
3	93098611	93146868	48258	*	16_DM_K4_IP_peak_76614_lociStitched	214	.	Promoter (<=1kb)	0	3	93105905	93156932	51028	1	ENSBTAG00000012516	SLC1A7	protein_coding	solute carrier family 1 member 7 [Source:VGNC Symbol;Acc:VGNC:34716]
11	25143613	25191867	48255	*	18_DM_K4_IP_peak_10449_lociStitched	1428	.	Distal Intergenic	-18019	11	25110252	25125594	15343	2	ENSBTAG00000004674	HAAO	protein_coding	3-hydroxyanthranilate 3,4-dioxygenase [Source:VGNC Symbol;Acc:VGNC:29735]
13	61220409	61268645	48237	*	20_DM_K4_IP_peak_19841_lociStitched	866	.	Promoter (1-2kb)	1742	13	61220111	61270387	50277	2	ENSBTAG00000006526	BCL2L1	protein_coding	BCL2 like 1 [Source:VGNC Symbol;Acc:VGNC:26446]
11	95830044	95878154	48111	*	19_DM_K4_IP_peak_13331_lociStitched	669	.	Promoter (<=1kb)	0	11	95849987	95854606	4620	2	ENSBTAG00000003205	RPL35	protein_coding	ribosomal protein L35 [Source:NCBI gene (formerly Entrezgene);Acc:515534]
20	24536437	24584536	48100	*	16_DM_K4_IP_peak_49231_lociStitched	729	.	Promoter (<=1kb)	0	20	24546479	24575118	28640	2	ENSBTAG00000027924	SNX18	protein_coding	sorting nexin 18 [Source:VGNC Symbol;Acc:VGNC:35098]
10	21941385	21989483	48099	*	13_DM_K4_IP_peak_6037_lociStitched	224	.	Promoter (<=1kb)	0	10	21979443	21984547	5105	2	ENSBTAG00000014822	MRPL52	protein_coding	mitochondrial ribosomal protein L52 [Source:VGNC Symbol;Acc:VGNC:31647]
13	63397347	63445439	48093	*	19_DM_K4_IP_peak_20050_lociStitched	1233	.	5' UTR	22472	13	63374875	63464846	89972	1	ENSBTAG00000016524	RALY	protein_coding	RALY heterogeneous nuclear ribonucleoprotein [Source:VGNC Symbol;Acc:VGNC:33706]
13	38193223	38241274	48052	*	17_DM_K4_IP_peak_18672_lociStitched	739	.	Promoter (<=1kb)	0	13	38215110	38239910	24801	2	ENSBTAG00000003422	SNX5	protein_coding	sorting nexin 5 [Source:NCBI gene (formerly Entrezgene);Acc:514423]
23	28240185	28288173	47989	*	25_DM_K4_IP_peak_58323_lociStitched	353	.	Promoter (<=1kb)	0	23	28286486	28296570	10085	1	ENSBTAG00000009960	FLOT1	protein_coding	flotillin 1 [Source:VGNC Symbol;Acc:VGNC:29036]
24	49295800	49343727	47928	*	13_DM_K4_IP_peak_61409_lociStitched	547	.	Distal Intergenic	22061	24	49273739	49273808	70	1	ENSBTAG00000044412	bta-mir-2381	miRNA	bta-mir-2381 [Source:miRBase;Acc:MI0011418]
19	51090396	51138323	47928	*	12_DM_K4_IP_peak_42218_lociStitched	767	.	Promoter (<=1kb)	0	19	51123898	51137055	13158	2	ENSBTAG00000000411	HGS	protein_coding	hepatocyte growth factor-regulated tyrosine kinase substrate [Source:VGNC Symbol;Acc:VGNC:29836]
20	9131258	9179178	47921	*	14_DM_K4_IP_peak_48672_lociStitched	837	.	5' UTR	18222	20	9113036	9176650	63615	1	ENSBTAG00000020601	ZNF366	protein_coding	zinc finger protein 366 [Source:VGNC Symbol;Acc:VGNC:37259]
25	2529355	2577193	47839	*	9_DM_K4_IP_peak_62265_lociStitched	1581	.	Promoter (<=1kb)	0	25	2561192	2572656	11465	1	ENSBTAG00000005572	ZNF205	protein_coding	zinc finger protein 205 [Source:VGNC Symbol;Acc:VGNC:37224]
1	78343390	78391143	47754	*	14_DM_K4_IP_peak_1937_lociStitched	1413	.	Distal Intergenic	-158647	1	78015202	78184743	169542	2	ENSBTAG00000032538	TPRG1	protein_coding	tumor protein p63 regulated 1 [Source:VGNC Symbol;Acc:VGNC:36261]
3	8294889	8342561	47673	*	14_DM_K4_IP_peak_73535_lociStitched	388	.	Promoter (<=1kb)	0	3	8290744	8300810	10067	2	ENSBTAG00000002203	NDUFS2	protein_coding	NADH:ubiquinone oxidoreductase core subunit S2 [Source:VGNC Symbol;Acc:VGNC:31969]
28	34965835	35013412	47578	*	19_DM_K4_IP_peak_70306_lociStitched	1061	.	Promoter (<=1kb)	0	28	34966650	34973573	6924	1	ENSBTAG00000016711	PPIF	protein_coding	peptidylprolyl isomerase F [Source:VGNC Symbol;Acc:VGNC:33198]
17	64316081	64363646	47566	*	24_DM_K4_IP_peak_33634_lociStitched	275	.	Promoter (<=1kb)	0	17	64357119	64363222	6104	2	ENSBTAG00000011787	ISCU	protein_coding	iron-sulfur cluster assembly enzyme [Source:VGNC Symbol;Acc:VGNC:30292]
10	21822823	21870346	47524	*	14_DM_K4_IP_peak_6032_lociStitched	884	.	Promoter (<=1kb)	0	10	21862619	21870854	8236	1	ENSBTAG00000012724	AJUBA	protein_coding	ajuba LIM protein [Source:VGNC Symbol;Acc:VGNC:25769]
2	135738893	135786355	47463	*	17_DM_K4_IP_peak_48055_lociStitched	346	.	Promoter (<=1kb)	0	2	135783522	135863766	80245	1	ENSBTAG00000008510	FBXO42	protein_coding	F-box protein 42 [Source:VGNC Symbol;Acc:VGNC:28913]
18	34589135	34636558	47424	*	22_DM_K4_IP_peak_36425_lociStitched	640	.	Promoter (<=1kb)	0	18	34613338	34623316	9979	2	ENSBTAG00000009585	CDH16	protein_coding	cadherin 16 [Source:VGNC Symbol;Acc:VGNC:27095]
23	27421179	27468499	47321	*	13_DM_K4_IP_peak_58230_lociStitched	1025	.	Promoter (<=1kb)	0	23	27467178	27480388	13211	1	ENSBTAG00000005676	EHMT2	protein_coding	euchromatic histone lysine methyltransferase 2 [Source:VGNC Symbol;Acc:VGNC:50609]
18	62246322	62293625	47304	*	10_DM_K4_IP_peak_38303_lociStitched	1622	.	Promoter (<=1kb)	0	18	62260692	62268939	8248	1	ENSBTAG00000002515	TNNI3	protein_coding	dynein axonemal assembly factor 3 [Source:NCBI gene (formerly Entrezgene);Acc:104968460]
3	116738921	116785988	47068	*	13_DM_K4_IP_peak_77911_lociStitched	553	.	Exon (ENSBTAT00000018479/ENSBTAG00000030190, exon 39 of 40)	69231	3	116782465	116855219	72755	2	ENSBTAG00000030190	COL6A3	protein_coding	collagen type VI alpha 3 chain [Source:VGNC Symbol;Acc:VGNC:27572]
13	43061648	43108645	46998	*	16_DM_K4_IP_peak_18883_lociStitched	798	.	Distal Intergenic	21957	13	43129781	43130602	822	2	ENSBTAG00000027416	0	pseudogene	0
7	98000046	98047027	46982	*	13_DM_K4_IP_peak_94057_lociStitched	490	.	Promoter (<=1kb)	0	7	98014274	98032844	18571	1	ENSBTAG00000011864	RGMB	protein_coding	repulsive guidance molecule BMP co-receptor b [Source:VGNC Symbol;Acc:VGNC:55306]
23	50107389	50154349	46961	*	16_DM_K4_IP_peak_59426_lociStitched	1359	.	Promoter (<=1kb)	0	23	50086930	50111296	24367	2	ENSBTAG00000002086	PRPF4B	protein_coding	pre-mRNA processing factor 4B [Source:VGNC Symbol;Acc:VGNC:33381]
27	29241790	29288707	46918	*	12_DM_K4_IP_peak_68119_lociStitched	1090	.	Promoter (<=1kb)	0	27	29247829	29266018	18190	2	ENSBTAG00000016411	RNF122	protein_coding	ring finger protein 122 [Source:VGNC Symbol;Acc:VGNC:34015]
8	38269765	38316678	46914	*	21_DM_K4_IP_peak_95191_lociStitched	541	.	3' UTR	49776	8	38219989	38308310	88322	1	ENSBTAG00000025903	GLDC	protein_coding	glycine decarboxylase [Source:VGNC Symbol;Acc:VGNC:29395]
28	44602075	44648963	46889	*	14_DM_K4_IP_peak_70559_lociStitched	1140	.	Promoter (<=1kb)	0	28	44592405	44626362	33958	2	ENSBTAG00000002669	RASSF4	protein_coding	Ras association domain family member 4 [Source:VGNC Symbol;Acc:VGNC:33760]
19	26409837	26456678	46842	*	18_DM_K4_IP_peak_39906_lociStitched	138	.	Promoter (<=1kb)	0	19	26390112	26410025	19914	2	ENSBTAG00000001349	KIF1C	protein_coding	kinesin family member 1C [Source:VGNC Symbol;Acc:VGNC:30593]
2	127460567	127507362	46796	*	21_DM_K4_IP_peak_47426_lociStitched	463	.	Promoter (1-2kb)	1437	2	127482749	127508799	26051	2	ENSBTAG00000001050	LDLRAP1	protein_coding	low density lipoprotein receptor adaptor protein 1 [Source:VGNC Symbol;Acc:VGNC:30830]
14	564562	611347	46786	*	18_DM_K4_IP_peak_21397_lociStitched	1119	.	Promoter (<=1kb)	0	14	580951	583957	3007	1	ENSBTAG00000000856	FBXL6	protein_coding	F-box and leucine rich repeat protein 6 [Source:VGNC Symbol;Acc:VGNC:53864]
21	22169462	22216231	46770	*	21_DM_K4_IP_peak_51388_lociStitched	395	.	Promoter (<=1kb)	0	21	22109271	22174578	65308	2	ENSBTAG00000013060	IQGAP1	protein_coding	IQ motif containing GTPase activating protein 1 [Source:VGNC Symbol;Acc:VGNC:30258]
1	107535057	107581796	46740	*	18_DM_K4_IP_peak_2820_lociStitched	1211	.	3' UTR	20996	1	107552681	107602792	50112	2	ENSBTAG00000014960	SCHIP1	protein_coding	schwannomin interacting protein 1 [Source:NCBI gene (formerly Entrezgene);Acc:535716]
18	61876127	61922853	46727	*	16_DM_K4_IP_peak_38220_lociStitched	166	.	Promoter (<=1kb)	0	18	61879206	61892127	12922	2	ENSBTAG00000002830	U2AF2	protein_coding	U2 small nuclear RNA auxiliary factor 2 [Source:VGNC Symbol;Acc:VGNC:36556]
10	85121269	85167956	46688	*	14_DM_K4_IP_peak_8624_lociStitched	203	.	Promoter (<=1kb)	0	10	85120765	85123417	2653	2	ENSBTAG00000009271	PNMA1	protein_coding	PNMA family member 1 [Source:VGNC Symbol;Acc:VGNC:55133]
13	44720119	44766793	46675	*	15_DM_K4_IP_peak_19014_lociStitched	1297	.	Promoter (1-2kb)	1119	13	44763960	44767912	3953	2	ENSBTAG00000052484	0	lncRNA	0
3	20744434	20791084	46651	*	7_DM_K4_IP_peak_74290_lociStitched	1709	.	Promoter (<=1kb)	0	3	20750777	20767701	16925	2	ENSBTAG00000032453	H4C14	protein_coding	H4 clustered histone 14 [Source:VGNC Symbol;Acc:VGNC:83597]
5	57410071	57456695	46625	*	12_DM_K4_IP_peak_83780_lociStitched	686	.	Promoter (<=1kb)	0	5	57433437	57437847	4411	2	ENSBTAG00000009049	0	protein_coding	uncharacterized LOC507581 [Source:NCBI gene (formerly Entrezgene);Acc:507581]
23	40379056	40425663	46608	*	16_DM_K4_IP_peak_58757_lociStitched	1076	.	Promoter (<=1kb)	0	23	40394210	40394316	107	1	ENSBTAG00000043228	U6	snRNA	U6 spliceosomal RNA [Source:RFAM;Acc:RF00026]
14	15259243	15305823	46581	*	12_DM_K4_IP_peak_22230_lociStitched	1381	.	Distal Intergenic	5881	14	15253362	15253483	122	1	ENSBTAG00000029569	5S_rRNA	rRNA	5S ribosomal RNA [Source:RFAM;Acc:RF00001]
18	52620092	52666636	46545	*	14_DM_K4_IP_peak_37543_lociStitched	1375	.	Promoter (<=1kb)	0	18	52637233	52640572	3340	1	ENSBTAG00000010123	APOE	protein_coding	apolipoprotein E [Source:VGNC Symbol;Acc:VGNC:52178]
1	69574513	69621046	46534	*	17_DM_K4_IP_peak_1450_lociStitched	1356	.	Exon (ENSBTAT00000018208/ENSBTAG00000000496, exon 6 of 14)	-49326	1	69422854	69525187	102334	2	ENSBTAG00000021396	HEG1	protein_coding	heart development protein with EGF like domains 1 [Source:VGNC Symbol;Acc:VGNC:29803]
23	7444558	7491047	46490	*	12_DM_K4_IP_peak_57006_lociStitched	299	.	Promoter (<=1kb)	0	23	7428093	7446296	18204	2	ENSBTAG00000002643	VPS52	protein_coding	VPS52 subunit of GARP complex [Source:VGNC Symbol;Acc:VGNC:36828]
7	6411034	6457441	46408	*	14_DM_K4_IP_peak_90116_lociStitched	677	.	Promoter (<=1kb)	0	7	6455407	6471362	15956	1	ENSBTAG00000005295	SLC35E1	protein_coding	solute carrier family 35 member E1 [Source:VGNC Symbol;Acc:VGNC:34830]
12	33024688	33071080	46393	*	13_DM_K4_IP_peak_15892_lociStitched	1248	.	Promoter (<=1kb)	0	12	33054523	33055872	1350	1	ENSBTAG00000049013	0	protein_coding	0
2	4181155	4227543	46389	*	21_DM_K4_IP_peak_43577_lociStitched	1066	.	Promoter (<=1kb)	0	2	4187288	4227153	39866	1	ENSBTAG00000050824	HS6ST1	protein_coding	heparan sulfate 6-O-sulfotransferase 1 [Source:NCBI gene (formerly Entrezgene);Acc:518563]
5	82302609	82348993	46385	*	20_DM_K4_IP_peak_84763_lociStitched	683	.	Promoter (<=1kb)	0	5	82135506	82342805	207300	2	ENSBTAG00000004283	PPFIBP1	protein_coding	PPFIA binding protein 1 [Source:VGNC Symbol;Acc:VGNC:33193]
5	25691372	25737734	46363	*	20_DM_K4_IP_peak_82369_lociStitched	468	.	Promoter (<=1kb)	0	5	25709927	25711851	1925	1	ENSBTAG00000015592	GPR84	protein_coding	G protein-coupled receptor 84 [Source:VGNC Symbol;Acc:VGNC:29601]
7	65944167	65990529	46363	*	17_DM_K4_IP_peak_93349_lociStitched	802	.	Promoter (<=1kb)	0	7	65952521	66013847	61327	1	ENSBTAG00000008443	LARP1	protein_coding	La ribonucleoprotein 1, translational regulator [Source:VGNC Symbol;Acc:VGNC:30790]
5	65733483	65779801	46319	*	22_DM_K4_IP_peak_83931_lociStitched	330	.	3' UTR	-7120	5	65786921	65789646	2726	1	ENSBTAG00000012793	0	protein_coding	0
9	85799524	85845685	46162	*	14_DM_K4_IP_peak_100355_lociStitched	632	.	Exon (ENSBTAT00000077167/ENSBTAG00000001826, exon 9 of 20)	129185	9	85670339	85857444	187106	1	ENSBTAG00000001826	SASH1	protein_coding	SAM and SH3 domain containing 1 [Source:VGNC Symbol;Acc:VGNC:34293]
18	49090272	49136415	46144	*	25_DM_K4_IP_peak_37212_lociStitched	64	.	Promoter (<=1kb)	0	18	49109364	49119473	10110	1	ENSBTAG00000004017	PLEKHG2	protein_coding	pleckstrin homology and RhoGEF domain containing G2 [Source:VGNC Symbol;Acc:VGNC:33015]
15	80757974	80804113	46140	*	10_DM_K4_IP_peak_27664_lociStitched	1227	.	Promoter (<=1kb)	0	15	80788220	80790815	2596	2	ENSBTAG00000024701	TIMM10	protein_coding	translocase of inner mitochondrial membrane 10 [Source:VGNC Symbol;Acc:VGNC:97317]
5	108561351	108607456	46106	*	17_DM_K4_IP_peak_85748_lociStitched	1169	.	Intron (ENSBTAT00000084716/ENSBTAG00000010660, intron 3 of 26)	-41930	5	108649386	108792612	143227	1	ENSBTAG00000010660	CACNA1C	protein_coding	calcium voltage-gated channel subunit alpha1 C [Source:VGNC Symbol;Acc:VGNC:59325]
1	134829233	134875284	46052	*	17_DM_K4_IP_peak_3579_lociStitched	261	.	Promoter (<=1kb)	0	1	134765523	134837943	72421	2	ENSBTAG00000007014	CEP63	protein_coding	centrosomal protein 63 [Source:VGNC Symbol;Acc:VGNC:27209]
24	39666745	39712787	46043	*	13_DM_K4_IP_peak_60647_lociStitched	1438	.	Distal Intergenic	-79711	24	39521813	39587034	65222	2	ENSBTAG00000049449	0	lncRNA	0
19	22153196	22199220	46025	*	15_DM_K4_IP_peak_39510_lociStitched	1264	.	Promoter (<=1kb)	0	19	22191732	22192763	1032	2	ENSBTAG00000054644	0	protein_coding	0
18	2576823	2622822	46000	*	20_DM_K4_IP_peak_34749_lociStitched	743	.	Promoter (<=1kb)	0	18	2573410	2592909	19500	2	ENSBTAG00000012002	BCAR1	protein_coding	BCAR1 scaffold protein, Cas family member [Source:VGNC Symbol;Acc:VGNC:26437]
13	78630338	78676329	45992	*	19_DM_K4_IP_peak_21045_lociStitched	890	.	Promoter (<=1kb)	0	13	78599932	78674899	74968	2	ENSBTAG00000012297	RIPOR3	protein_coding	RIPOR family member 3 [Source:VGNC Symbol;Acc:VGNC:33984]
3	77592825	77638792	45968	*	17_DM_K4_IP_peak_76006_lociStitched	508	.	Promoter (<=1kb)	0	3	77611445	77611551	107	1	ENSBTAG00000050672	U6	snRNA	U6 spliceosomal RNA [Source:RFAM;Acc:RF00026]
17	53239270	53285235	45966	*	19_DM_K4_IP_peak_32996_lociStitched	926	.	Promoter (<=1kb)	0	17	53223788	53284407	60620	2	ENSBTAG00000004189	MLXIP	protein_coding	Bos taurus MLX interacting protein (MLXIP), transcript variant 1, mRNA. [Source:RefSeq mRNA;Acc:NM_001369916]
19	39052577	39098523	45947	*	22_DM_K4_IP_peak_41034_lociStitched	636	.	Promoter (<=1kb)	0	19	39088363	39136166	47804	1	ENSBTAG00000016911	ARHGAP23	protein_coding	Rho GTPase activating protein 23 [Source:VGNC Symbol;Acc:VGNC:55773]
18	11043098	11089023	45926	*	11_DM_K4_IP_peak_35166_lociStitched	791	.	3' UTR	29348	18	11109980	11118371	8392	2	ENSBTAG00000002639	ZDHHC7	protein_coding	zinc finger DHHC-type palmitoyltransferase 7 [Source:VGNC Symbol;Acc:VGNC:37145]
26	21823726	21869584	45859	*	14_DM_K4_IP_peak_65684_lociStitched	385	.	Promoter (<=1kb)	0	26	21823624	21824790	1167	2	ENSBTAG00000003294	MRPL43	protein_coding	mitochondrial ribosomal protein L43 [Source:NCBI gene (formerly Entrezgene);Acc:282277]
19	34067369	34113148	45780	*	21_DM_K4_IP_peak_40446_lociStitched	726	.	Promoter (<=1kb)	0	19	34063776	34069266	5491	2	ENSBTAG00000000540	RNF112	protein_coding	ring finger protein 112 [Source:VGNC Symbol;Acc:VGNC:34011]
23	50217910	50263648	45739	*	16_DM_K4_IP_peak_59446_lociStitched	1472	.	Promoter (1-2kb)	1400	23	50216510	50233305	16796	1	ENSBTAG00000026919	PXDC1	protein_coding	PX domain containing 1 [Source:VGNC Symbol;Acc:VGNC:33582]
17	72575763	72621490	45728	*	13_DM_K4_IP_peak_34494_lociStitched	873	.	Promoter (<=1kb)	0	17	72563333	72589182	25850	2	ENSBTAG00000000429	DGCR2	protein_coding	DiGeorge syndrome critical region gene 2 [Source:NCBI gene (formerly Entrezgene);Acc:767971]
11	105327480	105373145	45666	*	7_DM_K4_IP_peak_14500_lociStitched	762	.	Exon (ENSBTAT00000063052/ENSBTAG00000047998, exon 5 of 66)	59391	11	105268089	105419303	151215	1	ENSBTAG00000047998	COL5A1	protein_coding	collagen type V alpha 1 chain [Source:VGNC Symbol;Acc:VGNC:58369]
21	67850981	67896630	45650	*	11_DM_K4_IP_peak_53277_lociStitched	605	.	Promoter (<=1kb)	0	21	67884902	67885504	603	2	ENSBTAG00000047319	0	protein_coding	0
25	22629474	22675106	45633	*	22_DM_K4_IP_peak_63167_lociStitched	615	.	Promoter (<=1kb)	-422	25	22582851	22629052	46202	2	ENSBTAG00000020043	ARHGAP17	protein_coding	Rho GTPase activating protein 17 [Source:VGNC Symbol;Acc:VGNC:26077]
13	33926932	33972538	45607	*	9_DM_K4_IP_peak_18407_lociStitched	1374	.	Promoter (<=1kb)	0	13	33771235	33968002	196768	2	ENSBTAG00000020053	ZEB1	protein_coding	zinc finger E-box binding homeobox 1 [Source:VGNC Symbol;Acc:VGNC:37147]
15	38302439	38348011	45573	*	12_DM_K4_IP_peak_25642_lociStitched	1529	.	Promoter (<=1kb)	0	15	38342903	38343841	939	2	ENSBTAG00000009359	0	protein_coding	0
25	9577679	9623175	45497	*	12_DM_K4_IP_peak_62586_lociStitched	1312	.	Promoter (<=1kb)	0	25	9621279	9848754	227476	1	ENSBTAG00000005208	CLEC16A	protein_coding	C-type lectin domain containing 16A [Source:VGNC Symbol;Acc:VGNC:27426]
3	119940035	119985530	45496	*	16_DM_K4_IP_peak_78193_lociStitched	291	.	Promoter (<=1kb)	0	3	119973442	119983832	10391	1	ENSBTAG00000002809	CAPN10	protein_coding	calpain 10 [Source:VGNC Symbol;Acc:VGNC:26741]
1	118544597	118589974	45378	*	17_DM_K4_IP_peak_3190_lociStitched	1618	.	Exon (ENSBTAT00000084991/ENSBTAG00000007814, exon 3 of 7)	47474	1	118497123	118642804	145682	1	ENSBTAG00000007814	WWTR1	protein_coding	WW domain containing transcription regulator 1 [Source:VGNC Symbol;Acc:VGNC:36980]
22	55462173	55507496	45324	*	16_DM_K4_IP_peak_56255_lociStitched	845	.	3' UTR	-15386	22	55446584	55446787	204	2	ENSBTAG00000054247	0	processed_pseudogene	0
7	62104758	62150068	45311	*	18_DM_K4_IP_peak_93203_lociStitched	248	.	Promoter (<=1kb)	0	7	62132825	62152726	19902	1	ENSBTAG00000010487	SMIM3	protein_coding	small integral membrane protein 3 [Source:VGNC Symbol;Acc:VGNC:35021]
5	110063013	110108299	45287	*	13_DM_K4_IP_peak_85971_lociStitched	1649	.	Promoter (<=1kb)	0	5	110047995	110067784	19790	2	ENSBTAG00000047582	CSNK1E	protein_coding	casein kinase 1, epsilon [Source:NCBI gene (formerly Entrezgene);Acc:768234]
16	73501905	73547178	45274	*	20_DM_K4_IP_peak_31154_lociStitched	1130	.	Promoter (<=1kb)	0	16	73524697	73543856	19160	2	ENSBTAG00000002846	TRAF3IP3	protein_coding	TRAF3 interacting protein 3 [Source:VGNC Symbol;Acc:VGNC:36275]
4	98461131	98506403	45273	*	25_DM_K4_IP_peak_80973_lociStitched	456	.	Promoter (<=1kb)	0	4	98476141	98521027	44887	1	ENSBTAG00000052204	0	lncRNA	0
24	48509574	48554810	45237	*	13_DM_K4_IP_peak_61322_lociStitched	1675	.	Exon (ENSBTAT00000025156/ENSBTAG00000018901, exon 11 of 12)	-15359	24	48494109	48494215	107	2	ENSBTAG00000053751	U6	snRNA	U6 spliceosomal RNA [Source:RFAM;Acc:RF00026]
21	69134805	69180040	45236	*	19_DM_K4_IP_peak_53381_lociStitched	1719	.	Promoter (<=1kb)	0	21	69166751	69181207	14457	1	ENSBTAG00000054250	0	protein_coding	0
22	15010849	15056035	45187	*	13_DM_K4_IP_peak_54290_lociStitched	1094	.	Promoter (<=1kb)	0	22	15023664	15042004	18341	1	ENSBTAG00000052731	GASK1A	protein_coding	golgi associated kinase 1A [Source:NCBI gene (formerly Entrezgene);Acc:112443440]
20	6914380	6959560	45181	*	19_DM_K4_IP_peak_48542_lociStitched	604	.	Promoter (<=1kb)	0	20	6918477	6930788	12312	1	ENSBTAG00000026369	ENC1	protein_coding	ectodermal-neural cortex 1 [Source:VGNC Symbol;Acc:VGNC:28489]
4	7968185	8013352	45168	*	18_DM_K4_IP_peak_78456_lociStitched	1256	.	Intron (ENSBTAT00000068321/ENSBTAG00000048664, intron 2 of 14)	30242	4	7937943	8616503	678561	1	ENSBTAG00000048664	CDK14	protein_coding	cyclin dependent kinase 14 [Source:NCBI gene (formerly Entrezgene);Acc:784403]
7	12807200	12852363	45164	*	12_DM_K4_IP_peak_90460_lociStitched	820	.	Promoter (<=1kb)	0	7	12838368	12854497	16130	1	ENSBTAG00000006241	MAN2B1	protein_coding	mannosidase alpha class 2B member 1 [Source:NCBI gene (formerly Entrezgene);Acc:282272]
19	41971303	42016398	45096	*	14_DM_K4_IP_peak_41315_lociStitched	849	.	Promoter (<=1kb)	0	19	42006042	42014027	7986	1	ENSBTAG00000011454	FKBP10	protein_coding	FKBP prolyl isomerase 10 [Source:VGNC Symbol;Acc:VGNC:29017]
26	33471814	33516868	45055	*	16_DM_K4_IP_peak_66282_lociStitched	1283	.	Exon (ENSBTAT00000071482/ENSBTAG00000021574, exon 4 of 14)	4993	26	33466821	33666664	199844	1	ENSBTAG00000021574	TCF7L2	protein_coding	transcription factor 7 like 2 [Source:VGNC Symbol;Acc:VGNC:55976]
25	363292	408334	45043	*	13_DM_K4_IP_peak_61937_lociStitched	1491	.	Promoter (<=1kb)	0	25	361870	364453	2584	2	ENSBTAG00000016581	MRPL28	protein_coding	mitochondrial ribosomal protein L28 [Source:VGNC Symbol;Acc:VGNC:31629]
19	55046050	55091088	45039	*	23_DM_K4_IP_peak_42732_lociStitched	478	.	Promoter (<=1kb)	0	19	55052720	55058389	5670	1	ENSBTAG00000019153	JMJD6	protein_coding	jumonji domain containing 6, arginine demethylase and lysine hydroxylase [Source:VGNC Symbol;Acc:VGNC:30377]
19	51023663	51068680	45018	*	17_DM_K4_IP_peak_42205_lociStitched	335	.	Promoter (<=1kb)	0	19	51034066	51044560	10495	1	ENSBTAG00000006045	P4HB	protein_coding	prolyl 4-hydroxylase subunit beta [Source:VGNC Symbol;Acc:VGNC:32538]
7	62308317	62353283	44967	*	17_DM_K4_IP_peak_93219_lociStitched	1469	.	Promoter (<=1kb)	0	7	62293510	62337815	44306	2	ENSBTAG00000012671	TNIP1	protein_coding	TNFAIP3 interacting protein 1 [Source:VGNC Symbol;Acc:VGNC:36180]
29	45251973	45296936	44964	*	23_DM_K4_IP_peak_72665_lociStitched	483	.	Promoter (<=1kb)	0	29	45286731	45292020	5290	1	ENSBTAG00000012141	RAD9A	protein_coding	RAD9 checkpoint clamp component A [Source:VGNC Symbol;Acc:VGNC:33689]
3	101375215	101420104	44890	*	14_DM_K4_IP_peak_76878_lociStitched	1043	.	Promoter (<=1kb)	0	3	101373593	101392996	19404	2	ENSBTAG00000012355	RNF220	protein_coding	ring finger protein 220 [Source:VGNC Symbol;Acc:VGNC:34055]
4	74718173	74763051	44879	*	17_DM_K4_IP_peak_80163_lociStitched	1398	.	Distal Intergenic	10184	4	74773098	74773235	138	2	ENSBTAG00000044309	0	scaRNA	0
5	75895285	75940158	44874	*	15_DM_K4_IP_peak_84645_lociStitched	1597	.	Promoter (<=1kb)	0	5	75887878	75903492	15615	2	ENSBTAG00000015043	MFNG	protein_coding	MFNG O-fucosylpeptide 3-beta-N-acetylglucosaminyltransferase [Source:VGNC Symbol;Acc:VGNC:31429]
12	75872505	75917363	44859	*	17_DM_K4_IP_peak_16614_lociStitched	1247	.	Promoter (<=1kb)	0	12	75720835	75894298	173464	2	ENSBTAG00000010395	DOCK9	protein_coding	dedicator of cytokinesis 9 [Source:VGNC Symbol;Acc:VGNC:28163]
29	45011010	45055833	44824	*	12_DM_K4_IP_peak_72607_lociStitched	513	.	Promoter (<=1kb)	0	29	45039827	45049329	9503	1	ENSBTAG00000020600	RHOD	protein_coding	ras homolog family member D [Source:VGNC Symbol;Acc:VGNC:33947]
23	43205652	43250474	44823	*	8_DM_K4_IP_peak_58999_lociStitched	1108	.	Promoter (<=1kb)	0	23	43223724	43247454	23731	1	ENSBTAG00000017160	TBC1D7	protein_coding	TBC1 domain family member 7 [Source:VGNC Symbol;Acc:VGNC:50071]
7	5779633	5824365	44733	*	10_DM_K4_IP_peak_90052_lociStitched	1033	.	Promoter (<=1kb)	0	7	5787153	5791859	4707	2	ENSBTAG00000004200	GTPBP3	protein_coding	GTP binding protein 3, mitochondrial [Source:VGNC Symbol;Acc:VGNC:49552]
5	57509059	57553785	44727	*	19_DM_K4_IP_peak_83805_lociStitched	523	.	Promoter (<=1kb)	0	5	57506100	57512983	6884	2	ENSBTAG00000007417	GDF11	protein_coding	growth differentiation factor 11 [Source:VGNC Symbol;Acc:VGNC:29300]
25	32861079	32905739	44661	*	13_DM_K4_IP_peak_63854_lociStitched	1794	.	Promoter (<=1kb)	0	25	32782224	32863447	81224	2	ENSBTAG00000009780	GTF2I	protein_coding	general transcription factor IIi [Source:VGNC Symbol;Acc:VGNC:29699]
25	35782144	35826801	44658	*	11_DM_K4_IP_peak_64249_lociStitched	965	.	Promoter (<=1kb)	0	25	35789614	35798303	8690	2	ENSBTAG00000001131	SLC12A9	protein_coding	solute carrier family 12 member 9 [Source:VGNC Symbol;Acc:VGNC:34672]
1	69196348	69240975	44628	*	25_DM_K4_IP_peak_1382_lociStitched	212	.	3' UTR	68485	1	69127863	69178521	50659	1	ENSBTAG00000013727	UMPS	protein_coding	uridine monophosphate synthetase [Source:VGNC Symbol;Acc:VGNC:36661]
3	114396126	114440749	44624	*	12_DM_K4_IP_peak_77665_lociStitched	1751	.	Distal Intergenic	-94398	3	114535147	114633255	98109	1	ENSBTAG00000013869	SH3BP4	protein_coding	SH3 domain binding protein 4 [Source:VGNC Symbol;Acc:VGNC:34567]
23	13724794	13769412	44619	*	15_DM_K4_IP_peak_57478_lociStitched	1711	.	Promoter (<=1kb)	0	23	13759466	13828770	69305	1	ENSBTAG00000021381	DAAM2	protein_coding	dishevelled associated activator of morphogenesis 2 [Source:VGNC Symbol;Acc:VGNC:27863]
5	60503451	60548045	44595	*	15_DM_K4_IP_peak_83843_lociStitched	707	.	5' UTR	11366	5	60492085	60547904	55820	1	ENSBTAG00000001509	ELK3	protein_coding	ETS transcription factor ELK3 [Source:VGNC Symbol;Acc:VGNC:28433]
9	94854623	94899215	44593	*	14_DM_K4_IP_peak_100769_lociStitched	848	.	Exon (ENSBTAT00000045051/ENSBTAG00000005083, exon 2 of 16)	34407	9	94820216	94960850	140635	1	ENSBTAG00000005083	TULP4	protein_coding	TUB like protein 4 [Source:VGNC Symbol;Acc:VGNC:36522]
19	27113573	27158116	44544	*	13_DM_K4_IP_peak_40008_lociStitched	542	.	Promoter (<=1kb)	0	19	27131781	27147274	15494	2	ENSBTAG00000008289	ZBTB4	protein_coding	zinc finger and BTB domain containing 4 [Source:VGNC Symbol;Acc:VGNC:37078]
5	69014542	69059075	44534	*	12_DM_K4_IP_peak_84105_lociStitched	1598	.	Distal Intergenic	191461	5	68823081	68861800	38720	1	ENSBTAG00000050973	0	lncRNA	0
21	30431774	30476242	44469	*	12_DM_K4_IP_peak_51871_lociStitched	1237	.	Promoter (<=1kb)	0	21	30372068	30461318	89251	2	ENSBTAG00000012022	TBC1D2B	protein_coding	TBC1 domain family member 2B [Source:VGNC Symbol;Acc:VGNC:35640]
19	55896305	55940746	44442	*	13_DM_K4_IP_peak_42879_lociStitched	1131	.	Promoter (<=1kb)	0	19	55932583	55939531	6949	2	ENSBTAG00000010758	SMIM5	protein_coding	small integral membrane protein 5 [Source:VGNC Symbol;Acc:VGNC:35023]
16	56412146	56456569	44424	*	13_DM_K4_IP_peak_30393_lociStitched	1262	.	Distal Intergenic	-11860	16	56399984	56400286	303	2	ENSBTAG00000017691	0	protein_coding	KIAA0040 ortholog [Source:NCBI gene (formerly Entrezgene);Acc:100335299]
22	37491955	37536352	44398	*	17_DM_K4_IP_peak_55179_lociStitched	1601	.	Promoter (<=1kb)	0	22	37473316	37500545	27230	2	ENSBTAG00000011287	ATXN7	protein_coding	ataxin 7 [Source:VGNC Symbol;Acc:VGNC:26342]
28	41928395	41972760	44366	*	11_DM_K4_IP_peak_70447_lociStitched	896	.	Promoter (<=1kb)	0	28	41953894	41970260	16367	2	ENSBTAG00000018499	ANXA8L1	protein_coding	annexin A8-like 1 [Source:NCBI gene (formerly Entrezgene);Acc:281627]
27	37051381	37095680	44300	*	16_DM_K4_IP_peak_68504_lociStitched	898	.	Promoter (<=1kb)	0	27	37053715	37077724	24010	2	ENSBTAG00000001244	PLAT	protein_coding	plasminogen activator, tissue type [Source:VGNC Symbol;Acc:VGNC:32974]
27	26492120	26536399	44280	*	19_DM_K4_IP_peak_68029_lociStitched	443	.	Promoter (<=1kb)	0	27	26494996	26690539	195544	1	ENSBTAG00000033727	RBPMS	protein_coding	RNA binding protein, mRNA processing factor [Source:VGNC Symbol;Acc:VGNC:52815]
3	91827235	91871432	44198	*	8_DM_K4_IP_peak_76540_lociStitched	1587	.	Promoter (<=1kb)	0	3	91841230	92006394	165165	1	ENSBTAG00000010717	SSBP3	protein_coding	single stranded DNA binding protein 3 [Source:VGNC Symbol;Acc:VGNC:35308]
17	72993070	73037260	44191	*	11_DM_K4_IP_peak_34560_lociStitched	1201	.	Promoter (<=1kb)	0	17	72995406	73000114	4709	1	ENSBTAG00000006656	RANBP1	protein_coding	RAN binding protein 1 [Source:NCBI gene (formerly Entrezgene);Acc:533251]
17	53490205	53534388	44184	*	18_DM_K4_IP_peak_33024_lociStitched	277	.	Promoter (<=1kb)	0	17	53482843	53498434	15592	2	ENSBTAG00000004172	SETD1B	protein_coding	SET domain containing 1B, histone lysine methyltransferase [Source:VGNC Symbol;Acc:VGNC:50140]
29	43753707	43797841	44135	*	19_DM_K4_IP_peak_72422_lociStitched	680	.	Promoter (<=1kb)	0	29	43754201	43756591	2391	1	ENSBTAG00000003712	FAM89B	protein_coding	family with sequence similarity 89 member B [Source:VGNC Symbol;Acc:VGNC:28843]
10	82714987	82759110	44124	*	14_DM_K4_IP_peak_8510_lociStitched	1629	.	Distal Intergenic	108854	10	82866902	82867964	1063	2	ENSBTAG00000048690	0	protein_coding	0
26	23822022	23866119	44098	*	8_DM_K4_IP_peak_65881_lociStitched	1414	.	Distal Intergenic	-8832	26	23739169	23813190	74022	2	ENSBTAG00000012858	NT5C2	protein_coding	5'-nucleotidase, cytosolic II [Source:VGNC Symbol;Acc:VGNC:32291]
5	32377627	32421658	44032	*	19_DM_K4_IP_peak_82910_lociStitched	379	.	Promoter (<=1kb)	0	5	32382408	32440330	57923	1	ENSBTAG00000016414	VDR	protein_coding	vitamin D receptor [Source:VGNC Symbol;Acc:VGNC:36784]
10	87258882	87302877	43996	*	13_DM_K4_IP_peak_8875_lociStitched	681	.	Promoter (<=1kb)	0	10	87237844	87271480	33637	2	ENSBTAG00000012004	TGFB3	protein_coding	transforming growth factor beta 3 [Source:VGNC Symbol;Acc:VGNC:35803]
15	74636245	74680236	43992	*	16_DM_K4_IP_peak_27247_lociStitched	1486	.	Promoter (<=1kb)	0	15	74642574	74699576	57003	1	ENSBTAG00000031252	CD82	protein_coding	CD82 molecule [Source:VGNC Symbol;Acc:VGNC:27049]
16	64059469	64103453	43985	*	10_DM_K4_IP_peak_30707_lociStitched	1065	.	Promoter (<=1kb)	0	16	64062643	64183738	121096	1	ENSBTAG00000011966	LAMC1	protein_coding	laminin subunit gamma 1 [Source:VGNC Symbol;Acc:VGNC:50206]
29	40193995	40237871	43877	*	12_DM_K4_IP_peak_71989_lociStitched	905	.	Promoter (<=1kb)	0	29	40236821	40241623	4803	1	ENSBTAG00000000064	FEN1	protein_coding	flap structure-specific endonuclease 1 [Source:VGNC Symbol;Acc:VGNC:28947]
22	50173134	50216999	43866	*	19_DM_K4_IP_peak_55789_lociStitched	1579	.	Promoter (<=1kb)	0	22	50161374	50190175	28802	2	ENSBTAG00000018307	SEMA3F	protein_coding	semaphorin 3F [Source:VGNC Symbol;Acc:VGNC:34431]
14	69980733	70024571	43839	*	11_DM_K4_IP_peak_24052_lociStitched	1511	.	Distal Intergenic	-42160	14	70066731	70080523	13793	1	ENSBTAG00000007596	GEM	protein_coding	GTP binding protein overexpressed in skeletal muscle [Source:VGNC Symbol;Acc:VGNC:29315]
11	29577198	29620992	43795	*	14_DM_K4_IP_peak_10846_lociStitched	985	.	Promoter (<=1kb)	0	11	29581381	29594347	12967	2	ENSBTAG00000001575	CALM2	protein_coding	calmodulin 2 [Source:NCBI gene (formerly Entrezgene);Acc:100297344]
25	38661419	38705155	43737	*	22_DM_K4_IP_peak_64497_lociStitched	85	.	Intron (ENSBTAT00000022820/ENSBTAG00000017175, intron 13 of 16)	44890	25	38616529	38735137	118609	1	ENSBTAG00000017175	RNF216	protein_coding	ring finger protein 216 [Source:VGNC Symbol;Acc:VGNC:34053]
7	52567128	52610726	43599	*	24_DM_K4_IP_peak_92641_lociStitched	189	.	Promoter (<=1kb)	0	7	52582644	52597121	14478	1	ENSBTAG00000017349	PCDHGC3	protein_coding	protocadherin gamma subfamily A, 2 [Source:NCBI gene (formerly Entrezgene);Acc:539654]
6	113395624	113439217	43594	*	10_DM_K4_IP_peak_89176_lociStitched	1609	.	Promoter (<=1kb)	0	6	113395848	113504809	108962	1	ENSBTAG00000005493	TBC1D14	protein_coding	TBC1 domain family member 14 [Source:VGNC Symbol;Acc:VGNC:35628]
29	40097308	40140842	43535	*	17_DM_K4_IP_peak_71966_lociStitched	1724	.	Distal Intergenic	-21533	29	40162375	40188645	26271	1	ENSBTAG00000013942	DAGLA	protein_coding	diacylglycerol lipase alpha [Source:VGNC Symbol;Acc:VGNC:27872]
14	24828965	24872497	43533	*	10_DM_K4_IP_peak_22772_lociStitched	1525	.	Promoter (<=1kb)	0	14	24765312	24830983	65672	2	ENSBTAG00000008958	NSMAF	protein_coding	neutral sphingomyelinase activation associated factor [Source:VGNC Symbol;Acc:VGNC:32278]
8	81420288	81463809	43522	*	15_DM_K4_IP_peak_96833_lociStitched	902	.	Exon (ENSBTAT00000000938/ENSBTAG00000000699, exon 6 of 17)	-116958	8	81580767	81619571	38805	1	ENSBTAG00000000699	AOPEP	protein_coding	aminopeptidase O (putative) [Source:NCBI gene (formerly Entrezgene);Acc:531757]
19	58455220	58498708	43489	*	16_DM_K4_IP_peak_43102_lociStitched	1418	.	Exon (ENSBTAT00000025078/ENSBTAG00000018837, exon 7 of 10)	-30171	19	58528879	58664864	135986	1	ENSBTAG00000055157	0	lncRNA	0
11	68427444	68470901	43458	*	16_DM_K4_IP_peak_11987_lociStitched	567	.	3' UTR	16094	11	68411350	68430059	18710	1	ENSBTAG00000008985	PCBP1	protein_coding	poly(rC) binding protein 1 [Source:HGNC Symbol;Acc:HGNC:8647]
25	33414141	33457575	43435	*	18_DM_K4_IP_peak_63917_lociStitched	499	.	Promoter (<=1kb)	0	25	33446069	33447713	1645	2	ENSBTAG00000014810	TMEM270	protein_coding	transmembrane protein 270 [Source:NCBI gene (formerly Entrezgene);Acc:617180]
8	28058335	28101769	43435	*	11_DM_K4_IP_peak_94958_lociStitched	515	.	Promoter (<=1kb)	0	8	28065887	28077448	11562	2	ENSBTAG00000052018	0	lncRNA	0
18	35040762	35084156	43395	*	23_DM_K4_IP_peak_36507_lociStitched	620	.	Promoter (<=1kb)	0	18	35046982	35061704	14723	2	ENSBTAG00000014553	ATP6V0D1	protein_coding	ATPase H+ transporting V0 subunit d1 [Source:VGNC Symbol;Acc:VGNC:26312]
21	65190588	65233957	43370	*	12_DM_K4_IP_peak_53055_lociStitched	476	.	Promoter (<=1kb)	0	21	65227939	65234057	6119	1	ENSBTAG00000008384	SLC25A47	protein_coding	solute carrier family 25 member 47 [Source:VGNC Symbol;Acc:VGNC:34772]
23	11727140	11770470	43331	*	15_DM_K4_IP_peak_57380_lociStitched	1161	.	Promoter (<=1kb)	0	23	11729171	12057180	328010	1	ENSBTAG00000000527	ZFAND3	protein_coding	zinc finger AN1-type containing 3 [Source:VGNC Symbol;Acc:VGNC:37151]
10	102418965	102462281	43317	*	9_DM_K4_IP_peak_9217_lociStitched	1423	.	Promoter (<=1kb)	0	10	102131716	102435752	304037	2	ENSBTAG00000006392	TTC7B	protein_coding	tetratricopeptide repeat domain 7B [Source:VGNC Symbol;Acc:VGNC:36481]
2	135276263	135319575	43313	*	14_DM_K4_IP_peak_48004_lociStitched	1308	.	Promoter (<=1kb)	0	2	135262232	135290548	28317	2	ENSBTAG00000012052	PADI4	protein_coding	peptidyl arginine deiminase 4 [Source:VGNC Symbol;Acc:VGNC:32548]
7	15738157	15781384	43228	*	10_DM_K4_IP_peak_90653_lociStitched	1282	.	Promoter (<=1kb)	0	7	15736270	15747432	11163	2	ENSBTAG00000002148	RAB3D	protein_coding	RAB3D, member RAS oncogene family [Source:VGNC Symbol;Acc:VGNC:33652]
15	57905895	57949049	43155	*	15_DM_K4_IP_peak_26689_lociStitched	544	.	Distal Intergenic	-106501	15	57799281	57799394	114	2	ENSBTAG00000043814	5S_rRNA	rRNA	5S ribosomal RNA [Source:RFAM;Acc:RF00001]
21	14001205	14044334	43130	*	14_DM_K4_IP_peak_51052_lociStitched	1626	.	5' UTR	19685	21	13981520	14030897	49378	1	ENSBTAG00000018603	RGMA	protein_coding	repulsive guidance molecule BMP co-receptor a [Source:VGNC Symbol;Acc:VGNC:33906]
12	19649020	19692140	43121	*	12_DM_K4_IP_peak_15159_lociStitched	1716	.	Distal Intergenic	97086	12	19551934	19552263	330	1	ENSBTAG00000055106	0	misc_RNA	0
18	50991710	51034783	43074	*	15_DM_K4_IP_peak_37399_lociStitched	143	.	Promoter (<=1kb)	0	18	51021355	51028977	7623	1	ENSBTAG00000000332	ERF	protein_coding	ETS2 repressor factor [Source:VGNC Symbol;Acc:VGNC:28576]
10	36305154	36348134	42981	*	15_DM_K4_IP_peak_6498_lociStitched	1116	.	Promoter (<=1kb)	0	10	36291370	36306626	15257	2	ENSBTAG00000002921	RMDN3	protein_coding	regulator of microtubule dynamics 3 [Source:VGNC Symbol;Acc:VGNC:33993]
3	30602619	30645592	42974	*	8_DM_K4_IP_peak_74846_lociStitched	1694	.	Promoter (<=1kb)	0	3	30609356	30615016	5661	1	ENSBTAG00000006081	PPM1J	protein_coding	protein phosphatase, Mg2+/Mn2+ dependent 1J [Source:VGNC Symbol;Acc:VGNC:54471]
21	69682023	69724985	42963	*	17_DM_K4_IP_peak_53460_lociStitched	903	.	Promoter (<=1kb)	0	21	69706995	69740920	33926	1	ENSBTAG00000047606	0	protein_coding	0
7	15207953	15250895	42943	*	15_DM_K4_IP_peak_90573_lociStitched	1391	.	Promoter (<=1kb)	0	7	15209049	15297760	88712	1	ENSBTAG00000013362	DNM2	protein_coding	dynamin 2 [Source:VGNC Symbol;Acc:VGNC:28143]
3	103297830	103340748	42919	*	14_DM_K4_IP_peak_77008_lociStitched	529	.	Promoter (<=1kb)	0	3	103309039	103337423	28385	1	ENSBTAG00000009617	SLC2A1	protein_coding	solute carrier family 2 member 1 [Source:VGNC Symbol;Acc:VGNC:34796]
19	47025487	47068333	42847	*	17_DM_K4_IP_peak_41817_lociStitched	337	.	Promoter (<=1kb)	0	19	47043679	47101693	58015	1	ENSBTAG00000015739	MRC2	protein_coding	mannose receptor C type 2 [Source:VGNC Symbol;Acc:VGNC:31599]
14	21037278	21080118	42841	*	14_DM_K4_IP_peak_22607_lociStitched	1229	.	Promoter (<=1kb)	0	14	21013842	21062048	48207	2	ENSBTAG00000017492	PCMTD1	protein_coding	protein-L-isoaspartate (D-aspartate) O-methyltransferase domain containing 1 [Source:VGNC Symbol;Acc:VGNC:53871]
11	89882452	89925228	42777	*	14_DM_K4_IP_peak_13061_lociStitched	457	.	Promoter (<=1kb)	0	11	89883798	89885651	1854	2	ENSBTAG00000055219	0	lncRNA	0
6	69078079	69120811	42733	*	14_DM_K4_IP_peak_88117_lociStitched	1086	.	Promoter (<=1kb)	0	6	69006787	69105418	98632	2	ENSBTAG00000020658	LNX1	protein_coding	ligand of numb-protein X 1 [Source:VGNC Symbol;Acc:VGNC:50212]
11	28733863	28776566	42704	*	13_DM_K4_IP_peak_10735_lociStitched	1042	.	Promoter (<=1kb)	0	11	28734999	28828070	93072	1	ENSBTAG00000003711	EPAS1	protein_coding	endothelial PAS domain protein 1 [Source:VGNC Symbol;Acc:VGNC:28518]
26	45609662	45652257	42596	*	16_DM_K4_IP_peak_66954_lociStitched	381	.	Exon (ENSBTAT00000016524/ENSBTAG00000012444, exon 5 of 23)	129483	26	45480179	45505241	25063	1	ENSBTAG00000022917	FANK1	protein_coding	fibronectin type III and ankyrin repeat domains 1 [Source:VGNC Symbol;Acc:VGNC:28861]
16	25202966	25245554	42589	*	8_DM_K4_IP_peak_28554_lociStitched	1538	.	Promoter (<=1kb)	0	16	25186203	25227307	41105	2	ENSBTAG00000001729	DUSP10	protein_coding	dual specificity phosphatase 10 [Source:VGNC Symbol;Acc:VGNC:28249]
10	44465187	44507767	42581	*	8_DM_K4_IP_peak_6744_lociStitched	1318	.	Intron (ENSBTAT00000052708/ENSBTAG00000031707, intron 3 of 15)	14168	10	44451019	44561474	110456	1	ENSBTAG00000031707	FRMD6	protein_coding	FERM domain containing 6 [Source:VGNC Symbol;Acc:VGNC:29117]
12	84296783	84339337	42555	*	10_DM_K4_IP_peak_16841_lociStitched	974	.	Exon (ENSBTAT00000086502/ENSBTAG00000018237, exon 35 of 35)	315742	12	84650925	84655079	4155	2	ENSBTAG00000012019	IRS2	protein_coding	insulin receptor substrate 2 [Source:VGNC Symbol;Acc:VGNC:30284]
7	19461516	19504062	42547	*	10_DM_K4_IP_peak_90978_lociStitched	516	.	Promoter (<=1kb)	0	7	19470114	19482055	11942	1	ENSBTAG00000018655	MYDGF	protein_coding	myeloid derived growth factor [Source:VGNC Symbol;Acc:VGNC:31790]
9	94556324	94598784	42461	*	9_DM_K4_IP_peak_100740_lociStitched	1294	.	Exon (ENSBTAT00000039096/ENSBTAG00000000817, exon 2 of 27)	11851	9	94544473	94653549	109077	1	ENSBTAG00000000817	SYNJ2	protein_coding	synaptojanin 2 [Source:VGNC Symbol;Acc:VGNC:35528]
23	9002319	9044753	42435	*	12_DM_K4_IP_peak_57142_lociStitched	1548	.	Exon (ENSBTAT00000087190/ENSBTAG00000016890, exon 11 of 23)	65961	23	9078654	9110714	32061	2	ENSBTAG00000016891	TCP11	protein_coding	t-complex 11 [Source:VGNC Symbol;Acc:VGNC:35702]
11	24342999	24385433	42435	*	19_DM_K4_IP_peak_10393_lociStitched	399	.	Distal Intergenic	49245	11	24293754	24293871	118	1	ENSBTAG00000043712	U4	snRNA	U4 spliceosomal RNA [Source:RFAM;Acc:RF00015]
8	60403433	60445842	42410	*	17_DM_K4_IP_peak_95847_lociStitched	390	.	Promoter (<=1kb)	0	8	60421784	60442493	20710	1	ENSBTAG00000000078	GLIPR2	protein_coding	GLI pathogenesis related 2 [Source:VGNC Symbol;Acc:VGNC:29405]
14	62619641	62662023	42383	*	11_DM_K4_IP_peak_23784_lociStitched	1238	.	Promoter (<=1kb)	0	14	62621439	62715290	93852	1	ENSBTAG00000026963	NCALD	protein_coding	neurocalcin delta [Source:VGNC Symbol;Acc:VGNC:31897]
1	122337999	122380375	42377	*	9_DM_K4_IP_peak_3296_lociStitched	929	.	Promoter (<=1kb)	0	1	122349984	122471157	121174	1	ENSBTAG00000007331	PLOD2	protein_coding	procollagen-lysine,2-oxoglutarate 5-dioxygenase 2 [Source:VGNC Symbol;Acc:VGNC:33040]
24	20724376	20766743	42368	*	13_DM_K4_IP_peak_60042_lociStitched	994	.	Promoter (<=1kb)	0	24	20762452	20762564	113	2	ENSBTAG00000036732	5S_rRNA	rRNA	5S ribosomal RNA [Source:RFAM;Acc:RF00001]
9	14775417	14817782	42366	*	8_DM_K4_IP_peak_98544_lociStitched	953	.	Promoter (<=1kb)	0	9	14663442	14776366	112925	2	ENSBTAG00000020056	COL12A1	protein_coding	collagen type XII alpha 1 chain [Source:VGNC Symbol;Acc:VGNC:52756]
27	23894496	23936834	42339	*	17_DM_K4_IP_peak_67896_lociStitched	475	.	3' UTR	23890	27	23870606	23916949	46344	1	ENSBTAG00000015541	DLC1	protein_coding	DLC1 Rho GTPase activating protein [Source:VGNC Symbol;Acc:VGNC:28084]
2	135856672	135898984	42313	*	16_DM_K4_IP_peak_48082_lociStitched	910	.	Promoter (<=1kb)	0	2	135893247	135911229	17983	1	ENSBTAG00000005670	ARHGEF19	protein_coding	Rho guanine nucleotide exchange factor 19 [Source:VGNC Symbol;Acc:VGNC:26110]
20	21433397	21475698	42302	*	8_DM_K4_IP_peak_49052_lociStitched	1502	.	Distal Intergenic	-322618	20	21798316	21799446	1131	1	ENSBTAG00000046468	ACTBL2	protein_coding	actin beta like 2 [Source:NCBI gene (formerly Entrezgene);Acc:780991]
18	48187086	48229340	42255	*	11_DM_K4_IP_peak_37095_lociStitched	736	.	Promoter (<=1kb)	0	18	48192636	48195524	2889	2	ENSBTAG00000005363	GGN	protein_coding	gametogenetin [Source:VGNC Symbol;Acc:VGNC:29341]
22	37256629	37298862	42234	*	16_DM_K4_IP_peak_55156_lociStitched	1205	.	Exon (ENSBTAT00000029105/ENSBTAG00000021835, exon 3 of 8)	52256	22	37204373	37323258	118886	1	ENSBTAG00000021835	PRICKLE2	protein_coding	prickle planar cell polarity protein 2 [Source:VGNC Symbol;Acc:VGNC:33316]
14	72324124	72366288	42165	*	16_DM_K4_IP_peak_24154_lociStitched	1100	.	Promoter (<=1kb)	0	14	72341104	72453449	112346	1	ENSBTAG00000017339	RUNX1T1	protein_coding	RUNX1 partner transcriptional co-repressor 1 [Source:VGNC Symbol;Acc:VGNC:55756]
19	11678174	11720209	42036	*	20_DM_K4_IP_peak_38780_lociStitched	1583	.	Promoter (<=1kb)	0	19	11683158	11692577	9420	2	ENSBTAG00000014278	TBX2	protein_coding	T-box transcription factor 2 [Source:VGNC Symbol;Acc:VGNC:35666]
20	39361289	39403247	41959	*	12_DM_K4_IP_peak_49659_lociStitched	1462	.	Promoter (<=1kb)	0	20	39314838	39375753	60916	2	ENSBTAG00000007071	RAI14	protein_coding	retinoic acid induced 14 [Source:VGNC Symbol;Acc:VGNC:33696]
19	42485763	42527691	41929	*	21_DM_K4_IP_peak_41393_lociStitched	242	.	Promoter (<=1kb)	0	19	42417949	42491771	73823	2	ENSBTAG00000021523	STAT3	protein_coding	signal transducer and activator of transcription 3 [Source:VGNC Symbol;Acc:VGNC:35371]
17	69072521	69114422	41902	*	12_DM_K4_IP_peak_34067_lociStitched	1240	.	Promoter (<=1kb)	0	17	69111637	69113879	2243	2	ENSBTAG00000050802	0	lncRNA	0
7	11593389	11635282	41894	*	15_DM_K4_IP_peak_90308_lociStitched	951	.	Promoter (<=1kb)	0	7	11597406	11608885	11480	1	ENSBTAG00000006642	PRKACA	protein_coding	protein kinase cAMP-activated catalytic subunit alpha [Source:VGNC Symbol;Acc:VGNC:50250]
3	31559832	31601714	41883	*	16_DM_K4_IP_peak_74915_lociStitched	1568	.	Promoter (<=1kb)	0	3	31565399	31578746	13348	1	ENSBTAG00000022580	INKA2	protein_coding	inka box actin regulator 2 [Source:VGNC Symbol;Acc:VGNC:50127]
1	82587887	82629725	41839	*	19_DM_K4_IP_peak_2202_lociStitched	1578	.	Promoter (2-3kb)	2258	1	82610922	82631983	21062	2	ENSBTAG00000005313	EPHB3	protein_coding	EPH receptor B3 [Source:VGNC Symbol;Acc:VGNC:28539]
5	109499621	109541453	41833	*	15_DM_K4_IP_peak_85885_lociStitched	771	.	Promoter (<=1kb)	0	5	109532805	109591861	59057	1	ENSBTAG00000002539	TRIOBP	protein_coding	TRIO and F-actin binding protein [Source:VGNC Symbol;Acc:VGNC:36357]
29	45962385	46004120	41736	*	15_DM_K4_IP_peak_72762_lociStitched	1602	.	Promoter (<=1kb)	0	29	45992300	46056230	63931	1	ENSBTAG00000009584	PPP6R3	protein_coding	protein phosphatase 6 regulatory subunit 3 [Source:VGNC Symbol;Acc:VGNC:33275]
2	106287742	106329461	41720	*	15_DM_K4_IP_peak_46203_lociStitched	572	.	Promoter (<=1kb)	0	2	106290033	106293245	3213	1	ENSBTAG00000003923	GPBAR1	protein_coding	G protein-coupled bile acid receptor 1 [Source:VGNC Symbol;Acc:VGNC:29521]
23	44733327	44774822	41496	*	17_DM_K4_IP_peak_59096_lociStitched	937	.	Distal Intergenic	60849	23	44802116	44835671	33556	2	ENSBTAG00000010256	TMEM170B	protein_coding	transmembrane protein 170B [Source:VGNC Symbol;Acc:VGNC:54241]
26	30449136	30490471	41336	*	14_DM_K4_IP_peak_66090_lociStitched	727	.	Promoter (<=1kb)	0	26	30430380	30482338	51959	2	ENSBTAG00000004438	XPNPEP1	protein_coding	X-prolyl aminopeptidase 1 [Source:VGNC Symbol;Acc:VGNC:36994]
27	25683866	25725163	41298	*	13_DM_K4_IP_peak_67978_lociStitched	1291	.	Promoter (<=1kb)	0	27	25679478	25693390	13913	2	ENSBTAG00000044208	DUSP4	protein_coding	dual specificity phosphatase 4 [Source:VGNC Symbol;Acc:VGNC:28260]
9	14161338	14202632	41295	*	13_DM_K4_IP_peak_98508_lociStitched	1078	.	Distal Intergenic	459689	9	14662145	14662321	177	2	ENSBTAG00000053911	0	protein_coding	0
18	13255029	13296280	41252	*	10_DM_K4_IP_peak_35476_lociStitched	1617	.	Promoter (<=1kb)	0	18	13225247	13256630	31384	2	ENSBTAG00000006905	KLHDC4	protein_coding	kelch domain containing 4 [Source:VGNC Symbol;Acc:VGNC:50107]
3	14763047	14804289	41243	*	12_DM_K4_IP_peak_73874_lociStitched	231	.	Promoter (<=1kb)	0	3	14781460	14813371	31912	1	ENSBTAG00000000113	ARHGEF2	protein_coding	Rho/Rac guanine nucleotide exchange factor 2 [Source:VGNC Symbol;Acc:VGNC:26111]
11	44190479	44231711	41233	*	12_DM_K4_IP_peak_11132_lociStitched	1793	.	Distal Intergenic	-35780	11	44267491	44323707	56217	1	ENSBTAG00000022461	SEPTIN10	protein_coding	septin 10 [Source:VGNC Symbol;Acc:VGNC:34450]
26	25731912	25773107	41196	*	11_DM_K4_IP_peak_66052_lociStitched	1555	.	Promoter (<=1kb)	0	26	25733217	25745433	12217	1	ENSBTAG00000023832	ADAM8	protein_coding	ADAM metallopeptidase domain 8 [Source:VGNC Symbol;Acc:VGNC:25612]
23	27231266	27272403	41138	*	13_DM_K4_IP_peak_58211_lociStitched	1106	.	Promoter (<=1kb)	0	23	27225234	27232656	7423	2	ENSBTAG00000004436	PPT2	protein_coding	palmitoyl-protein thioesterase 2 [Source:VGNC Symbol;Acc:VGNC:57311]
19	10331825	10372914	41090	*	20_DM_K4_IP_peak_38712_lociStitched	276	.	3' UTR	-15155	19	10388069	10393730	5662	1	ENSBTAG00000049561	0	lncRNA	0
1	954569	995652	41084	*	13_DM_K4_IP_peak_7_lociStitched	577	.	Promoter (<=1kb)	0	1	991023	1002223	11201	1	ENSBTAG00000020035	RCAN1	protein_coding	regulator of calcineurin 1 [Source:VGNC Symbol;Acc:VGNC:33820]
5	116276507	116317564	41058	*	21_DM_K4_IP_peak_86555_lociStitched	323	.	Promoter (<=1kb)	0	5	116230309	116280319	50011	2	ENSBTAG00000048365	WNT7B	protein_coding	Wnt family member 7B [Source:NCBI gene (formerly Entrezgene);Acc:100337066]
17	58554078	58595110	41033	*	9_DM_K4_IP_peak_33311_lociStitched	1174	.	Distal Intergenic	-16024	17	58611134	58888297	277164	1	ENSBTAG00000001888	MED13L	protein_coding	mediator complex subunit 13L [Source:VGNC Symbol;Acc:VGNC:31351]
19	44000413	44041385	40973	*	15_DM_K4_IP_peak_41570_lociStitched	206	.	Promoter (<=1kb)	0	19	44022180	44035259	13080	2	ENSBTAG00000005067	UBTF	protein_coding	upstream binding transcription factor [Source:NCBI gene (formerly Entrezgene);Acc:497012]
16	44538690	44579630	40941	*	16_DM_K4_IP_peak_29663_lociStitched	586	.	Promoter (<=1kb)	0	16	44553028	44566424	13397	1	ENSBTAG00000013411	ENO1	protein_coding	enolase 1 [Source:VGNC Symbol;Acc:VGNC:97268]
11	9748540	9789445	40906	*	8_DM_K4_IP_peak_9831_lociStitched	1531	.	Exon (ENSBTAT00000060994/ENSBTAG00000013108, exon 2 of 18)	20653	11	9743172	9810098	66927	2	ENSBTAG00000013108	HK2	protein_coding	hexokinase 2 [Source:VGNC Symbol;Acc:VGNC:29865]
22	5087941	5128829	40889	*	17_DM_K4_IP_peak_53717_lociStitched	851	.	Promoter (<=1kb)	0	22	5091037	5183738	92702	1	ENSBTAG00000019832	TGFBR2	protein_coding	transforming growth factor beta receptor 2 [Source:VGNC Symbol;Acc:VGNC:35805]
X	129598089	129638904	40816	*	7_DM_K4_IP_peak_102515_lociStitched	1224	.	5' UTR	33399	30	129564690	129723606	158917	1	ENSBTAG00000009260	GPM6B	protein_coding	glycoprotein M6B [Source:VGNC Symbol;Acc:VGNC:29537]
1	71912576	71953327	40752	*	13_DM_K4_IP_peak_1570_lociStitched	1534	.	Distal Intergenic	44251	1	71868325	71868900	576	1	ENSBTAG00000048225	0	protein_coding	0
3	48607798	48648522	40725	*	17_DM_K4_IP_peak_75321_lociStitched	714	.	Exon (ENSBTAT00000033542/ENSBTAG00000020344, exon 9 of 14)	37694	3	48601342	48686216	84875	2	ENSBTAG00000020344	SLC44A3	protein_coding	solute carrier family 44 member 3 [Source:VGNC Symbol;Acc:VGNC:34877]
7	43135822	43176518	40697	*	12_DM_K4_IP_peak_92002_lociStitched	824	.	Promoter (<=1kb)	0	7	43173660	43179653	5994	1	ENSBTAG00000002098	CDC34	protein_coding	cell division cycle 34, ubiqiutin conjugating enzyme [Source:VGNC Symbol;Acc:VGNC:27066]
23	39623051	39663737	40687	*	7_DM_K4_IP_peak_58725_lociStitched	1501	.	Promoter (<=1kb)	0	23	39627118	39728514	101397	1	ENSBTAG00000019217	KIF13A	protein_coding	kinesin family member 13A [Source:VGNC Symbol;Acc:VGNC:54226]
6	105201793	105242421	40629	*	22_DM_K4_IP_peak_88922_lociStitched	1121	.	Promoter (<=1kb)	0	6	104996577	105216475	219899	2	ENSBTAG00000039197	SLC2A9	protein_coding	solute carrier family 2 member 9 [Source:VGNC Symbol;Acc:VGNC:34804]
29	44359906	44400521	40616	*	19_DM_K4_IP_peak_72507_lociStitched	347	.	Promoter (<=1kb)	0	29	44382246	44389503	7258	2	ENSBTAG00000017681	RIN1	protein_coding	Ras and Rab interactor 1 [Source:VGNC Symbol;Acc:VGNC:33975]
8	88360004	88400595	40592	*	22_DM_K4_IP_peak_97179_lociStitched	1332	.	Distal Intergenic	109203	8	88508004	88509798	1795	2	ENSBTAG00000003033	GADD45G	protein_coding	growth arrest and DNA damage inducible gamma [Source:VGNC Symbol;Acc:VGNC:29208]
2	95424510	95465085	40576	*	18_DM_K4_IP_peak_45790_lociStitched	1639	.	Promoter (2-3kb)	2969	2	95370241	95468054	97814	2	ENSBTAG00000044097	KLF7	protein_coding	Kruppel like factor 7 [Source:VGNC Symbol;Acc:VGNC:50537]
20	66464032	66504582	40551	*	24_DM_K4_IP_peak_50317_lociStitched	756	.	Promoter (<=1kb)	0	20	66450023	66466592	16570	2	ENSBTAG00000003381	TENT4A	protein_coding	terminal nucleotidyltransferase 4A [Source:VGNC Symbol;Acc:VGNC:54566]
21	68156838	68197368	40531	*	19_DM_K4_IP_peak_53299_lociStitched	989	.	Promoter (<=1kb)	0	21	68196002	68222814	26813	1	ENSBTAG00000021199	COA8	protein_coding	cytochrome c oxidase assembly factor 8 [Source:VGNC Symbol;Acc:VGNC:26037]
16	46851772	46892290	40519	*	14_DM_K4_IP_peak_29829_lociStitched	1439	.	Promoter (<=1kb)	0	16	46873183	46904877	31695	1	ENSBTAG00000016728	PLEKHG5	protein_coding	pleckstrin homology and RhoGEF domain containing G5 [Source:VGNC Symbol;Acc:VGNC:33018]
18	50370132	50410564	40433	*	9_DM_K4_IP_peak_37332_lociStitched	1056	.	Promoter (<=1kb)	0	18	50402713	50436928	34216	1	ENSBTAG00000003166	AXL	protein_coding	AXL receptor tyrosine kinase [Source:VGNC Symbol;Acc:VGNC:26366]
3	58448974	58489307	40334	*	18_DM_K4_IP_peak_75716_lociStitched	633	.	Promoter (1-2kb)	1712	3	58488378	58491019	2642	2	ENSBTAG00000009844	CCN1	protein_coding	cellular communication network factor 1 [Source:VGNC Symbol;Acc:VGNC:50270]
5	68043563	68083883	40321	*	11_DM_K4_IP_peak_84022_lociStitched	1730	.	Promoter (<=1kb)	0	5	68044447	68306547	262101	1	ENSBTAG00000010644	CHST11	protein_coding	carbohydrate sulfotransferase 11 [Source:VGNC Symbol;Acc:VGNC:27339]
7	60500523	60540811	40289	*	13_DM_K4_IP_peak_92957_lociStitched	1533	.	Promoter (<=1kb)	0	7	60505700	60641090	135391	1	ENSBTAG00000004896	ABLIM3	protein_coding	actin binding LIM protein family member 3 [Source:VGNC Symbol;Acc:VGNC:25509]
9	91718746	91759032	40287	*	14_DM_K4_IP_peak_100624_lociStitched	682	.	Promoter (<=1kb)	0	9	91723944	91866359	142416	1	ENSBTAG00000010047	TIAM2	protein_coding	TIAM Rac1 associated GEF 2 [Source:VGNC Symbol;Acc:VGNC:96546]
19	36592762	36632969	40208	*	12_DM_K4_IP_peak_40806_lociStitched	1241	.	Promoter (<=1kb)	0	19	36565806	36598451	32646	2	ENSBTAG00000019498	ITGA3	protein_coding	integrin subunit alpha 3 [Source:VGNC Symbol;Acc:VGNC:30315]
5	98196823	98236982	40160	*	12_DM_K4_IP_peak_85186_lociStitched	427	.	Promoter (<=1kb)	0	5	97936658	98225335	288678	2	ENSBTAG00000014605	ETV6	protein_coding	ETS variant transcription factor 6 [Source:VGNC Symbol;Acc:VGNC:28632]
19	27759957	27800092	40136	*	13_DM_K4_IP_peak_40077_lociStitched	174	.	Promoter (<=1kb)	0	19	27778418	27788197	9780	2	ENSBTAG00000003889	PER1	protein_coding	period circadian regulator 1 [Source:VGNC Symbol;Acc:VGNC:32748]
24	37637276	37677405	40130	*	9_DM_K4_IP_peak_60578_lociStitched	1147	.	Exon (ENSBTAT00000076645/ENSBTAG00000005372, exon 5 of 11)	-74903	24	37752308	37752436	129	1	ENSBTAG00000045020	SNORA70	snoRNA	Small nucleolar RNA SNORA70 [Source:RFAM;Acc:RF00156]
15	74904616	74944711	40096	*	12_DM_K4_IP_peak_27299_lociStitched	1682	.	Intron (ENSBTAT00000028636/ENSBTAG00000021484, intron 1 of 9)	40928	15	74985436	74985639	204	2	ENSBTAG00000053859	0	protein_coding	0
8	112094599	112134664	40066	*	19_DM_K4_IP_peak_98324_lociStitched	645	.	Promoter (<=1kb)	0	8	112103040	112167792	64753	1	ENSBTAG00000050986	PXDN	protein_coding	peroxidasin [Source:NCBI gene (formerly Entrezgene);Acc:515860]
29	47359666	47399727	40062	*	10_DM_K4_IP_peak_72861_lociStitched	704	.	Promoter (<=1kb)	0	29	47373220	47375755	2536	1	ENSBTAG00000018274	FADD	protein_coding	Fas associated via death domain [Source:VGNC Symbol;Acc:VGNC:28700]
19	55349992	55390043	40052	*	18_DM_K4_IP_peak_42798_lociStitched	165	.	Promoter (<=1kb)	0	19	55350377	55352578	2202	2	ENSBTAG00000008507	SPHK1	protein_coding	sphingosine kinase 1 [Source:VGNC Symbol;Acc:VGNC:35210]
10	35723070	35763114	40045	*	14_DM_K4_IP_peak_6452_lociStitched	996	.	Promoter (<=1kb)	0	10	35737731	35757288	19558	2	ENSBTAG00000012180	BMF	protein_coding	Bcl2 modifying factor [Source:VGNC Symbol;Acc:VGNC:26513]
11	63243639	63283670	40032	*	12_DM_K4_IP_peak_11660_lociStitched	857	.	Distal Intergenic	-46320	11	63329990	63332575	2586	1	ENSBTAG00000050435	0	protein_coding	0
9	41587724	41627707	39984	*	15_DM_K4_IP_peak_99308_lociStitched	846	.	Promoter (<=1kb)	0	9	41522588	41620269	97682	2	ENSBTAG00000011234	FOXO3	protein_coding	forkhead box O3 [Source:VGNC Symbol;Acc:VGNC:29099]
20	59089110	59129086	39977	*	9_DM_K4_IP_peak_50167_lociStitched	840	.	Distal Intergenic	58690	20	59187666	59187776	111	2	ENSBTAG00000043365	U6	snRNA	U6 spliceosomal RNA [Source:RFAM;Acc:RF00026]
8	59332786	59372718	39933	*	10_DM_K4_IP_peak_95759_lociStitched	519	.	Promoter (<=1kb)	0	8	59358080	59361681	3602	2	ENSBTAG00000011388	STOML2	protein_coding	stomatin like 2 [Source:VGNC Symbol;Acc:VGNC:35411]
17	72450966	72490865	39900	*	12_DM_K4_IP_peak_34473_lociStitched	1440	.	Promoter (<=1kb)	0	17	72431576	72476026	44451	2	ENSBTAG00000018048	MED15	protein_coding	mediator complex subunit 15 [Source:VGNC Symbol;Acc:VGNC:31353]
11	92616936	92656812	39877	*	12_DM_K4_IP_peak_13196_lociStitched	1369	.	Promoter (<=1kb)	0	11	92636973	92686144	49172	1	ENSBTAG00000008232	DAB2IP	protein_coding	DAB2 interacting protein [Source:VGNC Symbol;Acc:VGNC:27866]
11	649008	688873	39866	*	13_DM_K4_IP_peak_9264_lociStitched	607	.	Distal Intergenic	-3974	11	692847	694097	1251	1	ENSBTAG00000051068	0	protein_coding	0
16	28761413	28801238	39826	*	16_DM_K4_IP_peak_28761_lociStitched	766	.	Promoter (<=1kb)	0	16	28800000	28809512	9513	1	ENSBTAG00000033322	SRP9	protein_coding	signal recognition particle 9 [Source:VGNC Symbol;Acc:VGNC:35288]
10	26635320	26675144	39825	*	10_DM_K4_IP_peak_6145_lociStitched	438	.	Promoter (<=1kb)	0	10	26673858	26680410	6553	1	ENSBTAG00000002743	OSGEP	protein_coding	O-sialoglycoprotein endopeptidase [Source:VGNC Symbol;Acc:VGNC:32470]
11	20072744	20112566	39823	*	11_DM_K4_IP_peak_10179_lociStitched	821	.	Promoter (<=1kb)	0	11	20086106	20111391	25286	2	ENSBTAG00000023736	CDC42EP3	protein_coding	CDC42 effector protein 3 [Source:VGNC Symbol;Acc:VGNC:27074]
2	95781231	95821034	39804	*	12_DM_K4_IP_peak_45843_lociStitched	1363	.	Distal Intergenic	-25037	2	95846071	95897815	51745	1	ENSBTAG00000005474	CREB1	protein_coding	cAMP responsive element binding protein 1 [Source:VGNC Symbol;Acc:VGNC:27692]
18	23738716	23778512	39797	*	18_DM_K4_IP_peak_36012_lociStitched	217	.	Promoter (<=1kb)	0	18	23752891	23780118	27228	1	ENSBTAG00000019267	MMP2	protein_coding	matrix metallopeptidase 2 [Source:VGNC Symbol;Acc:VGNC:31524]
25	13419643	13459417	39775	*	13_DM_K4_IP_peak_62808_lociStitched	1049	.	Intron (ENSBTAT00000024087/ENSBTAG00000018097, intron 20 of 22)	82872	25	13376291	13542289	165999	2	ENSBTAG00000018097	PARN	protein_coding	poly(A)-specific ribonuclease [Source:NCBI gene (formerly Entrezgene);Acc:524155]
X	138774787	138814527	39741	*	15_DM_K4_IP_peak_102764_lociStitched	462	.	Promoter (<=1kb)	0	30	138754709	138784885	30177	2	ENSBTAG00000008114	CD99	protein_coding	CD99 molecule [Source:VGNC Symbol;Acc:VGNC:50554]
20	14432310	14471998	39689	*	9_DM_K4_IP_peak_48884_lociStitched	1767	.	Promoter (<=1kb)	0	20	14468519	14473359	4841	1	ENSBTAG00000050031	0	protein_coding	0
5	113460062	113499714	39653	*	11_DM_K4_IP_peak_86320_lociStitched	786	.	Promoter (<=1kb)	0	5	113447522	113470655	23134	2	ENSBTAG00000016511	POLDIP3	protein_coding	DNA polymerase delta interacting protein 3 [Source:VGNC Symbol;Acc:VGNC:33117]
10	86365669	86405296	39628	*	15_DM_K4_IP_peak_8750_lociStitched	1062	.	Promoter (<=1kb)	0	10	86332450	86367622	35173	2	ENSBTAG00000016612	NEK9	protein_coding	NIMA related kinase 9 [Source:VGNC Symbol;Acc:VGNC:31999]
13	33152422	33192024	39603	*	8_DM_K4_IP_peak_18340_lociStitched	1339	.	Promoter (<=1kb)	0	13	33160359	33226614	66256	1	ENSBTAG00000001552	EPC1	protein_coding	enhancer of polycomb homolog 1 [Source:VGNC Symbol;Acc:VGNC:28527]
25	38856600	38896129	39530	*	8_DM_K4_IP_peak_64548_lociStitched	80	.	Promoter (<=1kb)	0	25	38887202	38970458	83257	1	ENSBTAG00000037400	TNRC18	protein_coding	trinucleotide repeat containing 18 [Source:VGNC Symbol;Acc:VGNC:36203]
18	52752262	52791779	39518	*	17_DM_K4_IP_peak_37552_lociStitched	941	.	Promoter (<=1kb)	0	18	52756055	52762915	6861	1	ENSBTAG00000010668	GEMIN7	protein_coding	gem nuclear organelle associated protein 7 [Source:VGNC Symbol;Acc:VGNC:29320]
8	111088124	111127490	39367	*	6_DM_K4_IP_peak_98292_lociStitched	1704	.	Promoter (<=1kb)	0	8	111053754	111089492	35739	2	ENSBTAG00000008685	TRAPPC12	protein_coding	trafficking protein particle complex 12 [Source:VGNC Symbol;Acc:VGNC:36286]
7	18305397	18344712	39316	*	12_DM_K4_IP_peak_90852_lociStitched	1412	.	Promoter (<=1kb)	158	7	18305239	18398128	92890	1	ENSBTAG00000017661	RFX2	protein_coding	regulatory factor X2 [Source:VGNC Symbol;Acc:VGNC:33894]
19	42243547	42282837	39291	*	13_DM_K4_IP_peak_41355_lociStitched	1187	.	Promoter (<=1kb)	0	19	42256788	42280743	23956	2	ENSBTAG00000006982	RAB5C	protein_coding	RAB5C, member RAS oncogene family [Source:VGNC Symbol;Acc:VGNC:50253]
5	112814708	112853945	39238	*	14_DM_K4_IP_peak_86266_lociStitched	977	.	Promoter (<=1kb)	0	5	112832407	112890177	57771	1	ENSBTAG00000014265	SREBF2	protein_coding	sterol regulatory element binding transcription factor 2 [Source:VGNC Symbol;Acc:VGNC:35275]
28	7377567	7416768	39202	*	13_DM_K4_IP_peak_69043_lociStitched	96	.	Promoter (<=1kb)	0	28	7400062	7403452	3391	2	ENSBTAG00000046841	IRF2BP2	protein_coding	interferon regulatory factor 2 binding protein 2 [Source:VGNC Symbol;Acc:VGNC:30272]
1	115459798	115498991	39194	*	10_DM_K4_IP_peak_3065_lociStitched	935	.	Promoter (<=1kb)	0	1	115303718	115462394	158677	2	ENSBTAG00000004564	MBNL1	protein_coding	muscleblind like splicing regulator 1 [Source:VGNC Symbol;Acc:VGNC:31283]
21	6488241	6527361	39121	*	12_DM_K4_IP_peak_50740_lociStitched	460	.	Exon (ENSBTAT00000063309/ENSBTAG00000019823, exon 7 of 22)	156316	21	6331925	6739118	407194	1	ENSBTAG00000019823	ADAMTS17	protein_coding	ADAM metallopeptidase with thrombospondin type 1 motif 17 [Source:VGNC Symbol;Acc:VGNC:25621]
28	17310280	17349390	39111	*	9_DM_K4_IP_peak_69410_lociStitched	1394	.	Promoter (<=1kb)	0	28	17262964	17324416	61453	2	ENSBTAG00000014484	TMEM26	protein_coding	transmembrane protein 26 [Source:VGNC Symbol;Acc:VGNC:36068]
15	77313958	77352970	39013	*	16_DM_K4_IP_peak_27534_lociStitched	993	.	Promoter (<=1kb)	0	15	77291466	77351617	60152	2	ENSBTAG00000002520	CELF1	protein_coding	CUGBP Elav-like family member 1 [Source:VGNC Symbol;Acc:VGNC:27167]
22	28670289	28709270	38982	*	12_DM_K4_IP_peak_54744_lociStitched	1497	.	Promoter (<=1kb)	0	22	28654373	28705579	51207	2	ENSBTAG00000002147	PPP4R2	protein_coding	protein phosphatase 4 regulatory subunit 2 [Source:VGNC Symbol;Acc:VGNC:33270]
17	28955093	28994011	38919	*	14_DM_K4_IP_peak_32298_lociStitched	995	.	Promoter (<=1kb)	0	17	28956121	28974528	18408	2	ENSBTAG00000017493	JADE1	protein_coding	jade family PHD finger 1 [Source:VGNC Symbol;Acc:VGNC:30358]
13	57707073	57745988	38916	*	16_DM_K4_IP_peak_19594_lociStitched	1342	.	Promoter (<=1kb)	0	13	57697575	57720075	22501	2	ENSBTAG00000003872	STX16	protein_coding	syntaxin 16 [Source:NCBI gene (formerly Entrezgene);Acc:519624]
22	17967252	18006139	38888	*	14_DM_K4_IP_peak_54457_lociStitched	1776	.	Promoter (<=1kb)	0	22	17919376	17976405	57030	2	ENSBTAG00000005431	LMCD1	protein_coding	LIM and cysteine rich domains 1 [Source:VGNC Symbol;Acc:VGNC:30926]
20	9449568	9488419	38852	*	18_DM_K4_IP_peak_48700_lociStitched	852	.	Exon (ENSBTAT00000086667/ENSBTAG00000001961, exon 2 of 7)	5951	20	9401263	9494370	93108	2	ENSBTAG00000001961	MAP1B	protein_coding	microtubule associated protein 1B [Source:VGNC Symbol;Acc:VGNC:31178]
11	98851993	98890807	38815	*	13_DM_K4_IP_peak_13663_lociStitched	622	.	Promoter (<=1kb)	0	11	98866668	98883294	16627	2	ENSBTAG00000011317	GOLGA2	protein_coding	golgin A2 [Source:NCBI gene (formerly Entrezgene);Acc:508805]
22	28113847	28152497	38651	*	11_DM_K4_IP_peak_54662_lociStitched	649	.	Distal Intergenic	-25703	22	28178200	28387545	209346	1	ENSBTAG00000018644	PDZRN3	protein_coding	PDZ domain containing ring finger 3 [Source:VGNC Symbol;Acc:VGNC:32731]
24	48449473	48488121	38649	*	12_DM_K4_IP_peak_61319_lociStitched	1444	.	Intron (ENSBTAT00000025156/ENSBTAG00000018901, intron 9 of 11)	6094	24	48494109	48494215	107	2	ENSBTAG00000053751	U6	snRNA	U6 spliceosomal RNA [Source:RFAM;Acc:RF00026]
4	76574782	76613403	38622	*	6_DM_K4_IP_peak_80278_lociStitched	1552	.	Promoter (<=1kb)	0	4	76550183	76601290	51108	2	ENSBTAG00000008090	CCM2	protein_coding	CCM2 scaffold protein [Source:VGNC Symbol;Acc:VGNC:26954]
19	54672763	54711248	38486	*	12_DM_K4_IP_peak_42688_lociStitched	1014	.	Promoter (<=1kb)	0	19	54497005	54676832	179828	2	ENSBTAG00000002633	SEPTIN9	protein_coding	septin 9 [Source:VGNC Symbol;Acc:VGNC:34459]
13	39536666	39575129	38464	*	10_DM_K4_IP_peak_18753_lociStitched	1012	.	3' UTR	-9135	13	39584264	39602876	18613	1	ENSBTAG00000001144	NAA20	protein_coding	N-alpha-acetyltransferase 20, NatB catalytic subunit [Source:VGNC Symbol;Acc:VGNC:57011]
15	77059058	77097483	38426	*	11_DM_K4_IP_peak_27480_lociStitched	940	.	Promoter (<=1kb)	0	15	77063167	77073641	10475	2	ENSBTAG00000009574	ARFGAP2	protein_coding	ADP ribosylation factor GTPase activating protein 2 [Source:VGNC Symbol;Acc:VGNC:26062]
2	122069655	122108039	38385	*	10_DM_K4_IP_peak_47001_lociStitched	781	.	Promoter (<=1kb)	0	2	122100227	122106601	6375	2	ENSBTAG00000010366	HCRTR1	protein_coding	hypocretin receptor 1 [Source:VGNC Symbol;Acc:VGNC:29781]
2	129638883	129677242	38360	*	8_DM_K4_IP_peak_47567_lociStitched	1345	.	Promoter (<=1kb)	0	2	129672631	129764693	92063	1	ENSBTAG00000009502	LUZP1	protein_coding	leucine zipper protein 1 [Source:VGNC Symbol;Acc:VGNC:31084]
17	71207037	71245391	38355	*	15_DM_K4_IP_peak_34265_lociStitched	1225	.	Promoter (<=1kb)	0	17	71231375	71239854	8480	1	ENSBTAG00000006108	MMP11	protein_coding	matrix metallopeptidase 11 [Source:VGNC Symbol;Acc:VGNC:31517]
29	43631445	43669772	38328	*	19_DM_K4_IP_peak_72390_lociStitched	333	.	Promoter (<=1kb)	0	29	43633948	43634005	58	1	ENSBTAG00000048723	0	sRNA	0
13	33694205	33732432	38228	*	16_DM_K4_IP_peak_18381_lociStitched	924	.	Distal Intergenic	-80561	13	33812993	33813402	410	1	ENSBTAG00000049530	0	pseudogene	0
29	28797244	28835467	38224	*	18_DM_K4_IP_peak_71483_lociStitched	1664	.	Promoter (<=1kb)	0	29	28809868	28892935	83068	1	ENSBTAG00000000052	PKNOX2	protein_coding	PBX/knotted 1 homeobox 2 [Source:VGNC Symbol;Acc:VGNC:32949]
5	26750127	26788132	38006	*	12_DM_K4_IP_peak_82524_lociStitched	1115	.	Promoter (<=1kb)	0	5	26774193	26794818	20626	1	ENSBTAG00000007592	RARG	protein_coding	retinoic acid receptor gamma [Source:VGNC Symbol;Acc:VGNC:33730]
2	72222598	72260599	38002	*	10_DM_K4_IP_peak_45248_lociStitched	1122	.	Distal Intergenic	-46005	2	72174303	72176593	2291	2	ENSBTAG00000019464	0	pseudogene	0
7	37839410	37877402	37993	*	10_DM_K4_IP_peak_91809_lociStitched	776	.	Promoter (<=1kb)	0	7	37851533	37856390	4858	2	ENSBTAG00000010734	NOP16	protein_coding	NOP16 nucleolar protein [Source:VGNC Symbol;Acc:VGNC:32166]
15	52797135	52835118	37984	*	17_DM_K4_IP_peak_26399_lociStitched	609	.	Promoter (<=1kb)	0	15	52798117	52856744	58628	1	ENSBTAG00000012505	ARHGEF17	protein_coding	Rho guanine nucleotide exchange factor 17 [Source:VGNC Symbol;Acc:VGNC:26109]
20	65563624	65601553	37930	*	11_DM_K4_IP_peak_50274_lociStitched	1715	.	Intron (ENSBTAT00000066755/ENSBTAG00000019210, intron 4 of 24)	195067	20	65368557	65384042	15486	1	ENSBTAG00000055034	C5orf49	protein_coding	chromosome 20 C5orf49 homolog [Source:NCBI gene (formerly Entrezgene);Acc:100140616]
8	16894595	16932473	37879	*	12_DM_K4_IP_peak_94677_lociStitched	868	.	Exon (ENSBTAT00000075784/ENSBTAG00000000804, exon 4 of 5)	-57960	8	16990433	16997572	7140	1	ENSBTAG00000034391	EQTN	protein_coding	equatorin [Source:VGNC Symbol;Acc:VGNC:56963]
14	14759777	14797619	37843	*	7_DM_K4_IP_peak_22198_lociStitched	1222	.	Promoter (<=1kb)	0	14	14779050	14787206	8157	2	ENSBTAG00000023179	TRIB1	protein_coding	tribbles pseudokinase 1 [Source:VGNC Symbol;Acc:VGNC:36308]
5	68226532	68264347	37816	*	11_DM_K4_IP_peak_84053_lociStitched	1728	.	Intron (ENSBTAT00000014069/ENSBTAG00000010644, intron 2 of 2)	182085	5	68044447	68306547	262101	1	ENSBTAG00000010644	CHST11	protein_coding	carbohydrate sulfotransferase 11 [Source:VGNC Symbol;Acc:VGNC:27339]
14	47693142	47730861	37720	*	11_DM_K4_IP_peak_23488_lociStitched	689	.	Distal Intergenic	80407	14	47811161	47811268	108	2	ENSBTAG00000043498	U6	snRNA	U6 spliceosomal RNA [Source:RFAM;Acc:RF00026]
22	50631164	50668815	37652	*	13_DM_K4_IP_peak_55832_lociStitched	911	.	Promoter (<=1kb)	0	22	50616593	50635809	19217	2	ENSBTAG00000011580	DAG1	protein_coding	dystroglycan 1 [Source:VGNC Symbol;Acc:VGNC:27871]
23	7571328	7608967	37640	*	11_DM_K4_IP_peak_57019_lociStitched	1195	.	Promoter (<=1kb)	0	23	7575156	7585312	10157	1	ENSBTAG00000001631	KIFC1	protein_coding	kinesin family member C1 [Source:VGNC Symbol;Acc:VGNC:30611]
25	3815019	3852628	37610	*	10_DM_K4_IP_peak_62456_lociStitched	1635	.	Promoter (<=1kb)	0	25	3805608	3820247	14640	2	ENSBTAG00000006593	ANKS3	protein_coding	ankyrin repeat and sterile alpha motif domain containing 3 [Source:VGNC Symbol;Acc:VGNC:25945]
22	5141822	5179392	37571	*	10_DM_K4_IP_peak_53732_lociStitched	1151	.	Exon (ENSBTAT00000026423/ENSBTAG00000019832, exon 4 of 7)	31651	22	5110171	5183738	73568	1	ENSBTAG00000019832	TGFBR2	protein_coding	transforming growth factor beta receptor 2 [Source:VGNC Symbol;Acc:VGNC:35805]
16	30339718	30377251	37534	*	10_DM_K4_IP_peak_28882_lociStitched	505	.	Distal Intergenic	9435	16	30385884	30386686	803	2	ENSBTAG00000047824	0	pseudogene	0
11	71894351	71931873	37523	*	9_DM_K4_IP_peak_12199_lociStitched	793	.	Exon (ENSBTAT00000044396/ENSBTAG00000031332, exon 7 of 9)	6375	11	71932410	71938248	5839	2	ENSBTAG00000055077	MRPL33	protein_coding	mitochondrial ribosomal protein L33 [Source:NCBI gene (formerly Entrezgene);Acc:614711]
2	90633098	90670606	37509	*	14_DM_K4_IP_peak_45656_lociStitched	1746	.	Exon (ENSBTAT00000016854/ENSBTAG00000034192, exon 5 of 23)	21860	2	90611238	90737262	126025	1	ENSBTAG00000034192	KIAA2012	protein_coding	KIAA2012 [Source:VGNC Symbol;Acc:VGNC:30578]
17	69361863	69399348	37486	*	11_DM_K4_IP_peak_34121_lociStitched	1427	.	Promoter (<=1kb)	0	17	69345496	69364944	19449	2	ENSBTAG00000003390	SF3A1	protein_coding	splicing factor 3a subunit 1 [Source:VGNC Symbol;Acc:VGNC:34506]
25	34572868	34610337	37470	*	14_DM_K4_IP_peak_64096_lociStitched	970	.	Promoter (<=1kb)	0	25	34587543	34595099	7557	1	ENSBTAG00000003617	ALKBH4	protein_coding	alkB homolog 4, lysine demethylase [Source:VGNC Symbol;Acc:VGNC:25835]
13	64931903	64969359	37457	*	11_DM_K4_IP_peak_20138_lociStitched	1007	.	Promoter (<=1kb)	0	13	64908243	64934850	26608	2	ENSBTAG00000003949	RBM39	protein_coding	RNA binding motif protein 39 [Source:VGNC Symbol;Acc:VGNC:33799]
26	24857815	24895161	37347	*	20_DM_K4_IP_peak_65992_lociStitched	638	.	Promoter (<=1kb)	0	26	24869417	24893385	23969	2	ENSBTAG00000003990	ITPRIP	protein_coding	inositol 1,4,5-trisphosphate receptor interacting protein [Source:VGNC Symbol;Acc:VGNC:30349]
3	19479741	19517044	37304	*	9_DM_K4_IP_peak_74201_lociStitched	628	.	Promoter (<=1kb)	0	3	19481062	19509149	28088	1	ENSBTAG00000007320	PI4KB	protein_coding	phosphatidylinositol 4-kinase beta [Source:VGNC Symbol;Acc:VGNC:32854]
3	14157685	14194944	37260	*	11_DM_K4_IP_peak_73809_lociStitched	488	.	Promoter (<=1kb)	0	3	14176880	14191483	14604	2	ENSBTAG00000015789	BCAN	protein_coding	brevican [Source:VGNC Symbol;Acc:VGNC:26434]
21	33651893	33689123	37231	*	9_DM_K4_IP_peak_52085_lociStitched	1540	.	Promoter (2-3kb)	2948	21	33650514	33692071	41558	2	ENSBTAG00000014089	PPCDC	protein_coding	phosphopantothenoylcysteine decarboxylase [Source:VGNC Symbol;Acc:VGNC:33188]
27	33135743	33172970	37228	*	13_DM_K4_IP_peak_68213_lociStitched	1298	.	Promoter (<=1kb)	0	27	33119234	33151979	32746	2	ENSBTAG00000011684	RAB11FIP1	protein_coding	RAB11 family interacting protein 1 [Source:VGNC Symbol;Acc:VGNC:33616]
13	77426069	77463279	37211	*	5_DM_K4_IP_peak_20863_lociStitched	1434	.	Downstream (2-3kb)	49049	13	77377020	77377111	92	1	ENSBTAG00000043350	0	snoRNA	0
13	69772962	69810079	37118	*	13_DM_K4_IP_peak_20406_lociStitched	1510	.	Promoter (<=1kb)	0	13	69791010	69824050	33041	1	ENSBTAG00000017584	PLCG1	protein_coding	phospholipase C gamma 1 [Source:VGNC Symbol;Acc:VGNC:32988]
11	50150119	50187234	37116	*	13_DM_K4_IP_peak_11477_lociStitched	1637	.	Promoter (<=1kb)	0	11	50178950	50185450	6501	1	ENSBTAG00000052823	0	lncRNA	0
6	117116059	117153167	37109	*	10_DM_K4_IP_peak_89532_lociStitched	817	.	Promoter (<=1kb)	0	6	117125135	117152643	27509	2	ENSBTAG00000012575	MAEA	protein_coding	macrophage erythroblast attacher, E3 ubiquitin ligase [Source:VGNC Symbol;Acc:VGNC:31135]
1	143360927	143397997	37071	*	15_DM_K4_IP_peak_3883_lociStitched	1507	.	Distal Intergenic	43831	1	143317096	143319925	2830	1	ENSBTAG00000003134	CRYAA	protein_coding	crystallin alpha A [Source:NCBI gene (formerly Entrezgene);Acc:281718]
25	34181053	34218123	37071	*	14_DM_K4_IP_peak_64015_lociStitched	340	.	Promoter (<=1kb)	0	25	34187688	34213388	25701	1	ENSBTAG00000017082	POR	protein_coding	cytochrome p450 oxidoreductase [Source:VGNC Symbol;Acc:VGNC:33169]
8	70404607	70441602	36996	*	15_DM_K4_IP_peak_96253_lociStitched	716	.	Promoter (<=1kb)	0	8	70404936	70413064	8129	1	ENSBTAG00000025830	R3HCC1	protein_coding	R3H domain and coiled-coil containing 1 [Source:VGNC Symbol;Acc:VGNC:33609]
10	81343839	81380830	36992	*	14_DM_K4_IP_peak_8421_lociStitched	1466	.	Promoter (<=1kb)	0	10	81344780	81434109	89330	1	ENSBTAG00000003857	SUSD6	protein_coding	sushi domain containing 6 [Source:VGNC Symbol;Acc:VGNC:35490]
17	58394493	58431328	36836	*	12_DM_K4_IP_peak_33278_lociStitched	1405	.	Promoter (2-3kb)	2985	17	58391508	58391612	105	1	ENSBTAG00000044329	U6	snRNA	U6 spliceosomal RNA [Source:RFAM;Acc:RF00026]
11	37316519	37353303	36785	*	10_DM_K4_IP_peak_10981_lociStitched	1196	.	Promoter (<=1kb)	0	11	37330097	37330166	70	2	ENSBTAG00000044469	bta-mir-2296	miRNA	bta-mir-2296 [Source:miRBase;Acc:MI0011306]
26	16748909	16785691	36783	*	13_DM_K4_IP_peak_65373_lociStitched	772	.	Promoter (<=1kb)	0	26	16743883	16784813	40931	2	ENSBTAG00000011182	PDLIM1	protein_coding	PDZ and LIM domain 1 [Source:VGNC Symbol;Acc:VGNC:32707]
16	4230172	4266953	36782	*	12_DM_K4_IP_peak_28183_lociStitched	472	.	Promoter (<=1kb)	0	16	4259232	4284591	25360	1	ENSBTAG00000010408	IKBKE	protein_coding	inhibitor of nuclear factor kappa B kinase subunit epsilon [Source:VGNC Symbol;Acc:VGNC:30101]
5	110375601	110412362	36762	*	6_DM_K4_IP_peak_85996_lociStitched	1561	.	Promoter (<=1kb)	0	5	110358967	110377270	18304	2	ENSBTAG00000003693	SUN2	protein_coding	Sad1 and UNC84 domain containing 2 [Source:VGNC Symbol;Acc:VGNC:35474]
5	33812744	33849479	36736	*	10_DM_K4_IP_peak_83009_lociStitched	1050	.	Promoter (1-2kb)	-1298	5	33850777	33865222	14446	1	ENSBTAG00000011105	SLC38A2	protein_coding	solute carrier family 38 member 2 [Source:VGNC Symbol;Acc:VGNC:34849]
19	18956630	18993308	36679	*	10_DM_K4_IP_peak_39159_lociStitched	288	.	Promoter (<=1kb)	0	19	18989423	18999917	10495	1	ENSBTAG00000005008	WSB1	protein_coding	WD repeat and SOCS box containing 1 [Source:VGNC Symbol;Acc:VGNC:36971]
5	110325428	110362077	36650	*	11_DM_K4_IP_peak_85984_lociStitched	887	.	Promoter (<=1kb)	0	5	110334791	110356651	21861	1	ENSBTAG00000010324	GTPBP1	protein_coding	GTP binding protein 1 [Source:VGNC Symbol;Acc:VGNC:29708]
10	80604593	80641089	36497	*	12_DM_K4_IP_peak_8322_lociStitched	262	.	Promoter (<=1kb)	0	10	80614620	80620778	6159	2	ENSBTAG00000025434	ZFP36L1	protein_coding	ZFP36 ring finger protein like 1 [Source:VGNC Symbol;Acc:VGNC:37163]
14	14851057	14887534	36478	*	13_DM_K4_IP_peak_22208_lociStitched	1092	.	Exon (ENSBTAT00000074600/ENSBTAG00000009394, exon 4 of 6)	-63851	14	14779050	14787206	8157	2	ENSBTAG00000023179	TRIB1	protein_coding	tribbles pseudokinase 1 [Source:VGNC Symbol;Acc:VGNC:36308]
24	48397998	48434468	36471	*	16_DM_K4_IP_peak_61299_lociStitched	1143	.	Intron (ENSBTAT00000025156/ENSBTAG00000018901, intron 7 of 11)	59747	24	48494109	48494215	107	2	ENSBTAG00000053751	U6	snRNA	U6 spliceosomal RNA [Source:RFAM;Acc:RF00026]
19	26269462	26305930	36469	*	14_DM_K4_IP_peak_39895_lociStitched	1648	.	Promoter (<=1kb)	0	19	26281863	26301133	19271	1	ENSBTAG00000055017	SCIMP	protein_coding	SLP adaptor and CSK interacting membrane protein [Source:VGNC Symbol;Acc:VGNC:34338]
16	44030013	44066471	36459	*	19_DM_K4_IP_peak_29572_lociStitched	913	.	Promoter (<=1kb)	0	16	44050826	44061236	10411	1	ENSBTAG00000049485	0	lncRNA	0
25	1726727	1763173	36447	*	11_DM_K4_IP_peak_62154_lociStitched	1333	.	Promoter (<=1kb)	0	25	1736264	1740142	3879	1	ENSBTAG00000009928	MLST8	protein_coding	MTOR associated protein, LST8 homolog [Source:VGNC Symbol;Acc:VGNC:31507]
16	41106921	41143351	36431	*	12_DM_K4_IP_peak_29318_lociStitched	805	.	Promoter (<=1kb)	0	16	41110223	41160245	50023	1	ENSBTAG00000024493	DHRS3	protein_coding	dehydrogenase/reductase 3 [Source:VGNC Symbol;Acc:VGNC:97260]
5	56282036	56318416	36381	*	15_DM_K4_IP_peak_83698_lociStitched	118	.	Promoter (<=1kb)	0	5	56230519	56310118	79600	2	ENSBTAG00000010830	LRP1	protein_coding	LDL receptor related protein 1 [Source:VGNC Symbol;Acc:VGNC:30986]
7	4880320	4916658	36339	*	18_DM_K4_IP_peak_89963_lociStitched	235	.	Promoter (<=1kb)	0	7	4882773	4893135	10363	1	ENSBTAG00000008578	LSM4	protein_coding	LSM4 homolog, U6 small nuclear RNA and mRNA degradation associated [Source:VGNC Symbol;Acc:VGNC:31056]
2	37193942	37230280	36339	*	10_DM_K4_IP_peak_44538_lociStitched	1553	.	Exon (ENSBTAT00000075552/ENSBTAG00000004177, exon 2 of 24)	21194	2	37135008	37251474	116467	2	ENSBTAG00000004177	TANC1	protein_coding	tetratricopeptide repeat, ankyrin repeat and coiled-coil containing 1 [Source:VGNC Symbol;Acc:VGNC:35591]
25	32676975	32713265	36291	*	7_DM_K4_IP_peak_63834_lociStitched	916	.	Promoter (<=1kb)	0	25	32669753	32693617	23865	2	ENSBTAG00000011753	RCC1L	protein_coding	RCC1 like [Source:VGNC Symbol;Acc:VGNC:33826]
19	20461469	20497758	36290	*	14_DM_K4_IP_peak_39307_lociStitched	1326	.	Promoter (<=1kb)	0	19	20436390	20467849	31460	2	ENSBTAG00000017380	MYO18A	protein_coding	myosin XVIIIA [Source:VGNC Symbol;Acc:VGNC:31813]
7	6893480	6929746	36267	*	19_DM_K4_IP_peak_90163_lociStitched	131	.	Promoter (<=1kb)	0	7	6898966	6924156	25191	2	ENSBTAG00000004553	TPM4	protein_coding	tropomyosin 4 [Source:VGNC Symbol;Acc:VGNC:36254]
1	56600731	56636996	36266	*	8_DM_K4_IP_peak_957_lociStitched	844	.	Promoter (<=1kb)	0	1	56636116	56727153	91038	1	ENSBTAG00000001209	PHLDB2	protein_coding	pleckstrin homology like domain family B member 2 [Source:VGNC Symbol;Acc:VGNC:32838]
19	27051656	27087851	36196	*	12_DM_K4_IP_peak_39994_lociStitched	561	.	Promoter (<=1kb)	0	19	27065301	27073018	7718	1	ENSBTAG00000017739	TNK1	protein_coding	tyrosine kinase non receptor 1 [Source:VGNC Symbol;Acc:VGNC:36182]
15	77114384	77150503	36120	*	11_DM_K4_IP_peak_27489_lociStitched	1452	.	Promoter (<=1kb)	0	15	77125341	77139490	14150	1	ENSBTAG00000010681	NR1H3	protein_coding	nuclear receptor subfamily 1 group H member 3 [Source:VGNC Symbol;Acc:VGNC:32231]
26	18851040	18887146	36107	*	14_DM_K4_IP_peak_65491_lociStitched	613	.	Promoter (<=1kb)	0	26	18867898	18872334	4437	1	ENSBTAG00000013478	MARVELD1	protein_coding	MARVEL domain containing 1 [Source:VGNC Symbol;Acc:VGNC:31252]
13	61773665	61809735	36071	*	14_DM_K4_IP_peak_19905_lociStitched	1574	.	Promoter (<=1kb)	0	13	61807148	61871197	64050	1	ENSBTAG00000031402	ASXL1	protein_coding	ASXL transcriptional regulator 1 [Source:VGNC Symbol;Acc:VGNC:26228]
7	11804778	11840806	36029	*	17_DM_K4_IP_peak_90338_lociStitched	122	.	Promoter (<=1kb)	0	7	11807308	11809941	2634	2	ENSBTAG00000000399	NANOS3	protein_coding	nanos C2HC-type zinc finger 3 [Source:HGNC Symbol;Acc:HGNC:22048]
23	18686227	18722204	35978	*	7_DM_K4_IP_peak_57918_lociStitched	799	.	Promoter (<=1kb)	0	23	18688866	18820442	131577	1	ENSBTAG00000004104	RUNX2	protein_coding	RUNX family transcription factor 2 [Source:VGNC Symbol;Acc:VGNC:34220]
11	28975494	29011426	35933	*	9_DM_K4_IP_peak_10754_lociStitched	917	.	Promoter (<=1kb)	0	11	28991537	29029383	37847	1	ENSBTAG00000013749	RHOQ	protein_coding	ras homolog family member Q [Source:VGNC Symbol;Acc:VGNC:33952]
18	55032911	55068804	35894	*	13_DM_K4_IP_peak_37915_lociStitched	1350	.	Promoter (<=1kb)	0	18	55044414	55064607	20194	2	ENSBTAG00000007107	TMEM143	protein_coding	transmembrane protein 143 [Source:VGNC Symbol;Acc:VGNC:35975]
3	113770995	113806886	35892	*	10_DM_K4_IP_peak_77605_lociStitched	1271	.	Distal Intergenic	67794	3	113703201	113730900	27700	1	ENSBTAG00000002030	SPP2	protein_coding	secreted phosphoprotein 2 [Source:VGNC Symbol;Acc:VGNC:35233]
7	21389240	21425103	35864	*	13_DM_K4_IP_peak_91258_lociStitched	761	.	Promoter (<=1kb)	0	7	21389365	21391998	2634	2	ENSBTAG00000001647	PLEKHJ1	protein_coding	pleckstrin homology domain containing J1 [Source:VGNC Symbol;Acc:VGNC:33023]
7	21471538	21507398	35861	*	18_DM_K4_IP_peak_91271_lociStitched	147	.	Promoter (<=1kb)	0	7	21489873	21501464	11592	1	ENSBTAG00000018049	MKNK2	protein_coding	MAPK interacting serine/threonine kinase 2 [Source:VGNC Symbol;Acc:VGNC:31492]
17	29354456	29390304	35849	*	16_DM_K4_IP_peak_32333_lociStitched	599	.	Promoter (<=1kb)	0	17	29365401	29365658	258	1	ENSBTAG00000009824	0	protein_coding	COMM domain-containing protein 6 [Source:NCBI gene (formerly Entrezgene);Acc:101903064]
15	77772476	77808262	35787	*	14_DM_K4_IP_peak_27582_lociStitched	1585	.	Intron (ENSBTAT00000081330/ENSBTAG00000024715, intron 1 of 21)	-7170	15	77815432	77861198	45767	1	ENSBTAG00000024715	PTPRJ	protein_coding	protein tyrosine phosphatase receptor type J [Source:NCBI gene (formerly Entrezgene);Acc:508150]
19	50069994	50105764	35771	*	11_DM_K4_IP_peak_42097_lociStitched	1643	.	Promoter (<=1kb)	0	19	50030249	50079424	49176	2	ENSBTAG00000003687	FOXK2	protein_coding	forkhead box K2 [Source:VGNC Symbol;Acc:VGNC:55831]
18	33789084	33824829	35746	*	16_DM_K4_IP_peak_36338_lociStitched	1586	.	Distal Intergenic	-55610	18	33880439	33880545	107	1	ENSBTAG00000050600	U6	snRNA	U6 spliceosomal RNA [Source:RFAM;Acc:RF00026]
21	26762944	26798684	35741	*	8_DM_K4_IP_peak_51710_lociStitched	1277	.	Exon (ENSBTAT00000067950/ENSBTAG00000007431, exon 14 of 27)	25159	21	26815328	26823843	8516	2	ENSBTAG00000001565	MESD	protein_coding	mesoderm development LRP chaperone [Source:VGNC Symbol;Acc:VGNC:31392]
25	14326816	14362556	35741	*	17_DM_K4_IP_peak_62849_lociStitched	495	.	Promoter (<=1kb)	0	25	14330467	14480730	150264	1	ENSBTAG00000021090	ABCC1	protein_coding	ATP binding cassette subfamily C member 1 [Source:VGNC Symbol;Acc:VGNC:25468]
7	853312	889020	35709	*	13_DM_K4_IP_peak_89616_lociStitched	1074	.	Promoter (<=1kb)	0	7	864922	910376	45455	1	ENSBTAG00000002215	GFPT2	protein_coding	glutamine-fructose-6-phosphate transaminase 2 [Source:VGNC Symbol;Acc:VGNC:29331]
11	37267265	37302940	35676	*	13_DM_K4_IP_peak_10978_lociStitched	1547	.	Promoter (<=1kb)	0	11	37274603	37388781	114179	1	ENSBTAG00000006995	SPTBN1	protein_coding	spectrin beta, non-erythrocytic 1 [Source:VGNC Symbol;Acc:VGNC:35253]
11	27668626	27704224	35599	*	14_DM_K4_IP_peak_10670_lociStitched	1667	.	Distal Intergenic	39257	11	27629369	27629475	107	1	ENSBTAG00000053046	U6	snRNA	U6 spliceosomal RNA [Source:RFAM;Acc:RF00026]
5	103786165	103821710	35546	*	21_DM_K4_IP_peak_85367_lociStitched	652	.	Promoter (<=1kb)	0	5	103796256	103806242	9987	1	ENSBTAG00000004541	LPAR5	protein_coding	lysophosphatidic acid receptor 5 [Source:VGNC Symbol;Acc:VGNC:30959]
20	39505926	39541464	35539	*	14_DM_K4_IP_peak_49692_lociStitched	1512	.	Distal Intergenic	-31964	20	39314838	39473962	159125	2	ENSBTAG00000007071	RAI14	protein_coding	retinoic acid induced 14 [Source:VGNC Symbol;Acc:VGNC:33696]
13	35292327	35327792	35466	*	9_DM_K4_IP_peak_18528_lociStitched	1442	.	Promoter (<=1kb)	0	13	35293958	35321804	27847	1	ENSBTAG00000011600	MAP3K8	protein_coding	mitogen-activated protein kinase kinase kinase 8 [Source:VGNC Symbol;Acc:VGNC:31202]
5	28007836	28043211	35376	*	12_DM_K4_IP_peak_82672_lociStitched	1755	.	Promoter (<=1kb)	0	5	28040793	28042763	1971	1	ENSBTAG00000002673	FIGNL2	protein_coding	fidgetin like 2 [Source:VGNC Symbol;Acc:VGNC:56200]
17	55130934	55166298	35365	*	15_DM_K4_IP_peak_33142_lociStitched	1401	.	Promoter (<=1kb)	0	17	55140724	55175263	34540	1	ENSBTAG00000009101	SH2B3	protein_coding	SH2B adaptor protein 3 [Source:VGNC Symbol;Acc:VGNC:34556]
21	33867100	33902426	35327	*	10_DM_K4_IP_peak_52111_lociStitched	1443	.	Promoter (<=1kb)	0	21	33873489	33878389	4901	2	ENSBTAG00000021424	CSK	protein_coding	C-terminal Src kinase [Source:VGNC Symbol;Acc:VGNC:27761]
18	63492928	63528238	35311	*	13_DM_K4_IP_peak_38357_lociStitched	706	.	Promoter (<=1kb)	0	18	63496846	63502709	5864	2	ENSBTAG00000002904	ZNF787	protein_coding	zinc finger protein 787 [Source:VGNC Symbol;Acc:VGNC:37345]
4	94100781	94136083	35303	*	14_DM_K4_IP_peak_80782_lociStitched	1596	.	Promoter (<=1kb)	0	4	94128586	94135232	6647	1	ENSBTAG00000046169	CPA1	protein_coding	carboxypeptidase A1 [Source:VGNC Symbol;Acc:VGNC:27642]
16	53826875	53862144	35270	*	14_DM_K4_IP_peak_30308_lociStitched	1798	.	Exon (ENSBTAT00000067363/ENSBTAG00000020552, exon 7 of 10)	59764	16	53788899	53921908	133010	2	ENSBTAG00000020552	PRDM2	protein_coding	PR/SET domain 2 [Source:VGNC Symbol;Acc:VGNC:33295]
26	39770279	39805545	35267	*	10_DM_K4_IP_peak_66620_lociStitched	562	.	Promoter (<=1kb)	0	26	39775458	39798891	23434	1	ENSBTAG00000013641	BAG3	protein_coding	BAG cochaperone 3 [Source:VGNC Symbol;Acc:VGNC:26407]
17	72261737	72296999	35263	*	12_DM_K4_IP_peak_34446_lociStitched	1217	.	Promoter (<=1kb)	0	17	72208853	72268526	59674	2	ENSBTAG00000013971	PI4KA	protein_coding	phosphatidylinositol 4-kinase alpha [Source:VGNC Symbol;Acc:VGNC:56989]
3	20133706	20168955	35250	*	15_DM_K4_IP_peak_74249_lociStitched	803	.	Promoter (<=1kb)	0	3	20143733	20154647	10915	2	ENSBTAG00000003604	ADAMTSL4	protein_coding	ADAMTS like 4 [Source:VGNC Symbol;Acc:VGNC:25632]
22	50685404	50720649	35246	*	8_DM_K4_IP_peak_55845_lociStitched	1371	.	Promoter (<=1kb)	0	22	50688543	50692789	4247	1	ENSBTAG00000000387	NICN1	protein_coding	nicolin 1 [Source:NCBI gene (formerly Entrezgene);Acc:614730]
1	110463971	110499205	35235	*	12_DM_K4_IP_peak_2939_lociStitched	1690	.	Distal Intergenic	16417	1	110447554	110461439	13886	1	ENSBTAG00000003851	CCNL1	protein_coding	cyclin L1 [Source:VGNC Symbol;Acc:VGNC:26975]
29	43077488	43112679	35192	*	14_DM_K4_IP_peak_72310_lociStitched	283	.	Promoter (<=1kb)	0	29	43081610	43103858	22249	2	ENSBTAG00000050712	EHD1	protein_coding	EH domain containing 1 [Source:NCBI gene (formerly Entrezgene);Acc:511908]
11	103097566	103132732	35167	*	14_DM_K4_IP_peak_14102_lociStitched	591	.	Promoter (<=1kb)	0	11	103082834	103132073	49240	2	ENSBTAG00000004194	RALGDS	protein_coding	ral guanine nucleotide dissociation stimulator [Source:NCBI gene (formerly Entrezgene);Acc:513723]
17	58456303	58491464	35162	*	11_DM_K4_IP_peak_33283_lociStitched	713	.	Distal Intergenic	64795	17	58391508	58391612	105	1	ENSBTAG00000044329	U6	snRNA	U6 spliceosomal RNA [Source:RFAM;Acc:RF00026]
5	23226167	23261278	35112	*	15_DM_K4_IP_peak_82251_lociStitched	1210	.	Promoter (<=1kb)	0	5	23214338	23255510	41173	2	ENSBTAG00000021767	UBE2N	protein_coding	ubiquitin conjugating enzyme E2 N [Source:VGNC Symbol;Acc:VGNC:36590]
7	48704631	48739719	35089	*	12_DM_K4_IP_peak_92439_lociStitched	1242	.	Exon (ENSBTAT00000082014/ENSBTAG00000003502, exon 2 of 11)	-134709	7	48367043	48569922	202880	2	ENSBTAG00000003502	SPOCK1	protein_coding	SPARC (osteonectin), cwcv and kazal like domains proteoglycan 1 [Source:NCBI gene (formerly Entrezgene);Acc:511211]
28	3564849	3599838	34990	*	9_DM_K4_IP_peak_68910_lociStitched	331	.	Promoter (<=1kb)	0	28	3562180	3594285	32106	2	ENSBTAG00000023074	C28H1orf198	protein_coding	chromosome 28 C1orf198 homolog [Source:NCBI gene (formerly Entrezgene);Acc:616380]
19	44712639	44747619	34981	*	10_DM_K4_IP_peak_41626_lociStitched	1480	.	Promoter (<=1kb)	0	19	44717121	44737363	20243	2	ENSBTAG00000006048	DCAKD	protein_coding	dephospho-CoA kinase domain containing [Source:VGNC Symbol;Acc:VGNC:50119]
7	40360923	40395818	34896	*	7_DM_K4_IP_peak_91961_lociStitched	1006	.	Promoter (<=1kb)	0	7	40370064	40375708	5645	2	ENSBTAG00000019648	RACK1	protein_coding	receptor for activated C kinase 1 [Source:VGNC Symbol;Acc:VGNC:33676]
27	26407298	26442180	34883	*	12_DM_K4_IP_peak_68018_lociStitched	1189	.	Promoter (<=1kb)	0	27	26414300	26414713	414	2	ENSBTAG00000017570	0	processed_pseudogene	0
13	54469374	54504248	34875	*	17_DM_K4_IP_peak_19424_lociStitched	774	.	Promoter (<=1kb)	0	13	54464648	54470909	6262	2	ENSBTAG00000001827	GID8	protein_coding	GID complex subunit 8 homolog [Source:VGNC Symbol;Acc:VGNC:29353]
1	141361536	141396404	34869	*	8_DM_K4_IP_peak_3733_lociStitched	711	.	Promoter (<=1kb)	0	1	141381147	141486921	105775	1	ENSBTAG00000000394	BACE2	protein_coding	beta-secretase 2 [Source:VGNC Symbol;Acc:VGNC:26401]
22	14794897	14829751	34855	*	10_DM_K4_IP_peak_54271_lociStitched	923	.	Promoter (<=1kb)	0	22	14817159	14824510	7352	1	ENSBTAG00000006563	KLHL40	protein_coding	kelch like family member 40 [Source:VGNC Symbol;Acc:VGNC:30665]
15	29667426	29702263	34838	*	8_DM_K4_IP_peak_25222_lociStitched	672	.	Promoter (<=1kb)	0	15	29676203	29682311	6109	2	ENSBTAG00000005371	DPAGT1	protein_coding	dolichyl-phosphate N-acetylglucosaminephosphotransferase 1 [Source:VGNC Symbol;Acc:VGNC:28174]
X	14057891	14092704	34814	*	18_DM_K4_IP_peak_101653_lociStitched	827	.	Promoter (<=1kb)	0	30	14043931	14081572	37642	2	ENSBTAG00000019061	ELF4	protein_coding	E74 like ETS transcription factor 4 [Source:VGNC Symbol;Acc:VGNC:28429]
25	25688774	25723530	34757	*	15_DM_K4_IP_peak_63264_lociStitched	373	.	Exon (ENSBTAT00000013621/ENSBTAG00000010309, exon 2 of 24)	4172	25	25620580	25727702	107123	2	ENSBTAG00000010309	XPO6	protein_coding	exportin 6 [Source:VGNC Symbol;Acc:VGNC:37000]
11	78765302	78800055	34754	*	8_DM_K4_IP_peak_12579_lociStitched	539	.	Promoter (<=1kb)	0	11	78796769	78814735	17967	1	ENSBTAG00000020894	LAPTM4A	protein_coding	lysosomal protein transmembrane 4 alpha [Source:VGNC Symbol;Acc:VGNC:30787]
6	5837325	5872063	34739	*	11_DM_K4_IP_peak_86881_lociStitched	1107	.	Exon (ENSBTAT00000014479/ENSBTAG00000024888, exon 10 of 21)	90024	6	5747301	5894011	146711	1	ENSBTAG00000024888	PDE5A	protein_coding	phosphodiesterase 5A [Source:VGNC Symbol;Acc:VGNC:32678]
23	9420187	9454904	34718	*	9_DM_K4_IP_peak_57173_lociStitched	618	.	Promoter (<=1kb)	0	23	9425849	9428501	2653	1	ENSBTAG00000019494	RPL10A	protein_coding	ribosomal protein L10a [Source:VGNC Symbol;Acc:VGNC:54233]
23	43154542	43189157	34616	*	22_DM_K4_IP_peak_58974_lociStitched	222	.	Intron (ENSBTAT00000068856/ENSBTAG00000049619, intron 1 of 1)	-15393	23	43204550	43207258	2709	1	ENSBTAG00000050742	0	lncRNA	0
5	97985307	98019873	34567	*	11_DM_K4_IP_peak_85153_lociStitched	1081	.	Exon (ENSBTAT00000083145/ENSBTAG00000014605, exon 3 of 8)	86357	5	97940673	98106230	165558	2	ENSBTAG00000014605	ETV6	protein_coding	ETS variant transcription factor 6 [Source:VGNC Symbol;Acc:VGNC:28632]
27	23844476	23879027	34552	*	11_DM_K4_IP_peak_67872_lociStitched	785	.	Promoter (<=1kb)	0	27	23870606	23916949	46344	1	ENSBTAG00000015541	DLC1	protein_coding	DLC1 Rho GTPase activating protein [Source:VGNC Symbol;Acc:VGNC:28084]
13	65565097	65599622	34526	*	13_DM_K4_IP_peak_20179_lociStitched	435	.	Promoter (<=1kb)	0	13	65570421	65636252	65832	1	ENSBTAG00000001741	DLGAP4	protein_coding	DLG associated protein 4 [Source:VGNC Symbol;Acc:VGNC:28090]
5	69269895	69304388	34494	*	14_DM_K4_IP_peak_84148_lociStitched	1249	.	Distal Intergenic	-70830	5	69375218	69375352	135	1	ENSBTAG00000044663	5S_rRNA	rRNA	5S ribosomal RNA [Source:RFAM;Acc:RF00001]
26	32755463	32789950	34488	*	9_DM_K4_IP_peak_66235_lociStitched	1276	.	Promoter (2-3kb)	-2383	26	32689175	32753080	63906	2	ENSBTAG00000011917	GPAM	protein_coding	glycerol-3-phosphate acyltransferase, mitochondrial [Source:VGNC Symbol;Acc:VGNC:29510]
19	56646073	56680555	34483	*	10_DM_K4_IP_peak_42965_lociStitched	1725	.	Promoter (<=1kb)	0	19	56653907	56671068	17162	2	ENSBTAG00000011382	SLC9A3R1	protein_coding	SLC9A3 regulator 1 [Source:VGNC Symbol;Acc:VGNC:34941]
26	12558499	12592965	34467	*	14_DM_K4_IP_peak_65179_lociStitched	810	.	Distal Intergenic	-15703	26	12533095	12542796	9702	2	ENSBTAG00000011734	ANKRD1	protein_coding	ankyrin repeat domain 1 [Source:VGNC Symbol;Acc:VGNC:25908]
7	19706265	19740702	34438	*	11_DM_K4_IP_peak_90997_lociStitched	751	.	Promoter (<=1kb)	0	7	19706831	19734112	27282	1	ENSBTAG00000006007	SH3GL1	protein_coding	SH3 domain containing GRB2 like 1, endophilin A2 [Source:VGNC Symbol;Acc:VGNC:34572]
4	113653701	113688124	34424	*	12_DM_K4_IP_peak_81512_lociStitched	1575	.	Promoter (<=1kb)	0	4	113651548	113656055	4508	2	ENSBTAG00000011228	FASTK	protein_coding	Fas activated serine/threonine kinase [Source:VGNC Symbol;Acc:VGNC:28872]
3	4250064	4284448	34385	*	13_DM_K4_IP_peak_73350_lociStitched	1465	.	Exon (ENSBTAT00000077458/ENSBTAG00000053215, exon 14 of 47)	-3562	3	4187268	4246502	59235	2	ENSBTAG00000013801	PBX1	protein_coding	PBX homeobox 1 [Source:VGNC Symbol;Acc:VGNC:32607]
19	44115836	44150217	34382	*	9_DM_K4_IP_peak_41573_lociStitched	1245	.	Promoter (<=1kb)	0	19	44116205	44125793	9589	1	ENSBTAG00000001615	RUNDC3A	protein_coding	RUN domain containing 3A [Source:VGNC Symbol;Acc:VGNC:34218]
8	1281733	1316082	34350	*	15_DM_K4_IP_peak_94333_lociStitched	1571	.	Promoter (<=1kb)	0	8	1310564	1310642	79	2	ENSBTAG00000044224	bta-mir-2467	miRNA	bta-mir-2467 [Source:miRBase;Acc:MI0011527]
4	11723598	11757936	34339	*	14_DM_K4_IP_peak_78668_lociStitched	1334	.	Distal Intergenic	-18618	4	11776554	11812694	36141	1	ENSBTAG00000013472	COL1A2	protein_coding	collagen type I alpha 2 chain [Source:VGNC Symbol;Acc:VGNC:27561]
21	26818948	26853286	34339	*	9_DM_K4_IP_peak_51713_lociStitched	1424	.	Promoter (<=1kb)	0	21	26815328	26823843	8516	2	ENSBTAG00000001565	MESD	protein_coding	mesoderm development LRP chaperone [Source:VGNC Symbol;Acc:VGNC:31392]
5	46100960	46135292	34333	*	7_DM_K4_IP_peak_83264_lociStitched	1141	.	Promoter (<=1kb)	0	5	46121140	46131988	10849	2	ENSBTAG00000007256	DYRK2	protein_coding	dual specificity tyrosine phosphorylation regulated kinase 2 [Source:VGNC Symbol;Acc:VGNC:55902]
7	4582035	4616362	34328	*	13_DM_K4_IP_peak_89892_lociStitched	947	.	Promoter (<=1kb)	0	7	4576425	4582526	6102	2	ENSBTAG00000007698	TMEM59L	protein_coding	transmembrane protein 59 like [Source:VGNC Symbol;Acc:VGNC:36100]
X	133553294	133587610	34317	*	11_DM_K4_IP_peak_102611_lociStitched	878	.	Distal Intergenic	-63019	30	133337129	133490275	153147	2	ENSBTAG00000018112	TBL1X	protein_coding	transducin beta like 1 X-linked [Source:NCBI gene (formerly Entrezgene);Acc:515972]
25	26418336	26452573	34238	*	13_DM_K4_IP_peak_63355_lociStitched	653	.	Promoter (<=1kb)	0	25	26403797	26423373	19577	2	ENSBTAG00000007952	MVP	protein_coding	major vault protein [Source:VGNC Symbol;Acc:VGNC:31769]
5	110602176	110636393	34218	*	8_DM_K4_IP_peak_86023_lociStitched	1160	.	Promoter (<=1kb)	0	5	110592240	110609167	16928	2	ENSBTAG00000007228	CBX7	protein_coding	chromobox 7 [Source:VGNC Symbol;Acc:VGNC:26820]
22	50964183	50998332	34150	*	8_DM_K4_IP_peak_55879_lociStitched	764	.	Promoter (<=1kb)	0	22	50983772	50997485	13714	2	ENSBTAG00000005490	P4HTM	protein_coding	prolyl 4-hydroxylase, transmembrane [Source:VGNC Symbol;Acc:VGNC:32539]
5	32442946	32477062	34117	*	15_DM_K4_IP_peak_82929_lociStitched	484	.	Promoter (<=1kb)	0	5	32462230	32499023	36794	1	ENSBTAG00000026819	HDAC7	protein_coding	histone deacetylase 7 [Source:VGNC Symbol;Acc:VGNC:49060]
5	109450741	109484814	34074	*	6_DM_K4_IP_peak_85866_lociStitched	1072	.	Promoter (<=1kb)	0	5	109458483	109477428	18946	1	ENSBTAG00000006464	GGA1	protein_coding	golgi associated, gamma adaptin ear containing, ARF binding protein 1 [Source:VGNC Symbol;Acc:VGNC:29335]
23	11010736	11044797	34062	*	21_DM_K4_IP_peak_57332_lociStitched	545	.	Promoter (<=1kb)	0	23	10963673	11011176	47504	2	ENSBTAG00000048838	0	lncRNA	0
29	16551492	16585538	34047	*	10_DM_K4_IP_peak_71041_lociStitched	1175	.	Distal Intergenic	-10524	29	16596062	16596175	114	1	ENSBTAG00000036438	bta-mir-708	miRNA	bta-mir-708 [Source:miRBase;Acc:MI0009889]
15	80884924	80918945	34022	*	11_DM_K4_IP_peak_27682_lociStitched	1165	.	Promoter (<=1kb)	0	15	80912886	80931167	18282	1	ENSBTAG00000002381	ZDHHC5	protein_coding	zinc finger DHHC-type palmitoyltransferase 5 [Source:VGNC Symbol;Acc:VGNC:37143]
14	46390638	46424644	34007	*	13_DM_K4_IP_peak_23438_lociStitched	1206	.	Intron (ENSBTAT00000008154/ENSBTAG00000006209, intron 1 of 10)	226182	14	46164456	46477513	313058	1	ENSBTAG00000006209	EXT1	protein_coding	exostosin glycosyltransferase 1 [Source:VGNC Symbol;Acc:VGNC:28665]
13	28397864	28431866	34003	*	9_DM_K4_IP_peak_18148_lociStitched	1739	.	Exon (ENSBTAT00000010894/ENSBTAG00000008279, exon 12 of 23)	112923	13	28284941	28340069	55129	1	ENSBTAG00000017244	PRPF18	protein_coding	pre-mRNA processing factor 18 [Source:NCBI gene (formerly Entrezgene);Acc:507639]
16	46798610	46832567	33958	*	11_DM_K4_IP_peak_29807_lociStitched	517	.	Promoter (<=1kb)	0	16	46800207	46813319	13113	1	ENSBTAG00000008350	KLHL21	protein_coding	kelch like family member 21 [Source:VGNC Symbol;Acc:VGNC:30650]
16	21912627	21946582	33956	*	16_DM_K4_IP_peak_28432_lociStitched	1613	.	Distal Intergenic	-70767	16	21841761	21841860	100	2	ENSBTAG00000045417	U6	snRNA	U6 spliceosomal RNA [Source:RFAM;Acc:RF00026]
3	108397438	108431381	33944	*	11_DM_K4_IP_peak_77402_lociStitched	641	.	Promoter (<=1kb)	0	3	108403027	108412520	9494	2	ENSBTAG00000011316	ZC3H12A	protein_coding	zinc finger CCCH-type containing 12A [Source:VGNC Symbol;Acc:VGNC:37097]
11	46319666	46353580	33915	*	12_DM_K4_IP_peak_11263_lociStitched	901	.	Promoter (<=1kb)	0	11	46352478	46366279	13802	1	ENSBTAG00000007895	SLC20A1	protein_coding	solute carrier family 20 member 1 [Source:VGNC Symbol;Acc:VGNC:34717]
3	16456222	16490128	33907	*	12_DM_K4_IP_peak_74038_lociStitched	352	.	Promoter (<=1kb)	0	3	16473115	16477147	4033	1	ENSBTAG00000011284	SLC39A1	protein_coding	solute carrier family 39 member 1 [Source:VGNC Symbol;Acc:VGNC:34857]
15	29253873	29287751	33879	*	11_DM_K4_IP_peak_25179_lociStitched	543	.	Promoter (<=1kb)	0	15	29261921	29308518	46598	1	ENSBTAG00000016197	PHLDB1	protein_coding	pleckstrin homology like domain family B member 1 [Source:VGNC Symbol;Acc:VGNC:32837]
10	87080754	87114620	33867	*	15_DM_K4_IP_peak_8838_lociStitched	1156	.	Intron (ENSBTAT00000035678/ENSBTAG00000025403, intron 26 of 27)	-39672	10	87154292	87207088	52797	1	ENSBTAG00000025403	TTLL5	protein_coding	tubulin tyrosine ligase like 5 [Source:VGNC Symbol;Acc:VGNC:36493]
2	1142531	1176358	33828	*	9_DM_K4_IP_peak_43495_lociStitched	1016	.	Promoter (<=1kb)	0	2	1066691	1175326	108636	2	ENSBTAG00000016894	CYFIP1	protein_coding	cytoplasmic FMR1 interacting protein 1 [Source:VGNC Symbol;Acc:VGNC:50307]
11	101073487	101107280	33794	*	13_DM_K4_IP_peak_13934_lociStitched	754	.	Promoter (<=1kb)	0	11	101082781	101131037	48257	1	ENSBTAG00000017976	ABL1	protein_coding	ABL proto-oncogene 1, non-receptor tyrosine kinase [Source:VGNC Symbol;Acc:VGNC:50224]
11	29653815	29687557	33743	*	12_DM_K4_IP_peak_10856_lociStitched	1781	.	Distal Intergenic	-59468	11	29581381	29594347	12967	2	ENSBTAG00000001575	CALM2	protein_coding	calmodulin 2 [Source:NCBI gene (formerly Entrezgene);Acc:100297344]
2	70602628	70636357	33730	*	7_DM_K4_IP_peak_45187_lociStitched	559	.	Promoter (<=1kb)	0	2	70609618	70614377	4760	2	ENSBTAG00000021494	EN1	protein_coding	engrailed homeobox 1 [Source:VGNC Symbol;Acc:VGNC:28487]
3	15442879	15476588	33710	*	10_DM_K4_IP_peak_73932_lociStitched	1026	.	Promoter (<=1kb)	0	3	15463443	15465501	2059	2	ENSBTAG00000003083	SLC50A1	protein_coding	solute carrier family 50 member 1 [Source:VGNC Symbol;Acc:VGNC:34899]
15	77725898	77759570	33673	*	9_DM_K4_IP_peak_27570_lociStitched	915	.	Intron (ENSBTAT00000081330/ENSBTAG00000024715, intron 1 of 21)	39145	15	77686753	77861198	174446	1	ENSBTAG00000024715	PTPRJ	protein_coding	protein tyrosine phosphatase receptor type J [Source:NCBI gene (formerly Entrezgene);Acc:508150]
3	116842687	116876343	33657	*	16_DM_K4_IP_peak_77917_lociStitched	324	.	Promoter (<=1kb)	0	3	116782465	116855219	72755	2	ENSBTAG00000030190	COL6A3	protein_coding	collagen type VI alpha 3 chain [Source:VGNC Symbol;Acc:VGNC:27572]
12	22150841	22184488	33648	*	11_DM_K4_IP_peak_15334_lociStitched	1192	.	Distal Intergenic	250611	12	21900230	21991693	91464	1	ENSBTAG00000044105	FOXO1	protein_coding	forkhead box O1 [Source:VGNC Symbol;Acc:VGNC:29098]
7	61069950	61103573	33624	*	11_DM_K4_IP_peak_93027_lociStitched	1302	.	Promoter (<=1kb)	0	7	61073587	61186881	113295	1	ENSBTAG00000012943	PPARGC1B	protein_coding	PPARG coactivator 1 beta [Source:VGNC Symbol;Acc:VGNC:33185]
4	8360692	8394140	33449	*	11_DM_K4_IP_peak_78500_lociStitched	1732	.	Exon (ENSBTAT00000068321/ENSBTAG00000048664, exon 10 of 15)	-271775	4	8665915	8670064	4150	1	ENSBTAG00000002107	FZD1	protein_coding	frizzled class receptor 1 [Source:VGNC Symbol;Acc:VGNC:29165]
17	29232653	29266009	33357	*	10_DM_K4_IP_peak_32310_lociStitched	875	.	Intron (ENSBTAT00000080853/ENSBTAG00000054056, intron 2 of 2)	42074	17	29188651	29308083	119433	2	ENSBTAG00000054056	0	lncRNA	0
23	24922921	24956265	33345	*	18_DM_K4_IP_peak_58111_lociStitched	746	.	Promoter (1-2kb)	1674	23	24893081	24957939	64859	2	ENSBTAG00000009112	TRAM2	protein_coding	translocation associated membrane protein 2 [Source:VGNC Symbol;Acc:VGNC:54242]
19	53658093	53691433	33341	*	8_DM_K4_IP_peak_42500_lociStitched	1084	.	Promoter (<=1kb)	0	19	53691404	53787907	96504	1	ENSBTAG00000000920	DNAH17	protein_coding	dynein axonemal heavy chain 17 [Source:VGNC Symbol;Acc:VGNC:28124]
2	126399126	126432413	33288	*	8_DM_K4_IP_peak_47297_lociStitched	927	.	Promoter (<=1kb)	0	2	126392028	126402241	10214	2	ENSBTAG00000009796	PIGV	protein_coding	phosphatidylinositol glycan anchor biosynthesis class V [Source:VGNC Symbol;Acc:VGNC:32880]
21	33162334	33195576	33243	*	13_DM_K4_IP_peak_52029_lociStitched	1429	.	Promoter (<=1kb)	0	21	33182725	33218500	35776	1	ENSBTAG00000012219	CSPG4	protein_coding	chondroitin sulfate proteoglycan 4 [Source:VGNC Symbol;Acc:VGNC:57158]
19	38002719	38035931	33213	*	9_DM_K4_IP_peak_40937_lociStitched	1756	.	Distal Intergenic	-24322	19	38060253	38364401	304149	1	ENSBTAG00000000641	SKAP1	protein_coding	src kinase associated phosphoprotein 1 [Source:VGNC Symbol;Acc:VGNC:54484]
5	55975845	56009057	33213	*	18_DM_K4_IP_peak_83652_lociStitched	1286	.	Promoter (<=1kb)	0	5	56005014	56006928	1915	2	ENSBTAG00000006599	INHBE	protein_coding	inhibin subunit beta E [Source:VGNC Symbol;Acc:VGNC:30203]
22	10578196	10611353	33158	*	9_DM_K4_IP_peak_53952_lociStitched	1067	.	Promoter (<=1kb)	0	22	10591437	10687507	96071	1	ENSBTAG00000021452	TRANK1	protein_coding	tetratricopeptide repeat and ankyrin repeat containing 1 [Source:VGNC Symbol;Acc:VGNC:36282]
17	62578192	62611297	33106	*	15_DM_K4_IP_peak_33470_lociStitched	794	.	Promoter (<=1kb)	0	17	62564685	62607750	43066	2	ENSBTAG00000018108	PXN	protein_coding	paxillin [Source:NCBI gene (formerly Entrezgene);Acc:517456]
22	52545568	52578671	33104	*	19_DM_K4_IP_peak_56036_lociStitched	780	.	Promoter (<=1kb)	0	22	52548484	52584768	36285	1	ENSBTAG00000011311	CCDC12	protein_coding	coiled-coil domain containing 12 [Source:VGNC Symbol;Acc:VGNC:26838]
7	44165512	44198597	33086	*	10_DM_K4_IP_peak_92211_lociStitched	389	.	Promoter (<=1kb)	0	7	44150051	44167140	17090	2	ENSBTAG00000020232	REXO1	protein_coding	RNA exonuclease 1 homolog [Source:VGNC Symbol;Acc:VGNC:55305]
9	95165348	95198428	33081	*	10_DM_K4_IP_peak_100797_lociStitched	1686	.	Promoter (<=1kb)	0	9	95156270	95178439	22170	2	ENSBTAG00000010347	EZR	protein_coding	ezrin [Source:VGNC Symbol;Acc:VGNC:28676]
18	65641823	65674878	33056	*	8_DM_K4_IP_peak_38420_lociStitched	1493	.	Promoter (<=1kb)	0	18	65641089	65646101	5013	2	ENSBTAG00000009735	A1BG	protein_coding	alpha-1-B glycoprotein [Source:VGNC Symbol;Acc:VGNC:25433]
13	76260183	76293207	33025	*	7_DM_K4_IP_peak_20775_lociStitched	1678	.	Promoter (<=1kb)	0	13	76156611	76281247	124637	2	ENSBTAG00000007490	SULF2	protein_coding	sulfatase 2 [Source:VGNC Symbol;Acc:VGNC:35466]
26	45887690	45920696	33007	*	12_DM_K4_IP_peak_67005_lociStitched	487	.	Promoter (<=1kb)	0	26	45513531	45903613	390083	2	ENSBTAG00000012444	ADAM12	protein_coding	ADAM metallopeptidase domain 12 [Source:VGNC Symbol;Acc:VGNC:25605]
12	25474576	25507536	32961	*	19_DM_K4_IP_peak_15492_lociStitched	256	.	Intron (ENSBTAT00000054446/ENSBTAG00000053984, intron 2 of 4)	-100757	12	25608293	25689221	80929	1	ENSBTAG00000038495	DCLK1	protein_coding	doublecortin like kinase 1 [Source:NCBI gene (formerly Entrezgene);Acc:613449]
8	105741869	105774790	32922	*	10_DM_K4_IP_peak_98132_lociStitched	1718	.	Intron (ENSBTAT00000056451/ENSBTAG00000025667, intron 18 of 21)	-101330	8	105876120	105887774	11655	1	ENSBTAG00000017155	TRIM32	protein_coding	tripartite motif containing 32 [Source:VGNC Symbol;Acc:VGNC:36328]
11	98128961	98161868	32908	*	11_DM_K4_IP_peak_13518_lociStitched	1735	.	Promoter (<=1kb)	0	11	98149418	98158448	9031	1	ENSBTAG00000006957	SLC2A8	protein_coding	solute carrier family 2 member 8 [Source:VGNC Symbol;Acc:VGNC:34803]
22	3855639	3888541	32903	*	10_DM_K4_IP_peak_53628_lociStitched	1761	.	Promoter (<=1kb)	0	22	3856819	4627644	770826	1	ENSBTAG00000044062	RBMS3	protein_coding	RNA binding motif single stranded interacting protein 3 [Source:VGNC Symbol;Acc:VGNC:33811]
24	4234313	4267156	32844	*	9_DM_K4_IP_peak_59834_lociStitched	1721	.	Promoter (<=1kb)	0	24	4244211	4281871	37661	1	ENSBTAG00000009686	FBXO15	protein_coding	F-box protein 15 [Source:VGNC Symbol;Acc:VGNC:28893]
19	55816390	55849200	32811	*	9_DM_K4_IP_peak_42872_lociStitched	637	.	Promoter (<=1kb)	0	19	55833248	55840035	6788	1	ENSBTAG00000014964	GALK1	protein_coding	galactokinase 1 [Source:VGNC Symbol;Acc:VGNC:29219]
5	97934593	97967400	32808	*	17_DM_K4_IP_peak_85143_lociStitched	387	.	3' UTR	138830	5	97940673	98106230	165558	2	ENSBTAG00000014605	ETV6	protein_coding	ETS variant transcription factor 6 [Source:VGNC Symbol;Acc:VGNC:28632]
11	78458907	78491629	32723	*	9_DM_K4_IP_peak_12546_lociStitched	1567	.	Promoter (<=1kb)	0	11	78486240	78601472	115233	1	ENSBTAG00000011155	PUM2	protein_coding	pumilio RNA binding family member 2 [Source:VGNC Symbol;Acc:VGNC:33570]
10	12331450	12364152	32703	*	9_DM_K4_IP_peak_5309_lociStitched	1257	.	Promoter (<=1kb)	0	10	12315689	12354764	39076	2	ENSBTAG00000006440	IGDCC4	protein_coding	immunoglobulin superfamily DCC subclass member 4 [Source:VGNC Symbol;Acc:VGNC:30075]
25	1339233	1371925	32693	*	9_DM_K4_IP_peak_62077_lociStitched	1047	.	Promoter (<=1kb)	0	25	1349764	1351265	1502	2	ENSBTAG00000016552	NME3	protein_coding	NME/NM23 nucleoside diphosphate kinase 3 [Source:VGNC Symbol;Acc:VGNC:32126]
12	21806520	21839205	32686	*	9_DM_K4_IP_peak_15274_lociStitched	590	.	Promoter (<=1kb)	0	12	21783841	21814435	30595	2	ENSBTAG00000011647	SLC25A15	protein_coding	solute carrier family 25 member 15 [Source:VGNC Symbol;Acc:VGNC:54486]
11	103961790	103994452	32663	*	15_DM_K4_IP_peak_14198_lociStitched	1535	.	Promoter (<=1kb)	0	11	103935364	103980160	44797	2	ENSBTAG00000022799	NOTCH1	protein_coding	notch receptor 1 [Source:VGNC Symbol;Acc:VGNC:32177]
20	39555522	39588094	32573	*	16_DM_K4_IP_peak_49721_lociStitched	623	.	Distal Intergenic	-81560	20	39314838	39473962	159125	2	ENSBTAG00000007071	RAI14	protein_coding	retinoic acid induced 14 [Source:VGNC Symbol;Acc:VGNC:33696]
1	57381545	57414096	32552	*	11_DM_K4_IP_peak_997_lociStitched	557	.	Promoter (<=1kb)	0	1	57364375	57412624	48250	2	ENSBTAG00000010793	CCDC80	protein_coding	coiled-coil domain containing 80 [Source:VGNC Symbol;Acc:VGNC:26918]
9	34323927	34356446	32520	*	11_DM_K4_IP_peak_98995_lociStitched	909	.	Promoter (<=1kb)	0	9	34276663	34324387	47725	2	ENSBTAG00000005205	DSE	protein_coding	dermatan sulfate epimerase [Source:VGNC Symbol;Acc:VGNC:53789]
10	20915205	20947693	32489	*	6_DM_K4_IP_peak_5935_lociStitched	1310	.	Promoter (<=1kb)	0	10	20946293	20947792	1500	1	ENSBTAG00000002712	MDP1	protein_coding	magnesium dependent phosphatase 1 [Source:NCBI gene (formerly Entrezgene);Acc:613626]
21	69387360	69419840	32481	*	12_DM_K4_IP_peak_53420_lociStitched	1777	.	Promoter (<=1kb)	0	21	69403926	69411216	7291	1	ENSBTAG00000010370	CLBA1	protein_coding	clathrin binding box of aftiphilin containing 1 [Source:VGNC Symbol;Acc:VGNC:53934]
22	56466393	56498872	32480	*	10_DM_K4_IP_peak_56401_lociStitched	1080	.	Promoter (<=1kb)	0	22	56467496	56543343	75848	1	ENSBTAG00000045748	RAF1	protein_coding	Raf-1 proto-oncogene, serine/threonine kinase [Source:NCBI gene (formerly Entrezgene);Acc:521196]
17	51394613	51427082	32470	*	13_DM_K4_IP_peak_32848_lociStitched	578	.	Exon (ENSBTAT00000071732/ENSBTAG00000024603, exon 18 of 48)	-27048	17	51454130	51454444	315	1	ENSBTAG00000043935	7SK	misc_RNA	7SK RNA [Source:RFAM;Acc:RF00100]
22	16669998	16702453	32456	*	14_DM_K4_IP_peak_54356_lociStitched	1722	.	5' UTR	3025	22	16649490	16705478	55989	2	ENSBTAG00000006193	IRAK2	protein_coding	interleukin 1 receptor associated kinase 2 [Source:VGNC Symbol;Acc:VGNC:30266]
11	78289264	78321678	32415	*	10_DM_K4_IP_peak_12500_lociStitched	991	.	Promoter (<=1kb)	0	11	78317735	78317841	107	2	ENSBTAG00000043700	U4	snRNA	U4 spliceosomal RNA [Source:RFAM;Acc:RF00015]
12	30937055	30969455	32401	*	16_DM_K4_IP_peak_15747_lociStitched	1159	.	Promoter (2-3kb)	2950	12	30934105	30991889	57785	1	ENSBTAG00000018577	SLC7A1	protein_coding	solute carrier family 7 member 1 [Source:VGNC Symbol;Acc:VGNC:34924]
7	19908745	19941142	32398	*	9_DM_K4_IP_peak_91017_lociStitched	1451	.	Promoter (<=1kb)	0	7	19909945	19930770	20826	1	ENSBTAG00000024450	MAP2K2	protein_coding	mitogen-activated protein kinase kinase 2 [Source:VGNC Symbol;Acc:VGNC:55215]
15	56177423	56209804	32382	*	10_DM_K4_IP_peak_26623_lociStitched	1792	.	Promoter (<=1kb)	0	15	56179611	56193003	13393	1	ENSBTAG00000001537	TSKU	protein_coding	tsukushi, small leucine rich proteoglycan [Source:VGNC Symbol;Acc:VGNC:54896]
15	80507330	80539705	32376	*	12_DM_K4_IP_peak_27641_lociStitched	658	.	Promoter (<=1kb)	0	15	80527398	80537109	9712	2	ENSBTAG00000000375	SSRP1	protein_coding	structure specific recognition protein 1 [Source:VGNC Symbol;Acc:VGNC:35323]
14	19916851	19949180	32330	*	10_DM_K4_IP_peak_22577_lociStitched	273	.	Promoter (<=1kb)	0	14	19941415	19945016	3602	2	ENSBTAG00000013227	SNAI2	protein_coding	snail family transcriptional repressor 2 [Source:VGNC Symbol;Acc:VGNC:35048]
26	21253344	21285660	32317	*	14_DM_K4_IP_peak_65631_lociStitched	740	.	Promoter (<=1kb)	0	26	21186852	21253472	66621	2	ENSBTAG00000010742	PKD2L1	protein_coding	polycystin 2 like 1, transient receptor potential cation channel [Source:VGNC Symbol;Acc:VGNC:32936]
29	44313309	44345622	32314	*	11_DM_K4_IP_peak_72490_lociStitched	839	.	Promoter (<=1kb)	0	29	44337761	44342824	5064	2	ENSBTAG00000004829	YIF1A	protein_coding	Yip1 interacting factor homolog A, membrane trafficking protein [Source:VGNC Symbol;Acc:VGNC:37023]
10	61643307	61675581	32275	*	10_DM_K4_IP_peak_7476_lociStitched	1129	.	Promoter (<=1kb)	0	10	61653913	61919176	265264	1	ENSBTAG00000002278	FBN1	protein_coding	fibrillin 1 [Source:VGNC Symbol;Acc:VGNC:28885]
24	20843104	20875345	32242	*	12_DM_K4_IP_peak_60079_lociStitched	1460	.	Promoter (<=1kb)	0	24	20336299	20858181	521883	2	ENSBTAG00000021581	FHOD3	protein_coding	formin homology 2 domain containing 3 [Source:VGNC Symbol;Acc:VGNC:29004]
29	49193498	49225711	32214	*	14_DM_K4_IP_peak_72983_lociStitched	838	.	Promoter (<=1kb)	0	29	49197117	49216812	19696	2	ENSBTAG00000047495	CD81	protein_coding	CD81 molecule [Source:VGNC Symbol;Acc:VGNC:50034]
X	85907296	85939468	32173	*	11_DM_K4_IP_peak_102116_lociStitched	1153	.	Promoter (<=1kb)	0	30	85918875	85929320	10446	1	ENSBTAG00000005039	ARAF	protein_coding	A-Raf proto-oncogene, serine/threonine kinase [Source:VGNC Symbol;Acc:VGNC:26054]
2	5127058	5159188	32131	*	12_DM_K4_IP_peak_43605_lociStitched	600	.	Distal Intergenic	-14197	2	5102165	5112861	10697	2	ENSBTAG00000003950	PROC	protein_coding	protein C, inactivator of coagulation factors Va and VIIIa [Source:VGNC Symbol;Acc:VGNC:56139]
11	14194626	14226729	32104	*	9_DM_K4_IP_peak_10033_lociStitched	1190	.	Promoter (<=1kb)	0	11	14164544	14221629	57086	2	ENSBTAG00000012519	XDH	protein_coding	xanthine dehydrogenase [Source:VGNC Symbol;Acc:VGNC:36984]
2	89136796	89168882	32087	*	11_DM_K4_IP_peak_45590_lociStitched	1453	.	Exon (ENSBTAT00000012827/ENSBTAG00000009725, exon 19 of 35)	27865	2	89108931	89173403	64473	1	ENSBTAG00000009725	AOX1	protein_coding	aldehyde oxidase 1 [Source:VGNC Symbol;Acc:VGNC:25974]
3	102499054	102531125	32072	*	8_DM_K4_IP_peak_76969_lociStitched	1471	.	Promoter (<=1kb)	-703	3	102414614	102498351	83738	2	ENSBTAG00000000253	PTPRF	protein_coding	protein tyrosine phosphatase receptor type F [Source:VGNC Symbol;Acc:VGNC:33550]
7	14407782	14439817	32036	*	8_DM_K4_IP_peak_90484_lociStitched	1029	.	Promoter (<=1kb)	0	7	14429856	14442110	12255	1	ENSBTAG00000016988	PIN1	protein_coding	peptidylprolyl cis/trans isomerase, NIMA-interacting 1 [Source:VGNC Symbol;Acc:VGNC:97301]
13	74588214	74620200	31987	*	9_DM_K4_IP_peak_20631_lociStitched	1028	.	Promoter (<=1kb)	0	13	74596935	74599856	2922	2	ENSBTAG00000046725	TNNC2	protein_coding	troponin C2, fast skeletal type [Source:VGNC Symbol;Acc:VGNC:36190]
18	23210413	23242366	31954	*	9_DM_K4_IP_peak_35992_lociStitched	1250	.	Promoter (<=1kb)	0	18	23234761	23238528	3768	1	ENSBTAG00000004838	IRX5	protein_coding	iroquois homeobox 5 [Source:VGNC Symbol;Acc:VGNC:30289]
7	18413957	18445873	31917	*	17_DM_K4_IP_peak_90859_lociStitched	589	.	Promoter (<=1kb)	0	7	18414908	18464789	49882	1	ENSBTAG00000006070	RANBP3	protein_coding	RAN binding protein 3 [Source:VGNC Symbol;Acc:VGNC:33710]
22	47711705	47743583	31879	*	9_DM_K4_IP_peak_55543_lociStitched	1760	.	3' UTR	4300	22	47707405	47731710	24306	1	ENSBTAG00000003758	TKT	protein_coding	transketolase [Source:VGNC Symbol;Acc:VGNC:58616]
13	60571357	60603219	31863	*	8_DM_K4_IP_peak_19790_lociStitched	1473	.	Promoter (<=1kb)	0	13	60581480	60600669	19190	1	ENSBTAG00000013330	TBC1D20	protein_coding	TBC1 domain family member 20 [Source:VGNC Symbol;Acc:VGNC:35634]
5	103846319	103878095	31777	*	9_DM_K4_IP_peak_85370_lociStitched	551	.	Promoter (<=1kb)	0	5	103870384	103874667	4284	2	ENSBTAG00000014731	GAPDH	protein_coding	glyceraldehyde-3-phosphate dehydrogenase [Source:VGNC Symbol;Acc:VGNC:97273]
8	94660496	94692261	31766	*	14_DM_K4_IP_peak_97301_lociStitched	876	.	Exon (ENSBTAT00000027538/ENSBTAG00000020661, exon 6 of 50)	27580	8	94603862	94719841	115980	2	ENSBTAG00000020661	ABCA1	protein_coding	ATP binding cassette subfamily A member 1 [Source:VGNC Symbol;Acc:VGNC:25455]
8	825137	856841	31705	*	10_DM_K4_IP_peak_94227_lociStitched	518	.	Intron (ENSBTAT00000072269/ENSBTAG00000001081, intron 2 of 21)	110548	8	714589	1066296	351708	1	ENSBTAG00000001081	PALLD	protein_coding	palladin, cytoskeletal associated protein [Source:VGNC Symbol;Acc:VGNC:32557]
3	106899427	106931122	31696	*	9_DM_K4_IP_peak_77335_lociStitched	1118	.	Promoter (<=1kb)	0	3	106591094	106927295	336202	2	ENSBTAG00000021024	MACF1	protein_coding	microtubule actin crosslinking factor 1 [Source:VGNC Symbol;Acc:VGNC:55610]
13	37999156	38030816	31661	*	15_DM_K4_IP_peak_18646_lociStitched	1378	.	Promoter (<=1kb)	0	13	37984719	38011411	26693	2	ENSBTAG00000015438	RRBP1	protein_coding	ribosome binding protein 1 [Source:VGNC Symbol;Acc:VGNC:57021]
21	5376950	5408568	31619	*	9_DM_K4_IP_peak_50678_lociStitched	1774	.	Promoter (<=1kb)	0	21	5380342	5384023	3682	1	ENSBTAG00000054436	0	lncRNA	0
25	3982631	4014247	31617	*	14_DM_K4_IP_peak_62475_lociStitched	1273	.	Promoter (<=1kb)	0	25	3948864	3996463	47600	2	ENSBTAG00000002178	PPL	protein_coding	periplakin [Source:VGNC Symbol;Acc:VGNC:33208]
21	6582060	6613670	31611	*	11_DM_K4_IP_peak_50755_lociStitched	871	.	Exon (ENSBTAT00000063309/ENSBTAG00000019823, exon 10 of 22)	-207553	21	6821223	6826942	5720	1	ENSBTAG00000010192	LYSMD4	protein_coding	LysM domain containing 4 [Source:VGNC Symbol;Acc:VGNC:55061]
18	49747694	49779265	31572	*	12_DM_K4_IP_peak_37265_lociStitched	301	.	Promoter (<=1kb)	0	18	49764725	49767618	2894	2	ENSBTAG00000010493	SERTAD1	protein_coding	SERTA domain containing 1 [Source:VGNC Symbol;Acc:VGNC:34483]
3	33249381	33280936	31556	*	14_DM_K4_IP_peak_74964_lociStitched	666	.	Promoter (1-2kb)	1030	3	33226163	33281966	55804	2	ENSBTAG00000001981	SLC6A17	protein_coding	solute carrier family 6 member 17 [Source:VGNC Symbol;Acc:VGNC:50163]
21	10534326	10565875	31550	*	8_DM_K4_IP_peak_50952_lociStitched	1000	.	3' UTR	3579	21	10562379	10569454	7076	2	ENSBTAG00000018007	NR2F2	protein_coding	nuclear receptor subfamily 2 group F member 2 [Source:VGNC Symbol;Acc:VGNC:32241]
3	107937366	107968814	31449	*	11_DM_K4_IP_peak_77361_lociStitched	528	.	Promoter (<=1kb)	0	3	107941137	107957939	16803	2	ENSBTAG00000002306	UTP11	protein_coding	UTP11 small subunit processome component [Source:VGNC Symbol;Acc:VGNC:36741]
19	22847640	22879045	31406	*	6_DM_K4_IP_peak_39610_lociStitched	1182	.	Promoter (<=1kb)	0	19	22848049	22859852	11804	1	ENSBTAG00000009705	SERPINF1	protein_coding	serpin family F member 1 [Source:VGNC Symbol;Acc:VGNC:34478]
4	5181686	5213079	31394	*	10_DM_K4_IP_peak_78369_lociStitched	1494	.	Promoter (<=1kb)	0	4	5187596	5327013	139418	1	ENSBTAG00000017086	GRB10	protein_coding	growth factor receptor bound protein 10 [Source:VGNC Symbol;Acc:VGNC:29629]
11	103772771	103804162	31392	*	14_DM_K4_IP_peak_14183_lociStitched	1676	.	Promoter (<=1kb)	0	11	103788091	103817173	29083	1	ENSBTAG00000018799	GPSM1	protein_coding	G protein signaling modulator 1 [Source:VGNC Symbol;Acc:VGNC:29614]
1	110518712	110550060	31349	*	15_DM_K4_IP_peak_2941_lociStitched	664	.	Distal Intergenic	71158	1	110447554	110461439	13886	1	ENSBTAG00000003851	CCNL1	protein_coding	cyclin L1 [Source:VGNC Symbol;Acc:VGNC:26975]
3	14320362	14351696	31335	*	18_DM_K4_IP_peak_73824_lociStitched	205	.	Promoter (<=1kb)	0	3	14329333	14359524	30192	1	ENSBTAG00000046545	MEF2D	protein_coding	myocyte enhancer factor 2D [Source:VGNC Symbol;Acc:VGNC:31374]
5	101163925	101195250	31326	*	8_DM_K4_IP_peak_85259_lociStitched	1293	.	Promoter (<=1kb)	0	5	101190160	101203715	13556	1	ENSBTAG00000000310	MFAP5	protein_coding	microfibril associated protein 5 [Source:VGNC Symbol;Acc:VGNC:31425]
18	65700814	65732085	31272	*	8_DM_K4_IP_peak_38422_lociStitched	1279	.	Promoter (<=1kb)	0	18	65692531	65701693	9163	2	ENSBTAG00000003267	ZNF132	protein_coding	zinc finger protein 132 [Source:VGNC Symbol;Acc:VGNC:52982]
5	103661950	103693161	31212	*	9_DM_K4_IP_peak_85342_lociStitched	899	.	Promoter (<=1kb)	0	5	103691194	103696645	5452	1	ENSBTAG00000014931	MLF2	protein_coding	myeloid leukemia factor 2 [Source:NCBI gene (formerly Entrezgene);Acc:513843]
11	101754552	101785755	31204	*	16_DM_K4_IP_peak_14026_lociStitched	665	.	Exon (ENSBTAT00000066818/ENSBTAG00000020791, exon 2 of 27)	22943	11	101696993	101808698	111706	2	ENSBTAG00000020791	RAPGEF1	protein_coding	Rap guanine nucleotide exchange factor 1 [Source:VGNC Symbol;Acc:VGNC:33722]
9	101340196	101371394	31199	*	15_DM_K4_IP_peak_101098_lociStitched	949	.	Promoter (<=1kb)	0	9	101357585	101370280	12696	2	ENSBTAG00000027879	MPC1	protein_coding	mitochondrial pyruvate carrier 1 [Source:VGNC Symbol;Acc:VGNC:31569]
23	31683151	31714234	31084	*	5_DM_K4_IP_peak_58440_lociStitched	1450	.	Promoter (<=1kb)	0	23	31713797	31714207	411	1	ENSBTAG00000048666	H3C7	protein_coding	H3 clustered histone 7 [Source:VGNC Symbol;Acc:VGNC:83572]
18	21563029	21594098	31070	*	13_DM_K4_IP_peak_35919_lociStitched	1743	.	Intron (ENSBTAT00000066388/ENSBTAG00000002287, intron 1 of 38)	7559	18	21555470	21782071	226602	1	ENSBTAG00000002287	CHD9	protein_coding	chromodomain helicase DNA binding protein 9 [Source:VGNC Symbol;Acc:VGNC:27284]
7	15314553	15345486	30934	*	16_DM_K4_IP_peak_90596_lociStitched	355	.	Promoter (<=1kb)	0	7	15319706	15362293	42588	1	ENSBTAG00000012048	CARM1	protein_coding	coactivator associated arginine methyltransferase 1 [Source:VGNC Symbol;Acc:VGNC:26767]
18	55355076	55385957	30882	*	9_DM_K4_IP_peak_37963_lociStitched	1209	.	Promoter (<=1kb)	0	18	55352451	55358245	5795	2	ENSBTAG00000011617	MAMSTR	protein_coding	MEF2 activating motif and SAP domain containing transcriptional regulator [Source:VGNC Symbol;Acc:VGNC:31160]
4	53516818	53547655	30838	*	7_DM_K4_IP_peak_79459_lociStitched	1306	.	Promoter (<=1kb)	0	4	53442844	53541143	98300	2	ENSBTAG00000021543	MDFIC	protein_coding	MyoD family inhibitor domain containing [Source:VGNC Symbol;Acc:VGNC:31330]
13	65620096	65650878	30783	*	7_DM_K4_IP_peak_20184_lociStitched	1357	.	Promoter (<=1kb)	0	13	65646954	65655870	8917	1	ENSBTAG00000011473	MYL9	protein_coding	myosin light chain 9 [Source:VGNC Symbol;Acc:VGNC:57010]
17	10346501	10377276	30776	*	14_DM_K4_IP_peak_31897_lociStitched	1433	.	Intron (ENSBTAT00000069953/ENSBTAG00000002531, intron 1 of 21)	27271	17	10028750	10404547	375798	2	ENSBTAG00000002531	ARHGAP10	protein_coding	Rho GTPase activating protein 10 [Source:VGNC Symbol;Acc:VGNC:26074]
28	35026658	35057419	30762	*	12_DM_K4_IP_peak_70309_lociStitched	1565	.	Promoter (<=1kb)	0	28	34988423	35050547	62125	2	ENSBTAG00000003877	ZCCHC24	protein_coding	zinc finger CCHC-type containing 24 [Source:VGNC Symbol;Acc:VGNC:54513]
13	31474564	31505317	30754	*	8_DM_K4_IP_peak_18285_lociStitched	1591	.	Exon (ENSBTAT00000039417/ENSBTAG00000005072, exon 15 of 67)	30279	13	31274942	31535596	260655	2	ENSBTAG00000005072	CUBN	protein_coding	cubilin [Source:VGNC Symbol;Acc:VGNC:27828]
18	36951583	36982326	30744	*	10_DM_K4_IP_peak_36669_lociStitched	1013	.	Promoter (<=1kb)	0	18	36962003	36962116	114	1	ENSBTAG00000029771	0	miRNA	0
18	62863590	62894272	30683	*	12_DM_K4_IP_peak_38326_lociStitched	679	.	Promoter (<=1kb)	0	18	62878755	62888654	9900	1	ENSBTAG00000011689	LENG8	protein_coding	leukocyte receptor cluster member 8 [Source:VGNC Symbol;Acc:VGNC:30839]
5	119608628	119639270	30643	*	14_DM_K4_IP_peak_86745_lociStitched	806	.	Promoter (<=1kb)	0	5	119589228	119612001	22774	2	ENSBTAG00000000650	TUBGCP6	protein_coding	tubulin gamma complex associated protein 6 [Source:VGNC Symbol;Acc:VGNC:36516]
5	37708364	37738995	30632	*	6_DM_K4_IP_peak_83109_lociStitched	1759	.	Distal Intergenic	120995	5	37587369	37587515	147	1	ENSBTAG00000042612	SNORA62	snoRNA	Small nucleolar RNA SNORA62/SNORA6 family [Source:RFAM;Acc:RF00091]
4	25122779	25153349	30571	*	8_DM_K4_IP_peak_78870_lociStitched	1073	.	Promoter (<=1kb)	0	4	25090913	25130458	39546	2	ENSBTAG00000010980	ANKMY2	protein_coding	ankyrin repeat and MYND domain containing 2 [Source:VGNC Symbol;Acc:VGNC:25906]
8	46588176	46618709	30534	*	16_DM_K4_IP_peak_95476_lociStitched	164	.	Promoter (<=1kb)	0	8	46586710	46611498	24789	2	ENSBTAG00000016229	KLF9	protein_coding	Kruppel like factor 9 [Source:VGNC Symbol;Acc:VGNC:30632]
6	102258044	102288545	30502	*	9_DM_K4_IP_peak_88830_lociStitched	1400	.	Promoter (<=1kb)	0	6	102227496	102276940	49445	2	ENSBTAG00000006307	HSD17B11	protein_coding	hydroxysteroid 17-beta dehydrogenase 11 [Source:VGNC Symbol;Acc:VGNC:29970]
6	59989575	60020023	30449	*	12_DM_K4_IP_peak_87822_lociStitched	1005	.	5' UTR	-4233	6	59713923	59985342	271420	2	ENSBTAG00000027569	APBB2	protein_coding	amyloid beta precursor protein binding family B member 2 [Source:VGNC Symbol;Acc:VGNC:26005]
17	72313322	72343688	30367	*	7_DM_K4_IP_peak_34452_lociStitched	1082	.	Promoter (<=1kb)	0	17	72327212	72339983	12772	1	ENSBTAG00000011292	LZTR1	protein_coding	leucine zipper like transcription regulator 1 [Source:VGNC Symbol;Acc:VGNC:31120]
19	55435388	55465743	30356	*	11_DM_K4_IP_peak_42815_lociStitched	934	.	Promoter (<=1kb)	0	19	55443082	55449253	6172	2	ENSBTAG00000013792	UBALD2	protein_coding	UBA like domain containing 2 [Source:VGNC Symbol;Acc:VGNC:36570]
6	116709593	116739929	30337	*	12_DM_K4_IP_peak_89503_lociStitched	1239	.	Promoter (<=1kb)	0	6	116734630	116760816	26187	1	ENSBTAG00000020108	LETM1	protein_coding	leucine zipper and EF-hand containing transmembrane protein 1 [Source:VGNC Symbol;Acc:VGNC:30846]
13	57516275	57546609	30335	*	9_DM_K4_IP_peak_19580_lociStitched	1625	.	Promoter (<=1kb)	0	13	57465320	57532620	67301	2	ENSBTAG00000047223	GNAS	protein_coding	GNAS complex locus [Source:NCBI gene (formerly Entrezgene);Acc:281793]
14	16603138	16633465	30328	*	15_DM_K4_IP_peak_22345_lociStitched	1468	.	Promoter (<=1kb)	0	14	16588055	16609466	21412	2	ENSBTAG00000005877	FAM83A	protein_coding	family with sequence similarity 83 member A [Source:VGNC Symbol;Acc:VGNC:28832]
15	74005186	74035509	30324	*	11_DM_K4_IP_peak_27183_lociStitched	895	.	3' UTR	-8470	15	74043979	74045355	1377	1	ENSBTAG00000045822	C15H11orf96	protein_coding	chromosome 15 C11orf96 homolog [Source:NCBI gene (formerly Entrezgene);Acc:100270684]
25	36989731	37020021	30291	*	7_DM_K4_IP_peak_64362_lociStitched	376	.	Promoter (<=1kb)	0	25	36983069	36991008	7940	2	ENSBTAG00000020439	BUD31	protein_coding	BUD31 homolog [Source:VGNC Symbol;Acc:VGNC:26609]
20	58680072	58710314	30243	*	19_DM_K4_IP_peak_50089_lociStitched	782	.	Promoter (<=1kb)	0	20	58644818	58708263	63446	2	ENSBTAG00000005514	TRIO	protein_coding	trio Rho guanine nucleotide exchange factor [Source:VGNC Symbol;Acc:VGNC:36356]
16	77067817	77098038	30222	*	14_DM_K4_IP_peak_31302_lociStitched	1260	.	Promoter (<=1kb)	0	16	77074385	77212053	137669	1	ENSBTAG00000016943	NEK7	protein_coding	NIMA related kinase 7 [Source:VGNC Symbol;Acc:VGNC:31998]
11	37845402	37875565	30164	*	10_DM_K4_IP_peak_11035_lociStitched	444	.	Distal Intergenic	-48882	11	37722029	37796520	74492	2	ENSBTAG00000011104	RTN4	protein_coding	reticulon 4 [Source:NCBI gene (formerly Entrezgene);Acc:359718]
16	79842872	79872947	30076	*	11_DM_K4_IP_peak_31454_lociStitched	720	.	Promoter (<=1kb)	0	16	79870488	79883989	13502	1	ENSBTAG00000009727	ADIPOR1	protein_coding	adiponectin receptor 1 [Source:VGNC Symbol;Acc:VGNC:25678]
29	29727436	29757499	30064	*	16_DM_K4_IP_peak_71592_lociStitched	1379	.	5' UTR	27655	29	29699781	29739104	39324	1	ENSBTAG00000016506	ST3GAL4	protein_coding	ST3 beta-galactoside alpha-2,3-sialyltransferase 4 [Source:VGNC Symbol;Acc:VGNC:35333]
18	55882808	55912696	29889	*	6_DM_K4_IP_peak_38019_lociStitched	1087	.	Promoter (<=1kb)	0	18	55910374	55924829	14456	1	ENSBTAG00000000330	ALDH16A1	protein_coding	aldehyde dehydrogenase 16 family member A1 [Source:VGNC Symbol;Acc:VGNC:25806]
18	51813145	51842977	29833	*	6_DM_K4_IP_peak_37465_lociStitched	1416	.	Promoter (<=1kb)	0	18	51829180	51838230	9051	2	ENSBTAG00000012796	ZNF428	protein_coding	zinc finger protein 428 [Source:VGNC Symbol;Acc:VGNC:37274]
3	102109246	102139076	29831	*	14_DM_K4_IP_peak_76925_lociStitched	703	.	Promoter (<=1kb)	0	3	102090696	102111545	20850	2	ENSBTAG00000018887	IPO13	protein_coding	importin 13 [Source:VGNC Symbol;Acc:VGNC:30241]
11	67669906	67699706	29801	*	13_DM_K4_IP_peak_11940_lociStitched	1097	.	Distal Intergenic	66929	11	67708302	67766635	58334	2	ENSBTAG00000017626	GFPT1	protein_coding	glutamine--fructose-6-phosphate transaminase 1 [Source:VGNC Symbol;Acc:VGNC:29330]
7	62390618	62420412	29795	*	6_DM_K4_IP_peak_93237_lociStitched	1200	.	Promoter (<=1kb)	0	7	62357582	62396190	38609	2	ENSBTAG00000014809	ANXA6	protein_coding	annexin A6 [Source:VGNC Symbol;Acc:VGNC:25968]
3	49469114	49498866	29753	*	9_DM_K4_IP_peak_75413_lociStitched	787	.	Exon (ENSBTAT00000023982/ENSBTAG00000018010, exon 18 of 50)	63908	3	49405206	49530262	125057	1	ENSBTAG00000018010	ABCA4	protein_coding	ATP binding cassette subfamily A member 4 [Source:VGNC Symbol;Acc:VGNC:25458]
13	44267197	44296841	29645	*	12_DM_K4_IP_peak_18940_lociStitched	350	.	Distal Intergenic	131349	13	44422479	44428190	5712	2	ENSBTAG00000054718	0	lncRNA	0
16	45152630	45182237	29608	*	11_DM_K4_IP_peak_29731_lociStitched	587	.	Promoter (<=1kb)	0	16	45164201	45173307	9107	1	ENSBTAG00000049475	0	lncRNA	0
22	59206762	59236362	29601	*	12_DM_K4_IP_peak_56685_lociStitched	1801	.	Promoter (<=1kb)	0	22	59192424	59207552	15129	2	ENSBTAG00000010193	RAB7A	protein_coding	RAB7A, member RAS oncogene family [Source:VGNC Symbol;Acc:VGNC:33660]
2	4127796	4157356	29561	*	12_DM_K4_IP_peak_43555_lociStitched	1763	.	Distal Intergenic	-29932	2	4187288	4227153	39866	1	ENSBTAG00000050824	HS6ST1	protein_coding	heparan sulfate 6-O-sulfotransferase 1 [Source:NCBI gene (formerly Entrezgene);Acc:518563]
25	19892938	19922449	29512	*	13_DM_K4_IP_peak_63063_lociStitched	1786	.	Promoter (<=1kb)	0	25	19903413	19955828	52416	1	ENSBTAG00000017662	EEF2K	protein_coding	eukaryotic elongation factor 2 kinase [Source:VGNC Symbol;Acc:VGNC:28336]
6	6557451	6586939	29489	*	12_DM_K4_IP_peak_86927_lociStitched	1683	.	Exon (ENSBTAT00000004721/ENSBTAG00000003619, exon 9 of 23)	66226	6	6491225	6606147	114923	1	ENSBTAG00000003619	SEC24D	protein_coding	SEC24 homolog D, COPII coat complex component [Source:VGNC Symbol;Acc:VGNC:34416]
7	17747794	17777279	29486	*	10_DM_K4_IP_peak_90806_lociStitched	960	.	Promoter (<=1kb)	0	7	17773675	17810616	36942	1	ENSBTAG00000017280	C3	protein_coding	complement C3 [Source:VGNC Symbol;Acc:VGNC:26638]
24	33317235	33346686	29452	*	14_DM_K4_IP_peak_60363_lociStitched	1044	.	Exon (ENSBTAT00000011471/ENSBTAG00000008705, exon 5 of 10)	41539	24	33275696	33287553	11858	1	ENSBTAG00000048908	0	lncRNA	0
4	11773649	11802990	29342	*	12_DM_K4_IP_peak_78692_lociStitched	342	.	Promoter (<=1kb)	0	4	11776554	11812694	36141	1	ENSBTAG00000013472	COL1A2	protein_coding	collagen type I alpha 2 chain [Source:VGNC Symbol;Acc:VGNC:27561]
10	65233078	65262412	29335	*	8_DM_K4_IP_peak_7596_lociStitched	1031	.	Promoter (<=1kb)	0	10	65243731	65258584	14854	1	ENSBTAG00000020934	SHF	protein_coding	Src homology 2 domain containing F [Source:VGNC Symbol;Acc:VGNC:34596]
23	30948159	30977470	29312	*	6_DM_K4_IP_peak_58404_lociStitched	1105	.	Promoter (<=1kb)	0	23	30972348	30976581	4234	2	ENSBTAG00000031886	H2BC15	protein_coding	H2B clustered histone 15 [Source:VGNC Symbol;Acc:VGNC:83587]
20	23570157	23599441	29285	*	13_DM_K4_IP_peak_49144_lociStitched	511	.	Distal Intergenic	-36914	20	23636355	23738916	102562	1	ENSBTAG00000010526	PLPP1	protein_coding	phospholipid phosphatase 1 [Source:VGNC Symbol;Acc:VGNC:33044]
19	14479551	14508827	29277	*	12_DM_K4_IP_peak_38921_lociStitched	1593	.	Promoter (<=1kb)	-143	19	14508970	14516896	7927	1	ENSBTAG00000053649	CCL5	protein_coding	C-C motif chemokine ligand 5 [Source:NCBI gene (formerly Entrezgene);Acc:327712]
7	3830026	3859237	29212	*	12_DM_K4_IP_peak_89804_lociStitched	1300	.	Exon (ENSBTAT00000067254/ENSBTAG00000003034, exon 4 of 14)	19346	7	3810680	3811501	822	1	ENSBTAG00000006649	TSSK6	protein_coding	testis specific serine kinase 6 [Source:VGNC Symbol;Acc:VGNC:50152]
19	44355256	44384446	29191	*	14_DM_K4_IP_peak_41602_lociStitched	828	.	Distal Intergenic	-26347	19	44410793	44424220	13428	1	ENSBTAG00000039485	MEIOC	protein_coding	meiosis specific with coiled-coil domain [Source:VGNC Symbol;Acc:VGNC:31380]
21	7839040	7868162	29123	*	11_DM_K4_IP_peak_50855_lociStitched	1651	.	Intron (ENSBTAT00000028690/ENSBTAG00000021527, intron 2 of 20)	6475	21	7832565	8080365	247801	1	ENSBTAG00000021527	IGF1R	protein_coding	insulin like growth factor 1 receptor [Source:VGNC Symbol;Acc:VGNC:30077]
7	21553287	21582355	29069	*	13_DM_K4_IP_peak_91285_lociStitched	1213	.	Promoter (<=1kb)	0	7	21565591	21581803	16213	1	ENSBTAG00000008609	SEPTIN8	protein_coding	septin 8 [Source:VGNC Symbol;Acc:VGNC:34458]
14	81500212	81529278	29067	*	11_DM_K4_IP_peak_24309_lociStitched	1422	.	Promoter (<=1kb)	0	14	81512830	81729606	216777	1	ENSBTAG00000013369	COL14A1	protein_coding	collagen type XIV alpha 1 chain [Source:VGNC Symbol;Acc:VGNC:53851]
1	135877692	135906717	29026	*	5_DM_K4_IP_peak_3655_lociStitched	1736	.	Promoter (<=1kb)	0	1	135867529	135881717	14189	2	ENSBTAG00000035556	CDV3	protein_coding	CDV3 homolog [Source:NCBI gene (formerly Entrezgene);Acc:504871]
17	4144061	4173058	28998	*	11_DM_K4_IP_peak_31733_lociStitched	1389	.	Promoter (<=1kb)	0	17	3995816	4171087	175272	2	ENSBTAG00000016625	TMEM131L	protein_coding	transmembrane 131 like [Source:VGNC Symbol;Acc:VGNC:53926]
7	3885394	3914334	28941	*	12_DM_K4_IP_peak_89816_lociStitched	1246	.	Promoter (<=1kb)	0	7	3816749	3899326	82578	2	ENSBTAG00000003034	GATAD2A	protein_coding	GATA zinc finger domain containing 2A [Source:VGNC Symbol;Acc:VGNC:29271]
22	59766343	59795240	28898	*	10_DM_K4_IP_peak_56743_lociStitched	1445	.	Exon (ENSBTAT00000024289/ENSBTAG00000018248, exon 3 of 8)	28595	22	59737748	59826846	89099	1	ENSBTAG00000018248	MGLL	protein_coding	monoglyceride lipase [Source:VGNC Symbol;Acc:VGNC:54454]
7	26774115	26802991	28877	*	10_DM_K4_IP_peak_91485_lociStitched	986	.	Distal Intergenic	-11741	7	26554784	26762374	207591	2	ENSBTAG00000000329	MEGF10	protein_coding	multiple EGF like domains 10 [Source:VGNC Symbol;Acc:VGNC:31375]
18	35343591	35372394	28804	*	10_DM_K4_IP_peak_36540_lociStitched	753	.	Promoter (<=1kb)	0	18	35338638	35344538	5901	2	ENSBTAG00000006404	CENPT	protein_coding	centromere protein T [Source:VGNC Symbol;Acc:VGNC:27185]
15	57627891	57656694	28804	*	10_DM_K4_IP_peak_26661_lociStitched	1180	.	Distal Intergenic	-47178	15	57703872	57707587	3716	1	ENSBTAG00000006676	FIBIN	protein_coding	fin bud initiation factor homolog [Source:VGNC Symbol;Acc:VGNC:56527]
11	100199075	100227861	28787	*	9_DM_K4_IP_peak_13867_lociStitched	1410	.	Promoter (<=1kb)	0	11	100196649	100205818	9170	2	ENSBTAG00000020305	TOR1A	protein_coding	torsin family 1 member A [Source:VGNC Symbol;Acc:VGNC:36223]
11	9272935	9301681	28747	*	16_DM_K4_IP_peak_9803_lociStitched	660	.	5' UTR	14407	11	9268665	9316088	47424	2	ENSBTAG00000001086	FHL2	protein_coding	four and a half LIM domains 2 [Source:VGNC Symbol;Acc:VGNC:29000]
19	42784566	42813265	28700	*	10_DM_K4_IP_peak_41451_lociStitched	1544	.	Promoter (<=1kb)	0	19	42799859	42802110	2252	1	ENSBTAG00000019903	RAMP2	protein_coding	receptor activity modifying protein 2 [Source:VGNC Symbol;Acc:VGNC:33707]
28	14217483	14246100	28618	*	14_DM_K4_IP_peak_69310_lociStitched	997	.	Intron (ENSBTAT00000079722/ENSBTAG00000010694, intron 3 of 16)	52956	28	14164527	14316512	151986	1	ENSBTAG00000010694	BICC1	protein_coding	BicC family RNA binding protein 1 [Source:VGNC Symbol;Acc:VGNC:26490]
22	58063445	58091997	28553	*	6_DM_K4_IP_peak_56531_lociStitched	1103	.	Promoter (<=1kb)	0	22	58064573	58085356	20784	2	ENSBTAG00000007360	TMEM43	protein_coding	transmembrane protein 43 [Source:VGNC Symbol;Acc:VGNC:99679]
8	103590721	103619272	28552	*	14_DM_K4_IP_peak_97930_lociStitched	1457	.	Promoter (<=1kb)	0	8	103556544	103604933	48390	2	ENSBTAG00000017306	AKNA	protein_coding	AT-hook transcription factor [Source:VGNC Symbol;Acc:VGNC:55031]
14	15749796	15778318	28523	*	11_DM_K4_IP_peak_22267_lociStitched	1228	.	Distal Intergenic	74271	14	15675525	15719449	43925	1	ENSBTAG00000022114	TMEM65	protein_coding	transmembrane protein 65 [Source:VGNC Symbol;Acc:VGNC:36106]
7	61813526	61842037	28512	*	8_DM_K4_IP_peak_93148_lociStitched	1691	.	Promoter (<=1kb)	0	7	61814759	61888935	74177	1	ENSBTAG00000001692	NDST1	protein_coding	N-deacetylase and N-sulfotransferase 1 [Source:VGNC Symbol;Acc:VGNC:31942]
3	77550136	77578644	28509	*	17_DM_K4_IP_peak_75988_lociStitched	678	.	Intron (ENSBTAT00000076754/ENSBTAG00000054533, intron 2 of 3)	-32801	3	77611445	77611551	107	1	ENSBTAG00000050672	U6	snRNA	U6 spliceosomal RNA [Source:RFAM;Acc:RF00026]
2	126454378	126482876	28499	*	13_DM_K4_IP_peak_47305_lociStitched	1212	.	Promoter (<=1kb)	0	2	126408497	126477024	68528	2	ENSBTAG00000001024	ARID1A	protein_coding	AT-rich interaction domain 1A [Source:VGNC Symbol;Acc:VGNC:26123]
18	55531481	55559857	28377	*	13_DM_K4_IP_peak_37988_lociStitched	309	.	Promoter (<=1kb)	0	18	55538469	55540364	1896	1	ENSBTAG00000013343	FTL	protein_coding	ferritin light chain [Source:NCBI gene (formerly Entrezgene);Acc:286861]
14	35418919	35447294	28376	*	10_DM_K4_IP_peak_23087_lociStitched	956	.	Promoter (<=1kb)	0	14	35439046	35441608	2563	2	ENSBTAG00000005404	MSC	protein_coding	musculin [Source:VGNC Symbol;Acc:VGNC:31691]
4	113801682	113830030	28349	*	6_DM_K4_IP_peak_81527_lociStitched	674	.	Promoter (<=1kb)	0	4	113788348	113802804	14457	2	ENSBTAG00000000607	ABCF2	protein_coding	ATP binding cassette subfamily F member 2 [Source:VGNC Symbol;Acc:VGNC:25481]
15	65743585	65771914	28330	*	10_DM_K4_IP_peak_26987_lociStitched	867	.	Distal Intergenic	78159	15	65776406	65850073	73668	2	ENSBTAG00000012628	SLC1A2	protein_coding	solute carrier family 1 member 2 [Source:VGNC Symbol;Acc:VGNC:34712]
19	40752984	40781248	28265	*	12_DM_K4_IP_peak_41269_lociStitched	1154	.	Promoter (<=1kb)	0	19	40775283	40780535	5253	2	ENSBTAG00000015133	CCR7	protein_coding	C-C motif chemokine receptor 7 [Source:VGNC Symbol;Acc:VGNC:26987]
9	38809931	38838056	28126	*	11_DM_K4_IP_peak_99169_lociStitched	983	.	Promoter (<=1kb)	0	9	38820071	38864690	44620	1	ENSBTAG00000008600	TRAF3IP2	protein_coding	TRAF3 interacting protein 2 [Source:VGNC Symbol;Acc:VGNC:36274]
25	41402891	41431006	28116	*	11_DM_K4_IP_peak_64813_lociStitched	788	.	Promoter (<=1kb)	0	25	41429465	41453280	23816	1	ENSBTAG00000000642	INTS1	protein_coding	integrator complex subunit 1 [Source:VGNC Symbol;Acc:VGNC:30223]
2	121775688	121803738	28051	*	12_DM_K4_IP_peak_46963_lociStitched	647	.	Promoter (<=1kb)	0	2	121801089	121802438	1350	1	ENSBTAG00000040518	0	protein_coding	tubulin alpha-1C chain-like [Source:NCBI gene (formerly Entrezgene);Acc:112443216]
NKLS02000125.1	18050	46094	28045	*	9_DM_K4_IP_peak_101328_lociStitched	1421	.	Promoter (<=1kb)	0	36	43987	44106	120	1	ENSBTAG00000049170	5S_rRNA	rRNA	5S ribosomal RNA [Source:RFAM;Acc:RF00001]
5	38135722	38163746	28025	*	7_DM_K4_IP_peak_83152_lociStitched	1572	.	Promoter (<=1kb)	0	5	38149453	38170226	20774	1	ENSBTAG00000008596	PRICKLE1	protein_coding	prickle planar cell polarity protein 1 [Source:VGNC Symbol;Acc:VGNC:33315]
21	55254589	55282580	27992	*	11_DM_K4_IP_peak_52589_lociStitched	1171	.	Promoter (<=1kb)	0	21	55255841	55276709	20869	1	ENSBTAG00000014001	MAP1A	protein_coding	microtubule associated protein 1A [Source:VGNC Symbol;Acc:VGNC:31177]
25	25647657	25675640	27984	*	10_DM_K4_IP_peak_63253_lociStitched	1802	.	Exon (ENSBTAT00000013621/ENSBTAG00000010309, exon 7 of 24)	52062	25	25620580	25727702	107123	2	ENSBTAG00000010309	XPO6	protein_coding	exportin 6 [Source:VGNC Symbol;Acc:VGNC:37000]
14	8004033	8031971	27939	*	12_DM_K4_IP_peak_21795_lociStitched	1640	.	Distal Intergenic	-41237	14	8073208	8129431	56224	1	ENSBTAG00000000711	NDRG1	protein_coding	N-myc downstream regulated 1 [Source:VGNC Symbol;Acc:VGNC:53868]
18	53306062	53333978	27917	*	10_DM_K4_IP_peak_37645_lociStitched	734	.	Promoter (<=1kb)	0	18	53305376	53309473	4098	2	ENSBTAG00000013346	SIX5	protein_coding	SIX homeobox 5 [Source:VGNC Symbol;Acc:VGNC:34641]
2	19614196	19642024	27829	*	18_DM_K4_IP_peak_43924_lociStitched	272	.	Promoter (<=1kb)	0	2	19617026	19649649	32624	1	ENSBTAG00000019255	NFE2L2	protein_coding	nuclear factor, erythroid 2 like 2 [Source:VGNC Symbol;Acc:VGNC:32036]
25	2436011	2463835	27825	*	10_DM_K4_IP_peak_62249_lociStitched	601	.	Promoter (<=1kb)	0	25	2441636	2444374	2739	1	ENSBTAG00000001415	THOC6	protein_coding	THO complex 6 [Source:VGNC Symbol;Acc:VGNC:35842]
14	19259009	19286698	27690	*	12_DM_K4_IP_peak_22481_lociStitched	530	.	Exon (ENSBTAT00000061199/ENSBTAG00000044106, exon 8 of 20)	119530	14	19129765	19406228	276464	2	ENSBTAG00000044106	SPIDR	protein_coding	scaffold protein involved in DNA repair [Source:VGNC Symbol;Acc:VGNC:35216]
10	42644741	42672426	27686	*	4_DM_K4_IP_peak_6639_lociStitched	1519	.	Promoter (<=1kb)	0	10	42664104	42671425	7322	2	ENSBTAG00000004930	DNAAF2	protein_coding	dynein axonemal assembly factor 2 [Source:VGNC Symbol;Acc:VGNC:28119]
22	28781922	28809600	27679	*	12_DM_K4_IP_peak_54747_lociStitched	750	.	Promoter (<=1kb)	0	22	28728642	28785927	57286	2	ENSBTAG00000020481	GXYLT2	protein_coding	glucoside xylosyltransferase 2 [Source:VGNC Symbol;Acc:VGNC:29727]
4	8895628	8923284	27657	*	11_DM_K4_IP_peak_78560_lociStitched	973	.	Distal Intergenic	125667	4	8769961	8811475	41515	1	ENSBTAG00000048337	0	lncRNA	0
29	48775433	48803086	27654	*	9_DM_K4_IP_peak_72942_lociStitched	1132	.	Intron (ENSBTAT00000014583/ENSBTAG00000010986, intron 14 of 14)	47013	29	48728420	48730918	2499	1	ENSBTAG00000031184	CDKN1C	protein_coding	cyclin dependent kinase inhibitor 1C [Source:VGNC Symbol;Acc:VGNC:27144]
11	24443595	24471239	27645	*	6_DM_K4_IP_peak_10411_lociStitched	592	.	Promoter (<=1kb)	0	11	24464835	24474936	10102	1	ENSBTAG00000019382	PKDCC	protein_coding	protein kinase domain containing, cytoplasmic [Source:VGNC Symbol;Acc:VGNC:32938]
27	26662152	26689709	27558	*	12_DM_K4_IP_peak_68063_lociStitched	861	.	3' UTR	-79363	27	26769072	26769368	297	1	ENSBTAG00000051612	SMIM18	protein_coding	small integral membrane protein 18 [Source:NCBI gene (formerly Entrezgene);Acc:100847273]
18	58086111	58113631	27521	*	4_DM_K4_IP_peak_38188_lociStitched	808	.	Promoter (<=1kb)	0	18	58087595	58110764	23170	1	ENSBTAG00000019851	PPP2R1A	protein_coding	protein phosphatase 2 scaffold subunit Aalpha [Source:VGNC Symbol;Acc:VGNC:33253]
17	70006205	70033712	27508	*	9_DM_K4_IP_peak_34195_lociStitched	1085	.	Promoter (<=1kb)	0	17	70019989	70032807	12819	1	ENSBTAG00000002828	RNF185	protein_coding	ring finger protein 185 [Source:VGNC Symbol;Acc:VGNC:34042]
12	85200535	85227958	27424	*	9_DM_K4_IP_peak_16971_lociStitched	1027	.	Promoter (<=1kb)	0	12	85224846	85238032	13187	1	ENSBTAG00000011466	NAXD	protein_coding	NAD(P)HX dehydratase [Source:VGNC Symbol;Acc:VGNC:53829]
2	135605591	135633013	27423	*	12_DM_K4_IP_peak_48031_lociStitched	1214	.	Promoter (<=1kb)	0	2	135611507	135616267	4761	1	ENSBTAG00000003832	MFAP2	protein_coding	microfibril associated protein 2 [Source:VGNC Symbol;Acc:VGNC:31422]
19	26800351	26827763	27413	*	11_DM_K4_IP_peak_39961_lociStitched	1077	.	Promoter (<=1kb)	0	19	26825722	26827663	1942	2	ENSBTAG00000020852	SLC16A11	protein_coding	solute carrier family 16 member 11 [Source:VGNC Symbol;Acc:VGNC:34685]
18	35420376	35447785	27410	*	7_DM_K4_IP_peak_36552_lociStitched	904	.	Promoter (<=1kb)	0	18	35417807	35421332	3526	2	ENSBTAG00000018040	PSMB10	protein_coding	proteasome 20S subunit beta 10 [Source:VGNC Symbol;Acc:VGNC:97305]
22	14495855	14523209	27355	*	14_DM_K4_IP_peak_54235_lociStitched	987	.	5' UTR	35016	22	14460839	14556630	95792	1	ENSBTAG00000016076	TRAK1	protein_coding	trafficking kinesin protein 1 [Source:VGNC Symbol;Acc:VGNC:97320]
16	2151941	2179287	27347	*	8_DM_K4_IP_peak_27950_lociStitched	1392	.	Promoter (<=1kb)	0	16	2151478	2156646	5169	2	ENSBTAG00000013074	PPP1R15B	protein_coding	protein phosphatase 1 regulatory subunit 15B [Source:VGNC Symbol;Acc:VGNC:33229]
10	85183623	85210898	27276	*	12_DM_K4_IP_peak_8645_lociStitched	718	.	Distal Intergenic	-25551	10	85127443	85158072	30630	2	ENSBTAG00000009272	MIDEAS	protein_coding	mitotic deacetylase associated SANT domain protein [Source:VGNC Symbol;Acc:VGNC:28444]
8	74884807	74912074	27268	*	19_DM_K4_IP_peak_96488_lociStitched	1216	.	Promoter (2-3kb)	2331	8	74858830	74914405	55576	2	ENSBTAG00000015249	B4GALT1	protein_coding	beta-1,4-galactosyltransferase 1 [Source:VGNC Symbol;Acc:VGNC:26388]
13	77263363	77290624	27262	*	8_DM_K4_IP_peak_20859_lociStitched	1523	.	Promoter (<=1kb)	0	13	77236072	77278921	42850	2	ENSBTAG00000000241	STAU1	protein_coding	staufen double-stranded RNA binding protein 1 [Source:VGNC Symbol;Acc:VGNC:35375]
29	32473734	32500983	27250	*	9_DM_K4_IP_peak_71745_lociStitched	1385	.	Distal Intergenic	-14468	29	32330486	32459266	128781	2	ENSBTAG00000015905	ARHGAP32	protein_coding	Rho GTPase activating protein 32 [Source:VGNC Symbol;Acc:VGNC:26090]
7	19339618	19366851	27234	*	10_DM_K4_IP_peak_90963_lociStitched	1600	.	Promoter (<=1kb)	0	7	19353553	19357132	3580	2	ENSBTAG00000003476	FEM1A	protein_coding	fem-1 homolog A [Source:VGNC Symbol;Acc:VGNC:28944]
20	39638348	39665533	27186	*	8_DM_K4_IP_peak_49730_lociStitched	1041	.	Distal Intergenic	-54778	20	39720311	39752581	32271	1	ENSBTAG00000017071	C1QTNF3	protein_coding	C1q and TNF related 3 [Source:NCBI gene (formerly Entrezgene);Acc:531659]
10	101990540	102017720	27181	*	6_DM_K4_IP_peak_9201_lociStitched	1038	.	Promoter (<=1kb)	0	10	102005601	102013441	7841	1	ENSBTAG00000025644	CALM1	protein_coding	calmodulin 1 [Source:NCBI gene (formerly Entrezgene);Acc:617095]
14	414463	441634	27172	*	12_DM_K4_IP_peak_21364_lociStitched	1458	.	Promoter (<=1kb)	0	14	424798	428272	3475	2	ENSBTAG00000004969	LRRC14	protein_coding	leucine rich repeat containing 14 [Source:VGNC Symbol;Acc:VGNC:30999]
6	69374516	69401626	27111	*	8_DM_K4_IP_peak_88156_lociStitched	1669	.	Promoter (2-3kb)	2898	6	69404268	69404524	257	2	ENSBTAG00000004082	0	pseudogene	0
12	19568287	19595286	27000	*	9_DM_K4_IP_peak_15141_lociStitched	328	.	Distal Intergenic	16353	12	19551934	19552263	330	1	ENSBTAG00000055106	0	misc_RNA	0
7	2990900	3017898	26999	*	10_DM_K4_IP_peak_89761_lociStitched	971	.	Promoter (<=1kb)	0	7	2983133	2993173	10041	2	ENSBTAG00000014775	GUK1	protein_coding	guanylate kinase 1 [Source:VGNC Symbol;Acc:VGNC:29725]
17	72690978	72717903	26926	*	8_DM_K4_IP_peak_34506_lociStitched	982	.	Promoter (<=1kb)	0	17	72702974	72716262	13289	2	ENSBTAG00000004284	UFD1	protein_coding	ubiquitin recognition factor in ER associated degradation 1 [Source:VGNC Symbol;Acc:VGNC:36645]
25	28205388	28232306	26919	*	6_DM_K4_IP_peak_63525_lociStitched	1015	.	Promoter (<=1kb)	0	25	28224570	28273976	49407	1	ENSBTAG00000003842	RABGEF1	protein_coding	RAB guanine nucleotide exchange factor 1 [Source:NCBI gene (formerly Entrezgene);Acc:282335]
23	28366027	28392864	26838	*	5_DM_K4_IP_peak_58342_lociStitched	570	.	Promoter (<=1kb)	0	23	28373727	28389370	15644	1	ENSBTAG00000006933	PPP1R10	protein_coding	protein phosphatase 1 regulatory subunit 10 [Source:VGNC Symbol;Acc:VGNC:33221]
19	10792152	10818975	26824	*	13_DM_K4_IP_peak_38749_lociStitched	160	.	Promoter (<=1kb)	0	19	10803462	10803553	92	1	ENSBTAG00000029897	0	miRNA	0
14	21094691	21121499	26809	*	6_DM_K4_IP_peak_22624_lociStitched	1539	.	Distal Intergenic	-32643	14	21013842	21062048	48207	2	ENSBTAG00000017492	PCMTD1	protein_coding	protein-L-isoaspartate (D-aspartate) O-methyltransferase domain containing 1 [Source:VGNC Symbol;Acc:VGNC:53871]
23	24969192	24995992	26801	*	7_DM_K4_IP_peak_58133_lociStitched	1784	.	Distal Intergenic	-11253	23	24893081	24957939	64859	2	ENSBTAG00000009112	TRAM2	protein_coding	translocation associated membrane protein 2 [Source:VGNC Symbol;Acc:VGNC:54242]
7	50659491	50686171	26681	*	8_DM_K4_IP_peak_92522_lociStitched	1265	.	Promoter (<=1kb)	0	7	50647652	50660051	12400	2	ENSBTAG00000010798	SLC23A1	protein_coding	solute carrier family 23 member 1 [Source:VGNC Symbol;Acc:VGNC:34733]
1	152655006	152681673	26668	*	9_DM_K4_IP_peak_4591_lociStitched	603	.	5' UTR	13506	1	152641500	152678942	37443	1	ENSBTAG00000019129	BTD	protein_coding	biotinidase [Source:VGNC Symbol;Acc:VGNC:26594]
18	54125180	54151840	26661	*	10_DM_K4_IP_peak_37784_lociStitched	454	.	Promoter (<=1kb)	0	18	54113875	54149783	35909	2	ENSBTAG00000009286	ZC3H4	protein_coding	zinc finger CCCH-type containing 4 [Source:VGNC Symbol;Acc:VGNC:37106]
22	10325901	10352558	26658	*	7_DM_K4_IP_peak_53921_lociStitched	1285	.	Promoter (<=1kb)	0	22	10347060	10455986	108927	1	ENSBTAG00000016760	LRRFIP2	protein_coding	LRR binding FLII interacting protein 2 [Source:VGNC Symbol;Acc:VGNC:31035]
8	79902638	79929272	26635	*	9_DM_K4_IP_peak_96719_lociStitched	1627	.	Promoter (<=1kb)	0	8	79907027	79908683	1657	1	ENSBTAG00000054075	0	lncRNA	0
9	98818167	98844743	26577	*	6_DM_K4_IP_peak_100985_lociStitched	1158	.	Promoter (<=1kb)	0	9	98820539	98970253	149715	1	ENSBTAG00000011593	QKI	protein_coding	QKI, KH domain containing RNA binding [Source:VGNC Symbol;Acc:VGNC:33597]
16	51602226	51628780	26555	*	14_DM_K4_IP_peak_30186_lociStitched	195	.	Promoter (<=1kb)	0	16	51625615	51631658	6044	1	ENSBTAG00000018730	ZBTB17	protein_coding	zinc finger and BTB domain containing 17 [Source:VGNC Symbol;Acc:VGNC:52849]
13	65880510	65907052	26543	*	15_DM_K4_IP_peak_20218_lociStitched	1752	.	Promoter (<=1kb)	0	13	65838227	65883437	45211	2	ENSBTAG00000021669	SOGA1	protein_coding	suppressor of glucose, autophagy associated 1 [Source:VGNC Symbol;Acc:VGNC:35127]
25	26536760	26563277	26518	*	7_DM_K4_IP_peak_63381_lociStitched	614	.	Promoter (<=1kb)	0	25	26540572	26542953	2382	2	ENSBTAG00000015486	CD2BP2	protein_coding	CD2 cytoplasmic tail binding protein 2 [Source:VGNC Symbol;Acc:VGNC:27023]
5	112519783	112546297	26515	*	12_DM_K4_IP_peak_86217_lociStitched	1775	.	5' UTR	3690	5	112539939	112549987	10049	2	ENSBTAG00000015109	TOB2	protein_coding	transducer of ERBB2, 2 [Source:VGNC Symbol;Acc:VGNC:36213]
21	5279340	5305772	26433	*	11_DM_K4_IP_peak_50658_lociStitched	992	.	Promoter (<=1kb)	0	21	5285464	5375159	89696	1	ENSBTAG00000007357	CHSY1	protein_coding	chondroitin sulfate synthase 1 [Source:VGNC Symbol;Acc:VGNC:27350]
3	116101664	116128088	26425	*	11_DM_K4_IP_peak_77816_lociStitched	1753	.	Distal Intergenic	21319	3	116138425	116149407	10983	2	ENSBTAG00000049539	0	lncRNA	0
8	80481608	80507985	26378	*	12_DM_K4_IP_peak_96768_lociStitched	1475	.	Distal Intergenic	-202925	8	80710910	80921735	210826	1	ENSBTAG00000000738	DAPK1	protein_coding	death associated protein kinase 1 [Source:VGNC Symbol;Acc:VGNC:27877]
22	6474249	6500601	26353	*	5_DM_K4_IP_peak_53772_lociStitched	1558	.	Promoter (<=1kb)	0	22	6157369	6498868	341500	2	ENSBTAG00000009194	OSBPL10	protein_coding	oxysterol binding protein like 10 [Source:VGNC Symbol;Acc:VGNC:32458]
13	67010702	67036979	26278	*	12_DM_K4_IP_peak_20272_lociStitched	1018	.	Promoter (<=1kb)	132	13	67002552	67037111	34560	2	ENSBTAG00000016208	TGM2	protein_coding	transglutaminase 2 [Source:VGNC Symbol;Acc:VGNC:35810]
28	26962290	26988555	26266	*	10_DM_K4_IP_peak_69684_lociStitched	897	.	Promoter (<=1kb)	0	28	26964983	27026784	61802	1	ENSBTAG00000009984	SGPL1	protein_coding	sphingosine-1-phosphate lyase 1 [Source:VGNC Symbol;Acc:VGNC:34547]
18	35616709	35642952	26244	*	7_DM_K4_IP_peak_36570_lociStitched	1184	.	Promoter (<=1kb)	0	18	35612392	35618416	6025	2	ENSBTAG00000004375	ESRP2	pseudogene	epithelial splicing regulatory protein 2 [Source:VGNC Symbol;Acc:VGNC:28607]
24	58537120	58563108	25989	*	13_DM_K4_IP_peak_61748_lociStitched	1083	.	Intron (ENSBTAT00000011491/ENSBTAG00000008723, intron 2 of 10)	46012	24	58381338	58609120	227783	2	ENSBTAG00000008723	CCBE1	protein_coding	collagen and calcium binding EGF domains 1 [Source:VGNC Symbol;Acc:VGNC:26828]
10	17199905	17225777	25873	*	11_DM_K4_IP_peak_5715_lociStitched	1504	.	Distal Intergenic	155834	10	17381552	17381611	60	2	ENSBTAG00000052036	bta-mir-2285ar	miRNA	bta-mir-2285ar [Source:miRBase;Acc:MI0038160]
8	102632113	102657969	25857	*	7_DM_K4_IP_peak_97801_lociStitched	1745	.	Promoter (<=1kb)	0	8	102631185	102634313	3129	2	ENSBTAG00000000250	HDHD3	protein_coding	haloacid dehalogenase like hydrolase domain containing 3 [Source:VGNC Symbol;Acc:VGNC:29789]
26	45933723	45959578	25856	*	6_DM_K4_IP_peak_67016_lociStitched	931	.	3' UTR	-30110	26	45513531	45903613	390083	2	ENSBTAG00000012444	ADAM12	protein_coding	ADAM metallopeptidase domain 12 [Source:VGNC Symbol;Acc:VGNC:25605]
28	7501398	7527194	25797	*	11_DM_K4_IP_peak_69064_lociStitched	843	.	Distal Intergenic	-6369	28	7533563	7533685	123	1	ENSBTAG00000042238	0	snoRNA	0
5	25649058	25674826	25769	*	13_DM_K4_IP_peak_82364_lociStitched	646	.	Promoter (<=1kb)	0	5	25662272	25683364	21093	1	ENSBTAG00000013745	ITGA5	protein_coding	integrin subunit alpha 5 [Source:VGNC Symbol;Acc:VGNC:30317]
17	69555353	69581110	25758	*	4_DM_K4_IP_peak_34144_lociStitched	1790	.	Promoter (<=1kb)	0	17	69579507	69597093	17587	1	ENSBTAG00000002770	TCN2	protein_coding	transcobalamin 2 [Source:VGNC Symbol;Acc:VGNC:35699]
19	27524119	27549867	25749	*	11_DM_K4_IP_peak_40051_lociStitched	419	.	Promoter (<=1kb)	0	19	27545899	27546951	1053	1	ENSBTAG00000014693	TMEM88	protein_coding	transmembrane protein 88 [Source:VGNC Symbol;Acc:VGNC:36120]
13	34495553	34521250	25698	*	11_DM_K4_IP_peak_18446_lociStitched	1144	.	Distal Intergenic	141508	13	34570409	34662758	92350	2	ENSBTAG00000027444	SVIL	protein_coding	supervillin [Source:NCBI gene (formerly Entrezgene);Acc:281509]
3	58760977	58786570	25594	*	8_DM_K4_IP_peak_75751_lociStitched	1220	.	3' UTR	-33135	3	58819705	58829797	10093	1	ENSBTAG00000013851	BCL10	protein_coding	BCL10 immune signaling adaptor [Source:VGNC Symbol;Acc:VGNC:53853]
18	10980876	11006409	25534	*	16_DM_K4_IP_peak_35151_lociStitched	748	.	Promoter (<=1kb)	0	18	10996917	11032960	36044	1	ENSBTAG00000021176	CRISPLD2	protein_coding	cysteine rich secretory protein LCCL domain containing 2 [Source:VGNC Symbol;Acc:VGNC:27715]
24	9434982	9460433	25452	*	8_DM_K4_IP_peak_59905_lociStitched	1448	.	Promoter (<=1kb)	0	24	9444509	9454498	9990	1	ENSBTAG00000037907	DSEL	protein_coding	dermatan sulfate epimerase like [Source:VGNC Symbol;Acc:VGNC:28219]
10	86951884	86977332	25449	*	9_DM_K4_IP_peak_8826_lociStitched	1351	.	Exon (ENSBTAT00000079321/ENSBTAG00000025403, exon 7 of 15)	26920	10	86924964	87134374	209411	1	ENSBTAG00000025403	TTLL5	protein_coding	tubulin tyrosine ligase like 5 [Source:VGNC Symbol;Acc:VGNC:36493]
1	69263756	69289200	25445	*	14_DM_K4_IP_peak_1400_lociStitched	1569	.	Exon (ENSBTAT00000018278/ENSBTAG00000013755, exon 4 of 15)	22928	1	69196881	69312128	115248	2	ENSBTAG00000013755	ITGB5	protein_coding	integrin subunit beta 5 [Source:VGNC Symbol;Acc:VGNC:30330]
11	98620494	98645893	25400	*	15_DM_K4_IP_peak_13624_lociStitched	1528	.	Promoter (<=1kb)	0	11	98609978	98643839	33862	2	ENSBTAG00000023851	FAM102A	protein_coding	family with sequence similarity 102 member A [Source:VGNC Symbol;Acc:VGNC:28711]
18	54336006	54361394	25389	*	7_DM_K4_IP_peak_37827_lociStitched	1566	.	Promoter (<=1kb)	0	18	54344182	54371166	26985	1	ENSBTAG00000006848	DHX34	protein_coding	DExH-box helicase 34 [Source:VGNC Symbol;Acc:VGNC:28052]
11	37902517	37927761	25245	*	13_DM_K4_IP_peak_11053_lociStitched	1604	.	Distal Intergenic	39336	11	37932812	37967097	34286	2	ENSBTAG00000000295	CLHC1	protein_coding	clathrin heavy chain linker domain containing 1 [Source:VGNC Symbol;Acc:VGNC:27438]
8	29799804	29825027	25224	*	9_DM_K4_IP_peak_95060_lociStitched	1191	.	Promoter (<=1kb)	0	8	29809239	29819691	10453	2	ENSBTAG00000054032	0	lncRNA	0
23	27570825	27595995	25171	*	8_DM_K4_IP_peak_58253_lociStitched	1324	.	Promoter (<=1kb)	0	23	27595986	27598654	2669	1	ENSBTAG00000000582	LY6G6E	protein_coding	lymphocyte antigen 6 complex, locus G6E [Source:NCBI gene (formerly Entrezgene);Acc:512743]
22	7436788	7461947	25160	*	4_DM_K4_IP_peak_53836_lociStitched	1492	.	Promoter (<=1kb)	0	22	7340652	7444669	104018	2	ENSBTAG00000015254	GLB1	protein_coding	galactosidase beta 1 [Source:VGNC Symbol;Acc:VGNC:29391]
7	58619662	58644790	25129	*	9_DM_K4_IP_peak_92899_lociStitched	1524	.	Exon (ENSBTAT00000014091/ENSBTAG00000010661, exon 2 of 14)	15475	7	58596617	58660265	63649	2	ENSBTAG00000010661	DPYSL3	protein_coding	dihydropyrimidinase like 3 [Source:VGNC Symbol;Acc:VGNC:28196]
16	1123279	1148368	25090	*	16_DM_K4_IP_peak_27835_lociStitched	624	.	Promoter (<=1kb)	0	16	1122157	1132658	10502	2	ENSBTAG00000014912	FMOD	protein_coding	fibromodulin [Source:VGNC Symbol;Acc:VGNC:29054]
3	117133157	117158240	25084	*	19_DM_K4_IP_peak_77966_lociStitched	507	.	Promoter (<=1kb)	0	3	117142477	117221612	79136	1	ENSBTAG00000005354	LRRFIP1	protein_coding	LRR binding FLII interacting protein 1 [Source:VGNC Symbol;Acc:VGNC:55253]
5	35086408	35111483	25076	*	8_DM_K4_IP_peak_83053_lociStitched	432	.	Distal Intergenic	-70085	5	34878194	35016323	138130	2	ENSBTAG00000002902	ANO6	protein_coding	anoctamin 6 [Source:VGNC Symbol;Acc:VGNC:25955]
19	46332879	46357947	25069	*	16_DM_K4_IP_peak_41788_lociStitched	721	.	Promoter (2-3kb)	2934	19	46329945	46392416	62472	1	ENSBTAG00000009987	ITGB3	protein_coding	integrin subunit beta 3 [Source:NCBI gene (formerly Entrezgene);Acc:282642]
7	12726278	12751343	25066	*	12_DM_K4_IP_peak_90439_lociStitched	54	.	Promoter (<=1kb)	0	7	12747648	12756729	9082	1	ENSBTAG00000008654	HOOK2	protein_coding	hook microtubule tethering protein 2 [Source:VGNC Symbol;Acc:VGNC:29906]
22	50421392	50446421	25030	*	8_DM_K4_IP_peak_55806_lociStitched	1695	.	Promoter (<=1kb)	0	22	50434292	50441745	7454	1	ENSBTAG00000005728	CDHR4	protein_coding	cadherin related family member 4 [Source:VGNC Symbol;Acc:VGNC:27111]
10	20732376	20757388	25013	*	5_DM_K4_IP_peak_5903_lociStitched	1323	.	Promoter (<=1kb)	0	10	20744959	20747181	2223	1	ENSBTAG00000010665	CBLN3	protein_coding	cerebellin 3 precursor [Source:VGNC Symbol;Acc:VGNC:26813]
19	22808531	22833537	25007	*	9_DM_K4_IP_peak_39600_lociStitched	404	.	Promoter (<=1kb)	0	19	22820015	22831944	11930	1	ENSBTAG00000011491	WDR81	protein_coding	WD repeat domain 81 [Source:VGNC Symbol;Acc:VGNC:55886]
13	73008445	73033448	25004	*	7_DM_K4_IP_peak_20547_lociStitched	1665	.	Promoter (<=1kb)	0	13	73016560	73016639	80	2	ENSBTAG00000043264	0	snoRNA	0
13	68091763	68116752	24990	*	8_DM_K4_IP_peak_20343_lociStitched	1803	.	Distal Intergenic	353244	13	67738519	67807849	69331	1	ENSBTAG00000004039	DHX35	protein_coding	DEAH-box helicase 35 [Source:VGNC Symbol;Acc:VGNC:28053]
17	65471073	65496057	24985	*	8_DM_K4_IP_peak_33722_lociStitched	812	.	Exon (ENSBTAT00000000005/ENSBTAG00000000005, exon 10 of 21)	-34154	17	65530211	65744827	214617	1	ENSBTAG00000000698	MYO18B	protein_coding	myosin XVIIIB [Source:VGNC Symbol;Acc:VGNC:31814]
19	39321602	39346562	24961	*	10_DM_K4_IP_peak_41071_lociStitched	1644	.	Promoter (<=1kb)	0	19	39343958	39353533	9576	1	ENSBTAG00000003830	PSMB3	protein_coding	proteasome 20S subunit beta 3 [Source:VGNC Symbol;Acc:VGNC:33447]
19	22613176	22638105	24930	*	8_DM_K4_IP_peak_39563_lociStitched	643	.	Promoter (<=1kb)	0	19	22596199	22620365	24167	2	ENSBTAG00000001332	MYO1C	protein_coding	myosin IC [Source:VGNC Symbol;Acc:VGNC:31818]
X	138327600	138352498	24899	*	10_DM_K4_IP_peak_102688_lociStitched	1288	.	Promoter (<=1kb)	0	30	138349121	138384937	35817	1	ENSBTAG00000014367	0	protein_coding	protein kinase X-linked [Source:NCBI gene (formerly Entrezgene);Acc:505773]
6	69710012	69734885	24874	*	9_DM_K4_IP_peak_88187_lociStitched	341	.	Promoter (<=1kb)	0	6	69723655	69765199	41545	1	ENSBTAG00000007173	PDGFRA	protein_coding	platelet derived growth factor receptor alpha [Source:VGNC Symbol;Acc:VGNC:32692]
5	30061773	30086634	24862	*	6_DM_K4_IP_peak_82774_lociStitched	1112	.	Promoter (<=1kb)	0	5	30062441	30093874	31434	1	ENSBTAG00000004851	NCKAP5L	protein_coding	NCK associated protein 5 like [Source:VGNC Symbol;Acc:VGNC:31917]
9	32199289	32224143	24855	*	7_DM_K4_IP_peak_98931_lociStitched	1546	.	3' UTR	-57170	9	32129224	32142119	12896	2	ENSBTAG00000002058	ASF1A	protein_coding	anti-silencing function 1A histone chaperone [Source:VGNC Symbol;Acc:VGNC:50604]
25	25943847	25968675	24829	*	7_DM_K4_IP_peak_63299_lociStitched	1231	.	Promoter (<=1kb)	0	25	25929240	25946430	17191	2	ENSBTAG00000006541	ATP2A1	protein_coding	ATPase sarcoplasmic/endoplasmic reticulum Ca2+ transporting 1 [Source:VGNC Symbol;Acc:VGNC:26290]
23	7376993	7401770	24778	*	12_DM_K4_IP_peak_56989_lociStitched	560	.	Promoter (<=1kb)	0	23	7350323	7378621	28299	2	ENSBTAG00000000601	COL11A2	protein_coding	collagen type XI alpha 2 chain [Source:VGNC Symbol;Acc:VGNC:27554]
24	38949475	38974201	24727	*	11_DM_K4_IP_peak_60613_lociStitched	1255	.	Promoter (<=1kb)	0	24	38880422	38973547	93126	2	ENSBTAG00000019251	EPB41L3	protein_coding	erythrocyte membrane protein band 4.1 like 3 [Source:VGNC Symbol;Acc:VGNC:28522]
7	11680707	11705383	24677	*	7_DM_K4_IP_peak_90322_lociStitched	1455	.	Promoter (<=1kb)	0	7	11690479	11724685	34207	1	ENSBTAG00000008854	RFX1	protein_coding	regulatory factor X1 [Source:VGNC Symbol;Acc:VGNC:52877]
5	75257438	75282014	24577	*	15_DM_K4_IP_peak_84588_lociStitched	1064	.	Promoter (<=1kb)	0	5	75265852	75284401	18550	1	ENSBTAG00000007531	NCF4	protein_coding	neutrophil cytosolic factor 4 [Source:VGNC Symbol;Acc:VGNC:31913]
10	80827022	80851546	24525	*	12_DM_K4_IP_peak_8367_lociStitched	1139	.	3' UTR	-34051	10	80792865	80792971	107	2	ENSBTAG00000042977	U6	snRNA	U6 spliceosomal RNA [Source:RFAM;Acc:RF00026]
2	79794679	79819184	24506	*	16_DM_K4_IP_peak_45392_lociStitched	1383	.	Promoter (<=1kb)	0	2	79795528	79993724	198197	1	ENSBTAG00000011256	MYO1B	protein_coding	myosin IB [Source:VGNC Symbol;Acc:VGNC:31817]
10	80195311	80219813	24503	*	13_DM_K4_IP_peak_8239_lociStitched	1372	.	Intron (ENSBTAT00000025252/ENSBTAG00000018971, intron 8 of 10)	68094	10	80127217	80127516	300	1	ENSBTAG00000045041	7SK	misc_RNA	7SK RNA [Source:RFAM;Acc:RF00100]
19	20824101	20848597	24497	*	13_DM_K4_IP_peak_39351_lociStitched	1436	.	Promoter (<=1kb)	0	19	20847902	20863905	16004	1	ENSBTAG00000001119	ANKRD13B	protein_coding	ankyrin repeat domain 13B [Source:VGNC Symbol;Acc:VGNC:25913]
28	31130098	31154543	24446	*	5_DM_K4_IP_peak_69997_lociStitched	289	.	Promoter (<=1kb)	0	28	31133122	31135786	2665	2	ENSBTAG00000014506	ZNF503	protein_coding	zinc finger protein 503 [Source:VGNC Symbol;Acc:VGNC:37288]
19	27014048	27038454	24407	*	6_DM_K4_IP_peak_39983_lociStitched	418	.	Promoter (<=1kb)	0	19	27014948	27020485	5538	1	ENSBTAG00000002018	EIF5A	protein_coding	eukaryotic translation initiation factor 5A [Source:NCBI gene (formerly Entrezgene);Acc:444990]
28	25732462	25756868	24407	*	8_DM_K4_IP_peak_69590_lociStitched	1484	.	Exon (ENSBTAT00000047248/ENSBTAG00000012380, exon 4 of 18)	24818	28	25768939	25781686	12748	2	ENSBTAG00000021664	TACR2	protein_coding	tachykinin receptor 2 [Source:VGNC Symbol;Acc:VGNC:35561]
18	55470767	55495149	24383	*	10_DM_K4_IP_peak_37978_lociStitched	571	.	Promoter (<=1kb)	0	18	55473997	55477628	3632	1	ENSBTAG00000001294	PPP1R15A	protein_coding	protein phosphatase 1 regulatory subunit 15A [Source:VGNC Symbol;Acc:VGNC:33228]
17	51356985	51381285	24301	*	14_DM_K4_IP_peak_32839_lociStitched	939	.	Exon (ENSBTAT00000071732/ENSBTAG00000024603, exon 10 of 48)	-72845	17	51454130	51454444	315	1	ENSBTAG00000043935	7SK	misc_RNA	7SK RNA [Source:RFAM;Acc:RF00100]
14	8059618	8083912	24295	*	6_DM_K4_IP_peak_21807_lociStitched	1425	.	Promoter (<=1kb)	0	14	8073208	8129431	56224	1	ENSBTAG00000000711	NDRG1	protein_coding	N-myc downstream regulated 1 [Source:VGNC Symbol;Acc:VGNC:53868]
16	73896123	73920412	24290	*	8_DM_K4_IP_peak_31185_lociStitched	988	.	Promoter (<=1kb)	0	16	73900707	73900775	69	2	ENSBTAG00000029854	bta-mir-205	miRNA	bta-mir-205 [Source:miRBase;Acc:MI0004759]
16	50435744	50460018	24275	*	7_DM_K4_IP_peak_29972_lociStitched	1366	.	Promoter (<=1kb)	0	16	50453092	50489503	36412	1	ENSBTAG00000009306	MORN1	protein_coding	MORN repeat containing 1 [Source:VGNC Symbol;Acc:VGNC:31558]
10	20990628	21014896	24269	*	6_DM_K4_IP_peak_5943_lociStitched	1145	.	Promoter (<=1kb)	0	10	20993568	21007747	14180	1	ENSBTAG00000005814	PSME2	protein_coding	proteasome activator subunit 2 [Source:VGNC Symbol;Acc:VGNC:33474]
7	4160841	4185065	24225	*	6_DM_K4_IP_peak_89840_lociStitched	1354	.	Promoter (<=1kb)	0	7	4184237	4213271	29035	1	ENSBTAG00000013288	SUGP2	protein_coding	SURP and G-patch domain containing 2 [Source:VGNC Symbol;Acc:VGNC:35464]
18	12167480	12191697	24218	*	7_DM_K4_IP_peak_35384_lociStitched	1740	.	Distal Intergenic	-28899	18	12071654	12138581	66928	2	ENSBTAG00000054270	0	lncRNA	0
14	752818	776990	24173	*	8_DM_K4_IP_peak_21445_lociStitched	1559	.	Promoter (<=1kb)	0	14	755134	757010	1877	2	ENSBTAG00000014607	EXOSC4	protein_coding	exosome component 4 [Source:VGNC Symbol;Acc:VGNC:28659]
7	1588293	1612423	24131	*	5_DM_K4_IP_peak_89667_lociStitched	1417	.	Promoter (<=1kb)	0	7	1598892	1599034	143	2	ENSBTAG00000048270	U1	snRNA	U1 spliceosomal RNA [Source:RFAM;Acc:RF00003]
16	54019941	54044000	24060	*	13_DM_K4_IP_peak_30318_lociStitched	833	.	Promoter (<=1kb)	0	16	54008203	54043523	35321	2	ENSBTAG00000001788	PDPN	protein_coding	podoplanin [Source:VGNC Symbol;Acc:VGNC:50142]
25	38335383	38359395	24013	*	7_DM_K4_IP_peak_64479_lociStitched	1804	.	Promoter (<=1kb)	0	25	38325866	38342141	16276	2	ENSBTAG00000009237	KDELR2	protein_coding	KDEL endoplasmic reticulum protein retention receptor 2 [Source:VGNC Symbol;Acc:VGNC:30519]
12	34603336	34627163	23828	*	9_DM_K4_IP_peak_15975_lociStitched	1313	.	Promoter (<=1kb)	-519	12	34627682	34668349	40668	1	ENSBTAG00000001867	SACS	protein_coding	sacsin molecular chaperone [Source:VGNC Symbol;Acc:VGNC:34260]
25	26860442	26884238	23797	*	8_DM_K4_IP_peak_63416_lociStitched	1726	.	Promoter (<=1kb)	0	25	26869325	26878577	9253	1	ENSBTAG00000003417	PHKG2	protein_coding	phosphorylase kinase catalytic subunit gamma 2 [Source:VGNC Symbol;Acc:VGNC:32834]
23	13846383	13870077	23695	*	9_DM_K4_IP_peak_57485_lociStitched	1321	.	Promoter (<=1kb)	658	23	13836254	13870735	34482	2	ENSBTAG00000010449	MOCS1	protein_coding	molybdenum cofactor synthesis 1 [Source:VGNC Symbol;Acc:VGNC:54229]
15	40615060	40638670	23611	*	10_DM_K4_IP_peak_25897_lociStitched	583	.	Distal Intergenic	-10499	15	40448099	40604561	156463	2	ENSBTAG00000014855	MICAL2	protein_coding	microtubule associated monooxygenase, calponin and LIM domain containing 2 [Source:VGNC Symbol;Acc:VGNC:31458]
3	19241789	19265327	23539	*	8_DM_K4_IP_peak_74179_lociStitched	1102	.	Promoter (<=1kb)	0	3	19199747	19250783	51037	2	ENSBTAG00000017566	TUFT1	protein_coding	tuftelin 1 [Source:VGNC Symbol;Acc:VGNC:36518]
5	109078805	109102202	23398	*	9_DM_K4_IP_peak_85788_lociStitched	1772	.	Promoter (<=1kb)	0	5	109082265	109133396	51132	1	ENSBTAG00000013956	BCL2L13	protein_coding	BCL2 like 13 [Source:VGNC Symbol;Acc:VGNC:56193]
29	41185880	41209269	23390	*	9_DM_K4_IP_peak_72137_lociStitched	616	.	Promoter (<=1kb)	0	29	41192298	41199358	7061	1	ENSBTAG00000013240	SLC3A2	protein_coding	solute carrier family 3 member 2 [Source:VGNC Symbol;Acc:VGNC:34871]
8	94792208	94815553	23346	*	6_DM_K4_IP_peak_97317_lociStitched	668	.	Distal Intergenic	-72367	8	94603862	94719841	115980	2	ENSBTAG00000020661	ABCA1	protein_coding	ATP binding cassette subfamily A member 1 [Source:VGNC Symbol;Acc:VGNC:25455]
8	76492553	76515821	23269	*	11_DM_K4_IP_peak_96616_lociStitched	1252	.	Exon (ENSBTAT00000006906/ENSBTAG00000005247, exon 11 of 15)	-16369	8	76433276	76476184	42909	2	ENSBTAG00000005247	FRMD3	protein_coding	FERM domain containing 3 [Source:VGNC Symbol;Acc:VGNC:29113]
18	35099591	35122858	23268	*	11_DM_K4_IP_peak_36511_lociStitched	1202	.	Promoter (<=1kb)	0	18	35115259	35131417	16159	1	ENSBTAG00000008860	RIPOR1	protein_coding	RHO family interacting cell polarization regulator 1 [Source:NCBI gene (formerly Entrezgene);Acc:100336872]
5	104017357	104040602	23246	*	8_DM_K4_IP_peak_85390_lociStitched	759	.	Promoter (<=1kb)	0	5	104024027	104036846	12820	1	ENSBTAG00000004211	TNFRSF1A	protein_coding	TNF receptor superfamily member 1A [Source:VGNC Symbol;Acc:VGNC:36164]
21	69740317	69763547	23231	*	16_DM_K4_IP_peak_53476_lociStitched	918	.	Promoter (<=1kb)	0	21	69755223	69757196	1974	1	ENSBTAG00000047229	CRIP1	protein_coding	cysteine rich protein 1 [Source:NCBI gene (formerly Entrezgene);Acc:574093]
17	50868162	50891354	23193	*	9_DM_K4_IP_peak_32735_lociStitched	527	.	Promoter (<=1kb)	0	17	50887544	50892468	4925	1	ENSBTAG00000032436	UBC	protein_coding	ubiquitin C [Source:NCBI gene (formerly Entrezgene);Acc:444874]
17	51515135	51538312	23178	*	10_DM_K4_IP_peak_32859_lociStitched	1235	.	Promoter (<=1kb)	0	17	51521477	51521546	70	1	ENSBTAG00000044717	bta-mir-2322	miRNA	bta-mir-2322 [Source:miRBase;Acc:MI0011347]
8	25103447	25126498	23052	*	9_DM_K4_IP_peak_94822_lociStitched	886	.	Promoter (<=1kb)	0	8	25117062	25125871	8810	1	ENSBTAG00000005718	PLIN2	protein_coding	perilipin 2 [Source:VGNC Symbol;Acc:VGNC:33030]
3	26362573	26385583	23011	*	9_DM_K4_IP_peak_74628_lociStitched	1516	.	Distal Intergenic	-31325	3	26252748	26331248	78501	2	ENSBTAG00000008022	PTGFRN	protein_coding	prostaglandin F2 receptor inhibitor [Source:VGNC Symbol;Acc:VGNC:33508]
8	86431400	86454399	23000	*	7_DM_K4_IP_peak_97104_lociStitched	321	.	Distal Intergenic	-49615	8	86504014	86526829	22816	1	ENSBTAG00000047649	AUH	protein_coding	AU RNA binding methylglutaconyl-CoA hydratase [Source:NCBI gene (formerly Entrezgene);Acc:614716]
25	37848521	37871516	22996	*	12_DM_K4_IP_peak_64422_lociStitched	1707	.	Promoter (<=1kb)	0	25	37799299	37852075	52777	2	ENSBTAG00000004135	LMTK2	protein_coding	lemur tyrosine kinase 2 [Source:VGNC Symbol;Acc:VGNC:30941]
19	56206889	56229841	22953	*	7_DM_K4_IP_peak_42924_lociStitched	1411	.	Promoter (<=1kb)	0	19	56226171	56240448	14278	1	ENSBTAG00000016128	GGA3	protein_coding	golgi associated, gamma adaptin ear containing, ARF binding protein 3 [Source:VGNC Symbol;Acc:VGNC:29337]
24	37401569	37424478	22910	*	6_DM_K4_IP_peak_60565_lociStitched	617	.	Promoter (<=1kb)	0	24	37407892	37413272	5381	1	ENSBTAG00000016024	MYL12A	protein_coding	myosin, light chain 12A, regulatory, non-sarcomeric [Source:NCBI gene (formerly Entrezgene);Acc:531505]
24	40372965	40395850	22886	*	11_DM_K4_IP_peak_60728_lociStitched	1435	.	Intron (ENSBTAT00000085262/ENSBTAG00000024015, intron 1 of 17)	43317	24	40329648	40995218	665571	1	ENSBTAG00000024015	PTPRM	protein_coding	protein tyrosine phosphatase receptor type M [Source:VGNC Symbol;Acc:VGNC:33553]
2	94031872	94054645	22774	*	14_DM_K4_IP_peak_45748_lociStitched	769	.	Promoter (<=1kb)	0	2	94039647	94039810	164	1	ENSBTAG00000028809	U1	snRNA	U1 spliceosomal RNA [Source:RFAM;Acc:RF00003]
7	27104537	27127197	22661	*	9_DM_K4_IP_peak_91549_lociStitched	1590	.	3' UTR	48293	7	27123701	27175490	51790	2	ENSBTAG00000002882	LMNB1	protein_coding	lamin B1 [Source:VGNC Symbol;Acc:VGNC:30930]
6	105311451	105334072	22622	*	16_DM_K4_IP_peak_88940_lociStitched	874	.	Promoter (<=1kb)	0	6	105290863	105332843	41981	2	ENSBTAG00000013607	WDR1	protein_coding	WD repeat domain 1 [Source:VGNC Symbol;Acc:VGNC:36880]
25	26575925	26598533	22609	*	7_DM_K4_IP_peak_63391_lociStitched	1594	.	Promoter (<=1kb)	0	25	26583806	26592180	8375	1	ENSBTAG00000021222	ZNF771	protein_coding	zinc finger protein 771 [Source:VGNC Symbol;Acc:VGNC:37342]
25	26118162	26140723	22562	*	8_DM_K4_IP_peak_63316_lociStitched	1197	.	Promoter (<=1kb)	0	25	26134784	26140301	5518	2	ENSBTAG00000008631	CORO1A	protein_coding	coronin 1A [Source:VGNC Symbol;Acc:VGNC:27620]
24	20338003	20360417	22415	*	8_DM_K4_IP_peak_60014_lociStitched	1367	.	Exon (ENSBTAT00000061003/ENSBTAG00000021581, exon 23 of 25)	76330	24	20261673	20326422	64750	1	ENSBTAG00000021583	TPGS2	protein_coding	tubulin polyglutamylase complex subunit 2 [Source:VGNC Symbol;Acc:VGNC:36248]
4	63833628	63856034	22407	*	4_DM_K4_IP_peak_79729_lociStitched	1388	.	Promoter (<=1kb)	0	4	63812248	63854573	42326	2	ENSBTAG00000016707	FKBP9	protein_coding	FKBP prolyl isomerase 9 [Source:VGNC Symbol;Acc:VGNC:29027]
9	99458872	99481258	22387	*	9_DM_K4_IP_peak_101012_lociStitched	558	.	Distal Intergenic	-40125	9	99521383	99533417	12035	1	ENSBTAG00000053539	0	lncRNA	0
16	44288446	44310820	22375	*	7_DM_K4_IP_peak_29639_lociStitched	1508	.	Promoter (<=1kb)	0	16	44308925	44309031	107	1	ENSBTAG00000029924	bta-mir-34a	miRNA	bta-mir-34a [Source:miRBase;Acc:MI0005464]
17	63695486	63717814	22329	*	8_DM_K4_IP_peak_33559_lociStitched	796	.	Promoter (<=1kb)	0	17	63696948	63726368	29421	1	ENSBTAG00000002697	KCTD10	protein_coding	potassium channel tetramerization domain containing 10 [Source:VGNC Symbol;Acc:VGNC:30500]
7	19955246	19977555	22310	*	9_DM_K4_IP_peak_91023_lociStitched	826	.	Promoter (<=1kb)	0	7	19956235	19976863	20629	1	ENSBTAG00000020117	ZBTB7A	protein_coding	zinc finger and BTB domain containing 7A [Source:VGNC Symbol;Acc:VGNC:37089]
22	60258173	60280466	22294	*	8_DM_K4_IP_peak_56765_lociStitched	1287	.	Promoter (<=1kb)	0	22	60240226	60280068	39843	2	ENSBTAG00000009159	PLXNA1	protein_coding	plexin A1 [Source:VGNC Symbol;Acc:VGNC:33059]
23	8302841	8325010	22170	*	6_DM_K4_IP_peak_57074_lociStitched	1713	.	Promoter (<=1kb)	0	23	8313843	8322713	8871	1	ENSBTAG00000034529	HMGA1	protein_coding	high mobility group AT-hook 1 [Source:VGNC Symbol;Acc:VGNC:29874]
19	10590680	10612838	22159	*	8_DM_K4_IP_peak_38730_lociStitched	1251	.	Promoter (<=1kb)	0	19	10595786	10660521	64736	1	ENSBTAG00000016708	CLTC	protein_coding	clathrin heavy chain [Source:VGNC Symbol;Acc:VGNC:27471]
14	46161664	46183790	22127	*	6_DM_K4_IP_peak_23403_lociStitched	1377	.	Promoter (<=1kb)	0	14	46164456	46477513	313058	1	ENSBTAG00000006209	EXT1	protein_coding	exostosin glycosyltransferase 1 [Source:VGNC Symbol;Acc:VGNC:28665]
7	44235637	44257672	22036	*	6_DM_K4_IP_peak_92223_lociStitched	1346	.	Promoter (<=1kb)	0	7	44243734	44268032	24299	1	ENSBTAG00000016797	CSNK1G2	protein_coding	casein kinase 1 gamma 2 [Source:VGNC Symbol;Acc:VGNC:27767]
18	43625893	43647922	22030	*	8_DM_K4_IP_peak_36882_lociStitched	1305	.	Promoter (<=1kb)	0	18	43631532	43644822	13291	1	ENSBTAG00000047062	LRP3	protein_coding	LDL receptor related protein 3 [Source:VGNC Symbol;Acc:VGNC:30991]
18	49377471	49399482	22012	*	6_DM_K4_IP_peak_37238_lociStitched	1261	.	Promoter (<=1kb)	0	18	49368217	49387532	19316	2	ENSBTAG00000012509	DYRK1B	protein_coding	dual specificity tyrosine phosphorylation regulated kinase 1B [Source:VGNC Symbol;Acc:VGNC:28280]
10	80497786	80519780	21995	*	10_DM_K4_IP_peak_8301_lociStitched	1431	.	Distal Intergenic	100998	10	80614620	80620778	6159	2	ENSBTAG00000025434	ZFP36L1	protein_coding	ZFP36 ring finger protein like 1 [Source:VGNC Symbol;Acc:VGNC:37163]
24	42324801	42346783	21983	*	13_DM_K4_IP_peak_60909_lociStitched	872	.	Exon (ENSBTAT00000014838/ENSBTAG00000011171, exon 4 of 30)	-68086	24	42247753	42256715	8963	2	ENSBTAG00000011171	PIEZO2	protein_coding	piezo type mechanosensitive ion channel component 2 [Source:VGNC Symbol;Acc:VGNC:32865]
25	36329241	36351203	21963	*	9_DM_K4_IP_peak_64319_lociStitched	425	.	Promoter (<=1kb)	0	25	36343187	36349788	6602	2	ENSBTAG00000002881	AP4M1	protein_coding	adaptor related protein complex 4 subunit mu 1 [Source:VGNC Symbol;Acc:VGNC:25993]
20	34892729	34914655	21927	*	8_DM_K4_IP_peak_49452_lociStitched	1521	.	Promoter (<=1kb)	0	20	34893323	34893418	96	1	ENSBTAG00000043758	5S_rRNA	rRNA	5S ribosomal RNA [Source:RFAM;Acc:RF00001]
23	27619400	27641300	21901	*	9_DM_K4_IP_peak_58261_lociStitched	1104	.	Promoter (<=1kb)	0	23	27634037	27637429	3393	1	ENSBTAG00000008835	GPANK1	protein_coding	G-patch domain and ankyrin repeats 1 [Source:VGNC Symbol;Acc:VGNC:29511]
22	59543244	59565115	21872	*	5_DM_K4_IP_peak_56727_lociStitched	1647	.	Promoter (<=1kb)	0	22	59545658	59558394	12737	2	ENSBTAG00000004937	SEC61A1	protein_coding	SEC61 translocon subunit alpha 1 [Source:VGNC Symbol;Acc:VGNC:49153]
21	66834466	66856318	21853	*	5_DM_K4_IP_peak_53160_lociStitched	1343	.	Promoter (<=1kb)	0	21	66850740	66911778	61039	1	ENSBTAG00000016598	DYNC1H1	protein_coding	dynein cytoplasmic 1 heavy chain 1 [Source:VGNC Symbol;Acc:VGNC:50143]
25	38280355	38302154	21800	*	10_DM_K4_IP_peak_64465_lociStitched	1330	.	Promoter (<=1kb)	0	25	38285411	38295871	10461	1	ENSBTAG00000053390	RAC1	protein_coding	Rac family small GTPase 1 [Source:NCBI gene (formerly Entrezgene);Acc:281440]
1	142488774	142510540	21767	*	7_DM_K4_IP_peak_3809_lociStitched	1203	.	Promoter (<=1kb)	69	1	142488705	142561127	72423	1	ENSBTAG00000021272	ABCG1	protein_coding	ATP binding cassette subfamily G member 1 [Source:VGNC Symbol;Acc:VGNC:25483]
17	54041404	54063084	21681	*	5_DM_K4_IP_peak_33078_lociStitched	1079	.	Promoter (<=1kb)	0	17	54062673	54161765	99093	1	ENSBTAG00000020584	IFT81	protein_coding	intraflagellar transport 81 [Source:VGNC Symbol;Acc:VGNC:30073]
7	20312588	20334244	21657	*	8_DM_K4_IP_peak_91089_lociStitched	1514	.	Promoter (<=1kb)	0	7	20313628	20324899	11272	1	ENSBTAG00000010373	CACTIN	protein_coding	cactin, spliceosome C complex subunit [Source:VGNC Symbol;Acc:VGNC:58364]
X	138434417	138456043	21627	*	6_DM_K4_IP_peak_102706_lociStitched	1023	.	Distal Intergenic	-63454	30	138519497	138540790	21294	1	ENSBTAG00000022150	MXRA5	protein_coding	matrix remodeling associated 5 [Source:VGNC Symbol;Acc:VGNC:31774]
6	5726387	5747975	21589	*	5_DM_K4_IP_peak_86875_lociStitched	737	.	Promoter (<=1kb)	0	6	5745779	5894011	148233	1	ENSBTAG00000024888	PDE5A	protein_coding	phosphodiesterase 5A [Source:VGNC Symbol;Acc:VGNC:32678]
5	109406518	109428085	21568	*	12_DM_K4_IP_peak_85860_lociStitched	1668	.	Promoter (<=1kb)	0	5	109423829	109432050	8222	1	ENSBTAG00000030258	CDC42EP1	protein_coding	CDC42 effector protein 1 [Source:VGNC Symbol;Acc:VGNC:27072]
28	29826954	29848510	21557	*	12_DM_K4_IP_peak_69916_lociStitched	1341	.	Distal Intergenic	-28190	28	29876700	29987542	110843	1	ENSBTAG00000021879	VCL	protein_coding	vinculin [Source:VGNC Symbol;Acc:VGNC:36779]
10	16964941	16986463	21523	*	6_DM_K4_IP_peak_5697_lociStitched	1509	.	Promoter (<=1kb)	0	10	16923512	16970782	47271	2	ENSBTAG00000015580	TLE3	protein_coding	TLE family member 3, transcriptional corepressor [Source:VGNC Symbol;Acc:VGNC:35891]
11	29986835	30008353	21519	*	12_DM_K4_IP_peak_10888_lociStitched	1173	.	Distal Intergenic	-23214	11	29914745	29963621	48877	2	ENSBTAG00000017500	KCNK12	protein_coding	potassium two pore domain channel subfamily K member 12 [Source:VGNC Symbol;Acc:VGNC:30467]
23	31756840	31778346	21507	*	8_DM_K4_IP_peak_58446_lociStitched	1384	.	Promoter (<=1kb)	0	23	31756982	31757391	410	2	ENSBTAG00000031767	H3C5P	pseudogene	H3 clustered histone 5, pseudogene [Source:VGNC Symbol;Acc:VGNC:83568]
7	95018991	95040494	21504	*	6_DM_K4_IP_peak_93920_lociStitched	1788	.	Promoter (<=1kb)	0	7	95035646	95092795	57150	1	ENSBTAG00000004413	RHOBTB3	protein_coding	Rho related BTB domain containing 3 [Source:VGNC Symbol;Acc:VGNC:33946]
5	56334575	56356009	21435	*	7_DM_K4_IP_peak_83704_lociStitched	687	.	Promoter (<=1kb)	0	5	56340377	56346527	6151	2	ENSBTAG00000006324	NAB2	protein_coding	NGFI-A binding protein 2 [Source:VGNC Symbol;Acc:VGNC:31858]
3	56898615	56920028	21414	*	8_DM_K4_IP_peak_75655_lociStitched	1058	.	Promoter (1-2kb)	1788	3	56919248	56921816	2569	2	ENSBTAG00000052679	0	lncRNA	0
19	49982653	50004053	21401	*	12_DM_K4_IP_peak_42076_lociStitched	429	.	Promoter (<=1kb)	0	19	49991652	50015614	23963	1	ENSBTAG00000003695	WDR45B	protein_coding	WD repeat domain 45B [Source:VGNC Symbol;Acc:VGNC:36901]
3	102027514	102048870	21357	*	9_DM_K4_IP_peak_76916_lociStitched	922	.	Promoter (<=1kb)	0	3	102033426	102065123	31698	1	ENSBTAG00000008690	SLC6A9	protein_coding	solute carrier family 6 member 9 [Source:NCBI gene (formerly Entrezgene);Acc:282368]
21	32632451	32653750	21300	*	7_DM_K4_IP_peak_52005_lociStitched	1708	.	Distal Intergenic	77332	21	32555119	32632018	76900	1	ENSBTAG00000020441	HMG20A	protein_coding	high mobility group 20A [Source:VGNC Symbol;Acc:VGNC:29873]
24	35368560	35389793	21234	*	9_DM_K4_IP_peak_60476_lociStitched	1782	.	Intron (ENSBTAT00000047455/ENSBTAG00000007705, intron 2 of 9)	44276	24	35248809	35434069	185261	2	ENSBTAG00000007705	COLEC12	protein_coding	collectin subfamily member 12 [Source:VGNC Symbol;Acc:VGNC:27579]
3	102067870	102089083	21214	*	6_DM_K4_IP_peak_76919_lociStitched	1483	.	Promoter (<=1kb)	0	3	102069299	102078571	9273	2	ENSBTAG00000011879	B4GALT2	protein_coding	beta-1,4-galactosyltransferase 2 [Source:VGNC Symbol;Acc:VGNC:26389]
25	36239174	36260385	21212	*	10_DM_K4_IP_peak_64315_lociStitched	804	.	Promoter (<=1kb)	0	25	36240293	36273129	32837	1	ENSBTAG00000008869	GPC2	protein_coding	glypican 2 [Source:VGNC Symbol;Acc:VGNC:29524]
10	37341569	37362666	21098	*	8_DM_K4_IP_peak_6585_lociStitched	1155	.	Exon (ENSBTAT00000008933/ENSBTAG00000006792, exon 2 of 6)	16901	10	37292701	37379567	86867	2	ENSBTAG00000006792	EHD4	protein_coding	EH domain containing 4 [Source:VGNC Symbol;Acc:VGNC:28374]
19	9469428	9490512	21085	*	10_DM_K4_IP_peak_38672_lociStitched	1614	.	Promoter (<=1kb)	0	19	9445435	9470249	24815	2	ENSBTAG00000015352	MTMR4	protein_coding	myotubularin related protein 4 [Source:VGNC Symbol;Acc:VGNC:31743]
10	72808651	72829606	20956	*	6_DM_K4_IP_peak_7942_lociStitched	1269	.	Promoter (<=1kb)	0	10	72817881	72821235	3355	2	ENSBTAG00000012139	SIX1	protein_coding	SIX homeobox 1 [Source:VGNC Symbol;Acc:VGNC:54483]
8	60202016	60222959	20944	*	10_DM_K4_IP_peak_95825_lociStitched	990	.	Promoter (<=1kb)	0	8	60220090	60220317	228	1	ENSBTAG00000050436	SPAAR	protein_coding	small regulatory polypeptide of amino acid response [Source:NCBI gene (formerly Entrezgene);Acc:112441516]
19	22569506	22590368	20863	*	8_DM_K4_IP_peak_39555_lociStitched	1347	.	Promoter (<=1kb)	0	19	22566859	22586884	20026	2	ENSBTAG00000005665	CRK	protein_coding	CRK proto-oncogene, adaptor protein [Source:VGNC Symbol;Acc:VGNC:27716]
16	52058877	52079732	20856	*	13_DM_K4_IP_peak_30236_lociStitched	1218	.	Promoter (<=1kb)	0	16	52057202	52075315	18114	2	ENSBTAG00000009048	EFHD2	protein_coding	EF-hand domain family member D2 [Source:VGNC Symbol;Acc:VGNC:28353]
4	66488879	66509725	20847	*	9_DM_K4_IP_peak_79843_lociStitched	1370	.	Distal Intergenic	-45256	4	66425855	66443623	17769	2	ENSBTAG00000016220	WIPF3	protein_coding	WAS/WASL interacting protein family member 3 [Source:VGNC Symbol;Acc:VGNC:36941]
10	64790805	64811621	20817	*	7_DM_K4_IP_peak_7577_lociStitched	1580	.	3' UTR	53307	10	64811087	64864928	53842	2	ENSBTAG00000010365	SQOR	protein_coding	sulfide quinone oxidoreductase [Source:NCBI gene (formerly Entrezgene);Acc:507858]
17	72504152	72524941	20790	*	8_DM_K4_IP_peak_34476_lociStitched	1278	.	Promoter (<=1kb)	0	17	72508575	72519966	11392	1	ENSBTAG00000019375	SCARF2	protein_coding	scavenger receptor class F member 2 [Source:VGNC Symbol;Acc:VGNC:34327]
19	35215534	35236267	20734	*	10_DM_K4_IP_peak_40680_lociStitched	1764	.	Promoter (<=1kb)	0	19	35212505	35222511	10007	2	ENSBTAG00000010566	TMEM11	protein_coding	transmembrane protein 11 [Source:VGNC Symbol;Acc:VGNC:35950]
22	50899035	50919740	20706	*	5_DM_K4_IP_peak_55870_lociStitched	1771	.	Promoter (<=1kb)	0	22	50899782	50909096	9315	1	ENSBTAG00000018921	USP19	protein_coding	ubiquitin specific peptidase 19 [Source:VGNC Symbol;Acc:VGNC:36714]
11	99089584	99110275	20692	*	10_DM_K4_IP_peak_13695_lociStitched	790	.	Promoter (<=1kb)	0	11	99104054	99157987	53934	1	ENSBTAG00000015327	SPTAN1	protein_coding	spectrin alpha, non-erythrocytic 1 [Source:VGNC Symbol;Acc:VGNC:35251]
2	22131434	22152118	20685	*	9_DM_K4_IP_peak_44034_lociStitched	1662	.	Promoter (1-2kb)	1401	2	22130033	22257016	126984	1	ENSBTAG00000001585	WIPF1	protein_coding	WAS/WASL interacting protein family member 1 [Source:VGNC Symbol;Acc:VGNC:36939]
8	29847280	29867804	20525	*	5_DM_K4_IP_peak_95072_lociStitched	1054	.	Promoter (<=1kb)	0	8	29852454	30102705	250252	1	ENSBTAG00000027442	NFIB	protein_coding	nuclear factor I B [Source:VGNC Symbol;Acc:VGNC:32039]
3	120470074	120490539	20466	*	6_DM_K4_IP_peak_78258_lociStitched	1680	.	Promoter (<=1kb)	0	3	120482707	120511035	28329	1	ENSBTAG00000002608	SEPTIN2	protein_coding	septin 2 [Source:VGNC Symbol;Acc:VGNC:34454]
11	10152832	10173290	20459	*	7_DM_K4_IP_peak_9860_lociStitched	1532	.	Promoter (<=1kb)	0	11	10168029	10170419	2391	2	ENSBTAG00000001843	WBP1	protein_coding	WW domain binding protein 1 [Source:VGNC Symbol;Acc:VGNC:36870]
24	857687	878022	20336	*	9_DM_K4_IP_peak_59680_lociStitched	1562	.	Promoter (<=1kb)	0	24	779627	862621	82995	2	ENSBTAG00000000656	NFATC1	protein_coding	nuclear factor of activated T cells 1 [Source:VGNC Symbol;Acc:VGNC:32030]
28	19734412	19754733	20322	*	9_DM_K4_IP_peak_69523_lociStitched	1685	.	Distal Intergenic	58451	28	19675961	19725949	49989	1	ENSBTAG00000019755	REEP3	protein_coding	receptor accessory protein 3 [Source:VGNC Symbol;Acc:VGNC:33853]
14	39846633	39866910	20278	*	4_DM_K4_IP_peak_23207_lociStitched	1263	.	Promoter (<=1kb)	0	14	39849340	40051390	202051	1	ENSBTAG00000033268	ZFHX4	protein_coding	zinc finger homeobox 4 [Source:VGNC Symbol;Acc:VGNC:37158]
12	22628236	22648513	20278	*	8_DM_K4_IP_peak_15375_lociStitched	1630	.	Distal Intergenic	104570	12	22698525	22753083	54559	2	ENSBTAG00000016635	COG6	protein_coding	component of oligomeric golgi complex 6 [Source:VGNC Symbol;Acc:VGNC:27550]
15	46443981	46464252	20272	*	7_DM_K4_IP_peak_26217_lociStitched	831	.	Promoter (<=1kb)	0	15	46453641	46455094	1454	1	ENSBTAG00000000694	TAF10	protein_coding	TATA-box binding protein associated factor 10 [Source:VGNC Symbol;Acc:VGNC:35567]
15	23273669	23293923	20255	*	13_DM_K4_IP_peak_24839_lociStitched	888	.	Distal Intergenic	-418418	15	23712341	23832796	120456	1	ENSBTAG00000005710	NCAM1	protein_coding	neural cell adhesion molecule 1 [Source:VGNC Symbol;Acc:VGNC:31898]
13	37947612	37967843	20232	*	5_DM_K4_IP_peak_18638_lociStitched	959	.	Promoter (<=1kb)	0	13	37954688	37977887	23200	1	ENSBTAG00000015434	DSTN	protein_coding	destrin, actin depolymerizing factor [Source:VGNC Symbol;Acc:VGNC:28226]
1	79591733	79611947	20215	*	5_DM_K4_IP_peak_2053_lociStitched	864	.	Promoter (<=1kb)	0	1	79596406	79611183	14778	1	ENSBTAG00000001511	BCL6	protein_coding	BCL6 transcription repressor [Source:VGNC Symbol;Acc:VGNC:58471]
19	38546908	38567088	20181	*	9_DM_K4_IP_peak_40986_lociStitched	1688	.	Promoter (<=1kb)	0	19	38533720	38565114	31395	2	ENSBTAG00000013740	SP2	protein_coding	Sp2 transcription factor [Source:VGNC Symbol;Acc:VGNC:35153]
25	13293044	13313224	20181	*	6_DM_K4_IP_peak_62781_lociStitched	611	.	Distal Intergenic	39460	25	13253584	13253670	87	1	ENSBTAG00000029848	bta-mir-365-1	miRNA	bta-mir-365-1 [Source:miRBase;Acc:MI0005465]
11	97933451	97953618	20168	*	6_DM_K4_IP_peak_13503_lociStitched	1109	.	Exon (ENSBTAT00000074080/ENSBTAG00000023843, exon 13 of 19)	-73839	11	98027457	98137332	109876	1	ENSBTAG00000006948	GARNL3	protein_coding	GTPase activating Rap/RanGAP domain like 3 [Source:VGNC Symbol;Acc:VGNC:29253]
11	2813784	2833919	20136	*	9_DM_K4_IP_peak_9435_lociStitched	1482	.	Promoter (<=1kb)	0	11	2816520	2823906	7387	2	ENSBTAG00000021920	SEMA4C	protein_coding	semaphorin 4C [Source:VGNC Symbol;Acc:VGNC:34435]
20	20380753	20400869	20117	*	6_DM_K4_IP_peak_49029_lociStitched	980	.	Distal Intergenic	64474	20	20316279	20316467	189	1	ENSBTAG00000052931	0	protein_coding	0
23	27193773	27213888	20116	*	11_DM_K4_IP_peak_58196_lociStitched	493	.	Promoter (<=1kb)	0	23	27206155	27209227	3073	1	ENSBTAG00000014420	AGER	protein_coding	advanced glycosylation end-product specific receptor [Source:VGNC Symbol;Acc:VGNC:25724]
7	60894968	60915040	20073	*	4_DM_K4_IP_peak_93012_lociStitched	1364	.	Promoter (<=1kb)	0	7	60859330	60906175	46846	2	ENSBTAG00000005326	CSNK1A1	protein_coding	casein kinase 1 alpha 1 [Source:VGNC Symbol;Acc:VGNC:55205]
2	35926248	35946302	20055	*	7_DM_K4_IP_peak_44436_lociStitched	1549	.	Promoter (<=1kb)	0	2	35942905	36075061	132157	1	ENSBTAG00000005180	RBMS1	protein_coding	RNA binding motif single stranded interacting protein 1 [Source:VGNC Symbol;Acc:VGNC:33809]
18	55142743	55162790	20048	*	8_DM_K4_IP_peak_37923_lociStitched	1702	.	Promoter (<=1kb)	0	18	55143867	55153371	9505	1	ENSBTAG00000001498	CYTH2	protein_coding	cytohesin 2 [Source:VGNC Symbol;Acc:VGNC:49142]
24	49358233	49378233	20001	*	9_DM_K4_IP_peak_61421_lociStitched	745	.	Distal Intergenic	84494	24	49273739	49273808	70	1	ENSBTAG00000044412	bta-mir-2381	miRNA	bta-mir-2381 [Source:miRBase;Acc:MI0011418]
19	48287288	48307283	19996	*	9_DM_K4_IP_peak_41903_lociStitched	1289	.	Exon (ENSBTAT00000022347/ENSBTAG00000016799, exon 3 of 22)	-25610	19	48234945	48261678	26734	2	ENSBTAG00000055302	0	protein_coding	intercellular adhesion molecule 2 [Source:NCBI gene (formerly Entrezgene);Acc:100140873]
19	46139247	46159228	19982	*	5_DM_K4_IP_peak_41772_lociStitched	1545	.	Promoter (<=1kb)	0	19	46008699	46153675	144977	2	ENSBTAG00000012564	KANSL1	protein_coding	KAT8 regulatory NSL complex subunit 1 [Source:VGNC Symbol;Acc:VGNC:30392]
19	18461380	18481345	19966	*	9_DM_K4_IP_peak_39131_lociStitched	1563	.	Promoter (<=1kb)	0	19	18461502	18461612	111	2	ENSBTAG00000029914	bta-mir-365-2	miRNA	bta-mir-365-2 [Source:miRBase;Acc:MI0009812]
5	119652805	119672667	19863	*	10_DM_K4_IP_peak_86767_lociStitched	1136	.	Promoter (<=1kb)	0	5	119638532	119654409	15878	2	ENSBTAG00000014966	PLXNB2	protein_coding	plexin B2 [Source:VGNC Symbol;Acc:VGNC:33062]
15	80977515	80997279	19765	*	12_DM_K4_IP_peak_27701_lociStitched	1194	.	Promoter (<=1kb)	0	15	80991285	81012343	21059	1	ENSBTAG00000002411	CTNND1	protein_coding	catenin delta 1 [Source:VGNC Symbol;Acc:VGNC:27805]
5	105770324	105790072	19749	*	6_DM_K4_IP_peak_85491_lociStitched	1526	.	Promoter (<=1kb)	0	5	105763459	105787132	23674	2	ENSBTAG00000016649	CCND2	protein_coding	cyclin D2 [Source:VGNC Symbol;Acc:VGNC:26963]
1	2359159	2378841	19683	*	7_DM_K4_IP_peak_113_lociStitched	1258	.	Distal Intergenic	-9069	1	2315596	2350090	34495	2	ENSBTAG00000015212	IFNAR2	protein_coding	interferon alpha and beta receptor subunit 2 [Source:VGNC Symbol;Acc:VGNC:30055]
9	95240214	95259882	19669	*	5_DM_K4_IP_peak_100810_lociStitched	1720	.	Distal Intergenic	37812	9	95202402	95202463	62	1	ENSBTAG00000051527	bta-mir-12055	miRNA	bta-mir-12055 [Source:miRBase;Acc:MI0038488]
25	33002462	33022025	19564	*	4_DM_K4_IP_peak_63860_lociStitched	1226	.	Promoter (<=1kb)	986	25	32909207	33023011	113805	2	ENSBTAG00000006212	GTF2IRD1	protein_coding	GTF2I repeat domain containing 1 [Source:VGNC Symbol;Acc:VGNC:29700]
18	48596782	48616343	19562	*	6_DM_K4_IP_peak_37154_lociStitched	1638	.	Promoter (<=1kb)	0	18	48593799	48614115	20317	2	ENSBTAG00000001776	SIRT2	protein_coding	sirtuin 2 [Source:VGNC Symbol;Acc:VGNC:34631]
2	22035232	22054790	19559	*	8_DM_K4_IP_peak_44017_lociStitched	1236	.	3' UTR	-29505	2	22084295	22103950	19656	1	ENSBTAG00000018253	CHRNA1	protein_coding	cholinergic receptor nicotinic alpha 1 subunit [Source:VGNC Symbol;Acc:VGNC:27322]
4	11661409	11680871	19463	*	12_DM_K4_IP_peak_78658_lociStitched	870	.	Distal Intergenic	-95683	4	11776554	11812694	36141	1	ENSBTAG00000013472	COL1A2	protein_coding	collagen type I alpha 2 chain [Source:VGNC Symbol;Acc:VGNC:27561]
16	1163862	1183300	19439	*	6_DM_K4_IP_peak_27854_lociStitched	1011	.	Distal Intergenic	-31204	16	1122157	1132658	10502	2	ENSBTAG00000014912	FMOD	protein_coding	fibromodulin [Source:VGNC Symbol;Acc:VGNC:29054]
11	87916534	87935929	19396	*	10_DM_K4_IP_peak_12964_lociStitched	1778	.	Promoter (<=1kb)	0	11	87917749	87960440	42692	1	ENSBTAG00000001141	ADAM17	protein_coding	ADAM metallopeptidase domain 17 [Source:VGNC Symbol;Acc:VGNC:25607]
4	99904421	99923782	19362	*	9_DM_K4_IP_peak_81098_lociStitched	1765	.	Distal Intergenic	-77256	4	99750823	99827165	76343	2	ENSBTAG00000007806	MTPN	protein_coding	myotrophin [Source:VGNC Symbol;Acc:VGNC:50020]
3	19425406	19444764	19359	*	8_DM_K4_IP_peak_74191_lociStitched	1419	.	Promoter (<=1kb)	0	3	19442661	19451250	8590	1	ENSBTAG00000008091	SELENBP1	protein_coding	selenium binding protein 1 [Source:VGNC Symbol;Acc:VGNC:34422]
29	41080809	41100064	19256	*	6_DM_K4_IP_peak_72127_lociStitched	1403	.	Promoter (<=1kb)	0	29	41086051	41095771	9721	1	ENSBTAG00000009484	TAF6L	protein_coding	TATA-box binding protein associated factor 6 like [Source:VGNC Symbol;Acc:VGNC:35578]
19	51239032	51258233	19202	*	9_DM_K4_IP_peak_42234_lociStitched	1582	.	Promoter (<=1kb)	0	19	51236231	51242016	5786	2	ENSBTAG00000024932	FSCN2	protein_coding	fascin actin-bundling protein 2, retinal [Source:VGNC Symbol;Acc:VGNC:29127]
14	61146634	61165827	19194	*	6_DM_K4_IP_peak_23650_lociStitched	1336	.	Promoter (<=1kb)	0	14	61130677	61147034	16358	2	ENSBTAG00000032591	CTHRC1	protein_coding	collagen triple helix repeat containing 1 [Source:VGNC Symbol;Acc:VGNC:27796]
24	42785946	42805077	19132	*	16_DM_K4_IP_peak_60968_lociStitched	371	.	Promoter (<=1kb)	0	24	42799984	42808150	8167	1	ENSBTAG00000046337	TUBB6	protein_coding	tubulin beta 6 class V [Source:VGNC Symbol;Acc:VGNC:36509]
16	42374398	42393513	19116	*	5_DM_K4_IP_peak_29449_lociStitched	1645	.	Promoter (<=1kb)	0	16	42376909	42387230	10322	2	ENSBTAG00000014014	UBIAD1	protein_coding	UbiA prenyltransferase domain containing 1 [Source:VGNC Symbol;Acc:VGNC:36606]
20	24268413	24287521	19109	*	8_DM_K4_IP_peak_49175_lociStitched	1037	.	3' UTR	-44544	20	24332065	24332198	134	1	ENSBTAG00000049526	0	snoRNA	0
6	111208810	111227810	19001	*	7_DM_K4_IP_peak_89066_lociStitched	1463	.	Exon (ENSBTAT00000018252/ENSBTAG00000013736, exon 4 of 25)	-11313	6	111197391	111197497	107	2	ENSBTAG00000052128	U6	snRNA	U6 spliceosomal RNA [Source:RFAM;Acc:RF00026]
11	63378711	63397686	18976	*	6_DM_K4_IP_peak_11673_lociStitched	1703	.	Promoter (<=1kb)	0	11	63379682	63409616	29935	1	ENSBTAG00000007763	SLC1A4	protein_coding	solute carrier family 1 member 4 [Source:VGNC Symbol;Acc:VGNC:34714]
16	51202337	51221297	18961	*	6_DM_K4_IP_peak_30124_lociStitched	1787	.	Promoter (<=1kb)	0	16	51211860	51214693	2834	2	ENSBTAG00000007619	PUSL1	protein_coding	pseudouridine synthase like 1 [Source:VGNC Symbol;Acc:VGNC:33578]
17	72864598	72883523	18926	*	5_DM_K4_IP_peak_34533_lociStitched	1679	.	Promoter (<=1kb)	0	17	72838215	72866148	27934	2	ENSBTAG00000021052	GNB1L	protein_coding	G protein subunit beta 1 like [Source:VGNC Symbol;Acc:VGNC:29458]
19	36395461	36414377	18917	*	8_DM_K4_IP_peak_40751_lociStitched	168	.	Promoter (<=1kb)	0	19	36388007	36395911	7905	2	ENSBTAG00000054481	TMEM92	protein_coding	transmembrane protein 92 [Source:NCBI gene (formerly Entrezgene);Acc:507710]
14	44228123	44247032	18910	*	10_DM_K4_IP_peak_23327_lociStitched	1701	.	Promoter (<=1kb)	0	14	44178038	44236497	58460	2	ENSBTAG00000014026	PAG1	protein_coding	phosphoprotein membrane anchor with glycosphingolipid microdomains 1 [Source:VGNC Symbol;Acc:VGNC:32553]
13	63887603	63906509	18907	*	9_DM_K4_IP_peak_20060_lociStitched	1088	.	Promoter (<=1kb)	0	13	63888186	63905671	17486	1	ENSBTAG00000006134	DYNLRB1	protein_coding	dynein light chain roadblock-type 1 [Source:VGNC Symbol;Acc:VGNC:28276]
15	64654582	64673463	18882	*	3_DM_K4_IP_peak_26890_lociStitched	1500	.	Promoter (<=1kb)	0	15	64661600	64697021	35422	1	ENSBTAG00000016744	CAPRIN1	protein_coding	cell cycle associated protein 1 [Source:VGNC Symbol;Acc:VGNC:26751]
1	107683153	107701984	18832	*	4_DM_K4_IP_peak_2848_lociStitched	819	.	Promoter (<=1kb)	0	1	107552681	107699556	146876	2	ENSBTAG00000014960	SCHIP1	protein_coding	schwannomin interacting protein 1 [Source:NCBI gene (formerly Entrezgene);Acc:535716]
7	11329599	11348388	18790	*	6_DM_K4_IP_peak_90278_lociStitched	1762	.	Promoter (<=1kb)	0	7	11303312	11330017	26706	2	ENSBTAG00000017037	PKN1	protein_coding	protein kinase N1 [Source:VGNC Symbol;Acc:VGNC:32945]
29	28585287	28604021	18735	*	10_DM_K4_IP_peak_71439_lociStitched	906	.	Promoter (<=1kb)	0	29	28597054	28790842	193789	1	ENSBTAG00000048480	0	lncRNA	0
20	41424299	41442973	18675	*	4_DM_K4_IP_peak_49826_lociStitched	859	.	Promoter (<=1kb)	0	20	41439630	41491576	51947	1	ENSBTAG00000032848	GOLPH3	protein_coding	golgi phosphoprotein 3 [Source:VGNC Symbol;Acc:VGNC:29492]
16	51165354	51183974	18621	*	11_DM_K4_IP_peak_30123_lociStitched	930	.	Promoter (<=1kb)	0	16	51179889	51192095	12207	1	ENSBTAG00000010696	DVL1	protein_coding	dishevelled segment polarity protein 1 [Source:NCBI gene (formerly Entrezgene);Acc:523325]
23	9700014	9718612	18599	*	8_DM_K4_IP_peak_57196_lociStitched	1142	.	Promoter (<=1kb)	0	23	9716949	9728648	11700	1	ENSBTAG00000010877	ARMC12	protein_coding	armadillo repeat containing 12 [Source:VGNC Symbol;Acc:VGNC:26156]
19	41831981	41850569	18589	*	11_DM_K4_IP_peak_41297_lociStitched	1779	.	Promoter (<=1kb)	0	19	41834618	41840426	5809	2	ENSBTAG00000006806	KRT17	protein_coding	keratin 17 [Source:VGNC Symbol;Acc:VGNC:50398]
9	13200602	13219166	18565	*	5_DM_K4_IP_peak_98478_lociStitched	1376	.	Promoter (<=1kb)	0	9	13201927	13336258	134332	1	ENSBTAG00000013222	CD109	protein_coding	CD109 molecule [Source:VGNC Symbol;Acc:VGNC:27002]
18	13309194	13327727	18534	*	11_DM_K4_IP_peak_35484_lociStitched	732	.	Promoter (<=1kb)	0	18	13298147	13326804	28658	2	ENSBTAG00000006731	SLC7A5	protein_coding	solute carrier family 7 member 5 [Source:VGNC Symbol;Acc:VGNC:52250]
23	17269418	17287950	18533	*	7_DM_K4_IP_peak_57761_lociStitched	1292	.	Promoter (<=1kb)	0	23	17281915	17297193	15279	1	ENSBTAG00000005339	VEGFA	protein_coding	vascular endothelial growth factor A [Source:VGNC Symbol;Acc:VGNC:55927]
25	26709532	26728058	18527	*	7_DM_K4_IP_peak_63397_lociStitched	1584	.	Promoter (<=1kb)	0	25	26709871	26712376	2506	2	ENSBTAG00000043974	0	protein_coding	zinc finger protein 768 [Source:NCBI gene (formerly Entrezgene);Acc:100847165]
4	77210644	77229161	18518	*	14_DM_K4_IP_peak_80333_lociStitched	338	.	Promoter (<=1kb)	0	4	77228350	77236566	8217	1	ENSBTAG00000007796	POLM	protein_coding	DNA polymerase mu [Source:VGNC Symbol;Acc:VGNC:33128]
13	55055587	55074089	18503	*	10_DM_K4_IP_peak_19496_lociStitched	1253	.	Promoter (<=1kb)	0	13	55061637	55072470	10834	2	ENSBTAG00000021558	LSM14B	protein_coding	LSM family member 14B [Source:NCBI gene (formerly Entrezgene);Acc:529294]
28	25694170	25712648	18479	*	7_DM_K4_IP_peak_69580_lociStitched	1634	.	Promoter (<=1kb)	0	28	25697196	25769790	72595	1	ENSBTAG00000012380	HK1	protein_coding	hexokinase 1 [Source:VGNC Symbol;Acc:VGNC:29864]
5	56796960	56815345	18386	*	9_DM_K4_IP_peak_83721_lociStitched	1254	.	Promoter (<=1kb)	185	5	56796775	56831748	34974	1	ENSBTAG00000017840	BAZ2A	protein_coding	bromodomain adjacent to zinc finger domain 2A [Source:VGNC Symbol;Acc:VGNC:26430]
1	70773448	70791823	18376	*	6_DM_K4_IP_peak_1517_lociStitched	1589	.	3' UTR	10330	1	70789424	70802153	12730	2	ENSBTAG00000021515	ZDHHC19	protein_coding	zinc finger DHHC-type palmitoyltransferase 19 [Source:VGNC Symbol;Acc:VGNC:37134]
2	45696196	45714539	18344	*	10_DM_K4_IP_peak_44748_lociStitched	693	.	Promoter (<=1kb)	0	2	45698139	45719676	21538	1	ENSBTAG00000039731	RND3	protein_coding	Rho family GTPase 3 [Source:VGNC Symbol;Acc:VGNC:34006]
5	96755058	96773372	18315	*	7_DM_K4_IP_peak_85050_lociStitched	1738	.	Promoter (<=1kb)	0	5	96766338	96785806	19469	1	ENSBTAG00000004721	GSG1	protein_coding	germ cell associated 1 [Source:VGNC Symbol;Acc:VGNC:29676]
7	26294351	26312548	18198	*	7_DM_K4_IP_peak_91469_lociStitched	1796	.	Promoter (1-2kb)	1302	7	26301527	26313850	12324	2	ENSBTAG00000031135	CTXN3	protein_coding	cortexin 3 [Source:VGNC Symbol;Acc:VGNC:27827]
10	13666780	13684891	18112	*	7_DM_K4_IP_peak_5402_lociStitched	1621	.	Distal Intergenic	-32507	10	13717398	13747191	29794	1	ENSBTAG00000049288	0	lncRNA	0
17	52309228	52327305	18078	*	10_DM_K4_IP_peak_32898_lociStitched	1517	.	Promoter (<=1kb)	0	17	52320433	52322700	2268	2	ENSBTAG00000020503	C17H12orf65	protein_coding	chromosome 17 C12orf65 homolog [Source:VGNC Symbol;Acc:VGNC:52646]
6	67967191	67985207	18017	*	9_DM_K4_IP_peak_87998_lociStitched	1441	.	Distal Intergenic	50685	6	67916506	67957375	40870	1	ENSBTAG00000018106	SPATA18	protein_coding	spermatogenesis associated 18 [Source:VGNC Symbol;Acc:VGNC:35176]
3	101196871	101214831	17961	*	9_DM_K4_IP_peak_76852_lociStitched	176	.	Promoter (<=1kb)	0	3	101208672	101213711	5040	2	ENSBTAG00000006125	PLK3	protein_coding	polo like kinase 3 [Source:VGNC Symbol;Acc:VGNC:33035]
7	7751639	7769549	17911	*	3_DM_K4_IP_peak_90192_lociStitched	1727	.	Promoter (<=1kb)	0	7	7769379	7783146	13768	1	ENSBTAG00000001807	AKAP8	protein_coding	A-kinase anchoring protein 8 [Source:VGNC Symbol;Acc:VGNC:25789]
25	37729137	37747003	17867	*	4_DM_K4_IP_peak_64408_lociStitched	1619	.	Promoter (<=1kb)	0	25	37736099	37742999	6901	2	ENSBTAG00000022825	BRI3	protein_coding	brain protein I3 [Source:VGNC Symbol;Acc:VGNC:26564]
5	69213120	69230958	17839	*	11_DM_K4_IP_peak_84134_lociStitched	1135	.	Distal Intergenic	-144260	5	69375218	69375352	135	1	ENSBTAG00000044663	5S_rRNA	rRNA	5S ribosomal RNA [Source:RFAM;Acc:RF00001]
23	39586454	39604273	17820	*	9_DM_K4_IP_peak_58716_lociStitched	1320	.	Intron (ENSBTAT00000067999/ENSBTAG00000019217, intron 2 of 39)	-22845	23	39627118	39728514	101397	1	ENSBTAG00000019217	KIF13A	protein_coding	kinesin family member 13A [Source:VGNC Symbol;Acc:VGNC:54226]
4	92787069	92804869	17801	*	9_DM_K4_IP_peak_80712_lociStitched	1322	.	Promoter (<=1kb)	0	4	92797675	92825735	28061	1	ENSBTAG00000006253	FLNC	protein_coding	filamin C [Source:VGNC Symbol;Acc:VGNC:29035]
NKLS02001967.1	14264	31832	17569	*	3_DM_K4_IP_peak_101517_lociStitched	1498	.	Promoter (<=1kb)	0	153	28243	94416	66174	1	ENSBTAG00000051588	0	protein_coding	tumor necrosis factor receptor superfamily member 10A [Source:NCBI gene (formerly Entrezgene);Acc:784541]
29	47498171	47515326	17156	*	9_DM_K4_IP_peak_72881_lociStitched	950	.	Promoter (<=1kb)	0	29	47511216	47538255	27040	1	ENSBTAG00000006071	CTTN	protein_coding	cortactin [Source:VGNC Symbol;Acc:VGNC:27821]
18	46454763	46471894	17132	*	6_DM_K4_IP_peak_36980_lociStitched	695	.	Promoter (<=1kb)	0	18	46454243	46456865	2623	2	ENSBTAG00000002764	IGFLR1	protein_coding	IGF like family receptor 1 [Source:VGNC Symbol;Acc:VGNC:30091]
5	96638958	96655997	17040	*	11_DM_K4_IP_peak_85032_lociStitched	1325	.	Promoter (<=1kb)	0	5	96633068	96654177	21110	2	ENSBTAG00000036078	EMP1	protein_coding	epithelial membrane protein 1 [Source:VGNC Symbol;Acc:VGNC:28481]
10	21595955	21612862	16908	*	5_DM_K4_IP_peak_5984_lociStitched	1737	.	Promoter (<=1kb)	0	10	21590451	21597349	6899	2	ENSBTAG00000006884	PABPN1	protein_coding	poly(A) binding protein nuclear 1 [Source:VGNC Symbol;Acc:VGNC:53575]
7	17107450	17124262	16813	*	7_DM_K4_IP_peak_90777_lociStitched	1797	.	Promoter (<=1kb)	0	7	17112595	17116261	3667	2	ENSBTAG00000007660	ZNF414	protein_coding	zinc finger protein 414 [Source:VGNC Symbol;Acc:VGNC:37272]
8	43809641	43826433	16793	*	9_DM_K4_IP_peak_95370_lociStitched	1616	.	Promoter (<=1kb)	0	8	43771230	43816589	45360	2	ENSBTAG00000010976	KANK1	protein_coding	KN motif and ankyrin repeat domains 1 [Source:VGNC Symbol;Acc:VGNC:56976]
12	85402038	85418802	16765	*	10_DM_K4_IP_peak_16999_lociStitched	1163	.	Distal Intergenic	-16391	12	85435193	85529458	94266	1	ENSBTAG00000020726	ARHGEF7	protein_coding	Rho guanine nucleotide exchange factor 7 [Source:VGNC Symbol;Acc:VGNC:26121]
15	51826663	51843298	16636	*	3_DM_K4_IP_peak_26325_lociStitched	1769	.	Promoter (<=1kb)	0	15	51828755	51842831	14077	1	ENSBTAG00000019167	INPPL1	protein_coding	inositol polyphosphate phosphatase like 1 [Source:VGNC Symbol;Acc:VGNC:30215]
24	12409673	12426188	16516	*	5_DM_K4_IP_peak_59935_lociStitched	881	.	Promoter (<=1kb)	0	24	12393116	12415022	21907	2	ENSBTAG00000001207	SERPINB8	protein_coding	serpin peptidase inhibitor, clade B (ovalbumin), member 8 [Source:NCBI gene (formerly Entrezgene);Acc:513825]
21	33370200	33386713	16514	*	3_DM_K4_IP_peak_52067_lociStitched	1641	.	Promoter (<=1kb)	0	21	33383914	33450894	66981	1	ENSBTAG00000009985	SIN3A	protein_coding	SIN3 transcription regulator family member A [Source:VGNC Symbol;Acc:VGNC:34624]
3	105228870	105245356	16487	*	8_DM_K4_IP_peak_77146_lociStitched	1069	.	Promoter (<=1kb)	0	3	105201098	105232516	31419	2	ENSBTAG00000001626	CTPS1	protein_coding	CTP synthase 1 [Source:VGNC Symbol;Acc:VGNC:27808]
5	101534594	101551019	16426	*	8_DM_K4_IP_peak_85286_lociStitched	1199	.	Promoter (<=1kb)	0	5	101544589	101563703	19115	1	ENSBTAG00000019742	FOXJ2	protein_coding	forkhead box J2 [Source:VGNC Symbol;Acc:VGNC:29090]
10	17699374	17715766	16393	*	10_DM_K4_IP_peak_5755_lociStitched	1162	.	Promoter (<=1kb)	0	10	17679370	17701765	22396	2	ENSBTAG00000003915	LARP6	protein_coding	La ribonucleoprotein 6, translational regulator [Source:VGNC Symbol;Acc:VGNC:30793]
28	7638294	7654636	16343	*	7_DM_K4_IP_peak_69097_lociStitched	1093	.	Distal Intergenic	104731	28	7533563	7533685	123	1	ENSBTAG00000042238	0	snoRNA	0
5	73548432	73564742	16311	*	9_DM_K4_IP_peak_84396_lociStitched	1697	.	Promoter (<=1kb)	0	5	73563967	73587926	23960	1	ENSBTAG00000045785	TOM1	protein_coding	target of myb1 membrane trafficking protein [Source:VGNC Symbol;Acc:VGNC:36217]
11	2352680	2368959	16280	*	9_DM_K4_IP_peak_9397_lociStitched	1692	.	Promoter (<=1kb)	0	11	2367548	2374474	6927	1	ENSBTAG00000015659	CIAO1	protein_coding	cytosolic iron-sulfur assembly component 1 [Source:VGNC Symbol;Acc:VGNC:27356]
1	117594763	117611042	16280	*	3_DM_K4_IP_peak_3120_lociStitched	1490	.	Promoter (<=1kb)	0	1	117598268	117600549	2282	1	ENSBTAG00000009104	SERP1	protein_coding	stress associated endoplasmic reticulum protein 1 [Source:VGNC Symbol;Acc:VGNC:34464]
17	71682661	71698761	16101	*	12_DM_K4_IP_peak_34347_lociStitched	1693	.	Promoter (<=1kb)	0	17	71612407	71697202	84796	2	ENSBTAG00000021656	SPECC1L	protein_coding	sperm antigen with calponin homology and coiled-coil domains 1 like [Source:NCBI gene (formerly Entrezgene);Acc:519751]
8	73347326	73363400	16075	*	3_DM_K4_IP_peak_96405_lociStitched	1670	.	Promoter (<=1kb)	0	8	73140518	73360380	219863	2	ENSBTAG00000040390	EBF2	protein_coding	EBF transcription factor 2 [Source:NCBI gene (formerly Entrezgene);Acc:519342]
29	40568295	40584353	16059	*	5_DM_K4_IP_peak_72040_lociStitched	1747	.	Distal Intergenic	-15353	29	40599706	40634288	34583	1	ENSBTAG00000050061	INCENP	protein_coding	inner centromere protein [Source:NCBI gene (formerly Entrezgene);Acc:507693]
16	37908141	37924076	15936	*	8_DM_K4_IP_peak_29139_lociStitched	1052	.	Distal Intergenic	147883	16	37760258	37778238	17981	1	ENSBTAG00000021298	METTL11B	protein_coding	methyltransferase like 11B [Source:VGNC Symbol;Acc:VGNC:31401]
7	51721509	51737145	15637	*	4_DM_K4_IP_peak_92627_lociStitched	1327	.	Promoter (<=1kb)	0	7	51724953	51730918	5966	2	ENSBTAG00000001449	SRA1	protein_coding	steroid receptor RNA activator 1 [Source:VGNC Symbol;Acc:VGNC:35266]
19	53520949	53536551	15603	*	5_DM_K4_IP_peak_42462_lociStitched	920	.	Promoter (<=1kb)	0	19	53522615	53553993	31379	1	ENSBTAG00000021505	USP36	protein_coding	ubiquitin specific peptidase 36 [Source:VGNC Symbol;Acc:VGNC:52844]
3	33825610	33841184	15575	*	5_DM_K4_IP_peak_75067_lociStitched	1432	.	Promoter (<=1kb)	0	3	33837406	33846790	9385	1	ENSBTAG00000013017	GNAT2	protein_coding	G protein subunit alpha transducin 2 [Source:VGNC Symbol;Acc:VGNC:29455]
11	102721764	102737335	15572	*	3_DM_K4_IP_peak_14078_lociStitched	1556	.	Promoter (<=1kb)	0	11	102659360	102733192	73833	2	ENSBTAG00000003530	DDX31	protein_coding	DEAD-box helicase 31 [Source:VGNC Symbol;Acc:VGNC:27963]
16	12176924	12192480	15557	*	8_DM_K4_IP_peak_28327_lociStitched	932	.	Promoter (<=1kb)	0	16	12190421	12232355	41935	1	ENSBTAG00000013620	UCHL5	protein_coding	ubiquitin C-terminal hydrolase L5 [Source:VGNC Symbol;Acc:VGNC:36633]
18	55927842	55943367	15526	*	6_DM_K4_IP_peak_38027_lociStitched	1636	.	Promoter (<=1kb)	0	18	55940456	55944163	3708	1	ENSBTAG00000005296	RPL13A	protein_coding	ribosomal protein L13a [Source:VGNC Symbol;Acc:VGNC:53040]
5	48504877	48520379	15503	*	7_DM_K4_IP_peak_83370_lociStitched	1799	.	Promoter (<=1kb)	0	5	48332243	48512740	180498	2	ENSBTAG00000044017	MSRB3	protein_coding	methionine sulfoxide reductase B3 [Source:VGNC Symbol;Acc:VGNC:54457]
19	39687117	39702613	15497	*	5_DM_K4_IP_peak_41120_lociStitched	1091	.	Promoter (<=1kb)	0	19	39672840	39691016	18177	2	ENSBTAG00000002036	CACNB1	protein_coding	calcium voltage-gated channel auxiliary subunit beta 1 [Source:VGNC Symbol;Acc:VGNC:26683]
14	38152228	38167699	15472	*	10_DM_K4_IP_peak_23183_lociStitched	1267	.	Promoter (<=1kb)	0	14	38154415	38185904	31490	1	ENSBTAG00000019587	PI15	protein_coding	peptidase inhibitor 15 [Source:VGNC Symbol;Acc:VGNC:32852]
3	26907491	26922928	15438	*	9_DM_K4_IP_peak_74687_lociStitched	1307	.	Promoter (<=1kb)	0	3	26886560	26918326	31767	2	ENSBTAG00000001246	ATP1A1	protein_coding	ATPase Na+/K+ transporting subunit alpha 1 [Source:VGNC Symbol;Acc:VGNC:26282]
2	107226576	107242003	15428	*	4_DM_K4_IP_peak_46324_lociStitched	1672	.	Promoter (<=1kb)	0	2	107227555	107233055	5501	1	ENSBTAG00000013782	DNAJB2	protein_coding	DnaJ heat shock protein family (Hsp40) member B2 [Source:VGNC Symbol;Acc:VGNC:49052]
18	38013563	38028963	15401	*	7_DM_K4_IP_peak_36705_lociStitched	1800	.	Distal Intergenic	-91600	18	38120563	38362036	241474	1	ENSBTAG00000014636	ZFHX3	protein_coding	zinc finger homeobox 3 [Source:VGNC Symbol;Acc:VGNC:37157]
3	15656880	15672271	15392	*	5_DM_K4_IP_peak_73977_lociStitched	1402	.	Promoter (<=1kb)	0	3	15659639	15669862	10224	1	ENSBTAG00000017819	PMVK	protein_coding	phosphomevalonate kinase [Source:VGNC Symbol;Acc:VGNC:33078]
15	53639071	53654371	15301	*	13_DM_K4_IP_peak_26425_lociStitched	893	.	3' UTR	27424	15	53640849	53681795	40947	2	ENSBTAG00000006579	P4HA3	protein_coding	prolyl 4-hydroxylase subunit alpha 3 [Source:VGNC Symbol;Acc:VGNC:32537]
2	39895472	39910696	15225	*	6_DM_K4_IP_peak_44616_lociStitched	1386	.	5' UTR	7506	2	39887966	39905341	17376	1	ENSBTAG00000003650	NR4A2	protein_coding	nuclear receptor subfamily 4 group A member 2 [Source:VGNC Symbol;Acc:VGNC:32246]
17	44463257	44478458	15202	*	5_DM_K4_IP_peak_32574_lociStitched	1742	.	Promoter (<=1kb)	0	17	44477204	44499625	22422	1	ENSBTAG00000033339	ANKLE2	protein_coding	ankyrin repeat and LEM domain containing 2 [Source:VGNC Symbol;Acc:VGNC:25904]
19	36014493	36029651	15159	*	4_DM_K4_IP_peak_40720_lociStitched	1415	.	Promoter (<=1kb)	0	19	36026569	36046087	19519	1	ENSBTAG00000002267	ANKRD40	protein_coding	ankyrin repeat domain 40 [Source:VGNC Symbol;Acc:VGNC:25930]
1	147236184	147251331	15148	*	6_DM_K4_IP_peak_4307_lociStitched	1010	.	Promoter (<=1kb)	0	1	146975141	147244722	269582	2	ENSBTAG00000004742	RUNX1	protein_coding	RUNX family transcription factor 1 [Source:VGNC Symbol;Acc:VGNC:49959]
17	68541775	68556913	15139	*	4_DM_K4_IP_peak_33998_lociStitched	671	.	Promoter (<=1kb)	0	17	68547858	68553021	5164	2	ENSBTAG00000017750	RHBDD3	protein_coding	rhomboid domain containing 3 [Source:VGNC Symbol;Acc:VGNC:33932]
10	19154817	19169953	15137	*	9_DM_K4_IP_peak_5818_lociStitched	735	.	Promoter (<=1kb)	0	10	19137899	19165177	27279	2	ENSBTAG00000001601	PKM	protein_coding	pyruvate kinase M1/2 [Source:VGNC Symbol;Acc:VGNC:55132]
29	8812258	8827384	15127	*	6_DM_K4_IP_peak_70825_lociStitched	1749	.	Distal Intergenic	-64088	29	8891472	9112311	220840	1	ENSBTAG00000000246	ME3	protein_coding	malic enzyme 3 [Source:VGNC Symbol;Acc:VGNC:31341]
4	10028591	10043709	15119	*	8_DM_K4_IP_peak_78597_lociStitched	1710	.	Intron (ENSBTAT00000061349/ENSBTAG00000044023, intron 4 of 7)	-102349	4	9911901	9926242	14342	2	ENSBTAG00000050705	0	protein_coding	family with sequence similarity 133 member B [Source:NCBI gene (formerly Entrezgene);Acc:539475]
25	40900651	40915597	14947	*	4_DM_K4_IP_peak_64760_lociStitched	1232	.	Promoter (<=1kb)	0	25	40885875	40904082	18208	2	ENSBTAG00000007474	EIF3B	protein_coding	eukaryotic translation initiation factor 3 subunit B [Source:VGNC Symbol;Acc:VGNC:28393]
5	66499623	66514541	14919	*	7_DM_K4_IP_peak_83958_lociStitched	1395	.	Distal Intergenic	9485	5	66523921	66524026	106	2	ENSBTAG00000051771	U6	snRNA	U6 spliceosomal RNA [Source:RFAM;Acc:RF00026]
8	70279083	70293957	14875	*	4_DM_K4_IP_peak_96241_lociStitched	1606	.	Promoter (<=1kb)	0	8	70279848	70313668	33821	1	ENSBTAG00000035958	RHOBTB2	protein_coding	Rho-related BTB domain containing 2 [Source:NCBI gene (formerly Entrezgene);Acc:784567]
20	18041818	18056691	14874	*	4_DM_K4_IP_peak_48947_lociStitched	1684	.	Promoter (<=1kb)	0	20	17842584	18052474	209891	2	ENSBTAG00000021224	ZSWIM6	protein_coding	zinc finger SWIM-type containing 6 [Source:VGNC Symbol;Acc:VGNC:37386]
14	24930202	24945063	14862	*	7_DM_K4_IP_peak_22775_lociStitched	1134	.	Downstream (1-2kb)	-99219	14	24765312	24830983	65672	2	ENSBTAG00000008958	NSMAF	protein_coding	neutral sphingomyelinase activation associated factor [Source:VGNC Symbol;Acc:VGNC:32278]
11	99409499	99424296	14798	*	7_DM_K4_IP_peak_13717_lociStitched	1373	.	Promoter (<=1kb)	-21	11	99424317	99441357	17041	1	ENSBTAG00000038831	PHYHD1	protein_coding	phytanoyl-CoA dioxygenase domain containing 1 [Source:NCBI gene (formerly Entrezgene);Acc:540828]
4	117114084	117128827	14744	*	6_DM_K4_IP_peak_81650_lociStitched	1408	.	Promoter (<=1kb)	0	4	117125786	117138341	12556	1	ENSBTAG00000001592	INSIG1	protein_coding	insulin induced gene 1 [Source:VGNC Symbol;Acc:VGNC:30217]
20	20842596	20857283	14688	*	3_DM_K4_IP_peak_49037_lociStitched	1459	.	Promoter (<=1kb)	0	20	20847409	20853378	5970	1	ENSBTAG00000016771	PLK2	protein_coding	polo like kinase 2 [Source:VGNC Symbol;Acc:VGNC:33034]
2	128175992	128190524	14533	*	4_DM_K4_IP_peak_47454_lociStitched	1172	.	Promoter (<=1kb)	0	2	128114762	128188876	74115	2	ENSBTAG00000009470	CLIC4	protein_coding	chloride intracellular channel 4 [Source:VGNC Symbol;Acc:VGNC:27442]
11	63798686	63813208	14523	*	4_DM_K4_IP_peak_11709_lociStitched	1101	.	Promoter (<=1kb)	0	11	63679273	63801394	122122	2	ENSBTAG00000019456	SPRED2	protein_coding	sprouty related EVH1 domain containing 2 [Source:VGNC Symbol;Acc:VGNC:58416]
24	49263326	49277820	14495	*	7_DM_K4_IP_peak_61401_lociStitched	1430	.	Promoter (<=1kb)	0	24	49273739	49273808	70	1	ENSBTAG00000044412	bta-mir-2381	miRNA	bta-mir-2381 [Source:miRBase;Acc:MI0011418]
25	27491702	27506124	14423	*	5_DM_K4_IP_peak_63470_lociStitched	1387	.	Promoter (<=1kb)	0	25	27493317	27500855	7539	1	ENSBTAG00000002374	ARMC5	protein_coding	armadillo repeat containing 5 [Source:VGNC Symbol;Acc:VGNC:26159]
15	66844185	66858484	14300	*	6_DM_K4_IP_peak_27107_lociStitched	1352	.	Intron (ENSBTAT00000069244/ENSBTAG00000021029, intron 1 of 8)	4265	15	66839920	66918831	78912	1	ENSBTAG00000021029	PRR5L	protein_coding	proline rich 5 like [Source:VGNC Symbol;Acc:VGNC:33401]
23	28316774	28331062	14289	*	9_DM_K4_IP_peak_58333_lociStitched	549	.	Promoter (<=1kb)	0	23	28319981	28323011	3031	1	ENSBTAG00000006966	NRM	protein_coding	nurim [Source:VGNC Symbol;Acc:VGNC:49560]
10	32763500	32777703	14204	*	4_DM_K4_IP_peak_6287_lociStitched	1612	.	Promoter (<=1kb)	0	10	32547550	32770601	223052	2	ENSBTAG00000003172	MEIS2	protein_coding	Meis homeobox 2 [Source:VGNC Symbol;Acc:VGNC:31382]
19	27820123	27834313	14191	*	5_DM_K4_IP_peak_40083_lociStitched	1019	.	Promoter (<=1kb)	0	19	27821338	27823573	2236	2	ENSBTAG00000001702	TMEM107	protein_coding	transmembrane protein 107 [Source:VGNC Symbol;Acc:VGNC:35947]
17	45187111	45201255	14145	*	8_DM_K4_IP_peak_32621_lociStitched	1789	.	Promoter (<=1kb)	0	17	45176713	45199686	22974	2	ENSBTAG00000012987	ULK1	protein_coding	unc-51 like autophagy activating kinase 1 [Source:VGNC Symbol;Acc:VGNC:36658]
3	114062621	114076681	14061	*	7_DM_K4_IP_peak_77638_lociStitched	894	.	Distal Intergenic	38202	3	114109766	114114883	5118	2	ENSBTAG00000053153	0	lncRNA	0
22	55408461	55422438	13978	*	8_DM_K4_IP_peak_56252_lociStitched	1698	.	Intron (ENSBTAT00000077815/ENSBTAG00000035827, intron 17 of 18)	24349	22	55446584	55446787	204	2	ENSBTAG00000054247	0	processed_pseudogene	0
15	46565422	46579397	13976	*	5_DM_K4_IP_peak_26226_lociStitched	1588	.	Promoter (<=1kb)	0	15	46574037	46599884	25848	1	ENSBTAG00000003565	TRIM3	protein_coding	tripartite motif containing 3 [Source:VGNC Symbol;Acc:VGNC:36326]
4	61290086	61304004	13919	*	4_DM_K4_IP_peak_79626_lociStitched	1299	.	Promoter (<=1kb)	0	4	61204174	61302729	98556	2	ENSBTAG00000001182	SEPTIN7	protein_coding	septin 7 [Source:VGNC Symbol;Acc:VGNC:53670]
15	80939224	80953112	13889	*	4_DM_K4_IP_peak_27693_lociStitched	1319	.	Promoter (<=1kb)	0	15	80932192	80940778	8587	2	ENSBTAG00000002389	MED19	protein_coding	mediator complex subunit 19 [Source:VGNC Symbol;Acc:VGNC:31356]
7	12778014	12791829	13816	*	3_DM_K4_IP_peak_90452_lociStitched	719	.	Promoter (<=1kb)	0	7	12788981	12805875	16895	1	ENSBTAG00000011811	TNPO2	protein_coding	transportin 2 [Source:VGNC Symbol;Acc:VGNC:36200]
9	91177242	91191025	13784	*	7_DM_K4_IP_peak_100574_lociStitched	1409	.	Promoter (<=1kb)	-109	9	91103523	91177133	73611	2	ENSBTAG00000012674	CNKSR3	protein_coding	CNKSR family member 3 [Source:VGNC Symbol;Acc:VGNC:27506]
17	12379040	12392740	13701	*	3_DM_K4_IP_peak_31962_lociStitched	1766	.	Promoter (<=1kb)	0	17	12387472	12579784	192313	1	ENSBTAG00000012738	ZNF827	protein_coding	zinc finger protein 827 [Source:VGNC Symbol;Acc:VGNC:55765]
8	89494188	89507872	13685	*	6_DM_K4_IP_peak_97258_lociStitched	1577	.	Distal Intergenic	24991	8	89469197	89469294	98	1	ENSBTAG00000043835	5S_rRNA	rRNA	5S ribosomal RNA [Source:RFAM;Acc:RF00001]
11	72554174	72567841	13668	*	6_DM_K4_IP_peak_12248_lociStitched	882	.	Promoter (<=1kb)	0	11	72551220	72559504	8285	2	ENSBTAG00000011324	EMILIN1	protein_coding	elastin microfibril interfacer 1 [Source:VGNC Symbol;Acc:VGNC:28473]
5	97096553	97110189	13637	*	5_DM_K4_IP_peak_85087_lociStitched	1128	.	Promoter (<=1kb)	0	5	97104351	97109627	5277	2	ENSBTAG00000018254	CDKN1B	protein_coding	cyclin dependent kinase inhibitor 1B [Source:VGNC Symbol;Acc:VGNC:27143]
7	19430577	19444179	13603	*	4_DM_K4_IP_peak_90968_lociStitched	900	.	Promoter (<=1kb)	0	7	19430803	19469011	38209	1	ENSBTAG00000021134	DPP9	protein_coding	dipeptidyl peptidase 9 [Source:VGNC Symbol;Acc:VGNC:28190]
25	1776847	1790419	13573	*	4_DM_K4_IP_peak_62168_lociStitched	1329	.	Promoter (<=1kb)	0	25	1765090	1778389	13300	2	ENSBTAG00000009965	ECI1	protein_coding	enoyl-CoA delta isomerase 1 [Source:VGNC Symbol;Acc:VGNC:28309]
13	55094547	55108098	13552	*	6_DM_K4_IP_peak_19506_lociStitched	1060	.	Promoter (<=1kb)	0	13	55097812	55161568	63757	1	ENSBTAG00000047991	TAF4	protein_coding	TATA-box binding protein associated factor 4 [Source:VGNC Symbol;Acc:VGNC:57029]
11	9807905	9821372	13468	*	2_DM_K4_IP_peak_9833_lociStitched	1696	.	Promoter (<=1kb)	0	11	9743172	9810098	66927	2	ENSBTAG00000013108	HK2	protein_coding	hexokinase 2 [Source:VGNC Symbol;Acc:VGNC:29865]
7	38772131	38785572	13442	*	10_DM_K4_IP_peak_91859_lociStitched	1152	.	Promoter (<=1kb)	0	7	38775913	38779466	3554	1	ENSBTAG00000005009	PRELID1	protein_coding	PRELI domain containing 1 [Source:VGNC Symbol;Acc:VGNC:33306]
18	61940131	61953484	13354	*	4_DM_K4_IP_peak_38236_lociStitched	1426	.	Promoter (<=1kb)	0	18	61938870	61942028	3159	2	ENSBTAG00000012333	ZNF524	protein_coding	zinc finger protein 524 [Source:NCBI gene (formerly Entrezgene);Acc:789616]
7	53104975	53118252	13278	*	6_DM_K4_IP_peak_92713_lociStitched	1095	.	Intron (ENSBTAT00000085973/ENSBTAG00000047747, intron 2 of 8)	-27256	7	53066435	53077719	11285	2	ENSBTAG00000007865	GNPDA1	protein_coding	glucosamine-6-phosphate deaminase 1 [Source:VGNC Symbol;Acc:VGNC:29476]
29	26297851	26311002	13152	*	7_DM_K4_IP_peak_71373_lociStitched	1605	.	Promoter (<=1kb)	0	29	26290893	26300476	9584	2	ENSBTAG00000008683	LDHA	protein_coding	lactate dehydrogenase A [Source:NCBI gene (formerly Entrezgene);Acc:281274]
7	44597100	44610214	13115	*	3_DM_K4_IP_peak_92234_lociStitched	1382	.	Promoter (<=1kb)	0	7	44607161	44661126	53966	1	ENSBTAG00000015683	HSPA4	protein_coding	heat shock protein family A (Hsp70) member 4 [Source:VGNC Symbol;Acc:VGNC:52242]
22	37065968	37079049	13082	*	5_DM_K4_IP_peak_55120_lociStitched	1607	.	Intron (ENSBTAT00000029105/ENSBTAG00000021835, intron 1 of 7)	4292	22	37061676	37323258	261583	1	ENSBTAG00000021835	PRICKLE2	protein_coding	prickle planar cell polarity protein 2 [Source:VGNC Symbol;Acc:VGNC:33316]
5	57101025	57113955	12931	*	5_DM_K4_IP_peak_83750_lociStitched	1099	.	Promoter (<=1kb)	0	5	57097196	57103340	6145	2	ENSBTAG00000002798	NABP2	protein_coding	nucleic acid binding protein 2 [Source:VGNC Symbol;Acc:VGNC:31860]
8	85432707	85445547	12841	*	2_DM_K4_IP_peak_97015_lociStitched	1449	.	Distal Intergenic	-4843	8	85450390	85450483	94	1	ENSBTAG00000029981	0	miRNA	0
19	19819729	19832523	12795	*	7_DM_K4_IP_peak_39236_lociStitched	1295	.	Promoter (<=1kb)	0	19	19814952	19821909	6958	2	ENSBTAG00000008110	IFT20	protein_coding	intraflagellar transport 20 [Source:VGNC Symbol;Acc:VGNC:50160]
22	49372670	49385417	12748	*	4_DM_K4_IP_peak_55699_lociStitched	1039	.	Promoter (<=1kb)	0	22	49374567	49377717	3151	2	ENSBTAG00000006500	RBM15B	protein_coding	RNA binding motif protein 15B [Source:NCBI gene (formerly Entrezgene);Acc:508868]
16	51767904	51780614	12711	*	9_DM_K4_IP_peak_30202_lociStitched	1744	.	3' UTR	18725	16	51777677	51799339	21663	2	ENSBTAG00000018725	FBLIM1	protein_coding	filamin binding LIM protein 1 [Source:VGNC Symbol;Acc:VGNC:28880]
21	67683277	67695877	12601	*	5_DM_K4_IP_peak_53231_lociStitched	1741	.	Intron (ENSBTAT00000021879/ENSBTAG00000016456, intron 1 of 33)	-4635	21	67623262	67678642	55381	2	ENSBTAG00000016456	CDC42BPB	protein_coding	CDC42 binding protein kinase beta [Source:VGNC Symbol;Acc:VGNC:27070]
7	42610028	42622570	12543	*	2_DM_K4_IP_peak_91980_lociStitched	1495	.	Promoter (<=1kb)	0	7	42598262	42612110	13849	2	ENSBTAG00000002645	SH3BP5L	protein_coding	SH3 binding domain protein 5 like [Source:VGNC Symbol;Acc:VGNC:34569]
2	37145895	37158356	12462	*	9_DM_K4_IP_peak_44518_lociStitched	1032	.	Exon (ENSBTAT00000075552/ENSBTAG00000004177, exon 17 of 24)	83928	2	37061967	37131114	69148	1	ENSBTAG00000004184	WDSUB1	protein_coding	WD repeat, sterile alpha motif and U-box domain containing 1 [Source:VGNC Symbol;Acc:VGNC:36928]
25	32559684	32572122	12439	*	10_DM_K4_IP_peak_63818_lociStitched	1123	.	Distal Intergenic	-38263	25	32610385	32659479	49095	1	ENSBTAG00000014417	0	protein_coding	cytosolic arginine sensor for mTORC1 subunit 2 [Source:NCBI gene (formerly Entrezgene);Acc:524593]
5	82052344	82064589	12246	*	8_DM_K4_IP_peak_84743_lociStitched	1681	.	Promoter (<=1kb)	0	5	82047183	82063595	16413	2	ENSBTAG00000006372	KLHL42	protein_coding	kelch like family member 42 [Source:VGNC Symbol;Acc:VGNC:30667]
9	69888409	69900598	12190	*	6_DM_K4_IP_peak_99832_lociStitched	1335	.	Promoter (<=1kb)	0	9	69887189	69890613	3425	2	ENSBTAG00000006367	CCN2	protein_coding	cellular communication network factor 2 [Source:VGNC Symbol;Acc:VGNC:27794]
8	968854	981036	12183	*	6_DM_K4_IP_peak_94269_lociStitched	1045	.	Intron (ENSBTAT00000072269/ENSBTAG00000001081, intron 10 of 21)	-65157	8	1046193	1046312	120	1	ENSBTAG00000037087	5S_rRNA	rRNA	5S ribosomal RNA [Source:RFAM;Acc:RF00001]
7	49816926	49828942	12017	*	3_DM_K4_IP_peak_92466_lociStitched	1623	.	Promoter (<=1kb)	0	7	49825961	49830306	4346	1	ENSBTAG00000010069	EGR1	protein_coding	early growth response 1 [Source:VGNC Symbol;Acc:VGNC:52766]
25	13547275	13559100	11826	*	4_DM_K4_IP_peak_62813_lociStitched	1554	.	Promoter (<=1kb)	0	25	13547629	13579860	32232	1	ENSBTAG00000021521	BFAR	protein_coding	bifunctional apoptosis regulator [Source:VGNC Symbol;Acc:VGNC:26477]
8	63154607	63166340	11734	*	3_DM_K4_IP_peak_95965_lociStitched	1057	.	Promoter (<=1kb)	0	8	63155632	63179637	24006	1	ENSBTAG00000021367	ANP32B	protein_coding	acidic nuclear phosphoprotein 32 family member B [Source:VGNC Symbol;Acc:VGNC:25958]
25	27259021	27270708	11688	*	6_DM_K4_IP_peak_63463_lociStitched	1315	.	Promoter (<=1kb)	0	25	27267596	27277781	10186	1	ENSBTAG00000005757	FUS	protein_coding	FUS RNA binding protein [Source:VGNC Symbol;Acc:VGNC:29147]
25	31932098	31943733	11636	*	5_DM_K4_IP_peak_63774_lociStitched	1768	.	Distal Intergenic	-572956	25	32516689	32516833	145	1	ENSBTAG00000045801	5_8S_rRNA	rRNA	5.8S ribosomal RNA [Source:RFAM;Acc:RF00002]
12	16835982	16847613	11632	*	7_DM_K4_IP_peak_15014_lociStitched	1750	.	Promoter (<=1kb)	0	12	16775264	16842147	66884	2	ENSBTAG00000013498	HTR2A	protein_coding	5-hydroxytryptamine receptor 2A [Source:VGNC Symbol;Acc:VGNC:29996]
24	60370926	60382547	11622	*	9_DM_K4_IP_peak_61814_lociStitched	1177	.	Distal Intergenic	-59624	24	60310688	60311302	615	2	ENSBTAG00000050028	RNF152	protein_coding	ring finger protein 152 [Source:NCBI gene (formerly Entrezgene);Acc:100300634]
2	95844404	95856004	11601	*	3_DM_K4_IP_peak_45849_lociStitched	1661	.	Promoter (<=1kb)	0	2	95846071	95897815	51745	1	ENSBTAG00000005474	CREB1	protein_coding	cAMP responsive element binding protein 1 [Source:VGNC Symbol;Acc:VGNC:27692]
19	5050572	5062128	11557	*	7_DM_K4_IP_peak_38459_lociStitched	1337	.	Intron (ENSBTAT00000070342/ENSBTAG00000007013, intron 7 of 13)	27907	19	5083534	5090035	6502	2	ENSBTAG00000007015	COX11	protein_coding	cytochrome c oxidase copper chaperone COX11 [Source:VGNC Symbol;Acc:VGNC:55805]
11	20223632	20235110	11479	*	9_DM_K4_IP_peak_10203_lociStitched	1673	.	Exon (ENSBTAT00000069397/ENSBTAG00000052834, exon 2 of 3)	43306	11	20230870	20278416	47547	2	ENSBTAG00000052834	0	lncRNA	0
6	92523654	92535084	11431	*	3_DM_K4_IP_peak_88567_lociStitched	1551	.	Promoter (<=1kb)	0	6	92412054	92527559	115506	2	ENSBTAG00000049571	CNOT6L	protein_coding	CCR4-NOT transcription complex subunit 6 like [Source:VGNC Symbol;Acc:VGNC:27521]
15	65645440	65656825	11386	*	7_DM_K4_IP_peak_26976_lociStitched	1467	.	Promoter (<=1kb)	0	15	65649433	65736764	87332	1	ENSBTAG00000011578	CD44	protein_coding	CD44 molecule [Source:VGNC Symbol;Acc:VGNC:54629]
4	55884165	55895487	11323	*	2_DM_K4_IP_peak_79486_lociStitched	1576	.	Promoter (<=1kb)	0	4	55863961	55887646	23686	2	ENSBTAG00000010549	IFRD1	protein_coding	interferon related developmental regulator 1 [Source:VGNC Symbol;Acc:VGNC:30062]
7	18607431	18618705	11275	*	5_DM_K4_IP_peak_90891_lociStitched	1117	.	Promoter (<=1kb)	0	7	18617143	18618572	1430	1	ENSBTAG00000001792	MICOS13	protein_coding	mitochondrial contact site and cristae organizing system subunit 13 [Source:VGNC Symbol;Acc:VGNC:52730]
8	69556732	69567954	11223	*	5_DM_K4_IP_peak_96152_lociStitched	1646	.	Promoter (<=1kb)	0	8	69558179	69564548	6370	1	ENSBTAG00000010036	POLR3D	protein_coding	RNA polymerase III subunit D [Source:VGNC Symbol;Acc:VGNC:33148]
14	63393059	63404267	11209	*	3_DM_K4_IP_peak_23836_lociStitched	1113	.	Promoter (<=1kb)	0	14	63393855	63427371	33517	1	ENSBTAG00000000236	YWHAZ	protein_coding	tyrosine 3-monooxygenase/tryptophan 5-monooxygenase activation protein zeta [Source:VGNC Symbol;Acc:VGNC:53885]
8	97306069	97317272	11204	*	4_DM_K4_IP_peak_97461_lociStitched	1610	.	Distal Intergenic	12287	8	97293782	97295405	1624	1	ENSBTAG00000049647	0	lncRNA	0
7	39989265	40000408	11144	*	4_DM_K4_IP_peak_91950_lociStitched	1620	.	Promoter (<=1kb)	0	7	39979972	39992310	12339	2	ENSBTAG00000001546	MGAT1	protein_coding	alpha-1,3-mannosyl-glycoprotein 2-beta-N-acetylglucosaminyltransferase [Source:VGNC Symbol;Acc:VGNC:54623]
22	53327123	53338259	11137	*	7_DM_K4_IP_peak_56100_lociStitched	1599	.	Promoter (<=1kb)	0	22	53336390	53400615	64226	1	ENSBTAG00000015698	FYCO1	protein_coding	FYVE and coiled-coil domain autophagy adaptor 1 [Source:VGNC Symbol;Acc:VGNC:29162]
18	44196500	44207442	10943	*	4_DM_K4_IP_peak_36904_lociStitched	1349	.	Promoter (<=1kb)	0	18	44204421	44219971	15551	1	ENSBTAG00000017956	KCTD15	protein_coding	potassium channel tetramerization domain containing 15 [Source:VGNC Symbol;Acc:VGNC:30504]
26	44705735	44716574	10840	*	6_DM_K4_IP_peak_66918_lociStitched	1632	.	Promoter (<=1kb)	0	26	44546894	44713179	166286	2	ENSBTAG00000003397	CTBP2	protein_coding	C-terminal binding protein 2 [Source:VGNC Symbol;Acc:VGNC:55942]
22	17202355	17213170	10816	*	4_DM_K4_IP_peak_54416_lociStitched	1407	.	Distal Intergenic	-26026	22	17132375	17176329	43955	2	ENSBTAG00000019193	SETD5	protein_coding	SET domain containing 5 [Source:VGNC Symbol;Acc:VGNC:52826]
2	125661191	125671857	10667	*	9_DM_K4_IP_peak_47166_lociStitched	1615	.	Promoter (<=1kb)	0	2	125662055	125665793	3739	1	ENSBTAG00000007554	IFI6	protein_coding	interferon alpha inducible protein 6 [Source:VGNC Symbol;Acc:VGNC:30047]
7	1444654	1455006	10353	*	6_DM_K4_IP_peak_89652_lociStitched	1437	.	Promoter (<=1kb)	0	7	1435472	1446957	11486	2	ENSBTAG00000015591	SQSTM1	protein_coding	sequestosome 1 [Source:VGNC Symbol;Acc:VGNC:35265]
3	27948341	27958665	10325	*	10_DM_K4_IP_peak_74740_lociStitched	1689	.	Promoter (<=1kb)	0	3	27948940	28007027	58088	1	ENSBTAG00000007446	NGF	protein_coding	nerve growth factor [Source:VGNC Symbol;Acc:VGNC:32061]
8	7567258	7577554	10297	*	10_DM_K4_IP_peak_94422_lociStitched	1550	.	Promoter (1-2kb)	1163	8	7566095	7586862	20768	1	ENSBTAG00000012442	CTSB	protein_coding	cathepsin B [Source:VGNC Symbol;Acc:VGNC:27813]
5	33919667	33929907	10241	*	5_DM_K4_IP_peak_83019_lociStitched	969	.	Distal Intergenic	-10657	5	33940564	33993305	52742	1	ENSBTAG00000000859	SLC38A1	protein_coding	solute carrier family 38 member 1 [Source:VGNC Symbol;Acc:VGNC:34846]
12	15467140	15477328	10189	*	6_DM_K4_IP_peak_14960_lociStitched	1114	.	Promoter (<=1kb)	0	12	15472287	15475922	3636	2	ENSBTAG00000010156	TPT1	protein_coding	tumor protein, translationally-controlled 1 [Source:NCBI gene (formerly Entrezgene);Acc:326599]
2	129469388	129479574	10187	*	6_DM_K4_IP_peak_47551_lociStitched	1314	.	Promoter (<=1kb)	0	2	129478393	129483457	5065	1	ENSBTAG00000002594	ZNF436	protein_coding	zinc finger protein 436 [Source:VGNC Symbol;Acc:VGNC:37275]
29	43601963	43611993	10031	*	7_DM_K4_IP_peak_72379_lociStitched	451	.	Promoter (<=1kb)	-221	29	43612214	43614028	1815	1	ENSBTAG00000051191	0	lncRNA	0
15	46702464	46712471	10008	*	5_DM_K4_IP_peak_26234_lociStitched	1150	.	Promoter (<=1kb)	0	15	46710950	46712568	1619	1	ENSBTAG00000019754	CAVIN3	protein_coding	caveolae associated protein 3 [Source:VGNC Symbol;Acc:VGNC:26804]
3	29387245	29396948	9704	*	3_DM_K4_IP_peak_74808_lociStitched	1268	.	Promoter (<=1kb)	0	3	29390850	29394608	3759	2	ENSBTAG00000011327	OLFML3	protein_coding	olfactomedin like 3 [Source:VGNC Symbol;Acc:VGNC:32424]
1	2127425	2136983	9559	*	4_DM_K4_IP_peak_90_lociStitched	1633	.	Distal Intergenic	-3147	1	2098968	2124278	25311	2	ENSBTAG00000012899	IFNGR2	protein_coding	interferon gamma receptor 2 [Source:VGNC Symbol;Acc:VGNC:30059]
24	37523726	37533217	9492	*	3_DM_K4_IP_peak_60569_lociStitched	278	.	Promoter (<=1kb)	0	24	37527297	37535143	7847	1	ENSBTAG00000007718	TGIF1	protein_coding	TGFB induced factor homeobox 1 [Source:VGNC Symbol;Acc:VGNC:35807]
3	24107142	24116612	9471	*	5_DM_K4_IP_peak_74539_lociStitched	1659	.	Distal Intergenic	-13379	3	24129991	24254368	124378	1	ENSBTAG00000007767	TBX15	protein_coding	T-box transcription factor 15 [Source:VGNC Symbol;Acc:VGNC:55686]
28	34699912	34709372	9461	*	4_DM_K4_IP_peak_70225_lociStitched	1331	.	Distal Intergenic	-43715	28	34753087	34944991	191905	1	ENSBTAG00000019313	ZMIZ1	protein_coding	zinc finger MIZ-type containing 1 [Source:VGNC Symbol;Acc:VGNC:37195]
27	26272999	26282396	9398	*	4_DM_K4_IP_peak_68008_lociStitched	1712	.	Promoter (<=1kb)	0	27	26248680	26273822	25143	2	ENSBTAG00000013579	SARAF	protein_coding	store-operated calcium entry associated regulatory factor [Source:VGNC Symbol;Acc:VGNC:34288]
7	15543474	15552825	9352	*	8_DM_K4_IP_peak_90610_lociStitched	1454	.	Promoter (<=1kb)	0	7	15545282	15579093	33812	1	ENSBTAG00000012314	LDLR	protein_coding	low density lipoprotein receptor [Source:VGNC Symbol;Acc:VGNC:55214]
5	9469378	9478686	9309	*	3_DM_K4_IP_peak_82010_lociStitched	1281	.	Promoter (<=1kb)	0	5	9311402	9477553	166152	2	ENSBTAG00000014609	PPP1R12A	protein_coding	protein phosphatase 1 regulatory subunit 12A [Source:VGNC Symbol;Acc:VGNC:33223]
26	22784156	22793404	9249	*	5_DM_K4_IP_peak_65761_lociStitched	938	.	Promoter (<=1kb)	0	26	22778536	22791499	12964	2	ENSBTAG00000005780	LDB1	protein_coding	LIM domain binding 1 [Source:VGNC Symbol;Acc:VGNC:55957]
5	55951321	55960497	9177	*	5_DM_K4_IP_peak_83647_lociStitched	1068	.	Promoter (<=1kb)	0	5	55947935	55953054	5120	2	ENSBTAG00000010616	MBD6	protein_coding	methyl-CpG binding domain protein 6 [Source:VGNC Symbol;Acc:VGNC:31278]
22	13403839	13412932	9094	*	4_DM_K4_IP_peak_54157_lociStitched	1754	.	Distal Intergenic	35596	22	13368243	13371264	3022	1	ENSBTAG00000051328	0	protein_coding	0
12	84648033	84657027	8995	*	6_DM_K4_IP_peak_16871_lociStitched	1700	.	Promoter (<=1kb)	0	12	84650925	84655079	4155	2	ENSBTAG00000012019	IRS2	protein_coding	insulin receptor substrate 2 [Source:VGNC Symbol;Acc:VGNC:30284]
5	113031452	113040352	8901	*	5_DM_K4_IP_peak_86272_lociStitched	1275	.	Promoter (<=1kb)	0	5	113024569	113032754	8186	2	ENSBTAG00000009506	NAGA	protein_coding	alpha-N-acetylgalactosaminidase [Source:VGNC Symbol;Acc:VGNC:31867]
21	55411694	55420409	8716	*	5_DM_K4_IP_peak_52611_lociStitched	1631	.	Promoter (<=1kb)	0	21	55410998	55420016	9019	2	ENSBTAG00000017211	SERINC4	protein_coding	serine incorporator 4 [Source:VGNC Symbol;Acc:VGNC:97310]
9	74280176	74288751	8576	*	2_DM_K4_IP_peak_100004_lociStitched	1149	.	Promoter (<=1kb)	0	9	74258878	74287498	28621	2	ENSBTAG00000007802	BCLAF1	protein_coding	BCL2 associated transcription factor 1 [Source:VGNC Symbol;Acc:VGNC:26451]
10	76645867	76654429	8563	*	3_DM_K4_IP_peak_8092_lociStitched	863	.	Promoter (<=1kb)	0	10	76631651	76648488	16838	2	ENSBTAG00000009643	ZBTB25	protein_coding	zinc finger and BTB domain containing 25 [Source:VGNC Symbol;Acc:VGNC:37069]
5	57162019	57170503	8485	*	5_DM_K4_IP_peak_83757_lociStitched	823	.	Promoter (<=1kb)	0	5	57161869	57164683	2815	2	ENSBTAG00000010799	MYL6	protein_coding	myosin light chain 6 [Source:VGNC Symbol;Acc:VGNC:50223]
5	98852539	98860837	8299	*	6_DM_K4_IP_peak_85218_lociStitched	1243	.	Promoter (<=1kb)	0	5	98853392	98878560	25169	1	ENSBTAG00000009663	YBX3	protein_coding	Y-box binding protein 3 [Source:VGNC Symbol;Acc:VGNC:37018]
24	41408534	41416748	8215	*	4_DM_K4_IP_peak_60820_lociStitched	1717	.	Promoter (<=1kb)	0	24	41415091	41433991	18901	1	ENSBTAG00000004871	NDUFV2	protein_coding	NADH:ubiquinone oxidoreductase core subunit V2 [Source:VGNC Symbol;Acc:VGNC:31975]
8	40192239	40200372	8134	*	3_DM_K4_IP_peak_95253_lociStitched	1244	.	Promoter (<=1kb)	0	8	40192989	40369983	176995	1	ENSBTAG00000052736	0	protein_coding	0
18	23900210	23908316	8107	*	6_DM_K4_IP_peak_36033_lociStitched	958	.	Exon (ENSBTAT00000079158/ENSBTAG00000003353, exon 5 of 15)	14548	18	23885662	23925299	39638	1	ENSBTAG00000003353	SLC6A2	protein_coding	solute carrier family 6 member 2 [Source:VGNC Symbol;Acc:VGNC:34920]
18	56042061	56050151	8091	*	5_DM_K4_IP_peak_38049_lociStitched	717	.	Promoter (<=1kb)	0	18	56042097	56045849	3753	2	ENSBTAG00000020983	RRAS	protein_coding	RAS related [Source:VGNC Symbol;Acc:VGNC:49146]
[truncated: 50 more rows]
